# Supplementary material for: Microgravity effects on secondary metabolism of plant-affecting bacteria
Source: Microbiol Spectr. 2026 Mar 30;14(5):e02239-25. doi: 10.1128/spectrum.02239-25 (PMC13141840; doi:10.1128/spectrum.02239-25)
Supplement: Table S1 — The metabolite yield of both wild-type and mutant strains of Pseudomonas protegens Pf-5 and Burkholderia ambifaria AMMD was quantified under simulated microgravity and normal gravity conditions using LC-MS/MS analysis. [file spectrum.02239-25-s0004.xlsx]

## Sheet: Pf-5 and AMMD
	Table S1: Metabolite yield at Day 1 and Day 3 under both SMG and TG
	Pseudomonas protegens Pf5: Metabolites
	2,4 DAPG: Metabolite	Clinostat Control						Clinostat
		1		2		3		1		2		3
		1 Day	3 Day	1 Day	3 Day	1 Day	3 Day	1 Day	3 Day	1 Day	3 Day	1 Day	3 Day
	[M+H]+ 211.0601 m/z	42310	21492	49810	23217	48441	16513	32207	4794	43028	1879	33955	1376
	Product Ion 193.0483 m/z
	OD600	Clinostat Control						Clinostat
		1		2		3		1		2		3
		1 Day	3 Day	1 Day	3 Day	1 Day	3 Day	1 Day	3 Day	1 Day	3 Day	1 Day	3 Day
		0.107	0.205	0.126	0.131	0.122	0.201	0.117	0.252	0.13	0.279	0.124	0.366
	OD600 Normalized value	395421	104839	395317	177229	397057	82154.2	259734	19023.8	367761	6734.77	273831	3759.56
	Pyoluteorin: Metabolite	Clinostat Control						Clinostat
		1		2		3		1		2		3
		1 Day	3 Day	1 Day	3 Day	1 Day	3 Day	1 Day	3 Day	1 Day	3 Day	1 Day	3 Day
	[M+H]+ 271.9876 m/z	485	67714	334	40577	630	56347	18014	65126	10339	10394	61342	20250
	Product Ion 137.0225 m/z
	OD600	Clinostat Control						Clinostat
		1		2		3		1		2		3
		1 Day	3 Day	1 Day	3 Day	1 Day	3 Day	1 Day	3 Day	1 Day	3 Day	1 Day	3 Day
		0.107	0.205	0.122	0.131	0.126	0.201	0.13	0.252	0.117	0.279	0.124	0.366
	OD600 Normalized value	4532.71	330312	2737.7	309748	5000	280333	138569	258437	88367.5	37254.5	494694	55327.9
	Orfamide A: Metabolite	Clinostat Control						Clinostat
		1		2		3		1		2		3
		1 Day	3 Day	1 Day	3 Day	1 Day	3 Day	1 Day	3 Day	1 Day	3 Day	1 Day	3 Day
	[M+H]+ 1295.8436 m/z	2854	86528	3016	27567	5366	90473	33574	72754	44414	9854	136472	11478
	Product Ion 665.4474 m/z
	OD600	Clinostat Control						Clinostat
		1		2		3		1		2		3
		1 Day	3 Day	1 Day	3 Day	1 Day	3 Day	1 Day	3 Day	1 Day	3 Day	1 Day	3 Day
		0.126	0.201	0.122	0.131	0.107	0.205	0.117	0.366	0.124	0.252	0.13	0.279
	OD600 Normalized value	22650.8	430488	24721.3	210435	50149.5	441332	286957	198781	358177	39103.2	1.04978e+06	41139.8
		Clinostat Control						Clinostat
	Burkholderia ambifaria AMMD	1		2		3		1		2		3
		1 Day	3 Day	1 Day	3 Day	1 Day	3 Day	1 Day	3 Day	1 Day	3 Day	1 Day	3 Day
	Pyrroloquinoline: Metabolite
		R1		R2		R3		R1		R2		R3
	Quinoline derivative [M+H]+ 256.1701 m/z	1 Day	3 Day	1 Day	3 Day	1 Day	3 Day	1 Day	3 Day	1 Day	3 Day	1 Day	3 Day
	Product Ion 173.0827 m/z	204246	639005	88706	337125	441511	477109	401221	98900	493639	468731	486107	220043
	OD600	0.107	0.397	0.078	0.369	0.118	0.358	0.158	0.553	0.152	0.678	0.168	0.542
	OD normalized value	1.90884e+06	1.60958e+06	1.13726e+06	913618	3.74162e+06	1.33271e+06	2.53937e+06	178843	3247625	691344	2.89349e+06	405983

## Sheet: PglnA_2-ofaABC and Pbad-ofaABC 
				Pseudomonas protegens
Metabolites	Parent ion (m/z)	Product Ion (m/z)	PBAD- ofaABC (PC-01)without induction			PBAD- ofaABC (PC-01)(0.1 % Arabinose)			PBAD- ofaABC (PC-01) With 0.2 % Arabinose			PglnA_2 - ofaABC (PC-02)
			Day 3			Day 3			Day 3			Day 3
	[M+H]+	[M+H]+	R1	R2	R3	R1	R2	R3	R1	R2	R3	R1	R2	R3
Orfamide A	1295.8436 m/z	665.447	25.65	13.36	61.72	632.8	888.9	798.72	0	62.68	0	56.57	31.4	54.79
	OD600		0.133	0.126	0.13	0.132	0.145	0.138	0.167	0.198	0.152	0.13	0.146	0.125
OD600 normalized Metabolite value			192.857	106.032	474.769	4793.94	6130.34	5787.83	0	316.566	0	435.154	215.068	438.32

## Sheet: PRha- pqqBCDE
				Burkholderia ambifaria
Metabolites	Parent ion (m/z)	Product Ion (m/z)	PRha- pqqBCDE (PC-03)			PRha- pqqBCDE (PC-03) (0.02% Rhamnose)
			Day 3	Day 3	Day 3	Day 3	Day 3	Day 3
	[M+H]+	[M+H]+	R1	R2	R3	R1	R2	R3
Quinoline derivative	256.17	173.083	374824	400142	427004	1.46912e+06	746931	811977
	OD600		0.26	0.275	0.237	0.208	0.152	0.152
OD600 normalized values			1.44163e+06	1.45506e+06	1.80171e+06	7.06309e+06	4.91402e+06	5.34196e+06
