# Supplementary material for: Microgravity effects on secondary metabolism of plant-affecting bacteria
Source: Microbiol Spectr. 2026 Mar 30;14(5):e02239-25. doi: 10.1128/spectrum.02239-25 (PMC13141840; doi:10.1128/spectrum.02239-25)
Supplement: Table S2 — Differentially expressed genes at a cutoff of P < 0.05 and fold change of >1.5 at both Day 1 and Day 3 for P. protegens RNAseq data. [file spectrum.02239-25-s0005.xlsx]

## Sheet: Day 3 P<0.05
TableS2: Differentially expressed genes at a cutoff of P< 0.05 at Day 3
Gene	Locus_Tag	Protein	Protein_ID	baseMean	log2FoldChange	fold change	lfcSE	stat	pvalue	padj
>lcl|CP000076.1_cds_AAY91475.1_2144 [locus_tag=PFL_2201] [protein=conserved hypothetical protein] [protein_id=AAY91475.1] [location=2459639..2460823] [gbkey=CDS]	PFL_2201	conserved hypothetical protein	cds-AAY91475.1	4657.65	-6.00648	0.0155549	0.734705	-8.17536	2.95e-16	1.49e-14
>lcl|CP000076.1_cds_AAY91493.1_2160 [locus_tag=PFL_2219] [protein=conserved hypothetical protein] [protein_id=AAY91493.1] [location=2478431..2479195] [gbkey=CDS]	PFL_2219	conserved hypothetical protein	cds-AAY91493.1	2111.17	-5.73557	0.0187681	0.396821	-14.4538	2.37e-47	1.11e-44
pedG	PFL_2218	periplasmic binding protein PedG	cds-AAY91492.1	9506.6	-5.35975	0.0243532	0.447978	-11.9643	5.46e-33	1.24e-30
pedF	PFL_2217	cytochrome c-550 PedF	cds-AAY91491.1	7302.81	-5.30281	0.0253336	0.711006	-7.45817	8.77e-14	3.11e-12
pedI	PFL_2222	aldehyde dehydrogenase PedI	cds-AAY91496.1	16809.3	-5.22607	0.0267175	0.383887	-13.6136	3.33e-42	1.19e-39
pedH	PFL_2221	quinoprotein ethanol dehydrogenase PedH	cds-AAY91495.1	6570.92	-4.85659	0.034516	0.38512	-12.6106	1.85e-36	4.69e-34
pedS2	PFL_2211	two-component sensor histidine kinase PedS2	cds-AAY91485.1	2455.25	-4.47966	0.0448217	0.47002	-9.53079	1.56e-21	1.32e-19
pedB	PFL_2207	2-phenylethanol ABC efflux transporter, ATP-binding protein PedB	cds-AAY91481.1	540.651	-4.3993	0.0473891	0.430391	-10.2216	1.59e-24	2.02e-22
>lcl|CP000076.1_cds_AAY91494.1_2161 [locus_tag=PFL_2220] [protein=metallo-beta-lactamase domain protein] [protein_id=AAY91494.1] [location=2479231..2480160] [gbkey=CDS]	PFL_2220	metallo-beta-lactamase domain protein	cds-AAY91494.1	2117.93	-4.39345	0.0475818	0.287855	-15.2627	1.36e-52	9.19e-50
>lcl|CP000076.1_cds_AAY91476.1_2145 [locus_tag=PFL_2202] [protein=conserved hypothetical protein] [protein_id=AAY91476.1] [location=2461354..2462517] [gbkey=CDS]	PFL_2202	conserved hypothetical protein	cds-AAY91476.1	1676.52	-4.29475	0.050951	0.49343	-8.70387	3.21e-18	2.08e-16
pedE	PFL_2216	quinoprotein ethanol dehydrogenase PedE	cds-AAY91490.1	2993.87	-4.05472	0.0601739	0.749806	-5.40769	6.38e-08	7.55e-07
pqqB_1	PFL_2224	coenzyme PQQ biosynthesis protein B	cds-AAY91497.1	6351.96	-3.89305	0.0673094	0.375882	-10.3571	3.89e-25	5.16e-23
pedR2	PFL_2212	two-component transcriptional regulator PedR2	cds-AAY91486.1	785.092	-3.60076	0.0824256	0.422126	-8.53007	1.46e-17	8.58e-16
>lcl|CP000076.1_cds_AAY91483.1_2152 [locus_tag=PFL_2209] [protein=conserved hypothetical protein] [protein_id=AAY91483.1] [location=complement(2469331..2470515)] [gbkey=CDS]	PFL_2209	conserved hypothetical protein	cds-AAY91483.1	2173.23	-3.49686	0.0885809	0.450239	-7.76668	8.06e-15	3.35e-13
pedA	PFL_2208	2-phenylethanol ABC efflux transporter, outer membrane protein PedA	cds-AAY91482.1	1098.22	-3.48431	0.0893546	0.385882	-9.02948	1.72e-19	1.25e-17
pedS1	PFL_2203	two-component sensor histidine kinase PedS1	cds-AAY91477.1	2809.82	-3.40451	0.0944366	0.312028	-10.9109	1.02e-27	1.69e-25
lsfA	PFL_5939	thiol-specific antioxidant protein LsfA	cds-AAY95129.1	1900.91	-3.32338	0.0998993	0.17972	-18.492	2.39e-76	3.65e-73
tauB	PFL_0271	taurine ABC transporter, ATP-binding protein	cds-AAY95682.1	379.419	-3.23896	0.105919	0.215694	-15.0165	5.73e-51	3.5e-48
pqqA_2	PFL_2223	coenzyme PQQ synthesis protein A	cds-AAY96267.1	600.464	-3.22438	0.106995	0.335305	-9.61626	6.83e-22	5.95e-20
sbp	PFL_0192	sulfate ABC transporter, periplasmic sulfate-binding protein	cds-AAY95603.1	3215.55	-3.19427	0.109252	0.237283	-13.4619	2.62e-41	8.89e-39
tauA	PFL_0272	taurine ABC transporter, periplasmic taurine-binding protein	cds-AAY95683.1	1252.1	-2.97199	0.12745	0.269049	-11.0463	2.28e-28	3.87e-26
>lcl|CP000076.1_cds_AAY95602.1_184 [locus_tag=PFL_0191] [protein=conserved hypothetical protein] [protein_id=AAY95602.1] [location=228335..228517] [gbkey=CDS]	PFL_0191	conserved hypothetical protein	cds-AAY95602.1	1168.1	-2.95181	0.129245	0.303891	-9.71338	2.64e-22	2.41e-20
>lcl|CP000076.1_cds_AAY94893.1_5580 [locus_tag=PFL_5703] [protein=exonuclease] [protein_id=AAY94893.1] [location=6501451..6502158] [gbkey=CDS]	PFL_5703	exonuclease	cds-AAY94893.1	978.142	-2.92926	0.131282	0.311494	-9.40389	5.26e-21	4.34e-19
pedD	PFL_2215	pentapeptide repeat protein PedD	cds-AAY91489.1	428.649	-2.87944	0.135895	0.43418	-6.6319	3.31e-11	7.38e-10
tauC	PFL_0270	taurine ABC transporter, permease protein	cds-AAY95681.1	297.722	-2.80005	0.143582	0.23474	-11.9283	8.42e-33	1.71e-30
>lcl|CP000076.1_cds_AAY93821.1_4485 [locus_tag=PFL_4574] [protein=conserved hypothetical protein] [protein_id=AAY93821.1] [location=complement(5285670..5285840)] [gbkey=CDS]	PFL_4574	conserved hypothetical protein	cds-AAY93821.1	2.93846	-2.76201	0.147419	1.248	-2.21315	0.0268875	0.0624986
>lcl|CP000076.1_cds_AAY91487.2_2155 [locus_tag=PFL_2213] [protein=addiction module antidote protein, CC2985 family] [protein_id=AAY91487.2] [location=2472784..2473020] [gbkey=CDS]	PFL_2213	addiction module antidote protein, CC2985 family	cds-AAY91487.2	546.996	-2.75528	0.148108	0.425965	-6.46833	9.91e-11	2.02e-09
accB	PFL_0672	acetyl-CoA carboxylase, biotin carboxyl carrier protein	cds-AAY96079.1	10712.1	-2.69442	0.15449	0.267043	-10.0898	6.13e-24	7.06e-22
>lcl|CP000076.1_cds_AAY91006.1_1677 [locus_tag=PFL_1711] [protein=conserved hypothetical protein] [protein_id=AAY91006.1] [location=1914456..1914767] [gbkey=CDS]	PFL_1711	conserved hypothetical protein	cds-AAY91006.1	1783.54	-2.69329	0.154611	0.417791	-6.4465	1.14e-10	2.29e-09
acsA_1	PFL_4522	acetate--CoA ligase	cds-AAY93769.1	18677.4	-2.67013	0.157113	0.454496	-5.87492	4.23e-09	6.27e-08
>lcl|CP000076.1_cds_AAY94892.2_5579 [locus_tag=PFL_5702] [protein=cyclic nucleotide-binding domain/CBS domain pair/putative nucleotidyltransferase domain protein] [protein_id=AAY94892.2] [location=6499520..6501454] [gbkey=CDS]	PFL_5702	cyclic nucleotide-binding domain/CBS domain pair/putative nucleotidyltransferase domain protein	cds-AAY94892.2	4111.75	-2.64855	0.15948	0.441523	-5.99867	1.99e-09	3.15e-08
>lcl|CP000076.1_cds_AAY95639.1_221 [locus_tag=PFL_0228] [protein=conserved hypothetical protein] [protein_id=AAY95639.1] [location=264881..265462] [gbkey=CDS]	PFL_0228	conserved hypothetical protein	cds-AAY95639.1	368.809	-2.61873	0.162811	0.191756	-13.6566	1.84e-42	7.04e-40
actP	PFL_1712	cation/acetate symporter ActP	cds-AAY91007.1	4708.43	-2.56069	0.169495	0.372435	-6.87553	6.18e-12	1.51e-10
ssuE	PFL_5938	NADH-dependent FMN reductase	cds-AAY95128.1	379.521	-2.51725	0.174676	0.34367	-7.32461	2.4e-13	7.7e-12
>lcl|CP000076.1_cds_AAY91479.1_2148 [locus_tag=PFL_2205] [protein=conserved hypothetical protein] [protein_id=AAY91479.1] [location=complement(2466008..2466550)] [gbkey=CDS]	PFL_2205	conserved hypothetical protein	cds-AAY91479.1	1818.21	-2.45082	0.182907	0.340909	-7.18907	6.52e-13	1.96e-11
>lcl|CP000076.1_cds_AAY95641.1_223 [locus_tag=PFL_0230] [protein=lipoprotein, NLPA family] [protein_id=AAY95641.1] [location=266740..267522] [gbkey=CDS]	PFL_0230	lipoprotein, NLPA family	cds-AAY95641.1	3159.63	-2.42882	0.185717	0.242596	-10.0118	1.35e-23	1.42e-21
>lcl|CP000076.1_cds_AAY93193.1_3865 [locus_tag=PFL_3929] [protein=conserved hypothetical protein] [protein_id=AAY93193.1] [location=complement(4540146..4540478)] [gbkey=CDS]	PFL_3929	conserved hypothetical protein	cds-AAY93193.1	33563.5	-2.31718	0.20066	0.476463	-4.86329	1.15e-06	1.03e-05
pedR1	PFL_2204	two-component transcriptional regulator PedR1	cds-AAY91478.1	2077.11	-2.26653	0.207829	0.344256	-6.58386	4.58e-11	9.99e-10
>lcl|CP000076.1_cds_AAY93394.1_4063 [locus_tag=PFL_4133] [protein=conserved hypothetical protein] [protein_id=AAY93394.1] [location=complement(4798369..4799052)] [gbkey=CDS]	PFL_4133	conserved hypothetical protein	cds-AAY93394.1	79.0659	-2.26605	0.207898	0.387246	-5.8517	4.87e-09	7.09e-08
argO	PFL_4825	arginine exporter protein ArgO	cds-AAY94055.1	1190.28	-2.26105	0.20862	0.177008	-12.7737	2.3e-37	6.68e-35
>lcl|CP000076.1_cds_AAY92198.1_2859 [locus_tag=PFL_2926] [protein=sigma-54 dependent transcriptional regulator] [protein_id=AAY92198.1] [location=3274022..3275098] [gbkey=CDS]	PFL_2926	sigma-54 dependent transcriptional regulator	cds-AAY92198.1	406.065	-2.2387	0.211877	0.19088	-11.7283	9.12e-32	1.74e-29
>lcl|CP000076.1_cds_AAY91826.1_2492 [locus_tag=PFL_2553] [protein=putative ABC transporter, quaternary amine uptake transporter (QAT) family, ATPase/permease fusion protein] [protein_id=AAY91826.1] [location=2826266..2828338] [gbkey=CDS]	PFL_2553	putative ABC transporter, quaternary amine uptake transporter (QAT) family, ATPase/permease fusion protein	cds-AAY91826.1	151.185	-2.2177	0.214984	0.313094	-7.08315	1.41e-12	3.95e-11
aceA	PFL_3897	isocitrate lyase	cds-AAY93161.1	24020.2	-2.17542	0.221378	0.328762	-6.617	3.67e-11	8.08e-10
bkdB	PFL_2532	2-oxoisovalerate dehydrogenase E2 component, dihydrolipoamide acyltransferase	cds-AAY91805.1	5396.35	-2.16203	0.223442	0.466372	-4.63584	3.55e-06	2.87e-05
>lcl|CP000076.1_cds_AAY92604.1_3263 [locus_tag=PFL_3335] [protein=short-chain alcohol dehydrogenase family protein] [protein_id=AAY92604.1] [location=complement(3852434..3853630)] [gbkey=CDS]	PFL_3335	short-chain alcohol dehydrogenase family protein	cds-AAY92604.1	14790.1	-2.15215	0.224977	0.275179	-7.8209	5.24e-15	2.22e-13
pedC	PFL_2206	2-phenylethanol ABC efflux transporter, permease protein PedC	cds-AAY91480.1	330.016	-2.14351	0.226328	0.307887	-6.96201	3.35e-12	8.71e-11
>lcl|CP000076.1_cds_AAY92119.1_2781 [locus_tag=PFL_2847] [protein=conserved hypothetical protein] [protein_id=AAY92119.1] [location=complement(3176529..3177107)] [gbkey=CDS]	PFL_2847	conserved hypothetical protein	cds-AAY92119.1	13.8795	-2.12859	0.228681	0.582601	-3.65361	0.000258584	0.00127187
>lcl|CP000076.1_cds_AAY92617.1_3276 [locus_tag=PFL_3348] [protein=conserved hypothetical protein] [protein_id=AAY92617.1] [location=3865753..3866043] [gbkey=CDS]	PFL_3348	conserved hypothetical protein	cds-AAY92617.1	21882.2	-2.06148	0.239569	0.396706	-5.19651	2.03e-07	2.15e-06
>lcl|CP000076.1_cds_AAY93256.1_3928 [locus_tag=PFL_3995] [protein=conserved hypothetical protein] [protein_id=AAY93256.1] [location=4611842..4612012] [gbkey=CDS]	PFL_3995	conserved hypothetical protein	cds-AAY93256.1	1602.15	-2.04403	0.242485	0.335111	-6.09957	1.06e-09	1.77e-08
>lcl|CP000076.1_cds_AAY92385.2_3047 [locus_tag=PFL_3115] [protein=methyl-accepting chemotaxis protein] [protein_id=AAY92385.2] [location=3586082..3587716] [gbkey=CDS]	PFL_3115	methyl-accepting chemotaxis protein	cds-AAY92385.2	3351.16	-2.02772	0.245243	0.312641	-6.48576	8.83e-11	1.83e-09
>lcl|CP000076.1_cds_AAY90788.1_1473 [locus_tag=PFL_1505] [protein=conserved hypothetical protein] [protein_id=AAY90788.1] [location=1689014..1689325] [gbkey=CDS]	PFL_1505	conserved hypothetical protein	cds-AAY90788.1	533.45	-2.00778	0.248656	0.242396	-8.28303	1.2e-16	6.43e-15
>lcl|CP000076.1_cds_AAY93050.1_3719 [locus_tag=PFL_3785] [protein=conserved hypothetical protein] [protein_id=AAY93050.1] [location=4385465..4385665] [gbkey=CDS]	PFL_3785	conserved hypothetical protein	cds-AAY93050.1	7.70853	-2.00459	0.249207	0.660417	-3.03534	0.00240268	0.00853167
rbsA	PFL_2102	ribose ABC transporter, ATP-binding protein	cds-AAY91377.1	5640.13	-1.96701	0.255783	0.378255	-5.20021	1.99e-07	2.11e-06
>lcl|CP000076.1_cds_AAY93210.1_3882 [locus_tag=PFL_3946] [protein=putative catalase] [protein_id=AAY93210.1] [location=complement(4559355..4560440)] [gbkey=CDS]	PFL_3946	putative catalase	cds-AAY93210.1	649.45	-1.95224	0.258415	0.404417	-4.82729	1.38e-06	1.21e-05
tauD	PFL_0269	taurine dioxygenase	cds-AAY95680.1	631.602	-1.95074	0.258683	0.238607	-8.17556	2.95e-16	1.49e-14
potG2	PFL_2339	putrescine ABC transporter, ATP-binding protein	cds-AAY91612.1	1137.05	-1.94394	0.259906	0.269312	-7.21817	5.27e-13	1.61e-11
>lcl|CP000076.1_cds_AAY95553.1_135 [locus_tag=PFL_0141] [protein=transcriptional regulator, LysR family] [protein_id=AAY95553.1] [location=164559..165485] [gbkey=CDS]	PFL_0141	transcriptional regulator, LysR family	cds-AAY95553.1	1559.42	-1.91744	0.264723	0.254541	-7.53296	4.96e-14	1.83e-12
xdhA	PFL_1889	xanthine dehydrogenase, small subunit	cds-AAY91176.1	7107.37	-1.90556	0.266913	0.195452	-9.7495	1.85e-22	1.71e-20
>lcl|CP000076.1_cds_AAY94899.1_5586 [locus_tag=PFL_5709] [protein=conserved hypothetical protein] [protein_id=AAY94899.1] [location=complement(6507847..6508299)] [gbkey=CDS]	PFL_5709	conserved hypothetical protein	cds-AAY94899.1	110.71	-1.89305	0.269237	0.250728	-7.55021	4.35e-14	1.62e-12
>lcl|CP000076.1_cds_AAY91499.1_2167 [locus_tag=PFL_2226] [protein=sensory box histidine kinase/response regulator] [protein_id=AAY91499.1] [location=2486902..2488629] [gbkey=CDS]	PFL_2226	sensory box histidine kinase/response regulator	cds-AAY91499.1	761.134	-1.88493	0.270757	0.325846	-5.78473	7.26e-09	1.02e-07
>lcl|CP000076.1_cds_AAY95640.1_222 [locus_tag=PFL_0229] [protein=sigma-54-binding protein] [protein_id=AAY95640.1] [location=265520..266452] [gbkey=CDS]	PFL_0229	sigma-54-binding protein	cds-AAY95640.1	670.118	-1.87684	0.27228	0.206191	-9.10242	8.83e-20	6.5e-18
puuD	PFL_2340	gamma-glutamyl-gamma-aminobutyrate hydrolase PuuD	cds-AAY91613.1	1966.85	-1.87619	0.272402	0.184166	-10.1875	2.26e-24	2.81e-22
mgtA_1	PFL_3349	magnesium-importing ATPase	cds-AAY92618.1	6279.85	-1.87391	0.272833	0.35383	-5.29608	1.18e-07	1.32e-06
>lcl|CP000076.1_cds_AAY96121.1_703 [locus_tag=PFL_0714] [protein=conserved hypothetical protein] [protein_id=AAY96121.1] [location=complement(829424..829684)] [gbkey=CDS]	PFL_0714	conserved hypothetical protein	cds-AAY96121.1	3558.87	-1.87357	0.272897	0.340731	-5.49868	3.83e-08	4.72e-07
>lcl|CP000076.1_cds_AAY95644.2_226 [locus_tag=PFL_0233] [protein=amino acid ABC transporter, ATP-binding protein] [protein_id=AAY95644.2] [location=269296..270078] [gbkey=CDS]	PFL_0233	amino acid ABC transporter, ATP-binding protein	cds-AAY95644.2	243.912	-1.86916	0.273732	0.188012	-9.94175	2.74e-23	2.7e-21
>lcl|CP000076.1_cds_AAY91870.1_2536 [locus_tag=PFL_2597] [protein=methyl-accepting chemotaxis protein] [protein_id=AAY91870.1] [location=2874747..2876372] [gbkey=CDS]	PFL_2597	methyl-accepting chemotaxis protein	cds-AAY91870.1	11978.4	-1.85665	0.276117	0.285583	-6.50127	7.96e-11	1.66e-09
>lcl|CP000076.1_cds_AAY94054.1_4738 [locus_tag=PFL_4824] [protein=conserved hypothetical protein] [protein_id=AAY94054.1] [location=5566809..5567213] [gbkey=CDS]	PFL_4824	conserved hypothetical protein	cds-AAY94054.1	678.239	-1.84182	0.278969	0.256823	-7.17156	7.41e-13	2.22e-11
aspA	PFL_6128	aspartate ammonia-lyase	cds-AAY95316.2	16908.7	-1.82551	0.282142	0.728794	-2.50483	0.012251	0.0329283
>lcl|CP000076.1_cds_AAY95645.1_227 [locus_tag=PFL_0234] [protein=putative amino acid ABC transporter, periplasmic amino acid-binding protein] [protein_id=AAY95645.1] [location=270075..270959] [gbkey=CDS]	PFL_0234	putative amino acid ABC transporter, periplasmic amino acid-binding protein	cds-AAY95645.1	679.033	-1.79083	0.289006	0.300033	-5.96876	2.39e-09	3.7e-08
fitE	PFL_2984	type I secretion outer membrane protein FitE	cds-AAY92256.2	343.534	-1.79008	0.289156	0.289426	-6.18493	6.21e-10	1.08e-08
>lcl|CP000076.1_cds_AAY93257.1_3929 [locus_tag=PFL_3996] [protein=membrane protein, TerC family] [protein_id=AAY93257.1] [location=complement(4612092..4612847)] [gbkey=CDS]	PFL_3996	membrane protein, TerC family	cds-AAY93257.1	1655.64	-1.7792	0.291345	0.256442	-6.938	3.98e-12	1.02e-10
fadB2x	PFL_3067	3-hydroxyacyl-CoA dehydrogenase FadB2x	cds-AAY92337.1	681.85	-1.7762	0.291952	0.228022	-7.78957	6.72e-15	2.83e-13
tonB4	PFL_3711	periplasmic energy transduction protein TonB4	cds-AAY92977.1	86.9585	-1.75789	0.295681	0.257872	-6.8169	9.3e-12	2.25e-10
>lcl|CP000076.1_cds_AAY91161.2_1829 [locus_tag=PFL_1873] [protein=conserved hypothetical protein] [protein_id=AAY91161.2] [location=2082950..2083195] [gbkey=CDS]	PFL_1873	conserved hypothetical protein	cds-AAY91161.2	1426.23	-1.75722	0.295818	0.295616	-5.94427	2.78e-09	4.25e-08
>lcl|CP000076.1_cds_AAY91622.1_2291 [locus_tag=PFL_2349] [protein=WD repeat protein] [protein_id=AAY91622.1] [location=complement(2621676..2623190)] [gbkey=CDS]	PFL_2349	WD repeat protein	cds-AAY91622.1	2533.92	-1.74256	0.298839	0.173506	-10.0432	9.84e-24	1.07e-21
pfeR	PFL_2665	transcriptional activator PfeR	cds-AAY91938.1	972.024	-1.73716	0.299959	0.411424	-4.22231	2.42e-05	0.000156943
fabB	PFL_1736	beta-ketoacyl-acyl-carrier-protein synthase I	cds-AAY91031.1	22669.2	-1.73248	0.300933	0.269816	-6.42098	1.35e-10	2.66e-09
ssuB2	PFL_1378	aliphatic sulfonates ABC transporter, ATP-binding protein	cds-AAY90663.1	45.2409	-1.73229	0.300974	0.379689	-4.56239	5.06e-06	3.91e-05
>lcl|CP000076.1_cds_AAY91512.1_2180 [locus_tag=PFL_2239] [protein=conserved hypothetical protein] [protein_id=AAY91512.1] [location=complement(2501883..2502635)] [gbkey=CDS]	PFL_2239	conserved hypothetical protein	cds-AAY91512.1	150.418	-1.72421	0.302664	0.255972	-6.73594	1.63e-11	3.79e-10
mobA	PFL_3722	molybdopterin-guanine dinucleotide biosynthesis protein A	cds-AAY92988.2	11749	-1.71827	0.303913	0.447883	-3.83643	0.000124838	0.000677341
>lcl|CP000076.1_cds_AAY91915.1_2581 [locus_tag=PFL_2642] [protein=putative membrane protein] [protein_id=AAY91915.1] [location=2923122..2923694] [gbkey=CDS]	PFL_2642	putative membrane protein	cds-AAY91915.1	1910.35	-1.71481	0.304642	0.406253	-4.22105	2.43e-05	0.000157402
alkB	PFL_2935	alkane 1-monooxygenase	cds-AAY92207.1	5204.96	-1.70401	0.306932	0.282094	-6.04057	1.54e-09	2.47e-08
>lcl|CP000076.1_cds_AAY94251.1_4935 [locus_tag=PFL_5023] [protein=amino acid ABC transporter, permease protein, 3-TM region, His/Glu/Gln/Arg/opine family] [protein_id=AAY94251.1] [location=5780680..5781369] [gbkey=CDS]	PFL_5023	amino acid ABC transporter, permease protein, 3-TM region, His/Glu/Gln/Arg/opine family	cds-AAY94251.1	249.558	-1.69572	0.3087	0.423236	-4.00657	6.16e-05	0.000361584
mtlZ	PFL_3076	fructokinase	cds-AAY92346.1	674.37	-1.68138	0.311785	0.180236	-9.32872	1.07e-20	8.49e-19
accC_2	PFL_0671	acetyl-CoA carboxylase, biotin carboxylase subunit	cds-AAY96078.1	19542.2	-1.68057	0.311959	0.230252	-7.29884	2.9e-13	9.18e-12
>lcl|CP000076.1_cds_AAY92395.1_3057 [locus_tag=PFL_3125] [protein=conserved hypothetical protein] [protein_id=AAY92395.1] [location=3595902..3596192] [gbkey=CDS]	PFL_3125	conserved hypothetical protein	cds-AAY92395.1	10542.7	-1.67778	0.312563	0.407228	-4.12	3.79e-05	0.000234308
rbsC	PFL_2103	ribose ABC transporter, permease protein	cds-AAY91378.2	1916.99	-1.66319	0.315741	0.32579	-5.10509	3.31e-07	3.4e-06
>lcl|CP000076.1_cds_AAY91255.1_1924 [locus_tag=PFL_1968] [protein=conserved hypothetical protein] [protein_id=AAY91255.1] [location=complement(2200569..2200832)] [gbkey=CDS]	PFL_1968	conserved hypothetical protein	cds-AAY91255.1	7672.09	-1.6615	0.31611	0.219502	-7.56944	3.75e-14	1.41e-12
gcvH_1	PFL_4640	glycine cleavage system H protein	cds-AAY93887.1	1877.26	-1.66008	0.316421	0.286589	-5.79255	6.93e-09	9.8e-08
bkdC	PFL_2531	2-oxoisovalerate dehydrogenase E3 component, dihydrolipoyl dehydrogenase	cds-AAY91804.1	7909.63	-1.64981	0.318683	0.458686	-3.59681	0.000322147	0.00154469
bkdA2	PFL_2533	2-oxoisovalerate dehydrogenase E1 component, beta subunit	cds-AAY91806.1	4232.62	-1.64182	0.320452	0.43524	-3.77222	0.000161801	0.000850674
prtI	PFL_3947	RNA polymerase sigma-70 factor, ECF subfamily, PrtI	cds-AAY93211.1	1427.54	-1.63847	0.321198	0.4367	-3.75193	0.000175481	0.000912381
scrY	PFL_3239	sucrose porin ScrY	cds-AAY92508.1	551.923	-1.63377	0.322245	0.475955	-3.43262	0.000597779	0.00260818
bkdA1	PFL_2534	2-oxoisovalerate dehydrogenase E1 component, alpha subunit	cds-AAY91807.1	10561	-1.62196	0.324895	0.395525	-4.10076	4.12e-05	0.000252877
msuD	PFL_4156	methanesulfonate sulfonatase MsuD	cds-AAY93412.1	333.314	-1.61716	0.325976	0.162352	-9.96081	2.26e-23	2.26e-21
>lcl|CP000076.1_cds_AAY91498.1_2166 [locus_tag=PFL_2225] [protein=alcohol dehydrogenase, iron-dependent] [protein_id=AAY91498.1] [location=2485755..2486918] [gbkey=CDS]	PFL_2225	alcohol dehydrogenase, iron-dependent	cds-AAY91498.1	1975.71	-1.6167	0.326081	0.329657	-4.90419	9.38e-07	8.52e-06
cysI_1	PFL_2835	sulfite reductase (NADPH) hemoprotein, beta-component	cds-AAY92107.1	18394.1	-1.61662	0.326098	0.293051	-5.51653	3.46e-08	4.28e-07
mtlY	PFL_3075	xylulokinase	cds-AAY92345.1	432.455	-1.61382	0.326733	0.265248	-6.08418	1.17e-09	1.95e-08
>lcl|CP000076.1_cds_AAY95384.1_6073 [locus_tag=PFL_6196] [protein=alpha/beta hydrolase fold family] [protein_id=AAY95384.1] [location=7034618..7036375] [gbkey=CDS]	PFL_6196	alpha/beta hydrolase fold family	cds-AAY95384.1	3592.31	-1.60611	0.328484	0.236452	-6.79251	1.1e-11	2.62e-10
>lcl|CP000076.1_cds_AAY92932.1_3589 [locus_tag=PFL_3666] [protein=conserved hypothetical protein] [protein_id=AAY92932.1] [location=4241022..4241516] [gbkey=CDS]	PFL_3666	conserved hypothetical protein	cds-AAY92932.1	1285.61	-1.60582	0.328549	0.190366	-8.43544	3.3e-17	1.86e-15
>lcl|CP000076.1_cds_AAY95363.1_6052 [locus_tag=PFL_6175] [protein=conserved hypothetical protein] [protein_id=AAY95363.1] [location=7012908..7013285] [gbkey=CDS]	PFL_6175	conserved hypothetical protein	cds-AAY95363.1	81.9672	-1.592	0.331711	0.234163	-6.7987	1.06e-11	2.52e-10
>lcl|CP000076.1_cds_AAY91752.1_2419 [locus_tag=PFL_2479] [protein=conserved hypothetical protein] [protein_id=AAY91752.1] [location=complement(2742627..2742956)] [gbkey=CDS]	PFL_2479	conserved hypothetical protein	cds-AAY91752.1	8276.41	-1.59071	0.332009	0.359169	-4.42885	9.47e-06	6.88e-05
cbtA	PFL_3657	putative cobalt transporter subunit CbtA	cds-AAY92923.2	1181.29	-1.58648	0.332983	0.197488	-8.03331	9.49e-16	4.4e-14
>lcl|CP000076.1_cds_AAY91916.1_2582 [locus_tag=PFL_2643] [protein=acetyltransferase, GNAT family] [protein_id=AAY91916.1] [location=complement(2923770..2924336)] [gbkey=CDS]	PFL_2643	acetyltransferase, GNAT family	cds-AAY91916.1	8769.88	-1.57721	0.33513	0.192336	-8.20027	2.4e-16	1.25e-14
>lcl|CP000076.1_cds_AAY92965.1_3621 [locus_tag=PFL_3699] [protein=conserved hypothetical protein] [protein_id=AAY92965.1] [location=complement(4293934..4294551)] [gbkey=CDS]	PFL_3699	conserved hypothetical protein	cds-AAY92965.1	119.247	-1.56804	0.337266	0.316612	-4.95255	7.32e-07	6.89e-06
>lcl|CP000076.1_cds_AAY95643.1_225 [locus_tag=PFL_0232] [protein=amino acid ABC transporter, permease protein, 3-TM region, His/Glu/Gln/Arg/opine family] [protein_id=AAY95643.1] [location=268640..269299] [gbkey=CDS]	PFL_0232	amino acid ABC transporter, permease protein, 3-TM region, His/Glu/Gln/Arg/opine family	cds-AAY95643.1	149.179	-1.56639	0.337653	0.241754	-6.47927	9.22e-11	1.89e-09
>lcl|CP000076.1_cds_AAY91827.1_2493 [locus_tag=PFL_2554] [protein=ABC transporter, substrate-binding protein, QAT family] [protein_id=AAY91827.1] [location=2828335..2829390] [gbkey=CDS]	PFL_2554	ABC transporter, substrate-binding protein, QAT family	cds-AAY91827.1	181.179	-1.55124	0.341216	0.25048	-6.19307	5.9e-10	1.03e-08
>lcl|CP000076.1_cds_AAY90715.2_1400 [locus_tag=PFL_1431] [protein=conserved hypothetical protein] [protein_id=AAY90715.2] [location=complement(1610536..1610754)] [gbkey=CDS]	PFL_1431	conserved hypothetical protein	cds-AAY90715.2	115.182	-1.54509	0.342674	0.342609	-4.50978	6.49e-06	4.87e-05
>lcl|CP000076.1_cds_AAY91811.2_2477 [locus_tag=PFL_2538] [protein=transporter, DASS family] [protein_id=AAY91811.2] [location=2808112..2809596] [gbkey=CDS]	PFL_2538	transporter, DASS family	cds-AAY91811.2	3426.85	-1.54226	0.343346	0.310837	-4.96164	6.99e-07	6.61e-06
cysI_2	PFL_3665	sulfite reductase (NADPH) hemoprotein, beta-component	cds-AAY92931.1	7689.82	-1.53771	0.344431	0.311217	-4.94097	7.77e-07	7.17e-06
fabA	PFL_1737	3-hydroxydecanoyl-[acyl-carrier-protein	cds-AAY91032.1	12103.7	-1.53681	0.344648	0.278482	-5.51851	3.42e-08	4.24e-07
>lcl|CP000076.1_cds_AAY94481.1_5167 [locus_tag=PFL_5267] [protein=Rieske [2Fe-2S] domain protein] [protein_id=AAY94481.1] [location=6032103..6032420] [gbkey=CDS]	PFL_5267	Rieske [2Fe-2S	cds-AAY94481.1	649.078	-1.53513	0.345048	0.304226	-5.04602	4.51e-07	4.49e-06
rbsB	PFL_2101	ribose ABC transporter, periplasmic ribose-binding protein	cds-AAY91376.1	10701.6	-1.53471	0.345148	0.3896	-3.93921	8.18e-05	0.000460768
>lcl|CP000076.1_cds_AAY91539.1_2207 [locus_tag=PFL_2266] [protein=GlcG family protein] [protein_id=AAY91539.1] [location=complement(2527344..2527751)] [gbkey=CDS]	PFL_2266	GlcG family protein	cds-AAY91539.1	50.3837	-1.52062	0.348536	0.335074	-4.53816	5.67e-06	4.32e-05
>lcl|CP000076.1_cds_AAY91632.1_2302 [locus_tag=PFL_2359] [protein=amino acid ABC transporter, permease protein, 3-TM region, His/Glu/Gln/Arg/opine family] [protein_id=AAY91632.1] [location=complement(2631019..2631666)] [gbkey=CDS]	PFL_2359	amino acid ABC transporter, permease protein, 3-TM region, His/Glu/Gln/Arg/opine family	cds-AAY91632.1	841.06	-1.51823	0.349114	0.336116	-4.51698	6.27e-06	4.73e-05
>lcl|CP000076.1_cds_AAY91633.1_2303 [locus_tag=PFL_2360] [protein=amino acid ABC transporter, periplasmic amino acid-binding protein] [protein_id=AAY91633.1] [location=complement(2631730..2632518)] [gbkey=CDS]	PFL_2360	amino acid ABC transporter, periplasmic amino acid-binding protein	cds-AAY91633.1	9589.96	-1.51685	0.349448	0.378915	-4.00313	6.25e-05	0.000365122
>lcl|CP000076.1_cds_AAY92152.2_2813 [locus_tag=PFL_2880] [protein=N-acetylglucosaminylphosphatidylinositol deacetylase family protein] [protein_id=AAY92152.2] [location=complement(3220380..3221138)] [gbkey=CDS]	PFL_2880	N-acetylglucosaminylphosphatidylinositol deacetylase family protein	cds-AAY92152.2	157.412	-1.51446	0.350027	0.306545	-4.94042	7.8e-07	7.18e-06
>lcl|CP000076.1_cds_AAY93258.1_3930 [locus_tag=PFL_3997] [protein=putative lipoprotein] [protein_id=AAY93258.1] [location=complement(4612878..4613129)] [gbkey=CDS]	PFL_3997	putative lipoprotein	cds-AAY93258.1	400.441	-1.51216	0.350587	0.244149	-6.19358	5.88e-10	1.03e-08
>lcl|CP000076.1_cds_AAY95509.1_91 [locus_tag=PFL_0092] [protein=conserved hypothetical protein] [protein_id=AAY95509.1] [location=93822..94106] [gbkey=CDS]	PFL_0092	conserved hypothetical protein	cds-AAY95509.1	250.131	-1.51198	0.35063	0.233294	-6.48099	9.11e-11	1.87e-09
prtR	PFL_3948	transmembrane regulator PrtR	cds-AAY93212.1	509.702	-1.5041	0.35255	0.291819	-5.15422	2.55e-07	2.67e-06
fabD	PFL_1795	[acyl-carrier-protein	cds-AAY91084.1	16488.6	-1.50346	0.352705	0.290612	-5.17343	2.3e-07	2.41e-06
>lcl|CP000076.1_cds_AAY91897.1_2563 [locus_tag=PFL_2624] [protein=conserved hypothetical protein] [protein_id=AAY91897.1] [location=2901120..2902556] [gbkey=CDS]	PFL_2624	conserved hypothetical protein	cds-AAY91897.1	1302.1	-1.50079	0.353359	0.229328	-6.54432	5.98e-11	1.28e-09
>lcl|CP000076.1_cds_AAY92108.1_2771 [locus_tag=PFL_2836] [protein=conserved hypothetical protein] [protein_id=AAY92108.1] [location=3160482..3160976] [gbkey=CDS]	PFL_2836	conserved hypothetical protein	cds-AAY92108.1	2264.22	-1.49627	0.354468	0.260312	-5.74799	9.03e-09	1.25e-07
>lcl|CP000076.1_cds_AAY91898.1_2564 [locus_tag=PFL_2625] [protein=oxidoreductase, Gfo/Idh/MocA family] [protein_id=AAY91898.1] [location=complement(2902613..2903719)] [gbkey=CDS]	PFL_2625	oxidoreductase, Gfo/Idh/MocA family	cds-AAY91898.1	713.742	-1.49404	0.355016	0.256203	-5.83148	5.49e-09	7.85e-08
>lcl|CP000076.1_cds_AAY93219.2_3891 [locus_tag=PFL_3955] [protein=putative type I pilus protein CsuA/B] [protein_id=AAY93219.2] [location=complement(4567878..4568405)] [gbkey=CDS]	PFL_3955	putative type I pilus protein CsuA/B	cds-AAY93219.2	2776.42	-1.49099	0.355769	0.359567	-4.14662	3.37e-05	0.000211404
paaG	PFL_3133	phenylacetate-CoA oxygenase, PaaG subunit	cds-AAY92403.1	642.155	-1.4822	0.357943	0.429961	-3.44729	0.000566251	0.00249379
>lcl|CP000076.1_cds_AAY96263.2_842 [locus_tag=PFL_0866] [protein=Sel1 domain protein] [protein_id=AAY96263.2] [location=1005165..1005926] [gbkey=CDS]	PFL_0866	Sel1 domain protein	cds-AAY96263.2	1323.8	-1.48035	0.358402	0.198663	-7.45155	9.22e-14	3.24e-12
>lcl|CP000076.1_cds_AAY90274.1_962 [locus_tag=PFL_0987] [protein=conserved hypothetical protein] [protein_id=AAY90274.1] [location=1129110..1129436] [gbkey=CDS]	PFL_0987	conserved hypothetical protein	cds-AAY90274.1	83.9607	-1.4783	0.358911	0.289968	-5.09815	3.43e-07	3.48e-06
>lcl|CP000076.1_cds_AAY91825.1_2491 [locus_tag=PFL_2552] [protein=ABC transporter, substrate-binding protein, QAT family] [protein_id=AAY91825.1] [location=2825186..2826154] [gbkey=CDS]	PFL_2552	ABC transporter, substrate-binding protein, QAT family	cds-AAY91825.1	329.691	-1.47759	0.359088	0.276621	-5.34157	9.21e-08	1.05e-06
>lcl|CP000076.1_cds_AAY91955.1_2621 [locus_tag=PFL_2682] [protein=conserved hypothetical protein] [protein_id=AAY91955.1] [location=2959454..2960104] [gbkey=CDS]	PFL_2682	conserved hypothetical protein	cds-AAY91955.1	383.987	-1.46318	0.362693	0.181081	-8.08024	6.46e-16	3.13e-14
>lcl|CP000076.1_cds_AAY95510.1_92 [locus_tag=PFL_0093] [protein=conserved hypothetical protein] [protein_id=AAY95510.1] [location=94188..94352] [gbkey=CDS]	PFL_0093	conserved hypothetical protein	cds-AAY95510.1	80.9723	-1.45325	0.365198	0.244769	-5.93723	2.9e-09	4.4e-08
>lcl|CP000076.1_cds_AAY93292.1_3964 [locus_tag=PFL_4031] [protein=DNA-binding protein] [protein_id=AAY93292.1] [location=4646924..4647121] [gbkey=CDS]	PFL_4031	DNA-binding protein	cds-AAY93292.1	192.728	-1.44369	0.367626	0.258742	-5.57964	2.41e-08	3.08e-07
>lcl|CP000076.1_cds_AAY94317.1_5000 [locus_tag=PFL_5089] [protein=conserved hypothetical protein] [protein_id=AAY94317.1] [location=5850793..5851227] [gbkey=CDS]	PFL_5089	conserved hypothetical protein	cds-AAY94317.1	4779.64	-1.43435	0.370013	0.222077	-6.4588	1.06e-10	2.14e-09
ssuD	PFL_5936	alkanesulfonate monooxygenase	cds-AAY95126.1	296.225	-1.42342	0.372828	0.202672	-7.02326	2.17e-12	5.83e-11
pqqH	PFL_5683	transcriptional regulator PqqH	cds-AAY94873.1	4121.26	-1.4217	0.373273	0.25393	-5.59879	2.16e-08	2.8e-07
accD	PFL_2073	acetyl-CoA carboxylase, carboxyl transferase, beta subunit	cds-AAY91352.1	9297.1	-1.42147	0.373332	0.278545	-5.10318	3.34e-07	3.42e-06
exbD1	PFL_6068	TonB system transport protein ExbD1	cds-AAY95256.1	1199.28	-1.41358	0.375379	0.309627	-4.56543	4.98e-06	3.86e-05
>lcl|CP000076.1_cds_AAY95620.1_202 [locus_tag=PFL_0209] [protein=transcriptional regulator SftR-related protein] [protein_id=AAY95620.1] [location=complement(246077..246997)] [gbkey=CDS]	PFL_0209	transcriptional regulator SftR-related protein	cds-AAY95620.1	184.029	-1.40873	0.376644	0.22161	-6.35679	2.06e-10	3.86e-09
folC	PFL_2074	bifunctional protein FolC	cds-AAY91353.1	7779.91	-1.40466	0.377706	0.243707	-5.76374	8.23e-09	1.15e-07
ssuA	PFL_5937	aliphatic sulfonates ABC transporter, periplasmic sulfonate-binding protein	cds-AAY95127.1	332.202	-1.4044	0.377776	0.206211	-6.81049	9.73e-12	2.35e-10
>lcl|CP000076.1_cds_AAY92866.1_3524 [locus_tag=PFL_3600] [protein=conserved hypothetical protein] [protein_id=AAY92866.1] [location=4151432..4151929] [gbkey=CDS]	PFL_3600	conserved hypothetical protein	cds-AAY92866.1	211.747	-1.4029	0.378169	0.323127	-4.34163	1.41e-05	9.66e-05
>lcl|CP000076.1_cds_AAY95383.1_6072 [locus_tag=PFL_6195] [protein=CDP-alcohol phosphatidyltransferase] [protein_id=AAY95383.1] [location=7033984..7034607] [gbkey=CDS]	PFL_6195	CDP-alcohol phosphatidyltransferase	cds-AAY95383.1	1304.6	-1.40025	0.378864	0.217259	-6.44506	1.16e-10	2.3e-09
catB	PFL_3862	muconate cycloisomerase	cds-AAY93126.1	407.245	-1.3907	0.38138	0.270378	-5.14353	2.7e-07	2.81e-06
sftR	PFL_0212	transcriptional regulator SftR	cds-AAY95623.1	119.168	-1.38937	0.38173	0.264622	-5.25041	1.52e-07	1.65e-06
>lcl|CP000076.1_cds_AAY93276.1_3948 [locus_tag=PFL_4015] [protein=DNA-binding response regulator] [protein_id=AAY93276.1] [location=complement(4634351..4635019)] [gbkey=CDS]	PFL_4015	DNA-binding response regulator	cds-AAY93276.1	821.399	-1.3875	0.382227	0.221938	-6.25173	4.06e-10	7.33e-09
>lcl|CP000076.1_cds_AAY90883.1_1555 [locus_tag=PFL_1587] [protein=conserved hypothetical protein] [protein_id=AAY90883.1] [location=complement(1785456..1785767)] [gbkey=CDS]	PFL_1587	conserved hypothetical protein	cds-AAY90883.1	923.079	-1.38637	0.382525	0.223995	-6.18931	6.04e-10	1.05e-08
mgtA_2	PFL_4078	magnesium-importing ATPase	cds-AAY93339.1	8402.82	-1.3856	0.382729	0.307198	-4.51046	6.47e-06	4.86e-05
>lcl|CP000076.1_cds_AAY95529.1_111 [locus_tag=PFL_0112] [protein=succinate CoA transferase] [protein_id=AAY95529.1] [location=complement(113669..115162)] [gbkey=CDS]	PFL_0112	succinate CoA transferase	cds-AAY95529.1	7444.22	-1.38463	0.382989	0.161064	-8.59673	8.2e-18	4.96e-16
>lcl|CP000076.1_cds_AAY91718.1_2385 [locus_tag=PFL_2445] [protein=acetyltransferase, GNAT family] [protein_id=AAY91718.1] [location=2707925..2708377] [gbkey=CDS]	PFL_2445	acetyltransferase, GNAT family	cds-AAY91718.1	317.715	-1.38087	0.383988	0.224092	-6.16206	7.18e-10	1.22e-08
>lcl|CP000076.1_cds_AAY90777.2_1462 [locus_tag=PFL_1494] [protein=SAM dependent methyltransferase] [protein_id=AAY90777.2] [location=1680688..1681350] [gbkey=CDS]	PFL_1494	SAM dependent methyltransferase	cds-AAY90777.2	339.445	-1.38019	0.384169	0.197805	-6.97752	3e-12	7.94e-11
paaI	PFL_3135	phenylacetate-CoA oxygenase, PaaI subunit	cds-AAY92405.1	333.088	-1.38011	0.38419	0.315097	-4.37995	1.19e-05	8.29e-05
>lcl|CP000076.1_cds_AAY91889.1_2555 [locus_tag=PFL_2616] [protein=acyl-CoA dehydrogenase domain protein] [protein_id=AAY91889.1] [location=2893254..2893718] [gbkey=CDS]	PFL_2616	acyl-CoA dehydrogenase domain protein	cds-AAY91889.1	25.9452	-1.3753	0.385473	0.41311	-3.32913	0.000871166	0.00358329
>lcl|CP000076.1_cds_AAY91511.1_2179 [locus_tag=PFL_2238] [protein=putative iron compound ABC transporter, iron compound-binding protein] [protein_id=AAY91511.1] [location=complement(2500973..2501890)] [gbkey=CDS]	PFL_2238	putative iron compound ABC transporter, iron compound-binding protein	cds-AAY91511.1	260.34	-1.36631	0.387881	0.214715	-6.36339	1.97e-10	3.71e-09
>lcl|CP000076.1_cds_AAY92104.1_2767 [locus_tag=PFL_2832] [protein=conserved hypothetical protein] [protein_id=AAY92104.1] [location=3156047..3156697] [gbkey=CDS]	PFL_2832	conserved hypothetical protein	cds-AAY92104.1	2124.08	-1.3643	0.388423	0.253251	-5.38713	7.16e-08	8.4e-07
glsA	PFL_3159	glutaminase A	cds-AAY92429.2	431.24	-1.35851	0.389984	0.25034	-5.42667	5.74e-08	6.83e-07
>lcl|CP000076.1_cds_AAY92105.1_2768 [locus_tag=PFL_2833] [protein=conserved hypothetical protein] [protein_id=AAY92105.1] [location=complement(3156836..3157054)] [gbkey=CDS]	PFL_2833	conserved hypothetical protein	cds-AAY92105.1	608.458	-1.34925	0.392497	0.293146	-4.60265	4.17e-06	3.31e-05
>lcl|CP000076.1_cds_AAY95785.1_366 [locus_tag=PFL_0376] [protein=conserved hypothetical protein] [protein_id=AAY95785.1] [location=427136..427576] [gbkey=CDS]	PFL_0376	conserved hypothetical protein	cds-AAY95785.1	1175.19	-1.34747	0.392981	0.369846	-3.64332	0.000269144	0.00131429
>lcl|CP000076.1_cds_AAY93373.1_4042 [locus_tag=PFL_4112] [protein=transcriptional regulator, GntR family/aminotransferase, classes I and II family protein] [protein_id=AAY93373.1] [location=4772542..4773867] [gbkey=CDS]	PFL_4112	transcriptional regulator, GntR family/aminotransferase, classes I and II family protein	cds-AAY93373.1	1640.36	-1.34509	0.39363	0.254023	-5.29515	1.19e-07	1.32e-06
>lcl|CP000076.1_cds_AAY93365.1_4034 [locus_tag=PFL_4104] [protein=alpha/beta hydrolase family protein] [protein_id=AAY93365.1] [location=4764310..4765215] [gbkey=CDS]	PFL_4104	alpha/beta hydrolase family protein	cds-AAY93365.1	661.157	-1.33739	0.395737	0.157489	-8.49192	2.03e-17	1.17e-15
>lcl|CP000076.1_cds_AAY91954.1_2620 [locus_tag=PFL_2681] [protein=conserved hypothetical protein] [protein_id=AAY91954.1] [location=2959178..2959408] [gbkey=CDS]	PFL_2681	conserved hypothetical protein	cds-AAY91954.1	184.514	-1.33735	0.395748	0.305681	-4.37497	1.21e-05	8.43e-05
>lcl|CP000076.1_cds_AAY94922.1_5609 [locus_tag=PFL_5732] [protein=permease, cytosine/purine, uracil, thiamine, allantoin family] [protein_id=AAY94922.1] [location=6531412..6532857] [gbkey=CDS]	PFL_5732	permease, cytosine/purine, uracil, thiamine, allantoin family	cds-AAY94922.1	3018.87	-1.33712	0.395809	0.400301	-3.34029	0.000836904	0.00346336
>lcl|CP000076.1_cds_AAY91891.1_2557 [locus_tag=PFL_2618] [protein=conserved hypothetical protein] [protein_id=AAY91891.1] [location=2895275..2896264] [gbkey=CDS]	PFL_2618	conserved hypothetical protein	cds-AAY91891.1	40.4528	-1.33067	0.397584	0.434848	-3.06008	0.00221277	0.0079545
>lcl|CP000076.1_cds_AAY92347.1_3009 [locus_tag=PFL_3077] [protein=outer membrane porin, OprD family] [protein_id=AAY92347.1] [location=complement(3546535..3547836)] [gbkey=CDS]	PFL_3077	outer membrane porin, OprD family	cds-AAY92347.1	2159.84	-1.32575	0.398942	0.250055	-5.30182	1.15e-07	1.28e-06
>lcl|CP000076.1_cds_AAY93639.1_4306 [locus_tag=PFL_4384] [protein=conserved hypothetical protein] [protein_id=AAY93639.1] [location=5092509..5092685] [gbkey=CDS]	PFL_4384	conserved hypothetical protein	cds-AAY93639.1	3343.94	-1.32388	0.399459	0.355725	-3.72164	0.000197931	0.00101187
cysD	PFL_0935	sulfate adenylyltransferase, small subunit	cds-AAY90222.1	4235.61	-1.32065	0.400355	0.330386	-3.99728	6.41e-05	0.00037319
>lcl|CP000076.1_cds_AAY94561.1_5245 [locus_tag=PFL_5351] [protein=conserved hypothetical protein] [protein_id=AAY94561.1] [location=complement(6121747..6121944)] [gbkey=CDS]	PFL_5351	conserved hypothetical protein	cds-AAY94561.1	474.583	-1.31809	0.401067	0.176048	-7.48708	7.04e-14	2.54e-12
>lcl|CP000076.1_cds_AAY92153.1_2814 [locus_tag=PFL_2881] [protein=conserved hypothetical protein] [protein_id=AAY92153.1] [location=complement(3221135..3222151)] [gbkey=CDS]	PFL_2881	conserved hypothetical protein	cds-AAY92153.1	513.091	-1.31377	0.402268	0.203473	-6.45672	1.07e-10	2.15e-09
>lcl|CP000076.1_cds_AAY94150.1_4834 [locus_tag=PFL_4921] [protein=conserved hypothetical protein] [protein_id=AAY94150.1] [location=5669340..5669771] [gbkey=CDS]	PFL_4921	conserved hypothetical protein	cds-AAY94150.1	3050.07	-1.31138	0.402936	0.264739	-4.95346	7.29e-07	6.87e-06
>lcl|CP000076.1_cds_AAY92035.2_2699 [locus_tag=PFL_2762] [protein=methyltransferase domain protein] [protein_id=AAY92035.2] [location=3067375..3068091] [gbkey=CDS]	PFL_2762	methyltransferase domain protein	cds-AAY92035.2	436.588	-1.31047	0.40319	0.256905	-5.10098	3.38e-07	3.44e-06
glcB	PFL_5700	malate synthase G	cds-AAY94890.1	9423.43	-1.30969	0.403407	0.20992	-6.23901	4.4e-10	7.86e-09
>lcl|CP000076.1_cds_AAY92166.1_2827 [locus_tag=PFL_2894] [protein=conserved hypothetical protein] [protein_id=AAY92166.1] [location=complement(3239542..3239997)] [gbkey=CDS]	PFL_2894	conserved hypothetical protein	cds-AAY92166.1	1348.64	-1.30808	0.403859	0.223537	-5.85171	4.87e-09	7.09e-08
>lcl|CP000076.1_cds_AAY95610.1_192 [locus_tag=PFL_0199] [protein=conserved hypothetical protein] [protein_id=AAY95610.1] [location=complement(234781..235269)] [gbkey=CDS]	PFL_0199	conserved hypothetical protein	cds-AAY95610.1	48.3163	-1.3032	0.405227	0.398803	-3.26777	0.00108399	0.00431897
catA	PFL_3860	catechol 1,2-dioxygenase	cds-AAY93124.1	622.132	-1.30234	0.405467	0.47956	-2.7157	0.0066135	0.0199254
aer_3	PFL_3319	aerotaxis receptor Aer	cds-AAY92588.1	2951.91	-1.28669	0.40989	0.263231	-4.88807	1.02e-06	9.18e-06
cah_3	PFL_5235	carbonate dehydratase	cds-AAY94454.1	6514.73	-1.28542	0.410252	0.201365	-6.38353	1.73e-10	3.27e-09
paaJ	PFL_3136	phenylacetate-CoA oxygenase, PaaJ subunit	cds-AAY92406.1	187.592	-1.28429	0.410572	0.405444	-3.16762	0.00153692	0.00583783
iolL	PFL_2589	putative inosose isomerase	cds-AAY91862.1	79.8524	-1.27741	0.412534	0.29115	-4.38748	1.15e-05	8.05e-05
>lcl|CP000076.1_cds_AAY91588.1_2256 [locus_tag=PFL_2315] [protein=transporter, major facilitator family] [protein_id=AAY91588.1] [location=2580125..2581606] [gbkey=CDS]	PFL_2315	transporter, major facilitator family	cds-AAY91588.1	182.329	-1.27667	0.412746	0.261183	-4.88804	1.02e-06	9.18e-06
np20	PFL_0078	transcriptional regulator np20	cds-AAY95495.1	1204.46	-1.27439	0.4134	0.414842	-3.07199	0.00212638	0.00769835
>lcl|CP000076.1_cds_AAY95163.1_5852 [locus_tag=PFL_5973] [protein=auxiliary transport protein, membrane fusion protein family] [protein_id=AAY95163.1] [location=6789199..6790164] [gbkey=CDS]	PFL_5973	auxiliary transport protein, membrane fusion protein family	cds-AAY95163.1	5093.42	-1.27383	0.41356	0.293122	-4.34573	1.39e-05	9.5e-05
hol	PFL_1211	pyocin R2, holin	cds-AAY90498.1	245.533	-1.27315	0.413756	0.239823	-5.3087	1.1e-07	1.24e-06
>lcl|CP000076.1_cds_AAY91977.2_2642 [locus_tag=PFL_2704] [protein=extracellular solute-binding protein, PotD/PotF family] [protein_id=AAY91977.2] [location=2981090..2982151] [gbkey=CDS]	PFL_2704	extracellular solute-binding protein, PotD/PotF family	cds-AAY91977.2	745.503	-1.26005	0.41753	0.248853	-5.06342	4.12e-07	4.12e-06
>lcl|CP000076.1_cds_AAY91634.1_2304 [locus_tag=PFL_2361] [protein=phosphotransferase family/peptidase, M23 family/aminotransferase, class III] [protein_id=AAY91634.1] [location=complement(2632706..2635753)] [gbkey=CDS]	PFL_2361	phosphotransferase family/peptidase, M23 family/aminotransferase, class III	cds-AAY91634.1	37266.8	-1.26004	0.417532	0.383301	-3.28734	0.0010114	0.00407496
>lcl|CP000076.1_cds_AAY93600.1_4267 [locus_tag=PFL_4345] [protein=conserved hypothetical protein] [protein_id=AAY93600.1] [location=5053292..5053825] [gbkey=CDS]	PFL_4345	conserved hypothetical protein	cds-AAY93600.1	1288.78	-1.2589	0.417864	0.223666	-5.62846	1.82e-08	2.41e-07
>lcl|CP000076.1_cds_AAY91714.1_2381 [locus_tag=PFL_2441] [protein=quinone oxidoreductase, YhdH/YhfP family] [protein_id=AAY91714.1] [location=2704553..2705536] [gbkey=CDS]	PFL_2441	quinone oxidoreductase, YhdH/YhfP family	cds-AAY91714.1	1462	-1.25751	0.418265	0.245432	-5.12368	3e-07	3.09e-06
ccoN_3	PFL_2834	cytochrome c oxidase, cbb3-type, subunit I	cds-AAY92106.1	11045.8	-1.25375	0.419357	0.330622	-3.7921	0.000149382	0.000793581
>lcl|CP000076.1_cds_AAY95511.2_93 [locus_tag=PFL_0094] [protein=inhibitor of vertebrate lysozyme family protein] [protein_id=AAY95511.2] [location=94355..94822] [gbkey=CDS]	PFL_0094	inhibitor of vertebrate lysozyme family protein	cds-AAY95511.2	1493.49	-1.25096	0.42017	0.186982	-6.69026	2.23e-11	5.11e-10
ldh	PFL_0973	leucine dehydrogenase	cds-AAY90260.1	1603.84	-1.25039	0.420336	0.238378	-5.24539	1.56e-07	1.69e-06
dedD	PFL_2075	cell division protein DedD	cds-AAY91354.1	2568.59	-1.25026	0.420372	0.179023	-6.9838	2.87e-12	7.62e-11
>lcl|CP000076.1_cds_AAY93291.1_3963 [locus_tag=PFL_4030] [protein=conserved hypothetical protein] [protein_id=AAY93291.1] [location=4646553..4646927] [gbkey=CDS]	PFL_4030	conserved hypothetical protein	cds-AAY93291.1	392.76	-1.23579	0.424609	0.191362	-6.45789	1.06e-10	2.15e-09
>lcl|CP000076.1_cds_AAY96262.1_841 [locus_tag=PFL_0865] [protein=oxidoreductase, 2OG-Fe(II) oxygenase family] [protein_id=AAY96262.1] [location=1004481..1005161] [gbkey=CDS]	PFL_0865	oxidoreductase, 2OG-Fe(II) oxygenase family	cds-AAY96262.1	2083.33	-1.22925	0.426539	0.296459	-4.14644	3.38e-05	0.000211404
>lcl|CP000076.1_cds_AAY95592.1_174 [locus_tag=PFL_0181] [protein=conserved hypothetical protein] [protein_id=AAY95592.1] [location=216685..217353] [gbkey=CDS]	PFL_0181	conserved hypothetical protein	cds-AAY95592.1	182.436	-1.22611	0.427468	0.256326	-4.7834	1.72e-06	1.49e-05
amiD	PFL_0088	N-acetylmuramoyl-L-alanine amidase AmiD	cds-AAY95505.1	1528.88	-1.22398	0.428101	0.406696	-3.00956	0.00261627	0.00915695
>lcl|CP000076.1_cds_AAY91691.1_2359 [locus_tag=PFL_2418] [protein=conserved hypothetical protein] [protein_id=AAY91691.1] [location=2683248..2683922] [gbkey=CDS]	PFL_2418	conserved hypothetical protein	cds-AAY91691.1	1817.9	-1.22389	0.428128	0.154911	-7.90058	2.78e-15	1.22e-13
paaH	PFL_3134	phenylacetate-CoA oxygenase, PaaH subunit	cds-AAY92404.1	166.215	-1.22362	0.428208	0.340608	-3.59245	0.000327589	0.00156341
pfeS	PFL_2664	sensor protein PfeS	cds-AAY91937.1	506.321	-1.22146	0.428849	0.201511	-6.06151	1.35e-09	2.2e-08
>lcl|CP000076.1_cds_AAY91020.1_1691 [locus_tag=PFL_1725] [protein=putative lipoprotein] [protein_id=AAY91020.1] [location=1932364..1932837] [gbkey=CDS]	PFL_1725	putative lipoprotein	cds-AAY91020.1	1368.98	-1.21958	0.429408	0.139497	-8.74269	2.28e-18	1.53e-16
>lcl|CP000076.1_cds_AAY91871.1_2537 [locus_tag=PFL_2598] [protein=conserved hypothetical protein] [protein_id=AAY91871.1] [location=2876494..2876712] [gbkey=CDS]	PFL_2598	conserved hypothetical protein	cds-AAY91871.1	572.665	-1.21749	0.430029	0.243004	-5.01018	5.44e-07	5.31e-06
>lcl|CP000076.1_cds_AAY95655.1_237 [locus_tag=PFL_0244] [protein=acyl-CoA dehydrogenase domain protein] [protein_id=AAY95655.1] [location=complement(282807..284006)] [gbkey=CDS]	PFL_0244	acyl-CoA dehydrogenase domain protein	cds-AAY95655.1	134.239	-1.21686	0.430218	0.222508	-5.46885	4.53e-08	5.52e-07
>lcl|CP000076.1_cds_AAY92578.1_3237 [locus_tag=PFL_3309] [protein=membrane protein, NnrS family] [protein_id=AAY92578.1] [location=complement(3818991..3820163)] [gbkey=CDS]	PFL_3309	membrane protein, NnrS family	cds-AAY92578.1	235.267	-1.21551	0.430621	0.175221	-6.93701	4e-12	1.02e-10
cbtB	PFL_3656	putative cobalt transporter, subunit CbtB	cds-AAY92922.2	1215.7	-1.21499	0.430777	0.166211	-7.30989	2.67e-13	8.5e-12
>lcl|CP000076.1_cds_AAY92279.1_2940 [locus_tag=PFL_3007] [protein=conserved hypothetical protein] [protein_id=AAY92279.1] [location=3458506..3459366] [gbkey=CDS]	PFL_3007	conserved hypothetical protein	cds-AAY92279.1	10186.7	-1.21235	0.431565	0.316712	-3.82793	0.000129227	0.000698673
>lcl|CP000076.1_cds_AAY92980.1_3636 [locus_tag=PFL_3714] [protein=3-phytase family protein] [protein_id=AAY92980.1] [location=complement(4308757..4310679)] [gbkey=CDS]	PFL_3714	3-phytase family protein	cds-AAY92980.1	58.6464	-1.20972	0.432351	0.397317	-3.04473	0.00232887	0.00831182
>lcl|CP000076.1_cds_AAY91903.1_2569 [locus_tag=PFL_2630] [protein=isochorismatase hydrolase] [protein_id=AAY91903.1] [location=complement(2907567..2908106)] [gbkey=CDS]	PFL_2630	isochorismatase hydrolase	cds-AAY91903.1	2013.03	-1.20964	0.432375	0.161722	-7.4798	7.44e-14	2.67e-12
>lcl|CP000076.1_cds_AAY90351.1_1037 [locus_tag=PFL_1064] [protein=conserved hypothetical protein] [protein_id=AAY90351.1] [location=complement(1214967..1215455)] [gbkey=CDS]	PFL_1064	conserved hypothetical protein	cds-AAY90351.1	960.307	-1.20735	0.433063	0.227891	-5.29795	1.17e-07	1.31e-06
>lcl|CP000076.1_cds_AAY92620.1_3279 [locus_tag=PFL_3351] [protein=putative Na/Pi-cotransporter II-like protein] [protein_id=AAY92620.1] [location=3869392..3871095] [gbkey=CDS]	PFL_3351	putative Na/Pi-cotransporter II-like protein	cds-AAY92620.1	579.668	-1.20418	0.434017	0.380236	-3.16692	0.00154063	0.00584463
bioA	PFL_5804	adenosylmethionine-8-amino-7-oxononanoate transaminase	cds-AAY94994.1	9384.31	-1.20363	0.434182	0.183012	-6.57676	4.81e-11	1.04e-09
metN1	PFL_0241	D-methionine ABC transporter, ATP-binding protein MetN	cds-AAY95652.1	73.7309	-1.20284	0.434418	0.272885	-4.40788	1.04e-05	7.46e-05
cysT	PFL_0193	sulfate ABC transporter, permease protein CysT	cds-AAY95604.1	779.168	-1.19974	0.435355	0.1914	-6.26822	3.65e-10	6.67e-09
>lcl|CP000076.1_cds_AAY94036.1_4720 [locus_tag=PFL_4806] [protein=conserved hypothetical protein] [protein_id=AAY94036.1] [location=complement(5549555..5550148)] [gbkey=CDS]	PFL_4806	conserved hypothetical protein	cds-AAY94036.1	1793.54	-1.19923	0.435509	0.402548	-2.97909	0.00289107	0.00991966
tilS	PFL_1193	tRNA(Ile)-lysidine synthetase	cds-AAY90480.1	3462.54	-1.19796	0.435892	0.204344	-5.86246	4.56e-09	6.69e-08
cobL	PFL_0656	precorrin-6y C5,15-methyltransferase	cds-AAY96064.1	1523.74	-1.19745	0.436044	0.146478	-8.17497	2.96e-16	1.49e-14
accA	PFL_1192	acetyl-CoA carboxylase, carboxyl transferase, alpha subunit	cds-AAY90479.2	16977	-1.19486	0.43683	0.237517	-5.03062	4.89e-07	4.81e-06
>lcl|CP000076.1_cds_AAY93601.1_4268 [locus_tag=PFL_4346] [protein=ARD/ARD' family protein] [protein_id=AAY93601.1] [location=complement(5053899..5054444)] [gbkey=CDS]	PFL_4346	ARD/ARD' family protein	cds-AAY93601.1	1398.74	-1.18774	0.43899	0.212277	-5.59524	2.2e-08	2.84e-07
>lcl|CP000076.1_cds_AAY93029.1_3694 [locus_tag=PFL_3764] [protein=phage head morphogenesis protein, SPP1 gp7 family] [protein_id=AAY93029.1] [location=complement(4365833..4366921)] [gbkey=CDS]	PFL_3764	phage head morphogenesis protein, SPP1 gp7 family	cds-AAY93029.1	1458.34	-1.18614	0.439476	0.232518	-5.1013	3.37e-07	3.44e-06
>lcl|CP000076.1_cds_AAY92220.1_2881 [locus_tag=PFL_2948] [protein=transcriptional regulator, TetR family] [protein_id=AAY92220.1] [location=3301366..3302109] [gbkey=CDS]	PFL_2948	transcriptional regulator, TetR family	cds-AAY92220.1	1826.26	-1.18604	0.439506	0.220526	-5.37825	7.52e-08	8.78e-07
oprE	PFL_5940	outer membrane porin OprE	cds-AAY95130.1	23722	-1.18443	0.439997	0.332846	-3.5585	0.000372981	0.00175669
fabH_2	PFL_1626	putative 3-oxoacyl-[acyl-carrier-protein	cds-AAY90923.1	5616.43	-1.18322	0.440368	0.312002	-3.79234	0.000149232	0.000793477
>lcl|CP000076.1_cds_AAY96095.2_677 [locus_tag=PFL_0688] [protein=TadE family protein] [protein_id=AAY96095.2] [location=complement(802267..802704)] [gbkey=CDS]	PFL_0688	TadE family protein	cds-AAY96095.2	1032.96	-1.17891	0.441685	0.246166	-4.78907	1.68e-06	1.45e-05
msrA_1	PFL_2555	peptide-methionine (S)-S-oxide reductase	cds-AAY91828.1	125.372	-1.17618	0.442522	0.285194	-4.12414	3.72e-05	0.000230604
pvdY	PFL_4191	pyoverdine biosynthesis protein	cds-AAY93447.1	446.461	-1.17422	0.443123	0.352632	-3.32987	0.000868853	0.00357618
>lcl|CP000076.1_cds_AAY93629.1_4296 [locus_tag=PFL_4374] [protein=transporter, major facilitator family] [protein_id=AAY93629.1] [location=5080159..5081469] [gbkey=CDS]	PFL_4374	transporter, major facilitator family	cds-AAY93629.1	1758.98	-1.17059	0.444239	0.252639	-4.63346	3.6e-06	2.9e-05
>lcl|CP000076.1_cds_AAY92867.1_3525 [locus_tag=PFL_3601] [protein=drug resistance transporter, EmrB/QacA family] [protein_id=AAY92867.1] [location=4151926..4153467] [gbkey=CDS]	PFL_3601	drug resistance transporter, EmrB/QacA family	cds-AAY92867.1	376.38	-1.16977	0.444491	0.213096	-5.48941	4.03e-08	4.96e-07
>lcl|CP000076.1_cds_AAY93375.1_4044 [locus_tag=PFL_4114] [protein=conserved hypothetical protein] [protein_id=AAY93375.1] [location=complement(4775084..4775542)] [gbkey=CDS]	PFL_4114	conserved hypothetical protein	cds-AAY93375.1	726.977	-1.1664	0.445531	0.165014	-7.06852	1.57e-12	4.33e-11
>lcl|CP000076.1_cds_AAY95642.1_224 [locus_tag=PFL_0231] [protein=amino acid ABC transporter, permease protein, 3-TM region, His/Glu/Gln/Arg/opine family] [protein_id=AAY95642.1] [location=267994..268659] [gbkey=CDS]	PFL_0231	amino acid ABC transporter, permease protein, 3-TM region, His/Glu/Gln/Arg/opine family	cds-AAY95642.1	193.968	-1.16627	0.445573	0.229785	-5.07546	3.87e-07	3.89e-06
>lcl|CP000076.1_cds_AAY91598.1_2266 [locus_tag=PFL_2325] [protein=NAD-dependent deacetylase] [protein_id=AAY91598.1] [location=complement(2590025..2590867)] [gbkey=CDS]	PFL_2325	NAD-dependent deacetylase	cds-AAY91598.1	380.704	-1.16569	0.44575	0.182569	-6.38497	1.71e-10	3.27e-09
>lcl|CP000076.1_cds_AAY95554.1_136 [locus_tag=PFL_0142] [protein=transporter, major facilitator family] [protein_id=AAY95554.1] [location=165662..167206] [gbkey=CDS]	PFL_0142	transporter, major facilitator family	cds-AAY95554.1	847.823	-1.16435	0.446164	0.400357	-2.90829	0.00363411	0.0120755
>lcl|CP000076.1_cds_AAY92914.1_3571 [locus_tag=PFL_3648] [protein=aldehyde dehydrogenase family protein] [protein_id=AAY92914.1] [location=complement(4215205..4216653)] [gbkey=CDS]	PFL_3648	aldehyde dehydrogenase family protein	cds-AAY92914.1	287.109	-1.16035	0.447405	0.16809	-6.90314	5.09e-12	1.28e-10
>lcl|CP000076.1_cds_AAY93191.1_3863 [locus_tag=PFL_3927] [protein=acetyltransferase, GNAT family] [protein_id=AAY93191.1] [location=complement(4538458..4539108)] [gbkey=CDS]	PFL_3927	acetyltransferase, GNAT family	cds-AAY93191.1	1071.3	-1.15982	0.447567	0.174026	-6.66465	2.65e-11	6e-10
msuE	PFL_4155	NADH-dependent FMN reductase	cds-AAY93411.1	236.042	-1.15727	0.44836	0.205632	-5.62788	1.82e-08	2.41e-07
>lcl|CP000076.1_cds_AAY92619.1_3278 [locus_tag=PFL_3350] [protein=conserved hypothetical protein] [protein_id=AAY92619.1] [location=3869052..3869363] [gbkey=CDS]	PFL_3350	conserved hypothetical protein	cds-AAY92619.1	63.4914	-1.15695	0.448459	0.567649	-2.03815	0.041535	0.0890929
>lcl|CP000076.1_cds_AAY92017.1_2681 [locus_tag=PFL_2744] [protein=conserved hypothetical protein] [protein_id=AAY92017.1] [location=complement(3037932..3038246)] [gbkey=CDS]	PFL_2744	conserved hypothetical protein	cds-AAY92017.1	191.737	-1.1567	0.448538	0.2096	-5.51861	3.42e-08	4.24e-07
>lcl|CP000076.1_cds_AAY92976.1_3632 [locus_tag=PFL_3710] [protein=conserved hypothetical protein] [protein_id=AAY92976.1] [location=complement(4306091..4306498)] [gbkey=CDS]	PFL_3710	conserved hypothetical protein	cds-AAY92976.1	22.2204	-1.15545	0.448927	0.511882	-2.25725	0.0239924	0.0570508
>lcl|CP000076.1_cds_AAY90860.2_1532 [locus_tag=PFL_1563] [protein=conserved hypothetical protein] [protein_id=AAY90860.2] [location=complement(1764274..1764453)] [gbkey=CDS]	PFL_1563	conserved hypothetical protein	cds-AAY90860.2	14785.6	-1.15099	0.450317	0.359464	-3.20195	0.00136499	0.00528675
megL	PFL_3514	methionine gamma-lyase	cds-AAY92781.1	2444.74	-1.14957	0.450759	0.169008	-6.80188	1.03e-11	2.48e-10
tonB6	PFL_2823	periplasmic energy transduction protein TonB6	cds-AAY92095.1	40.6704	-1.14858	0.451069	0.356199	-3.22454	0.00126176	0.00493706
potH2	PFL_2338	putrescine ABC transporter, permease protein	cds-AAY91611.2	344.228	-1.14833	0.451147	0.183805	-6.24753	4.17e-10	7.51e-09
>lcl|CP000076.1_cds_AAY90988.1_1659 [locus_tag=PFL_1693] [protein=endoribonuclease L-PSP family protein] [protein_id=AAY90988.1] [location=1894111..1894560] [gbkey=CDS]	PFL_1693	endoribonuclease L-PSP family protein	cds-AAY90988.1	1182.61	-1.146	0.451877	0.273867	-4.1845	2.86e-05	0.000182667
>lcl|CP000076.1_cds_AAY90884.1_1554 [locus_tag=PFL_1586] [protein=conserved hypothetical protein] [protein_id=AAY90884.1] [location=complement(1784791..1785381)] [gbkey=CDS]	PFL_1586	conserved hypothetical protein	cds-AAY90884.1	1004.39	-1.14395	0.452519	0.292743	-3.90769	9.32e-05	0.0005197
>lcl|CP000076.1_cds_AAY91719.2_2386 [locus_tag=PFL_2446] [protein=DNA-binding protein] [protein_id=AAY91719.2] [location=2708414..2709235] [gbkey=CDS]	PFL_2446	DNA-binding protein	cds-AAY91719.2	229.633	-1.14191	0.453159	0.190294	-6.00078	1.96e-09	3.11e-08
>lcl|CP000076.1_cds_AAY93116.1_3787 [locus_tag=PFL_3852] [protein=DNA-binding response regulator] [protein_id=AAY93116.1] [location=4453738..4454400] [gbkey=CDS]	PFL_3852	DNA-binding response regulator	cds-AAY93116.1	102.387	-1.14107	0.453424	0.231764	-4.92341	8.5e-07	7.81e-06
gspL	PFL_2754	general secretion pathway protein L	cds-AAY92027.1	50.3215	-1.14009	0.453731	0.410402	-2.77799	0.00546963	0.0168875
exbB1	PFL_6067	TonB system transport protein ExbB1	cds-AAY95255.1	2523.25	-1.1344	0.455526	0.274774	-4.12847	3.65e-05	0.000227224
>lcl|CP000076.1_cds_AAY91750.1_2417 [locus_tag=PFL_2477] [protein=antibiotic biosynthesis monooxygenase domain protein] [protein_id=AAY91750.1] [location=2739995..2740573] [gbkey=CDS]	PFL_2477	antibiotic biosynthesis monooxygenase domain protein	cds-AAY91750.1	144.916	-1.13202	0.456277	0.257503	-4.39613	1.1e-05	7.81e-05
>lcl|CP000076.1_cds_AAY91981.1_2646 [locus_tag=PFL_2708] [protein=periplasmic amino acid-binding protein-related protein] [protein_id=AAY91981.1] [location=2984936..2985745] [gbkey=CDS]	PFL_2708	periplasmic amino acid-binding protein-related protein	cds-AAY91981.1	155.156	-1.12861	0.457355	0.206892	-5.45507	4.9e-08	5.93e-07
>lcl|CP000076.1_cds_AAY96059.1_639 [locus_tag=PFL_0652] [protein=putative addiction module antidote protein] [protein_id=AAY96059.1] [location=complement(760032..760322)] [gbkey=CDS]	PFL_0652	putative addiction module antidote protein	cds-AAY96059.1	652.402	-1.12648	0.458032	0.262222	-4.2959	1.74e-05	0.000116193
>lcl|CP000076.1_cds_AAY92459.1_3120 [locus_tag=PFL_3190] [protein=oxidoreductase, 2OG-Fe(II) oxygenase family] [protein_id=AAY92459.1] [location=complement(3670351..3671388)] [gbkey=CDS]	PFL_3190	oxidoreductase, 2OG-Fe(II) oxygenase family	cds-AAY92459.1	221.167	-1.12544	0.458361	0.205534	-5.47571	4.36e-08	5.33e-07
>lcl|CP000076.1_cds_AAY93789.2_4455 [locus_tag=PFL_4542] [protein=peptidase propeptide and YpeB domain protein] [protein_id=AAY93789.2] [location=5254837..5255154] [gbkey=CDS]	PFL_4542	peptidase propeptide and YpeB domain protein	cds-AAY93789.2	2608.44	-1.12476	0.45858	0.357487	-3.14629	0.00165357	0.00623049
>lcl|CP000076.1_cds_AAY93295.1_3967 [locus_tag=PFL_4034] [protein=putative diaminopimelate epimerase] [protein_id=AAY93295.1] [location=complement(4650076..4651065)] [gbkey=CDS]	PFL_4034	putative diaminopimelate epimerase	cds-AAY93295.1	530.475	-1.11781	0.460794	0.19486	-5.73647	9.67e-09	1.33e-07
yeaZ	PFL_1149	peptidase, M22 family	cds-AAY90436.2	2134.51	-1.11625	0.461292	0.158642	-7.03629	1.97e-12	5.38e-11
sbp2	PFL_1694	periplasmic sulfate-binding protein	cds-AAY90989.1	2336.92	-1.11417	0.461956	0.259301	-4.29683	1.73e-05	0.000115832
>lcl|CP000076.1_cds_AAY92442.1_3103 [locus_tag=PFL_3172] [protein=monooxygenase, SsuD family] [protein_id=AAY92442.1] [location=3650847..3652004] [gbkey=CDS]	PFL_3172	monooxygenase, SsuD family	cds-AAY92442.1	212.53	-1.10681	0.464318	0.243866	-4.53861	5.66e-06	4.32e-05
>lcl|CP000076.1_cds_AAY92219.1_2880 [locus_tag=PFL_2947] [protein=ABC transporter, ATP-binding protein] [protein_id=AAY92219.1] [location=complement(3300306..3301010)] [gbkey=CDS]	PFL_2947	ABC transporter, ATP-binding protein	cds-AAY92219.1	1111.58	-1.10398	0.465232	0.256359	-4.30638	1.66e-05	0.000111433
rbsR	PFL_2104	ribose operon repressor	cds-AAY91379.1	5994.84	-1.1032	0.465482	0.27549	-4.00451	6.21e-05	0.000363695
>lcl|CP000076.1_cds_AAY96120.2_702 [locus_tag=PFL_0713] [protein=drug resistance transporter, Bcr/CflA family] [protein_id=AAY96120.2] [location=828226..829422] [gbkey=CDS]	PFL_0713	drug resistance transporter, Bcr/CflA family	cds-AAY96120.2	2869.91	-1.09951	0.466676	0.265641	-4.13907	3.49e-05	0.000218087
>lcl|CP000076.1_cds_AAY93225.1_3897 [locus_tag=PFL_3961] [protein=conserved hypothetical protein] [protein_id=AAY93225.1] [location=complement(4572997..4574388)] [gbkey=CDS]	PFL_3961	conserved hypothetical protein	cds-AAY93225.1	307.638	-1.09826	0.467078	0.18053	-6.08354	1.18e-09	1.95e-08
>lcl|CP000076.1_cds_AAY93270.1_3942 [locus_tag=PFL_4009] [protein=putative membrane protein] [protein_id=AAY93270.1] [location=complement(4624422..4625483)] [gbkey=CDS]	PFL_4009	putative membrane protein	cds-AAY93270.1	833.007	-1.09576	0.46789	0.381292	-2.87381	0.00405552	0.0132379
>lcl|CP000076.1_cds_AAY92338.1_3000 [locus_tag=PFL_3068] [protein=AMP-binding domain protein] [protein_id=AAY92338.1] [location=complement(3534573..3536237)] [gbkey=CDS]	PFL_3068	AMP-binding domain protein	cds-AAY92338.1	4163.95	-1.09454	0.468286	0.26318	-4.1589	3.2e-05	0.000201648
mtlD	PFL_3074	polyol dehydrogenase MtlD	cds-AAY92344.1	387.368	-1.09385	0.468508	0.218966	-4.99554	5.87e-07	5.68e-06
>lcl|CP000076.1_cds_AAY94678.1_5357 [locus_tag=PFL_5468] [protein=sigma-54 dependent transcriptional regulator] [protein_id=AAY94678.1] [location=complement(6236908..6238830)] [gbkey=CDS]	PFL_5468	sigma-54 dependent transcriptional regulator	cds-AAY94678.1	3309.77	-1.0933	0.468687	0.19286	-5.6689	1.44e-08	1.93e-07
>lcl|CP000076.1_cds_AAY91565.1_2233 [locus_tag=PFL_2292] [protein=sigma factor regulatory protein, FecR/PupR family] [protein_id=AAY91565.1] [location=2552445..2553416] [gbkey=CDS]	PFL_2292	sigma factor regulatory protein, FecR/PupR family	cds-AAY91565.1	630.655	-1.09227	0.469023	0.209709	-5.2085	1.9e-07	2.03e-06
>lcl|CP000076.1_cds_AAY93032.1_3697 [locus_tag=PFL_3767] [protein=conserved hypothetical protein] [protein_id=AAY93032.1] [location=complement(4369644..4370105)] [gbkey=CDS]	PFL_3767	conserved hypothetical protein	cds-AAY93032.1	130.989	-1.09218	0.469054	0.222947	-4.89881	9.64e-07	8.74e-06
mdlC	PFL_3478	benzoylformate decarboxylase	cds-AAY92745.1	250.174	-1.09187	0.469153	0.217996	-5.00867	5.48e-07	5.34e-06
ppk2	PFL_4986	polyphosphate kinase 2	cds-AAY94214.1	20032.6	-1.09122	0.469366	0.188285	-5.79555	6.81e-09	9.64e-08
>lcl|CP000076.1_cds_AAY91914.1_2580 [locus_tag=PFL_2641] [protein=S-(hydroxymethyl)glutathione synthase] [protein_id=AAY91914.1] [location=complement(2922352..2922840)] [gbkey=CDS]	PFL_2641	S-(hydroxymethyl)glutathione synthase	cds-AAY91914.1	1034.53	-1.08424	0.47164	0.386773	-2.8033	0.00505822	0.0158988
>lcl|CP000076.1_cds_AAY92622.1_3281 [locus_tag=PFL_3353] [protein=conserved hypothetical protein] [protein_id=AAY92622.1] [location=3871510..3872295] [gbkey=CDS]	PFL_3353	conserved hypothetical protein	cds-AAY92622.1	376.423	-1.08388	0.471757	0.270825	-4.00216	6.28e-05	0.000365926
>lcl|CP000076.1_cds_AAY92900.2_3557 [locus_tag=PFL_3634] [protein=outer membrane autotransporter barrel domain protein] [protein_id=AAY92900.2] [location=complement(4194234..4197179)] [gbkey=CDS]	PFL_3634	outer membrane autotransporter barrel domain protein	cds-AAY92900.2	341.776	-1.08327	0.471959	0.163178	-6.63855	3.17e-11	7.08e-10
fepB	PFL_3623	ferric enterobactin ABC transporter, periplasmic ferric enterobactin-binding protein FepB	cds-AAY92889.2	684.934	-1.08121	0.472631	0.402816	-2.68414	0.00727164	0.0215153
>lcl|CP000076.1_cds_AAY95498.1_80 [locus_tag=PFL_0081] [protein=conserved hypothetical protein] [protein_id=AAY95498.1] [location=complement(78418..78705)] [gbkey=CDS]	PFL_0081	conserved hypothetical protein	cds-AAY95498.1	2558.16	-1.07782	0.473746	0.244211	-4.41347	1.02e-05	7.3e-05
>lcl|CP000076.1_cds_AAY91319.1_1988 [locus_tag=PFL_2032] [protein=ABC-2 type transporter] [protein_id=AAY91319.1] [location=complement(2259181..2259996)] [gbkey=CDS]	PFL_2032	ABC-2 type transporter	cds-AAY91319.1	1063.37	-1.07727	0.473924	0.164748	-6.53891	6.2e-11	1.32e-09
>lcl|CP000076.1_cds_AAY92116.1_2778 [locus_tag=PFL_2844] [protein=conserved hypothetical protein] [protein_id=AAY92116.1] [location=complement(3172625..3173953)] [gbkey=CDS]	PFL_2844	conserved hypothetical protein	cds-AAY92116.1	90.1699	-1.07719	0.473952	0.233579	-4.61165	3.99e-06	3.17e-05
>lcl|CP000076.1_cds_AAY90772.2_1457 [locus_tag=PFL_1489] [protein=transporter, major facilitator family] [protein_id=AAY90772.2] [location=complement(1676204..1677388)] [gbkey=CDS]	PFL_1489	transporter, major facilitator family	cds-AAY90772.2	332.694	-1.07665	0.47413	0.234758	-4.58621	4.51e-06	3.54e-05
fepD	PFL_3624	ferric enterobactin ABC transporter, permease protein FepD	cds-AAY92890.1	244.112	-1.0763	0.474242	0.235278	-4.5746	4.77e-06	3.72e-05
atsB	PFL_0207	sulfate ester ABC transporter, permease protein AtsB	cds-AAY95618.1	135.974	-1.07608	0.474315	0.328034	-3.2804	0.00103661	0.0041683
>lcl|CP000076.1_cds_AAY91896.1_2562 [locus_tag=PFL_2623] [protein=branched-chain amino acid ABC transporter, ATP-binding protein] [protein_id=AAY91896.1] [location=2900339..2901106] [gbkey=CDS]	PFL_2623	branched-chain amino acid ABC transporter, ATP-binding protein	cds-AAY91896.1	358.329	-1.07548	0.474513	0.291677	-3.68723	0.000226709	0.00113802
metE	PFL_2404	5-methyltetrahydropteroyltriglutamate--homocysteine S-methyltransferase	cds-AAY91677.1	1181.07	-1.07402	0.474995	0.210784	-5.09533	3.48e-07	3.52e-06
mtlG	PFL_3072	polyol ABC transporter, permease protein MtlG	cds-AAY92342.1	106.572	-1.07366	0.475111	0.213333	-5.03281	4.83e-07	4.77e-06
>lcl|CP000076.1_cds_AAY90675.1_1361 [locus_tag=PFL_1390] [protein=drug resistance MFS transporter, drug:H+ antiporter-2 family] [protein_id=AAY90675.1] [location=1570784..1572310] [gbkey=CDS]	PFL_1390	drug resistance MFS transporter, drug:H+ antiporter-2 family	cds-AAY90675.1	55.3294	-1.07348	0.475171	0.325244	-3.30054	0.000965004	0.00389576
ribH	PFL_4508	6,7-dimethyl-8-ribityllumazine synthase	cds-AAY93755.1	8796.45	-1.06845	0.476831	0.193062	-5.53425	3.13e-08	3.89e-07
ssuC	PFL_5935	aliphatic sulfonates ABC transporter, permease protein	cds-AAY95125.1	163.54	-1.06801	0.476977	0.266482	-4.0078	6.13e-05	0.000360053
>lcl|CP000076.1_cds_AAY92437.1_3098 [locus_tag=PFL_3167] [protein=putative monooxygenase] [protein_id=AAY92437.1] [location=complement(3643884..3644939)] [gbkey=CDS]	PFL_3167	putative monooxygenase	cds-AAY92437.1	103.92	-1.0673	0.477212	0.309049	-3.45349	0.000553391	0.00244598
>lcl|CP000076.1_cds_AAY92685.1_3344 [locus_tag=PFL_3416] [protein=ABC transporter, 2 ATP-binding domain protein] [protein_id=AAY92685.1] [location=3934830..3936467] [gbkey=CDS]	PFL_3416	ABC transporter, 2 ATP-binding domain protein	cds-AAY92685.1	8862.95	-1.06665	0.477427	0.215699	-4.94507	7.61e-07	7.08e-06
>lcl|CP000076.1_cds_AAY94737.2_5418 [locus_tag=PFL_5531] [protein=putative lipoprotein] [protein_id=AAY94737.2] [location=6311533..6312069] [gbkey=CDS]	PFL_5531	putative lipoprotein	cds-AAY94737.2	2524.37	-1.06663	0.477433	0.147034	-7.25431	4.04e-13	1.24e-11
>lcl|CP000076.1_cds_AAY94580.1_5263 [locus_tag=PFL_5370] [protein=DJ-1 family protein] [protein_id=AAY94580.1] [location=complement(6138338..6138889)] [gbkey=CDS]	PFL_5370	DJ-1 family protein	cds-AAY94580.1	503.984	-1.0653	0.477874	0.150795	-7.06453	1.61e-12	4.43e-11
>lcl|CP000076.1_cds_AAY93091.1_3762 [locus_tag=PFL_3827] [protein=sodium:bile acid symporter family protein] [protein_id=AAY93091.1] [location=4425338..4426336] [gbkey=CDS]	PFL_3827	sodium:bile acid symporter family protein	cds-AAY93091.1	1546.49	-1.06369	0.478406	0.264495	-4.0216	5.78e-05	0.000342223
>lcl|CP000076.1_cds_AAY91768.1_2435 [locus_tag=PFL_2495] [protein=glutathione-regulated potassium-efflux system protein] [protein_id=AAY91768.1] [location=complement(2761420..2763243)] [gbkey=CDS]	PFL_2495	glutathione-regulated potassium-efflux system protein	cds-AAY91768.1	1189.65	-1.06358	0.478445	0.146172	-7.27621	3.43e-13	1.07e-11
>lcl|CP000076.1_cds_AAY95386.1_6075 [locus_tag=PFL_6198] [protein=conserved hypothetical protein] [protein_id=AAY95386.1] [location=7037711..7038166] [gbkey=CDS]	PFL_6198	conserved hypothetical protein	cds-AAY95386.1	142.121	-1.06282	0.478694	0.346351	-3.06864	0.00215039	0.00776684
>lcl|CP000076.1_cds_AAY92339.2_3001 [locus_tag=PFL_3069] [protein=transcriptional regulator, AraC family] [protein_id=AAY92339.2] [location=complement(3536585..3537607)] [gbkey=CDS]	PFL_3069	transcriptional regulator, AraC family	cds-AAY92339.2	2211.49	-1.0628	0.478703	0.186849	-5.68801	1.29e-08	1.74e-07
>lcl|CP000076.1_cds_AAY94828.2_5513 [locus_tag=PFL_5635] [protein=sensory box-containing sigma-54 dependent transcriptional regulator] [protein_id=AAY94828.2] [location=complement(6417361..6418734)] [gbkey=CDS]	PFL_5635	sensory box-containing sigma-54 dependent transcriptional regulator	cds-AAY94828.2	1158.71	-1.06238	0.478841	0.205024	-5.18173	2.2e-07	2.31e-06
fdxA	PFL_1208	ferredoxin	cds-AAY90495.1	8802.47	-1.0602	0.479565	0.190851	-5.55514	2.77e-08	3.51e-07
>lcl|CP000076.1_cds_AAY92832.1_3490 [locus_tag=PFL_3566] [protein=acetyltransferase, GNAT family] [protein_id=AAY92832.1] [location=complement(4112000..4112461)] [gbkey=CDS]	PFL_3566	acetyltransferase, GNAT family	cds-AAY92832.1	299.318	-1.06018	0.479571	0.201366	-5.26494	1.4e-07	1.54e-06
>lcl|CP000076.1_cds_AAY91873.1_2539 [locus_tag=PFL_2600] [protein=conserved hypothetical protein] [protein_id=AAY91873.1] [location=complement(2877474..2877761)] [gbkey=CDS]	PFL_2600	conserved hypothetical protein	cds-AAY91873.1	2638.89	-1.05974	0.479717	0.161496	-6.56205	5.31e-11	1.15e-09
adhB	PFL_1399	alcohol dehydrogenase II	cds-AAY90684.1	8845.81	-1.0594	0.479832	0.227552	-4.65564	3.23e-06	2.63e-05
>lcl|CP000076.1_cds_AAY91162.2_1830 [locus_tag=PFL_1874] [protein=conserved TM helix-containing protein] [protein_id=AAY91162.2] [location=2083198..2084022] [gbkey=CDS]	PFL_1874	conserved TM helix-containing protein	cds-AAY91162.2	11532.5	-1.05914	0.479917	0.14949	-7.08502	1.39e-12	3.91e-11
>lcl|CP000076.1_cds_AAY91624.1_2292 [locus_tag=PFL_2351] [protein=conserved hypothetical protein] [protein_id=AAY91624.1] [location=2623901..2624587] [gbkey=CDS]	PFL_2351	conserved hypothetical protein	cds-AAY91624.1	874.83	-1.05873	0.480056	0.180603	-5.86219	4.57e-09	6.69e-08
>lcl|CP000076.1_cds_AAY92774.1_3433 [locus_tag=PFL_3507] [protein=AP endonuclease, family 2] [protein_id=AAY92774.1] [location=complement(4040794..4041849)] [gbkey=CDS]	PFL_3507	AP endonuclease, family 2	cds-AAY92774.1	6150.7	-1.05864	0.480086	0.167067	-6.3366	2.35e-10	4.38e-09
>lcl|CP000076.1_cds_AAY92730.1_3389 [locus_tag=PFL_3462] [protein=permease, cytosine/purine, uracil, thiamine, allantoin family] [protein_id=AAY92730.1] [location=complement(3976485..3977921)] [gbkey=CDS]	PFL_3462	permease, cytosine/purine, uracil, thiamine, allantoin family	cds-AAY92730.1	1635.17	-1.05853	0.480122	0.213072	-4.96792	6.77e-07	6.43e-06
>lcl|CP000076.1_cds_AAY94987.1_5674 [locus_tag=PFL_5797] [protein=thioesterase family protein] [protein_id=AAY94987.1] [location=complement(6604260..6604664)] [gbkey=CDS]	PFL_5797	thioesterase family protein	cds-AAY94987.1	1534.92	-1.05788	0.480336	0.227971	-4.64044	3.48e-06	2.81e-05
>lcl|CP000076.1_cds_AAY94042.1_4726 [locus_tag=PFL_4812] [protein=putative thiamine pyrophosphate enzyme] [protein_id=AAY94042.1] [location=complement(5554219..5555856)] [gbkey=CDS]	PFL_4812	putative thiamine pyrophosphate enzyme	cds-AAY94042.1	285.185	-1.05662	0.480758	0.196754	-5.37026	7.86e-08	9.14e-07
catC	PFL_3861	muconolactone delta-isomerase	cds-AAY93125.1	194.698	-1.05556	0.481111	0.464704	-2.27146	0.0231189	0.0553403
>lcl|CP000076.1_cds_AAY95167.1_5856 [locus_tag=PFL_5977] [protein=oxidoreductase, zinc-binding dehydrogenase family] [protein_id=AAY95167.1] [location=6794663..6795640] [gbkey=CDS]	PFL_5977	oxidoreductase, zinc-binding dehydrogenase family	cds-AAY95167.1	1846.36	-1.05505	0.481282	0.179747	-5.86962	4.37e-09	6.46e-08
aroQ_2	PFL_0673	3-dehydroquinate dehydratase, type II	cds-AAY96080.2	2175.94	-1.05202	0.482293	0.196325	-5.35854	8.39e-08	9.67e-07
atsR	PFL_0208	sulfate ester ABC transporter, periplasmic sulfate ester-binding protein AtsR	cds-AAY95619.1	165.954	-1.05017	0.482913	0.18624	-5.63878	1.71e-08	2.27e-07
>lcl|CP000076.1_cds_AAY91383.1_2051 [locus_tag=PFL_2108] [protein=conserved hypothetical protein] [protein_id=AAY91383.1] [location=complement(2328491..2328703)] [gbkey=CDS]	PFL_2108	conserved hypothetical protein	cds-AAY91383.1	1228.78	-1.04912	0.483262	0.29151	-3.59892	0.000319541	0.00153339
>lcl|CP000076.1_cds_AAY92556.1_3215 [locus_tag=PFL_3287] [protein=conserved hypothetical protein] [protein_id=AAY92556.1] [location=3794721..3795845] [gbkey=CDS]	PFL_3287	conserved hypothetical protein	cds-AAY92556.1	503.08	-1.0462	0.484244	0.174334	-6.00111	1.96e-09	3.11e-08
pcaQ	PFL_5397	pca operon transcription factor PcaQ	cds-AAY94607.1	1268.11	-1.04422	0.484906	0.137745	-7.58083	3.43e-14	1.3e-12
>lcl|CP000076.1_cds_AAY90515.1_1202 [locus_tag=PFL_1228] [protein=conserved hypothetical protein] [protein_id=AAY90515.1] [location=1401335..1401850] [gbkey=CDS]	PFL_1228	conserved hypothetical protein	cds-AAY90515.1	453.314	-1.04362	0.485108	0.219739	-4.74938	2.04e-06	1.74e-05
cysN	PFL_0936	putative sulfate adenylyltransferase, large subunit/adenylylsulfate kinase	cds-AAY90223.1	5490.76	-1.04315	0.485265	0.23018	-4.53191	5.85e-06	4.44e-05
>lcl|CP000076.1_cds_AAY92902.1_3559 [locus_tag=PFL_3636] [protein=response regulator/EAL domain protein] [protein_id=AAY92902.1] [location=4200341..4201615] [gbkey=CDS]	PFL_3636	response regulator/EAL domain protein	cds-AAY92902.1	512.462	-1.03757	0.487146	0.243567	-4.25991	2.05e-05	0.000134665
ctaC	PFL_0061	cytochrome c oxidase, subunit II	cds-AAY95478.1	8583.36	-1.037	0.487341	0.28021	-3.70079	0.000214932	0.00108875
>lcl|CP000076.1_cds_AAY92458.1_3119 [locus_tag=PFL_3189] [protein=lipoprotein, YaeC family] [protein_id=AAY92458.1] [location=complement(3669513..3670322)] [gbkey=CDS]	PFL_3189	lipoprotein, YaeC family	cds-AAY92458.1	158.387	-1.03538	0.487888	0.232015	-4.46254	8.1e-06	5.96e-05
>lcl|CP000076.1_cds_AAY90991.1_1662 [locus_tag=PFL_1696] [protein=putative urea transporter] [protein_id=AAY90991.1] [location=complement(1896564..1897484)] [gbkey=CDS]	PFL_1696	putative urea transporter	cds-AAY90991.1	249.973	-1.03486	0.488065	0.249313	-4.15082	3.31e-05	0.000207828
acs	PFL_3935	long-chain-fatty-acid--CoA ligase	cds-AAY93199.1	6994.63	-1.03154	0.489189	0.159765	-6.45656	1.07e-10	2.15e-09
>lcl|CP000076.1_cds_AAY95385.1_6074 [locus_tag=PFL_6197] [protein=dual specificity phosphatase, catalytic domain protein] [protein_id=AAY95385.1] [location=7036375..7037721] [gbkey=CDS]	PFL_6197	dual specificity phosphatase, catalytic domain protein	cds-AAY95385.1	943.388	-1.02979	0.489781	0.222518	-4.6279	3.69e-06	2.96e-05
puuB	PFL_2343	putative gamma-glutamylputrescine oxidoreductase PuuB	cds-AAY91616.1	1263	-1.02964	0.489833	0.248947	-4.13597	3.53e-05	0.000220608
panE_1	PFL_3476	2-dehydropantoate 2-reductase	cds-AAY92743.1	128.193	-1.0254	0.491274	0.261749	-3.91749	8.95e-05	0.000501056
>lcl|CP000076.1_cds_AAY92103.1_2766 [locus_tag=PFL_2831] [protein=transcriptional regulator, AraC family] [protein_id=AAY92103.1] [location=3155234..3156022] [gbkey=CDS]	PFL_2831	transcriptional regulator, AraC family	cds-AAY92103.1	1258.2	-1.02406	0.491732	0.182373	-5.61518	1.96e-08	2.57e-07
>lcl|CP000076.1_cds_AAY91748.1_2415 [locus_tag=PFL_2475] [protein=transcriptional regulator, LysR family] [protein_id=AAY91748.1] [location=complement(2738181..2739077)] [gbkey=CDS]	PFL_2475	transcriptional regulator, LysR family	cds-AAY91748.1	237.894	-1.02192	0.492459	0.198839	-5.13944	2.76e-07	2.86e-06
>lcl|CP000076.1_cds_AAY92899.1_3556 [locus_tag=PFL_3633] [protein=NAD dependent epimerase/dehydratase family protein] [protein_id=AAY92899.1] [location=4193290..4194252] [gbkey=CDS]	PFL_3633	NAD dependent epimerase/dehydratase family protein	cds-AAY92899.1	76.7003	-1.02132	0.492665	0.380108	-2.68692	0.00721139	0.0213578
>lcl|CP000076.1_cds_AAY93213.1_3885 [locus_tag=PFL_3949] [protein=putative type I pilus protein CsuE] [protein_id=AAY93213.1] [location=complement(4561840..4562829)] [gbkey=CDS]	PFL_3949	putative type I pilus protein CsuE	cds-AAY93213.1	681.603	-1.02062	0.492903	0.237509	-4.2972	1.73e-05	0.000115769
hpaA	PFL_3369	4-hydroxyphenylacetate catabolism regulatory protein HpaA	cds-AAY92638.1	230.522	-1.01877	0.493536	0.203862	-4.99736	5.81e-07	5.64e-06
>lcl|CP000076.1_cds_AAY91362.1_2031 [locus_tag=PFL_2087] [protein=release factor H-coupled RctB family protein] [protein_id=AAY91362.1] [location=complement(2311282..2312415)] [gbkey=CDS]	PFL_2087	release factor H-coupled RctB family protein	cds-AAY91362.1	11320.3	-1.01765	0.493922	0.401032	-2.53757	0.0111626	0.0306094
aldH_1	PFL_1415	NADP-dependent fatty aldehyde dehydrogenase	cds-AAY90700.1	113.575	-1.01679	0.494214	0.288836	-3.52031	0.000431042	0.00198872
exbB4	PFL_3713	TonB system transport protein ExbB4	cds-AAY92979.1	47.2736	-1.01603	0.494475	0.32912	-3.08711	0.00202112	0.00736971
>lcl|CP000076.1_cds_AAY92460.1_3121 [locus_tag=PFL_3191] [protein=TOBE domain protein] [protein_id=AAY92460.1] [location=complement(3671430..3671645)] [gbkey=CDS]	PFL_3191	TOBE domain protein	cds-AAY92460.1	140.428	-1.01572	0.494583	0.214701	-4.73084	2.24e-06	1.89e-05
>lcl|CP000076.1_cds_AAY94939.1_5626 [locus_tag=PFL_5749] [protein=DNA-binding protein] [protein_id=AAY94939.1] [location=6550578..6550901] [gbkey=CDS]	PFL_5749	DNA-binding protein	cds-AAY94939.1	132.936	-1.01571	0.494585	0.251405	-4.04013	5.34e-05	0.000319378
cupB4	PFL_1465	pili assembly chaperone CupB4	cds-AAY90748.1	39.5358	-1.0149	0.494862	0.30665	-3.30964	0.000934164	0.00379975
hpaC	PFL_3357	4-hydroxyphenylacetate 3-monooxygenase, reductase component	cds-AAY92626.1	69.1342	-1.01362	0.495301	0.249238	-4.06688	4.76e-05	0.000287961
>lcl|CP000076.1_cds_AAY93268.2_3940 [locus_tag=PFL_4007] [protein=conserved hypothetical protein] [protein_id=AAY93268.2] [location=4623941..4624135] [gbkey=CDS]	PFL_4007	conserved hypothetical protein	cds-AAY93268.2	681.051	-1.01199	0.495863	0.248886	-4.06606	4.78e-05	0.000288465
>lcl|CP000076.1_cds_AAY91905.1_2571 [locus_tag=PFL_2632] [protein=inorganic anion transporter, SulP family] [protein_id=AAY91905.1] [location=2910196..2911869] [gbkey=CDS]	PFL_2632	inorganic anion transporter, SulP family	cds-AAY91905.1	1019.52	-1.01121	0.496132	0.162883	-6.20816	5.36e-10	9.43e-09
nhaP	PFL_5795	Na+:H+ antiporter NhaP	cds-AAY94985.1	1953.76	-1.01017	0.496488	0.156875	-6.43931	1.2e-10	2.36e-09
ofaB	PFL_2146	non-ribosomal peptide synthetase OfaB	cds-AAY91420.2	790.412	-1.00974	0.496635	0.187408	-5.38793	7.13e-08	8.38e-07	orfamide
>lcl|CP000076.1_cds_AAY90501.1_1187 [locus_tag=PFL_1214] [protein=hypothetical protein] [protein_id=AAY90501.1] [location=1389510..1390091] [gbkey=CDS]	PFL_1214	hypothetical protein	cds-AAY90501.1	226.123	-1.007	0.497578	0.290067	-3.47162	0.000517327	0.00231106
>lcl|CP000076.1_cds_AAY94031.1_4715 [locus_tag=PFL_4801] [protein=putative fumarate hydratase, class I] [protein_id=AAY94031.1] [location=5542020..5543543] [gbkey=CDS]	PFL_4801	putative fumarate hydratase, class I	cds-AAY94031.1	23112.1	-1.00642	0.497779	0.175327	-5.74025	9.45e-09	1.31e-07
>lcl|CP000076.1_cds_AAY93132.1_3803 [locus_tag=PFL_3868] [protein=oxidoreductase, short-chain dehydrogenase/reductase family] [protein_id=AAY93132.1] [location=complement(4467891..4468640)] [gbkey=CDS]	PFL_3868	oxidoreductase, short-chain dehydrogenase/reductase family	cds-AAY93132.1	652.378	-1.00399	0.498619	0.292678	-3.43037	0.000602768	0.00262297
>lcl|CP000076.1_cds_AAY94428.1_5116 [locus_tag=PFL_5209] [protein=short chain dehydrogenase/reductase family protein] [protein_id=AAY94428.1] [location=5965830..5966603] [gbkey=CDS]	PFL_5209	short chain dehydrogenase/reductase family protein	cds-AAY94428.1	434.496	-1.00329	0.498861	0.183681	-5.46214	4.7e-08	5.72e-07
fdsG	PFL_0331	formate dehydrogenase, gamma subunit	cds-AAY95741.1	603.67	-1.00236	0.499182	0.175501	-5.71142	1.12e-08	1.53e-07
rpoS	PFL_1207	RNA polymerase sigma factor RpoS	cds-AAY90494.2	31117.6	-1.00111	0.499615	0.312561	-3.20294	0.00136034	0.00527206
glcD	PFL_2269	glycolate oxidase, subunit GlcD	cds-AAY91542.1	482.445	-1.00107	0.49963	0.19738	-5.07178	3.94e-07	3.96e-06
>lcl|CP000076.1_cds_AAY91533.1_2201 [locus_tag=PFL_2260] [protein=putative lipoprotein] [protein_id=AAY91533.1] [location=2522767..2523294] [gbkey=CDS]	PFL_2260	putative lipoprotein	cds-AAY91533.1	158.436	-1.00069	0.499761	0.231688	-4.31913	1.57e-05	0.000106005
>lcl|CP000076.1_cds_AAY91987.1_2651 [locus_tag=PFL_2714] [protein=putative acetolactate synthase, large subunit] [protein_id=AAY91987.1] [location=2994820..2996427] [gbkey=CDS]	PFL_2714	putative acetolactate synthase, large subunit	cds-AAY91987.1	114.185	-0.998633	0.500474	0.200238	-4.98724	6.12e-07	5.91e-06
>lcl|CP000076.1_cds_AAY96097.2_679 [locus_tag=PFL_0690] [protein=DNA-binding response regulator, LuxR family] [protein_id=AAY96097.2] [location=803373..804164] [gbkey=CDS]	PFL_0690	DNA-binding response regulator, LuxR family	cds-AAY96097.2	8453.24	-0.995999	0.501388	0.23933	-4.16162	3.16e-05	0.000199879
>lcl|CP000076.1_cds_AAY93005.1_3661 [locus_tag=PFL_3740] [protein=conserved hypothetical protein] [protein_id=AAY93005.1] [location=4339048..4339722] [gbkey=CDS]	PFL_3740	conserved hypothetical protein	cds-AAY93005.1	754.454	-0.992367	0.502652	0.208397	-4.76192	1.92e-06	1.64e-05
>lcl|CP000076.1_cds_AAY90804.1_1489 [locus_tag=PFL_1521] [protein=putative membrane protein] [protein_id=AAY90804.1] [location=1704932..1705795] [gbkey=CDS]	PFL_1521	putative membrane protein	cds-AAY90804.1	1753.94	-0.991578	0.502927	0.382439	-2.59278	0.00952046	0.0268048
>lcl|CP000076.1_cds_AAY92187.1_2848 [locus_tag=PFL_2915] [protein=transcriptional regulator, LysR family] [protein_id=AAY92187.1] [location=complement(3260291..3261199)] [gbkey=CDS]	PFL_2915	transcriptional regulator, LysR family	cds-AAY92187.1	299.214	-0.991323	0.503016	0.188968	-5.24599	1.55e-07	1.69e-06
acoA	PFL_2170	acetoin dehydrogenase E1 component, alpha subunit	cds-AAY91444.1	53.9935	-0.99085	0.503181	0.264587	-3.7449	0.000180466	0.000934323
mtlF	PFL_3071	polyol ABC transporter, permease protein MtlF	cds-AAY92341.2	179.723	-0.989288	0.503726	0.209664	-4.71844	2.38e-06	1.99e-05
>lcl|CP000076.1_cds_AAY94895.1_5582 [locus_tag=PFL_5705] [protein=sigma factor regulatory protein, FecR/PupR family] [protein_id=AAY94895.1] [location=6502942..6503919] [gbkey=CDS]	PFL_5705	sigma factor regulatory protein, FecR/PupR family	cds-AAY94895.1	1340.89	-0.989265	0.503734	0.225336	-4.39018	1.13e-05	7.98e-05
gbsA	PFL_4811	betaine-aldehyde dehydrogenase	cds-AAY94041.1	228.569	-0.988039	0.504163	0.175797	-5.62035	1.91e-08	2.51e-07
>lcl|CP000076.1_cds_AAY93388.1_4057 [locus_tag=PFL_4127] [protein=efflux transporter, outer membrane factor lipoprotein, NodT family] [protein_id=AAY93388.1] [location=complement(4790837..4792315)] [gbkey=CDS]	PFL_4127	efflux transporter, outer membrane factor lipoprotein, NodT family	cds-AAY93388.1	56.2044	-0.987855	0.504227	0.31943	-3.09256	0.00198439	0.00725312
cumA	PFL_4929	multicopper oxidase, CumA	cds-AAY94158.1	5441.7	-0.986984	0.504531	0.256816	-3.84315	0.000121464	0.000660799
mexE	PFL_3240	multidrug efflux RND transporter, membrane fusion protein MexE	cds-AAY92509.1	998.733	-0.980262	0.506888	0.301272	-3.25375	0.00113893	0.00450259
>lcl|CP000076.1_cds_AAY92599.1_3258 [locus_tag=PFL_3330] [protein=diguanylate cyclase (GGDEF) domain protein] [protein_id=AAY92599.1] [location=complement(3846414..3848981)] [gbkey=CDS]	PFL_3330	diguanylate cyclase (GGDEF) domain protein	cds-AAY92599.1	1155.88	-0.980065	0.506957	0.212007	-4.6228	3.79e-06	3.02e-05
>lcl|CP000076.1_cds_AAY92881.1_3539 [locus_tag=PFL_3615] [protein=efflux transporter, outer membrane factor lipoprotein, NodT family] [protein_id=AAY92881.1] [location=4171466..4173250] [gbkey=CDS]	PFL_3615	efflux transporter, outer membrane factor lipoprotein, NodT family	cds-AAY92881.1	650.252	-0.974956	0.508755	0.170544	-5.71674	1.09e-08	1.49e-07
cptA	PFL_3145	phosphoethanolamine transferase CptA	cds-AAY92415.1	1635.15	-0.974794	0.508813	0.175628	-5.55032	2.85e-08	3.58e-07
>lcl|CP000076.1_cds_AAY96093.1_675 [locus_tag=PFL_0686] [protein=conserved hypothetical protein] [protein_id=AAY96093.1] [location=797523..799517] [gbkey=CDS]	PFL_0686	conserved hypothetical protein	cds-AAY96093.1	1582.71	-0.972382	0.509664	0.188817	-5.14985	2.61e-07	2.72e-06
ccoG_2	PFL_2869	cytochrome c oxidase accessory protein CcoG	cds-AAY92141.1	8703.79	-0.972051	0.509781	0.354396	-2.74284	0.00609099	0.0185469
>lcl|CP000076.1_cds_AAY93297.1_3969 [locus_tag=PFL_4036] [protein=transcriptional regulator, LysR family] [protein_id=AAY93297.1] [location=4652271..4653161] [gbkey=CDS]	PFL_4036	transcriptional regulator, LysR family	cds-AAY93297.1	458.738	-0.971655	0.509921	0.197554	-4.91843	8.72e-07	8e-06
>lcl|CP000076.1_cds_AAY92831.1_3489 [locus_tag=PFL_3565] [protein=conserved hypothetical protein] [protein_id=AAY92831.1] [location=4111747..4111977] [gbkey=CDS]	PFL_3565	conserved hypothetical protein	cds-AAY92831.1	836.565	-0.971565	0.509953	0.279131	-3.48068	0.000500146	0.00224974
>lcl|CP000076.1_cds_AAY94398.1_5088 [locus_tag=PFL_5178] [protein=amidase family protein] [protein_id=AAY94398.1] [location=5939074..5940537] [gbkey=CDS]	PFL_5178	amidase family protein	cds-AAY94398.1	886.629	-0.970646	0.510278	0.196304	-4.94461	7.63e-07	7.09e-06
>lcl|CP000076.1_cds_AAY93026.1_3691 [locus_tag=PFL_3761] [protein=hypothetical protein] [protein_id=AAY93026.1] [location=complement(4363567..4364514)] [gbkey=CDS]	PFL_3761	hypothetical protein	cds-AAY93026.1	206.466	-0.969359	0.510733	0.215007	-4.5085	6.53e-06	4.88e-05
>lcl|CP000076.1_cds_AAY93848.1_4512 [locus_tag=PFL_4601] [protein=MaoC-like protein] [protein_id=AAY93848.1] [location=5310704..5311174] [gbkey=CDS]	PFL_4601	MaoC-like protein	cds-AAY93848.1	2922.19	-0.96521	0.512204	0.210014	-4.59593	4.31e-06	3.4e-05
>lcl|CP000076.1_cds_AAY92934.1_3591 [locus_tag=PFL_3668] [protein=phosphoglycerate mutase family protein] [protein_id=AAY92934.1] [location=4243162..4243872] [gbkey=CDS]	PFL_3668	phosphoglycerate mutase family protein	cds-AAY92934.1	8745.84	-0.964032	0.512622	0.278683	-3.45924	0.000541695	0.00240124
>lcl|CP000076.1_cds_AAY95656.1_238 [locus_tag=PFL_0245] [protein=acyl-CoA dehydrogenase family protein] [protein_id=AAY95656.1] [location=complement(284046..285287)] [gbkey=CDS]	PFL_0245	acyl-CoA dehydrogenase family protein	cds-AAY95656.1	403.718	-0.961059	0.51368	0.270061	-3.55868	0.000372729	0.00175669
efeO	PFL_3256	periplasmic iron transport protein EfeO	cds-AAY92525.1	1176.58	-0.961017	0.513695	0.320654	-2.99706	0.00272601	0.00945968
>lcl|CP000076.1_cds_AAY92773.2_3432 [locus_tag=PFL_3506] [protein=alpha/beta hydrolase family protein] [protein_id=AAY92773.2] [location=complement(4039884..4040771)] [gbkey=CDS]	PFL_3506	alpha/beta hydrolase family protein	cds-AAY92773.2	1988.36	-0.96059	0.513847	0.277953	-3.45595	0.000548365	0.00242571
>lcl|CP000076.1_cds_AAY94672.1_5351 [locus_tag=PFL_5462] [protein=MaoC-like protein] [protein_id=AAY94672.1] [location=6231510..6231965] [gbkey=CDS]	PFL_5462	MaoC-like protein	cds-AAY94672.1	2820.7	-0.959196	0.514343	0.200322	-4.78827	1.68e-06	1.45e-05
>lcl|CP000076.1_cds_AAY93325.1_3995 [locus_tag=PFL_4064] [protein=conserved hypothetical protein] [protein_id=AAY93325.1] [location=complement(4681080..4681463)] [gbkey=CDS]	PFL_4064	conserved hypothetical protein	cds-AAY93325.1	264.298	-0.95881	0.514481	0.208919	-4.58938	4.45e-06	3.49e-05
znuB	PFL_0076	high-affinity zinc ABC transporter, permease protein ZnuB	cds-AAY95493.1	363.367	-0.958789	0.514488	0.196286	-4.88466	1.04e-06	9.31e-06
>lcl|CP000076.1_cds_AAY91866.1_2532 [locus_tag=PFL_2593] [protein=putative ribose ABC transporter, periplasmic ribose-binding protein] [protein_id=AAY91866.1] [location=2870163..2871089] [gbkey=CDS]	PFL_2593	putative ribose ABC transporter, periplasmic ribose-binding protein	cds-AAY91866.1	119.264	-0.957857	0.514821	0.282702	-3.38822	0.000703483	0.0029903
>lcl|CP000076.1_cds_AAY90499.1_1185 [locus_tag=PFL_1212] [protein=hypothetical protein] [protein_id=AAY90499.1] [location=1387843..1388166] [gbkey=CDS]	PFL_1212	hypothetical protein	cds-AAY90499.1	118.797	-0.957539	0.514935	0.408817	-2.34222	0.0191694	0.0474108
iolG	PFL_2591	inositol 2-dehydrogenase	cds-AAY91864.1	79.0107	-0.957347	0.515003	0.289266	-3.30958	0.000934374	0.00379975
adk	PFL_1148	adenylate kinase	cds-AAY90435.1	18392	-0.95609	0.515452	0.195899	-4.88053	1.06e-06	9.48e-06
cstA	PFL_5352	carbon starvation protein CstA	cds-AAY94562.1	6402.04	-0.955789	0.51556	0.166588	-5.73742	9.61e-09	1.33e-07
>lcl|CP000076.1_cds_AAY91509.1_2177 [locus_tag=PFL_2236] [protein=alpha/beta hydrolase family protein] [protein_id=AAY91509.1] [location=complement(2498631..2499557)] [gbkey=CDS]	PFL_2236	alpha/beta hydrolase family protein	cds-AAY91509.1	253.796	-0.955715	0.515586	0.268898	-3.55419	0.000379151	0.00178163
>lcl|CP000076.1_cds_AAY91019.1_1690 [locus_tag=PFL_1724] [protein=conserved hypothetical protein] [protein_id=AAY91019.1] [location=1931583..1932320] [gbkey=CDS]	PFL_1724	conserved hypothetical protein	cds-AAY91019.1	721.805	-0.955695	0.515593	0.15459	-6.18211	6.33e-10	1.09e-08
>lcl|CP000076.1_cds_AAY92461.1_3122 [locus_tag=PFL_3192] [protein=oxidoreductase, aldo/keto reductase family] [protein_id=AAY92461.1] [location=3671868..3672689] [gbkey=CDS]	PFL_3192	oxidoreductase, aldo/keto reductase family	cds-AAY92461.1	2408.6	-0.954516	0.516015	0.274653	-3.47536	0.000510169	0.00228304
>lcl|CP000076.1_cds_AAY91418.1_2088 [locus_tag=PFL_2144] [protein=conserved hypothetical protein] [protein_id=AAY91418.1] [location=complement(2367557..2367703)] [gbkey=CDS]	PFL_2144	conserved hypothetical protein	cds-AAY91418.1	19.5159	-0.954175	0.516137	0.41393	-2.30516	0.0211576	0.0515758
>lcl|CP000076.1_cds_AAY92589.1_3248 [locus_tag=PFL_3320] [protein=acetyltransferase, GNAT family] [protein_id=AAY92589.1] [location=3833845..3834384] [gbkey=CDS]	PFL_3320	acetyltransferase, GNAT family	cds-AAY92589.1	311.248	-0.950091	0.5176	0.166802	-5.69593	1.23e-08	1.66e-07
>lcl|CP000076.1_cds_AAY94878.1_5565 [locus_tag=PFL_5688] [protein=conserved hypothetical protein] [protein_id=AAY94878.1] [location=complement(6484395..6484691)] [gbkey=CDS]	PFL_5688	conserved hypothetical protein	cds-AAY94878.1	8702.6	-0.948923	0.518019	0.14056	-6.75102	1.47e-11	3.43e-10
catR	PFL_3863	transcriptional activator CatR	cds-AAY93127.1	307.689	-0.9476	0.518494	0.200669	-4.72221	2.33e-06	1.95e-05
pqqD	PFL_5676	coenzyme PQQ synthesis protein D	cds-AAY94866.1	49.7582	-0.946686	0.518823	0.362161	-2.61399	0.00894916	0.0255738
ydhP	PFL_5537	transporter, major facilitator family	cds-AAY94743.1	720.898	-0.946601	0.518853	0.148059	-6.39342	1.62e-10	3.12e-09
>lcl|CP000076.1_cds_AAY92043.1_2707 [locus_tag=PFL_2771] [protein=conserved hypothetical protein] [protein_id=AAY92043.1] [location=3077102..3077314] [gbkey=CDS]	PFL_2771	conserved hypothetical protein	cds-AAY92043.1	174.646	-0.946468	0.518901	0.19153	-4.94162	7.75e-07	7.16e-06
iolB	PFL_2588	myo-inositol catabolism protein IolB	cds-AAY91861.1	81.3551	-0.944002	0.519789	0.244877	-3.85501	0.000115723	0.000631253
rbsK	PFL_2105	ribokinase	cds-AAY91380.1	4220.66	-0.943138	0.5201	0.273704	-3.44583	0.000569309	0.00250545
>lcl|CP000076.1_cds_AAY93027.1_3692 [locus_tag=PFL_3762] [protein=conserved hypothetical protein] [protein_id=AAY93027.1] [location=complement(4364526..4365242)] [gbkey=CDS]	PFL_3762	conserved hypothetical protein	cds-AAY93027.1	78.8909	-0.942478	0.520338	0.314427	-2.99744	0.00272255	0.00945303
>lcl|CP000076.1_cds_AAY90503.1_1189 [locus_tag=PFL_1216] [protein=putative bacteriophage Mu tail sheath protein (GpL)] [protein_id=AAY90503.1] [location=1390270..1391766] [gbkey=CDS]	PFL_1216	putative bacteriophage Mu tail sheath protein (GpL)	cds-AAY90503.1	1290.37	-0.941898	0.520548	0.280314	-3.36016	0.000778982	0.00327699
>lcl|CP000076.1_cds_AAY91980.1_2645 [locus_tag=PFL_2707] [protein=DNA-binding response regulator] [protein_id=AAY91980.1] [location=2984218..2984934] [gbkey=CDS]	PFL_2707	DNA-binding response regulator	cds-AAY91980.1	522.299	-0.94147	0.520702	0.173363	-5.43064	5.62e-08	6.69e-07
>lcl|CP000076.1_cds_AAY90660.1_1346 [locus_tag=PFL_1375] [protein=conserved hypothetical protein] [protein_id=AAY90660.1] [location=complement(1553912..1554541)] [gbkey=CDS]	PFL_1375	conserved hypothetical protein	cds-AAY90660.1	103.968	-0.940932	0.520896	0.236011	-3.98682	6.7e-05	0.000388917
>lcl|CP000076.1_cds_AAY93602.2_4269 [locus_tag=PFL_4347] [protein=transporter, major facilitator family] [protein_id=AAY93602.2] [location=complement(5054444..5055592)] [gbkey=CDS]	PFL_4347	transporter, major facilitator family	cds-AAY93602.2	628.853	-0.940163	0.521174	0.161666	-5.81545	6.05e-09	8.58e-08
ofaA	PFL_2145	non-ribosomal peptide synthetase OfaA	cds-AAY91419.3	332.994	-0.93962	0.52137	0.230761	-4.07184	4.66e-05	0.000282731	orfamide
>lcl|CP000076.1_cds_AAY94744.2_5424 [locus_tag=PFL_5538] [protein=transcriptional regulator, AraC family] [protein_id=AAY94744.2] [location=complement(6323162..6324160)] [gbkey=CDS]	PFL_5538	transcriptional regulator, AraC family	cds-AAY94744.2	799.064	-0.938736	0.52169	0.202836	-4.62805	3.69e-06	2.96e-05
>lcl|CP000076.1_cds_AAY95168.1_5857 [locus_tag=PFL_5978] [protein=ChaC-like protein] [protein_id=AAY95168.1] [location=complement(6795657..6796307)] [gbkey=CDS]	PFL_5978	ChaC-like protein	cds-AAY95168.1	2116.36	-0.936331	0.52256	0.247227	-3.78733	0.000152274	0.000805733
>lcl|CP000076.1_cds_AAY92583.1_3242 [locus_tag=PFL_3314] [protein=sigma factor regulatory protein, FecR/PupR family] [protein_id=AAY92583.1] [location=3826146..3827123] [gbkey=CDS]	PFL_3314	sigma factor regulatory protein, FecR/PupR family	cds-AAY92583.1	331.809	-0.93511	0.523003	0.2352	-3.97581	7.01e-05	0.000404279
>lcl|CP000076.1_cds_AAY93823.1_4487 [locus_tag=PFL_4576] [protein=transcription activator, effector-binding domain protein] [protein_id=AAY93823.1] [location=complement(5286180..5286668)] [gbkey=CDS]	PFL_4576	transcription activator, effector-binding domain protein	cds-AAY93823.1	924.662	-0.934029	0.523395	0.212203	-4.40158	1.07e-05	7.65e-05
prnA	PFL_3604	tryptophan halogenase PrnA	cds-AAY92870.1	2961.84	-0.933997	0.523406	0.245357	-3.80669	0.000140841	0.000754117
>lcl|CP000076.1_cds_AAY94252.1_4936 [locus_tag=PFL_5024] [protein=putative arginine/pyruvate transaminase] [protein_id=AAY94252.1] [location=5781413..5782594] [gbkey=CDS]	PFL_5024	putative arginine/pyruvate transaminase	cds-AAY94252.1	228.408	-0.933186	0.5237	0.175252	-5.32481	1.01e-07	1.15e-06
ilvA_1	PFL_3098	threonine ammonia-lyase, biosynthetic	cds-AAY92368.1	1083.97	-0.930867	0.524543	0.344502	-2.70207	0.00689102	0.0205988
>lcl|CP000076.1_cds_AAY93309.1_3981 [locus_tag=PFL_4048] [protein=conserved hypothetical protein] [protein_id=AAY93309.1] [location=4663069..4663611] [gbkey=CDS]	PFL_4048	conserved hypothetical protein	cds-AAY93309.1	202.889	-0.930703	0.524603	0.240862	-3.86406	0.000111518	0.000611047
>lcl|CP000076.1_cds_AAY93626.1_4293 [locus_tag=PFL_4371] [protein=xanthine/uracil permease family protein] [protein_id=AAY93626.1] [location=5076374..5077732] [gbkey=CDS]	PFL_4371	xanthine/uracil permease family protein	cds-AAY93626.1	651.487	-0.929882	0.524901	0.14432	-6.44319	1.17e-10	2.31e-09
>lcl|CP000076.1_cds_AAY90273.1_961 [locus_tag=PFL_0986] [protein=PepSY-associated TM helix domain protein] [protein_id=AAY90273.1] [location=1127526..1129109] [gbkey=CDS]	PFL_0986	PepSY-associated TM helix domain protein	cds-AAY90273.1	530.822	-0.92986	0.524909	0.245916	-3.7812	0.000156072	0.000824101
>lcl|CP000076.1_cds_AAY91186.1_1855 [locus_tag=PFL_1899] [protein=glyoxalase family protein] [protein_id=AAY91186.1] [location=complement(2119143..2119514)] [gbkey=CDS]	PFL_1899	glyoxalase family protein	cds-AAY91186.1	549.058	-0.929324	0.525104	0.197526	-4.70481	2.54e-06	2.11e-05
>lcl|CP000076.1_cds_AAY91787.1_2454 [locus_tag=PFL_2514] [protein=putative cytochrome P450 oxidoreductase] [protein_id=AAY91787.1] [location=complement(2778080..2779219)] [gbkey=CDS]	PFL_2514	putative cytochrome P450 oxidoreductase	cds-AAY91787.1	127.422	-0.929301	0.525113	0.210315	-4.41861	9.93e-06	7.16e-05
>lcl|CP000076.1_cds_AAY91148.1_1816 [locus_tag=PFL_1860] [protein=transcriptional regulator, GntR family] [protein_id=AAY91148.1] [location=2065404..2066126] [gbkey=CDS]	PFL_1860	transcriptional regulator, GntR family	cds-AAY91148.1	8529.94	-0.926343	0.526191	0.202722	-4.56951	4.89e-06	3.79e-05
>lcl|CP000076.1_cds_AAY92260.1_2921 [locus_tag=PFL_2988] [protein=conserved hypothetical protein] [protein_id=AAY92260.1] [location=complement(3366689..3367204)] [gbkey=CDS]	PFL_2988	conserved hypothetical protein	cds-AAY92260.1	919.641	-0.92567	0.526436	0.265039	-3.49259	0.000478363	0.00217418
tcyP	PFL_5882	sodium:L-cystine symporter TcyP	cds-AAY95072.1	2620.44	-0.923903	0.527081	0.195527	-4.72519	2.3e-06	1.93e-05
cpaB	PFL_0698	Flp pilus assembly protein CpaB	cds-AAY96105.1	2322.43	-0.922189	0.527708	0.20769	-4.44022	8.99e-06	6.55e-05
>lcl|CP000076.1_cds_AAY92140.1_2801 [locus_tag=PFL_2868] [protein=transcriptional regulator, GntR family/aminotransferase, classes I and II] [protein_id=AAY92140.1] [location=complement(3203967..3205376)] [gbkey=CDS]	PFL_2868	transcriptional regulator, GntR family/aminotransferase, classes I and II	cds-AAY92140.1	8933.3	-0.921969	0.527788	0.205253	-4.49185	7.06e-06	5.25e-05
ybaZ	PFL_1258	DNA base-flipping protein YbaZ	cds-AAY90543.1	344.555	-0.921776	0.527859	0.197154	-4.67541	2.93e-06	2.41e-05
>lcl|CP000076.1_cds_AAY94557.1_5241 [locus_tag=PFL_5347] [protein=aerobic C4-dicarboxylate transport protein] [protein_id=AAY94557.1] [location=6117817..6119130] [gbkey=CDS]	PFL_5347	aerobic C4-dicarboxylate transport protein	cds-AAY94557.1	855.369	-0.919547	0.528675	0.280258	-3.28107	0.00103414	0.00416112
>lcl|CP000076.1_cds_AAY96260.2_839 [locus_tag=PFL_0863] [protein=flavodoxin/oxidoreductase NAD binding domain protein] [protein_id=AAY96260.2] [location=complement(999300..1001831)] [gbkey=CDS]	PFL_0863	flavodoxin/oxidoreductase NAD binding domain protein	cds-AAY96260.2	1466.98	-0.91929	0.528769	0.192904	-4.76554	1.88e-06	1.62e-05
>lcl|CP000076.1_cds_AAY94232.1_4916 [locus_tag=PFL_5004] [protein=cytochrome c family protein] [protein_id=AAY94232.1] [location=complement(5764129..5766177)] [gbkey=CDS]	PFL_5004	cytochrome c family protein	cds-AAY94232.1	10674.5	-0.918702	0.528985	0.272904	-3.36639	0.000761591	0.00321268
puuC	PFL_2342	putative gamma-glutamyl-gamma-aminobutyraldehyde dehydrogenase PuuC	cds-AAY91615.1	1896.35	-0.918418	0.529089	0.290934	-3.15679	0.00159515	0.00603645
>lcl|CP000076.1_cds_AAY95527.1_109 [locus_tag=PFL_0110] [protein=conserved hypothetical protein] [protein_id=AAY95527.1] [location=complement(112177..112494)] [gbkey=CDS]	PFL_0110	conserved hypothetical protein	cds-AAY95527.1	1474.35	-0.917362	0.529476	0.246748	-3.71781	0.000200958	0.00102649
>lcl|CP000076.1_cds_AAY92206.1_2867 [locus_tag=PFL_2934] [protein=putative lactone-specific esterase] [protein_id=AAY92206.1] [location=3282708..3283703] [gbkey=CDS]	PFL_2934	putative lactone-specific esterase	cds-AAY92206.1	2671.97	-0.917049	0.529591	0.230973	-3.97038	7.18e-05	0.000411278
>lcl|CP000076.1_cds_AAY91359.1_2028 [locus_tag=PFL_2083] [protein=FAD dependent oxidoreductase] [protein_id=AAY91359.1] [location=complement(2308192..2309475)] [gbkey=CDS]	PFL_2083	FAD dependent oxidoreductase	cds-AAY91359.1	6578.95	-0.914137	0.530661	0.226704	-4.0323	5.52e-05	0.000328604
>lcl|CP000076.1_cds_AAY93387.1_4056 [locus_tag=PFL_4126] [protein=auxiliary transport protein, membrane fusion protein family] [protein_id=AAY93387.1] [location=complement(4789731..4790840)] [gbkey=CDS]	PFL_4126	auxiliary transport protein, membrane fusion protein family	cds-AAY93387.1	37.4492	-0.913417	0.530926	0.436628	-2.09198	0.03644	0.0801923
>lcl|CP000076.1_cds_AAY93531.1_4198 [locus_tag=PFL_4275] [protein=conserved hypothetical protein] [protein_id=AAY93531.1] [location=complement(4970575..4970856)] [gbkey=CDS]	PFL_4275	conserved hypothetical protein	cds-AAY93531.1	3977.19	-0.911991	0.531451	0.326829	-2.79042	0.00526402	0.0164356
>lcl|CP000076.1_cds_AAY90369.1_1055 [locus_tag=PFL_1082] [protein=transcriptional regulator, GntR family/UbiC transcription regulator-associated domain protein] [protein_id=AAY90369.1] [location=complement(1238718..1239449)] [gbkey=CDS]	PFL_1082	transcriptional regulator, GntR family/UbiC transcription regulator-associated domain protein	cds-AAY90369.1	880.855	-0.909271	0.532454	0.43015	-2.11385	0.0345284	0.0768922
>lcl|CP000076.1_cds_AAY90502.1_1188 [locus_tag=PFL_1215] [protein=putative phage protein, gp38 family] [protein_id=AAY90502.1] [location=1390088..1390270] [gbkey=CDS]	PFL_1215	putative phage protein, gp38 family	cds-AAY90502.1	33.2046	-0.907269	0.533193	0.379864	-2.38841	0.0169216	0.0428409
>lcl|CP000076.1_cds_AAY90527.1_1214 [locus_tag=PFL_1240] [protein=transcriptional regulator, LysR family] [protein_id=AAY90527.1] [location=complement(1410716..1411642)] [gbkey=CDS]	PFL_1240	transcriptional regulator, LysR family	cds-AAY90527.1	10039.9	-0.907078	0.533264	0.392362	-2.31184	0.0207866	0.0507322
>lcl|CP000076.1_cds_AAY92039.1_2703 [locus_tag=PFL_2767] [protein=FAD linked oxidase domain protein] [protein_id=AAY92039.1] [location=3071681..3073285] [gbkey=CDS]	PFL_2767	FAD linked oxidase domain protein	cds-AAY92039.1	2870.64	-0.904353	0.534272	0.276271	-3.27343	0.00106251	0.00424447
>lcl|CP000076.1_cds_AAY93289.1_3961 [locus_tag=PFL_4028] [protein=oligopeptide/dipeptide ABC transporter, ATP-binding protein] [protein_id=AAY93289.1] [location=4644770..4645741] [gbkey=CDS]	PFL_4028	oligopeptide/dipeptide ABC transporter, ATP-binding protein	cds-AAY93289.1	231.766	-0.903182	0.534706	0.168956	-5.34565	9.01e-08	1.03e-06
>lcl|CP000076.1_cds_AAY95699.1_281 [locus_tag=PFL_0288] [protein=polysaccharide deacetylase family protein] [protein_id=AAY95699.1] [location=334373..335503] [gbkey=CDS]	PFL_0288	polysaccharide deacetylase family protein	cds-AAY95699.1	1363.35	-0.898503	0.536443	0.161876	-5.55058	2.85e-08	3.58e-07
tonB1	PFL_6069	periplasmic energy transduction protein TonB1	cds-AAY95257.1	2752.29	-0.89832	0.536511	0.253606	-3.54218	0.000396828	0.00185328
>lcl|CP000076.1_cds_AAY91225.1_1894 [locus_tag=PFL_1938] [protein=universal stress protein family protein] [protein_id=AAY91225.1] [location=complement(2164097..2164534)] [gbkey=CDS]	PFL_1938	universal stress protein family protein	cds-AAY91225.1	8098.39	-0.897036	0.536989	0.196184	-4.57242	4.82e-06	3.74e-05
>lcl|CP000076.1_cds_AAY93311.1_3982 [locus_tag=PFL_4050] [protein=conserved hypothetical protein] [protein_id=AAY93311.1] [location=4664238..4664669] [gbkey=CDS]	PFL_4050	conserved hypothetical protein	cds-AAY93311.1	85.8708	-0.896629	0.53714	0.243442	-3.68314	0.000230383	0.00115172
>lcl|CP000076.1_cds_AAY92181.1_2842 [locus_tag=PFL_2909] [protein=nitrilase family protein] [protein_id=AAY92181.1] [location=3253279..3254199] [gbkey=CDS]	PFL_2909	nitrilase family protein	cds-AAY92181.1	902.656	-0.895464	0.537574	0.183242	-4.88678	1.03e-06	9.23e-06
benR	PFL_3859	transcriptional regulator BenR	cds-AAY93123.1	226.52	-0.893414	0.538339	0.314503	-2.84072	0.00450117	0.0144377
>lcl|CP000076.1_cds_AAY91123.1_1791 [locus_tag=PFL_1834] [protein=conserved hypothetical protein] [protein_id=AAY91123.1] [location=complement(2033717..2034166)] [gbkey=CDS]	PFL_1834	conserved hypothetical protein	cds-AAY91123.1	1508.44	-0.892542	0.538664	0.285928	-3.12156	0.00179893	0.00669146
>lcl|CP000076.1_cds_AAY96060.2_640 [locus_tag=PFL_0653] [protein=putative addiction module killer protein] [protein_id=AAY96060.2] [location=complement(760326..760628)] [gbkey=CDS]	PFL_0653	putative addiction module killer protein	cds-AAY96060.2	610.383	-0.892404	0.538716	0.205254	-4.3478	1.38e-05	9.43e-05
fabF_2	PFL_3434	beta-ketoacyl-acyl-carrier-protein synthase II	cds-AAY92702.1	2673.05	-0.892316	0.538748	0.1885	-4.73378	2.2e-06	1.86e-05
>lcl|CP000076.1_cds_AAY90500.1_1186 [locus_tag=PFL_1213] [protein=glycosyl hydrolase, family 18] [protein_id=AAY90500.1] [location=1388216..1389352] [gbkey=CDS]	PFL_1213	glycosyl hydrolase, family 18	cds-AAY90500.1	497.545	-0.891858	0.53892	0.278878	-3.19802	0.00138373	0.00534238
>lcl|CP000076.1_cds_AAY91932.1_2598 [locus_tag=PFL_2659] [protein=TRAP transporter, DctQ-like membrane protein] [protein_id=AAY91932.1] [location=2939775..2940407] [gbkey=CDS]	PFL_2659	TRAP transporter, DctQ-like membrane protein	cds-AAY91932.1	52.3259	-0.89077	0.539326	0.329598	-2.70259	0.00688009	0.0205762
>lcl|CP000076.1_cds_AAY93809.1_4474 [locus_tag=PFL_4562] [protein=RNA polymerase sigma factor, sigma-70 family] [protein_id=AAY93809.1] [location=complement(5273590..5274837)] [gbkey=CDS]	PFL_4562	RNA polymerase sigma factor, sigma-70 family	cds-AAY93809.1	631.442	-0.889699	0.539727	0.169791	-5.23995	1.61e-07	1.74e-06
>lcl|CP000076.1_cds_AAY92629.1_3288 [locus_tag=PFL_3360] [protein=transporter, major facilitator family] [protein_id=AAY92629.1] [location=3880095..3881258] [gbkey=CDS]	PFL_3360	transporter, major facilitator family	cds-AAY92629.1	111.394	-0.889496	0.539803	0.217957	-4.08107	4.48e-05	0.000272276
>lcl|CP000076.1_cds_AAY94897.1_5584 [locus_tag=PFL_5707] [protein=PepSY-associated membrane protein] [protein_id=AAY94897.1] [location=6506594..6507715] [gbkey=CDS]	PFL_5707	PepSY-associated membrane protein	cds-AAY94897.1	467.416	-0.888884	0.540032	0.179883	-4.94145	7.75e-07	7.16e-06
paaD	PFL_3131	phenylacetic acid degradation protein PaaD	cds-AAY92401.1	206.772	-0.888851	0.540044	0.233432	-3.80775	0.000140236	0.000752197
ofaC	PFL_2147	non-ribosomal peptide synthetase OfaC	cds-AAY91421.3	692.095	-0.88864	0.540123	0.231988	-3.83054	0.000127864	0.000691917	orfamide
potF3	PFL_2336	putrescine ABC transporter, periplasmic putrescine-binding protein	cds-AAY91609.1	1929.25	-0.888085	0.540331	0.201338	-4.41091	1.03e-05	7.37e-05
>lcl|CP000076.1_cds_AAY90264.1_952 [locus_tag=PFL_0977] [protein=conserved hypothetical protein] [protein_id=AAY90264.1] [location=complement(1117932..1118249)] [gbkey=CDS]	PFL_0977	conserved hypothetical protein	cds-AAY90264.1	1152.04	-0.886461	0.54094	0.169825	-5.21985	1.79e-07	1.91e-06
maiA	PFL_0969	maleylacetoacetate isomerase	cds-AAY90256.1	1050.97	-0.885036	0.541474	0.231781	-3.81842	0.000134308	0.000722941
>lcl|CP000076.1_cds_AAY95654.1_236 [locus_tag=PFL_0243] [protein=monooxygenase, NtaA/SnaA/SoxA family] [protein_id=AAY95654.1] [location=complement(281440..282807)] [gbkey=CDS]	PFL_0243	monooxygenase, NtaA/SnaA/SoxA family	cds-AAY95654.1	185.815	-0.882845	0.542297	0.202792	-4.35344	1.34e-05	9.23e-05
>lcl|CP000076.1_cds_AAY92879.1_3537 [locus_tag=PFL_3613] [protein=di-heme cytochrome c peroxidase family protein] [protein_id=AAY92879.1] [location=4169453..4170553] [gbkey=CDS]	PFL_3613	di-heme cytochrome c peroxidase family protein	cds-AAY92879.1	58.8254	-0.881105	0.542952	0.256355	-3.43705	0.000588083	0.00257243
>lcl|CP000076.1_cds_AAY90657.1_1343 [locus_tag=PFL_1372] [protein=sigma factor regulatory protein, FecR/PupR family] [protein_id=AAY90657.1] [location=complement(1550572..1551534)] [gbkey=CDS]	PFL_1372	sigma factor regulatory protein, FecR/PupR family	cds-AAY90657.1	1198.74	-0.880411	0.543213	0.146838	-5.9958	2.02e-09	3.19e-08
>lcl|CP000076.1_cds_AAY93279.1_3951 [locus_tag=PFL_4018] [protein=conserved hypothetical protein] [protein_id=AAY93279.1] [location=4635806..4636885] [gbkey=CDS]	PFL_4018	conserved hypothetical protein	cds-AAY93279.1	627.175	-0.87748	0.544317	0.158048	-5.552	2.82e-08	3.56e-07
>lcl|CP000076.1_cds_AAY92825.2_3483 [locus_tag=PFL_3558] [protein=putative oxidoreductase] [protein_id=AAY92825.2] [location=complement(4103610..4106678)] [gbkey=CDS]	PFL_3558	putative oxidoreductase	cds-AAY92825.2	2778.28	-0.874878	0.5453	0.188129	-4.65041	3.31e-06	2.69e-05
fruK	PFL_0860	1-phosphofructokinase	cds-AAY96257.1	166.522	-0.874872	0.545302	0.180083	-4.85815	1.18e-06	1.05e-05
>lcl|CP000076.1_cds_AAY95672.1_254 [locus_tag=PFL_0261] [protein=AMP-binding protein] [protein_id=AAY95672.1] [location=305433..307295] [gbkey=CDS]	PFL_0261	AMP-binding protein	cds-AAY95672.1	1410.76	-0.874718	0.54536	0.271207	-3.22528	0.00125849	0.0049274
>lcl|CP000076.1_cds_AAY95429.1_11 [locus_tag=PFL_0011] [protein=putative acylhomoserine lactone synthase HdtS] [protein_id=AAY95429.1] [location=complement(13335..14105)] [gbkey=CDS]	PFL_0011	putative acylhomoserine lactone synthase HdtS	cds-AAY95429.1	882.119	-0.872517	0.546193	0.230383	-3.78724	0.000152329	0.000805733
cynS	PFL_1490	cyanase	cds-AAY90773.1	235.5	-0.871636	0.546527	0.242742	-3.5908	0.000329669	0.00156966
>lcl|CP000076.1_cds_AAY90250.1_938 [locus_tag=PFL_0963] [protein=lipoprotein, DUF1302 family] [protein_id=AAY90250.1] [location=1101522..1103312] [gbkey=CDS]	PFL_0963	lipoprotein, DUF1302 family	cds-AAY90250.1	601.276	-0.870164	0.547085	0.195809	-4.44393	8.83e-06	6.44e-05
>lcl|CP000076.1_cds_AAY93269.1_3941 [locus_tag=PFL_4008] [protein=conserved hypothetical protein] [protein_id=AAY93269.1] [location=4624243..4624425] [gbkey=CDS]	PFL_4008	conserved hypothetical protein	cds-AAY93269.1	123.404	-0.87007	0.54712	0.32038	-2.71574	0.00661269	0.0199254
>lcl|CP000076.1_cds_AAY92336.1_2998 [locus_tag=PFL_3066] [protein=acetyl-CoA C-acetyltransferase] [protein_id=AAY92336.1] [location=complement(3532594..3533784)] [gbkey=CDS]	PFL_3066	acetyl-CoA C-acetyltransferase	cds-AAY92336.1	1792.9	-0.869045	0.547509	0.197605	-4.39789	1.09e-05	7.78e-05
>lcl|CP000076.1_cds_AAY93372.1_4041 [locus_tag=PFL_4111] [protein=translocator protein, LysE family] [protein_id=AAY93372.1] [location=complement(4771822..4772454)] [gbkey=CDS]	PFL_4111	translocator protein, LysE family	cds-AAY93372.1	171.056	-0.868985	0.547532	0.377176	-2.30392	0.021227	0.0516947
>lcl|CP000076.1_cds_AAY94500.1_5185 [locus_tag=PFL_5286] [protein=putative phospholipid-binding domain protein] [protein_id=AAY94500.1] [location=complement(6056386..6056742)] [gbkey=CDS]	PFL_5286	putative phospholipid-binding domain protein	cds-AAY94500.1	4409.09	-0.868724	0.547631	0.219683	-3.95444	7.67e-05	0.000434792
>lcl|CP000076.1_cds_AAY93641.1_4308 [locus_tag=PFL_4386] [protein=transcriptional regulator, GntR family/UbiC transcription regulator-associated domain protein] [protein_id=AAY93641.1] [location=complement(5094960..5095673)] [gbkey=CDS]	PFL_4386	transcriptional regulator, GntR family/UbiC transcription regulator-associated domain protein	cds-AAY93641.1	848.892	-0.867142	0.548232	0.354045	-2.44924	0.0143159	0.0373205
>lcl|CP000076.1_cds_AAY92097.1_2760 [locus_tag=PFL_2825] [protein=conserved hypothetical protein] [protein_id=AAY92097.1] [location=3149992..3150639] [gbkey=CDS]	PFL_2825	conserved hypothetical protein	cds-AAY92097.1	61.0163	-0.866002	0.548665	0.264539	-3.27362	0.00106179	0.00424438
>lcl|CP000076.1_cds_AAY91630.1_2300 [locus_tag=PFL_2357] [protein=amino acid ABC transporter, ATP-binding protein] [protein_id=AAY91630.1] [location=complement(2629589..2630353)] [gbkey=CDS]	PFL_2357	amino acid ABC transporter, ATP-binding protein	cds-AAY91630.1	1376.92	-0.865113	0.549003	0.392549	-2.20383	0.027536	0.0636426
>lcl|CP000076.1_cds_AAY94233.1_4917 [locus_tag=PFL_5005] [protein=transcriptional regulator, ArsR family/rhodanese-like domain protein] [protein_id=AAY94233.1] [location=complement(5766392..5767057)] [gbkey=CDS]	PFL_5005	transcriptional regulator, ArsR family/rhodanese-like domain protein	cds-AAY94233.1	656.434	-0.864403	0.549274	0.227136	-3.80566	0.000141427	0.000756589
>lcl|CP000076.1_cds_AAY93424.1_4092 [locus_tag=PFL_4168] [protein=glyoxalase family protein] [protein_id=AAY93424.1] [location=4842526..4842993] [gbkey=CDS]	PFL_4168	glyoxalase family protein	cds-AAY93424.1	611.394	-0.863323	0.549685	0.210948	-4.09258	4.27e-05	0.000260402
mtlK	PFL_3073	polyol ABC transporter, ATP-binding protein MtlK	cds-AAY92343.1	189.39	-0.863283	0.5497	0.227165	-3.80025	0.00014455	0.000770597
hmgA	PFL_0967	homogentisate 1,2-dioxygenase	cds-AAY90254.1	2725.52	-0.863168	0.549744	0.134477	-6.4187	1.37e-10	2.67e-09
fbpB	PFL_3039	iron(III) ABC transporter, permease protein	cds-AAY92309.1	193.064	-0.863016	0.549802	0.240303	-3.59137	0.000328946	0.00156744
>lcl|CP000076.1_cds_AAY95137.1_5824 [locus_tag=PFL_5947] [protein=methyl-accepting chemotaxis protein] [protein_id=AAY95137.1] [location=6760048..6761655] [gbkey=CDS]	PFL_5947	methyl-accepting chemotaxis protein	cds-AAY95137.1	1546.07	-0.861262	0.550471	0.179617	-4.79498	1.63e-06	1.41e-05
>lcl|CP000076.1_cds_AAY91678.1_2346 [locus_tag=PFL_2405] [protein=putative membrane protein] [protein_id=AAY91678.1] [location=complement(2670482..2671378)] [gbkey=CDS]	PFL_2405	putative membrane protein	cds-AAY91678.1	13862	-0.860886	0.550614	0.236859	-3.6346	0.000278414	0.00135414
>lcl|CP000076.1_cds_AAY90765.1_1450 [locus_tag=PFL_1482] [protein=conserved hypothetical protein] [protein_id=AAY90765.1] [location=1668929..1669861] [gbkey=CDS]	PFL_1482	conserved hypothetical protein	cds-AAY90765.1	170.017	-0.860287	0.550843	0.196965	-4.36771	1.26e-05	8.68e-05
fpr_1	PFL_1241	ferredoxin--NADP(+) reductase	cds-AAY90528.1	35777.9	-0.858916	0.551367	0.312287	-2.75041	0.00595214	0.0182146
>lcl|CP000076.1_cds_AAY91092.1_1760 [locus_tag=PFL_1803] [protein=hydrolase, TatD family] [protein_id=AAY91092.1] [location=2005009..2005794] [gbkey=CDS]	PFL_1803	hydrolase, TatD family	cds-AAY91092.1	3505.05	-0.857047	0.552082	0.231463	-3.70274	0.000213284	0.0010822
hpaE	PFL_3372	5-carboxymethyl-2-hydroxymuconate semialdehyde dehydrogenase	cds-AAY92641.1	302.997	-0.85558	0.552643	0.239553	-3.57157	0.000354848	0.00167906
>lcl|CP000076.1_cds_AAY94935.1_5622 [locus_tag=PFL_5745] [protein=cytidine/deoxycytidylate deaminase family protein] [protein_id=AAY94935.1] [location=complement(6547242..6547751)] [gbkey=CDS]	PFL_5745	cytidine/deoxycytidylate deaminase family protein	cds-AAY94935.1	190.101	-0.854971	0.552876	0.221426	-3.86121	0.000112827	0.000617109
>lcl|CP000076.1_cds_AAY95608.1_190 [locus_tag=PFL_0197] [protein=cyclic nucleotide-binding domain protein] [protein_id=AAY95608.1] [location=233315..234001] [gbkey=CDS]	PFL_0197	cyclic nucleotide-binding domain protein	cds-AAY95608.1	395.116	-0.853152	0.553574	0.191598	-4.45283	8.47e-06	6.2e-05
>lcl|CP000076.1_cds_AAY94273.1_4956 [locus_tag=PFL_5045] [protein=conserved hypothetical protein] [protein_id=AAY94273.1] [location=5802791..5803540] [gbkey=CDS]	PFL_5045	conserved hypothetical protein	cds-AAY94273.1	19643.4	-0.853001	0.553632	0.321636	-2.65207	0.00800009	0.0233314
>lcl|CP000076.1_cds_AAY96082.1_664 [locus_tag=PFL_0675] [protein=response regulator/GGDEF domain protein] [protein_id=AAY96082.1] [location=complement(786856..788523)] [gbkey=CDS]	PFL_0675	response regulator/GGDEF domain protein	cds-AAY96082.1	7457.65	-0.851114	0.554357	0.4202	-2.0255	0.0428161	0.0912852
iscA	PFL_4963	iron-sulfur cluster assembly protein IscA	cds-AAY94192.1	5268.96	-0.849834	0.554849	0.158583	-5.35892	8.37e-08	9.67e-07
>lcl|CP000076.1_cds_AAY92718.1_3377 [locus_tag=PFL_3450] [protein=conserved hypothetical protein] [protein_id=AAY92718.1] [location=complement(3962982..3964514)] [gbkey=CDS]	PFL_3450	conserved hypothetical protein	cds-AAY92718.1	3817.59	-0.849363	0.55503	0.250748	-3.38732	0.000705781	0.00299797
iolE	PFL_2587	inosose dehydratase	cds-AAY91860.1	96.6241	-0.848934	0.555195	0.217318	-3.90641	9.37e-05	0.000521242
>lcl|CP000076.1_cds_AAY95764.1_345 [locus_tag=PFL_0354] [protein=conserved hypothetical protein] [protein_id=AAY95764.1] [location=407509..407967] [gbkey=CDS]	PFL_0354	conserved hypothetical protein	cds-AAY95764.1	494.214	-0.84802	0.555547	0.165235	-5.13221	2.86e-07	2.97e-06
>lcl|CP000076.1_cds_AAY92369.2_3031 [locus_tag=PFL_3099] [protein=conserved hypothetical protein] [protein_id=AAY92369.2] [location=3570132..3570332] [gbkey=CDS]	PFL_3099	conserved hypothetical protein	cds-AAY92369.2	315.928	-0.846561	0.556109	0.245802	-3.44409	0.000572995	0.00251839
>lcl|CP000076.1_cds_AAY90226.1_914 [locus_tag=PFL_0939] [protein=conserved hypothetical protein] [protein_id=AAY90226.1] [location=complement(1083370..1083708)] [gbkey=CDS]	PFL_0939	conserved hypothetical protein	cds-AAY90226.1	282.907	-0.845984	0.556331	0.304194	-2.78107	0.00541808	0.0167963
aruH	PFL_2715	arginine/pyruvate transaminase AruH	cds-AAY91988.1	103.209	-0.845208	0.55663	0.232473	-3.63573	0.000277191	0.00135011
>lcl|CP000076.1_cds_AAY93053.2_3722 [locus_tag=PFL_3788] [protein=conserved hypothetical protein] [protein_id=AAY93053.2] [location=4386718..4387281] [gbkey=CDS]	PFL_3788	conserved hypothetical protein	cds-AAY93053.2	58.2977	-0.842707	0.557596	0.32605	-2.58459	0.00974936	0.0273233
>lcl|CP000076.1_cds_AAY92630.1_3289 [locus_tag=PFL_3361] [protein=histone deacetylase family protein] [protein_id=AAY92630.1] [location=3881336..3882469] [gbkey=CDS]	PFL_3361	histone deacetylase family protein	cds-AAY92630.1	309.955	-0.842522	0.557668	0.197623	-4.26327	2.01e-05	0.000133084
>lcl|CP000076.1_cds_AAY93700.1_4367 [locus_tag=PFL_4449] [protein=sensor histidine kinase] [protein_id=AAY93700.1] [location=complement(5158439..5159794)] [gbkey=CDS]	PFL_4449	sensor histidine kinase	cds-AAY93700.1	1057.22	-0.841889	0.557913	0.247216	-3.40547	0.000660492	0.00283519
>lcl|CP000076.1_cds_AAY94249.1_4933 [locus_tag=PFL_5021] [protein=putative amino acid ABC transporter, periplasmic amino acid-binding protein] [protein_id=AAY94249.1] [location=5779132..5779905] [gbkey=CDS]	PFL_5021	putative amino acid ABC transporter, periplasmic amino acid-binding protein	cds-AAY94249.1	254.46	-0.841294	0.558143	0.21451	-3.92194	8.78e-05	0.000492349
>lcl|CP000076.1_cds_AAY96254.1_833 [locus_tag=PFL_0857] [protein=hydrolase, TatD family] [protein_id=AAY96254.1] [location=complement(989612..990403)] [gbkey=CDS]	PFL_0857	hydrolase, TatD family	cds-AAY96254.1	881.477	-0.841261	0.558156	0.182969	-4.59783	4.27e-06	3.38e-05
>lcl|CP000076.1_cds_AAY93037.1_3702 [locus_tag=PFL_3772] [protein=conserved hypothetical protein] [protein_id=AAY93037.1] [location=complement(4373055..4373750)] [gbkey=CDS]	PFL_3772	conserved hypothetical protein	cds-AAY93037.1	221.05	-0.840301	0.558527	0.238775	-3.51921	0.000432833	0.00199548
>lcl|CP000076.1_cds_AAY92782.1_3441 [locus_tag=PFL_3515] [protein=branched-chain amino acid ABC transporter, periplasmic branched-chain amino acid-binding protein] [protein_id=AAY92782.1] [location=4049885..4051018] [gbkey=CDS]	PFL_3515	branched-chain amino acid ABC transporter, periplasmic branched-chain amino acid-binding protein	cds-AAY92782.1	3378.22	-0.839494	0.558839	0.353302	-2.37614	0.0174948	0.0440183
>lcl|CP000076.1_cds_AAY94827.1_5512 [locus_tag=PFL_5634] [protein=alcohol dehydrogenase, iron-dependent family] [protein_id=AAY94827.1] [location=complement(6416015..6417163)] [gbkey=CDS]	PFL_5634	alcohol dehydrogenase, iron-dependent family	cds-AAY94827.1	386.715	-0.839262	0.558929	0.182639	-4.59519	4.32e-06	3.41e-05
>lcl|CP000076.1_cds_AAY90246.1_934 [locus_tag=PFL_0959] [protein=class II aldolase and adducin N-terminal domain protein] [protein_id=AAY90246.1] [location=1097747..1098529] [gbkey=CDS]	PFL_0959	class II aldolase and adducin N-terminal domain protein	cds-AAY90246.1	2885.06	-0.837722	0.559526	0.267496	-3.13172	0.00173787	0.00649996
>lcl|CP000076.1_cds_AAY92658.1_3317 [locus_tag=PFL_3389] [protein=transcriptional regulator, LysR family] [protein_id=AAY92658.1] [location=3910833..3911705] [gbkey=CDS]	PFL_3389	transcriptional regulator, LysR family	cds-AAY92658.1	403.652	-0.837534	0.559599	0.19677	-4.25642	2.08e-05	0.000136341
>lcl|CP000076.1_cds_AAY93028.2_3693 [locus_tag=PFL_6279] [protein=Hypothetical protein] [protein_id=AAY93028.2] [location=complement(4365451..4365765)] [gbkey=CDS]	PFL_6279	Hypothetical protein	cds-AAY93028.2	2810.51	-0.835897	0.560235	0.381661	-2.19016	0.0285128	0.0654293
>lcl|CP000076.1_cds_AAY91550.2_2218 [locus_tag=PFL_2277] [protein=conserved hypothetical protein] [protein_id=AAY91550.2] [location=2538468..2538833] [gbkey=CDS]	PFL_2277	conserved hypothetical protein	cds-AAY91550.2	130.884	-0.835215	0.5605	0.209661	-3.98364	6.79e-05	0.000393782
xth	PFL_3928	exodeoxyribonuclease III	cds-AAY93192.1	4969.58	-0.8352	0.560505	0.192833	-4.33122	1.48e-05	0.000100796
>lcl|CP000076.1_cds_AAY90664.1_1350 [locus_tag=PFL_1379] [protein=acyl-CoA dehydrogenase family protein] [protein_id=AAY90664.1] [location=1557371..1558576] [gbkey=CDS]	PFL_1379	acyl-CoA dehydrogenase family protein	cds-AAY90664.1	100.272	-0.833125	0.561312	0.276626	-3.01174	0.00259753	0.00910178
gspI	PFL_2751	general secretion pathway protein I	cds-AAY92024.1	23.9644	-0.832554	0.561534	0.382534	-2.17642	0.0295239	0.0674605
>lcl|CP000076.1_cds_AAY95590.1_172 [locus_tag=PFL_0179] [protein=conserved hypothetical protein] [protein_id=AAY95590.1] [location=complement(216206..216418)] [gbkey=CDS]	PFL_0179	conserved hypothetical protein	cds-AAY95590.1	45.0196	-0.83237	0.561606	0.366527	-2.27096	0.0231491	0.0553692
>lcl|CP000076.1_cds_AAY93739.2_4406 [locus_tag=PFL_4488] [protein=glutamate--ammonia ligase] [protein_id=AAY93739.2] [location=complement(5199534..5200877)] [gbkey=CDS]	PFL_4488	glutamate--ammonia ligase	cds-AAY93739.2	5938.14	-0.83229	0.561637	0.116217	-7.16155	7.98e-13	2.34e-11
>lcl|CP000076.1_cds_AAY95382.2_6071 [locus_tag=PFL_6194] [protein=putative membrane protein/HflK family protein] [protein_id=AAY95382.2] [location=complement(7031789..7033738)] [gbkey=CDS]	PFL_6194	putative membrane protein/HflK family protein	cds-AAY95382.2	472.684	-0.829935	0.562554	0.15729	-5.27648	1.32e-07	1.45e-06
>lcl|CP000076.1_cds_AAY92155.1_2816 [locus_tag=PFL_2883] [protein=conserved hypothetical protein] [protein_id=AAY92155.1] [location=complement(3224427..3224726)] [gbkey=CDS]	PFL_2883	conserved hypothetical protein	cds-AAY92155.1	547.968	-0.828154	0.56325	0.260114	-3.1838	0.00145353	0.00557659
>lcl|CP000076.1_cds_AAY92150.1_2811 [locus_tag=PFL_2878] [protein=glycosyltransferase, group 2 family] [protein_id=AAY92150.1] [location=complement(3219122..3219787)] [gbkey=CDS]	PFL_2878	glycosyltransferase, group 2 family	cds-AAY92150.1	569.318	-0.827986	0.563315	0.169216	-4.89308	9.93e-07	8.99e-06
>lcl|CP000076.1_cds_AAY94132.1_4816 [locus_tag=PFL_4902] [protein=cupin domain protein] [protein_id=AAY94132.1] [location=5645168..5645464] [gbkey=CDS]	PFL_4902	cupin domain protein	cds-AAY94132.1	420.635	-0.827309	0.56358	0.249904	-3.31051	0.000931264	0.00379215
mtlE	PFL_3070	polyol ABC transporter, periplasmic polyol-binding protein MtlE	cds-AAY92340.1	386.694	-0.82676	0.563794	0.175695	-4.70564	2.53e-06	2.11e-05
>lcl|CP000076.1_cds_AAY92880.1_3538 [locus_tag=PFL_3614] [protein=phosphoenolpyruvate-dependent sugar phosphotransferase system, EIIA 2] [protein_id=AAY92880.1] [location=4170581..4171255] [gbkey=CDS]	PFL_3614	phosphoenolpyruvate-dependent sugar phosphotransferase system, EIIA 2	cds-AAY92880.1	97.2309	-0.826397	0.563936	0.235127	-3.51468	0.000440276	0.00202368
>lcl|CP000076.1_cds_AAY90533.1_1220 [locus_tag=PFL_1246] [protein=acetyltransferase, GNAT family] [protein_id=AAY90533.1] [location=complement(1415696..1416169)] [gbkey=CDS]	PFL_1246	acetyltransferase, GNAT family	cds-AAY90533.1	931.902	-0.82422	0.564787	0.223111	-3.69421	0.00022057	0.00111269
>lcl|CP000076.1_cds_AAY90659.1_1345 [locus_tag=PFL_1374] [protein=rhodanese-like protein] [protein_id=AAY90659.1] [location=complement(1552332..1553915)] [gbkey=CDS]	PFL_1374	rhodanese-like protein	cds-AAY90659.1	385.466	-0.82386	0.564928	0.194235	-4.24156	2.22e-05	0.000145064
>lcl|CP000076.1_cds_AAY94995.1_5682 [locus_tag=PFL_5805] [protein=16S rRNA methyltransferase, RsmE family] [protein_id=AAY94995.1] [location=6613874..6614593] [gbkey=CDS]	PFL_5805	16S rRNA methyltransferase, RsmE family	cds-AAY94995.1	1839.05	-0.823855	0.56493	0.162949	-5.0559	4.28e-07	4.28e-06
>lcl|CP000076.1_cds_AAY93575.1_4242 [locus_tag=PFL_4320] [protein=diguanylate cyclase (GGDEF) domain protein] [protein_id=AAY93575.1] [location=5023328..5024254] [gbkey=CDS]	PFL_4320	diguanylate cyclase (GGDEF) domain protein	cds-AAY93575.1	54546.9	-0.823741	0.564975	0.184506	-4.46457	8.02e-06	5.91e-05
>lcl|CP000076.1_cds_AAY93517.1_4184 [locus_tag=PFL_4261] [protein=transcriptional regulator, LysR family] [protein_id=AAY93517.1] [location=4959931..4960881] [gbkey=CDS]	PFL_4261	transcriptional regulator, LysR family	cds-AAY93517.1	277.939	-0.82255	0.565442	0.187742	-4.38129	1.18e-05	8.26e-05
>lcl|CP000076.1_cds_AAY92744.1_3403 [locus_tag=PFL_3477] [protein=transporter, major facilitator family] [protein_id=AAY92744.1] [location=complement(3996151..3997542)] [gbkey=CDS]	PFL_3477	transporter, major facilitator family	cds-AAY92744.1	153.877	-0.820325	0.566314	0.226989	-3.61395	0.000301572	0.00145403
>lcl|CP000076.1_cds_AAY91405.1_2075 [locus_tag=PFL_2131] [protein=conserved hypothetical protein] [protein_id=AAY91405.1] [location=2353734..2353838] [gbkey=CDS]	PFL_2131	conserved hypothetical protein	cds-AAY91405.1	186.227	-0.819164	0.56677	0.37332	-2.19427	0.0282163	0.0648954
cspD	PFL_3887	cold shock domain protein CspD	cds-AAY93151.1	5430.48	-0.818843	0.566897	0.207819	-3.94018	8.14e-05	0.000459324
acoB	PFL_2171	acetoin dehydrogenase E1 component, beta subunit	cds-AAY91445.1	65.6806	-0.8159	0.568054	0.239863	-3.40152	0.000670111	0.00286841
>lcl|CP000076.1_cds_AAY92915.1_3572 [locus_tag=PFL_3649] [protein=tartrate dehydrogenase] [protein_id=AAY92915.1] [location=complement(4216658..4217770)] [gbkey=CDS]	PFL_3649	tartrate dehydrogenase	cds-AAY92915.1	373.028	-0.815086	0.568375	0.173272	-4.7041	2.55e-06	2.12e-05
pcaK	PFL_1316	4-hydroxybenzoate transporter PcaK	cds-AAY90601.2	214.029	-0.814475	0.568615	0.172444	-4.72311	2.32e-06	1.95e-05
>lcl|CP000076.1_cds_AAY94246.1_4930 [locus_tag=PFL_5018] [protein=putative thiamin pyrophosphate binding protein] [protein_id=AAY94246.1] [location=complement(5775411..5777018)] [gbkey=CDS]	PFL_5018	putative thiamin pyrophosphate binding protein	cds-AAY94246.1	806.912	-0.81328	0.569086	0.152414	-5.33599	9.5e-08	1.08e-06
flgB	PFL_4480	flagellar basal-body rod protein FlgB	cds-AAY93731.2	21060.4	-0.811685	0.569716	0.159093	-5.10196	3.36e-07	3.44e-06
ssuB	PFL_5934	aliphatic sulfonates ABC transporter, ATP-binding protein	cds-AAY95124.1	192.109	-0.811139	0.569932	0.259972	-3.1201	0.00180788	0.00671248
>lcl|CP000076.1_cds_AAY95744.1_326 [locus_tag=PFL_0334] [protein=polyamine/opine/phosphonate ABC transporter, POPT family, periplasmic substrate-binding protein] [protein_id=AAY95744.1] [location=complement(385102..386214)] [gbkey=CDS]	PFL_0334	polyamine/opine/phosphonate ABC transporter, POPT family, periplasmic substrate-binding protein	cds-AAY95744.1	149.271	-0.810673	0.570116	0.183083	-4.42791	9.52e-06	6.9e-05
nlpD	PFL_1206	putative lipoprotein NlpD	cds-AAY90493.1	25164.6	-0.810394	0.570226	0.293146	-2.76447	0.00570145	0.01755
>lcl|CP000076.1_cds_AAY90882.1_1553 [locus_tag=PFL_1585] [protein=Ser/Thr protein phosphatase family protein] [protein_id=AAY90882.1] [location=1783947..1784768] [gbkey=CDS]	PFL_1585	Ser/Thr protein phosphatase family protein	cds-AAY90882.1	371.311	-0.808703	0.570895	0.324917	-2.48895	0.012812	0.0341206
>lcl|CP000076.1_cds_AAY93779.1_4445 [locus_tag=PFL_4532] [protein=diguanylate cyclase (GGDEF) domain protein, AdrA family] [protein_id=AAY93779.1] [location=5245957..5247027] [gbkey=CDS]	PFL_4532	diguanylate cyclase (GGDEF) domain protein, AdrA family	cds-AAY93779.1	2340.62	-0.808318	0.571047	0.229238	-3.5261	0.00042172	0.00194866
>lcl|CP000076.1_cds_AAY93410.1_4079 [locus_tag=PFL_4154] [protein=putative lipoprotein] [protein_id=AAY93410.1] [location=complement(4823404..4823628)] [gbkey=CDS]	PFL_4154	putative lipoprotein	cds-AAY93410.1	214.453	-0.808078	0.571142	0.286211	-2.82337	0.00475222	0.0151317
gpuP	PFL_0326	3-guanidinopropionate transport protein GpuP	cds-AAY95736.2	137.545	-0.808067	0.571147	0.23746	-3.40297	0.000666586	0.00285733
>lcl|CP000076.1_cds_AAY93320.2_3990 [locus_tag=PFL_4059] [protein=putative membrane protein] [protein_id=AAY93320.2] [location=complement(4672855..4673637)] [gbkey=CDS]	PFL_4059	putative membrane protein	cds-AAY93320.2	988.006	-0.806616	0.571721	0.2837	-2.8432	0.0044663	0.0143601
>lcl|CP000076.1_cds_AAY92426.2_3088 [locus_tag=PFL_3156] [protein=RNA polymerase sigma-70 factor, ECF family] [protein_id=AAY92426.2] [location=complement(3631782..3632294)] [gbkey=CDS]	PFL_3156	RNA polymerase sigma-70 factor, ECF family	cds-AAY92426.2	310.671	-0.806352	0.571826	0.174258	-4.62736	3.7e-06	2.97e-05
>lcl|CP000076.1_cds_AAY90665.1_1351 [locus_tag=PFL_1380] [protein=D-isomer specific 2-hydroxyacid dehydrogenase family protein] [protein_id=AAY90665.1] [location=1558573..1559511] [gbkey=CDS]	PFL_1380	D-isomer specific 2-hydroxyacid dehydrogenase family protein	cds-AAY90665.1	159.759	-0.806232	0.571874	0.289623	-2.78373	0.00537379	0.0167014
>lcl|CP000076.1_cds_AAY91872.1_2538 [locus_tag=PFL_2599] [protein=conserved hypothetical protein] [protein_id=AAY91872.1] [location=complement(2876709..2876948)] [gbkey=CDS]	PFL_2599	conserved hypothetical protein	cds-AAY91872.1	1192.62	-0.804362	0.572615	0.154808	-5.19588	2.04e-07	2.16e-06
fhuA	PFL_5706	TonB-dependent outermembrane ferrichrome receptor FhuA	cds-AAY94896.1	2416.18	-0.80369	0.572882	0.136256	-5.89839	3.67e-09	5.52e-08
>lcl|CP000076.1_cds_AAY93114.1_3785 [locus_tag=PFL_3850] [protein=cytochrome b561 family protein] [protein_id=AAY93114.1] [location=complement(4452756..4453301)] [gbkey=CDS]	PFL_3850	cytochrome b561 family protein	cds-AAY93114.1	55.1892	-0.8033	0.573037	0.264574	-3.0362	0.00239579	0.00851217
>lcl|CP000076.1_cds_AAY92457.1_3118 [locus_tag=PFL_3188] [protein=ABC transporter, ATP-binding protein] [protein_id=AAY92457.1] [location=complement(3668539..3669516)] [gbkey=CDS]	PFL_3188	ABC transporter, ATP-binding protein	cds-AAY92457.1	180.741	-0.802717	0.573269	0.203235	-3.94971	7.82e-05	0.00044265
>lcl|CP000076.1_cds_AAY96112.1_694 [locus_tag=PFL_0705] [protein=oxidoreductase, short chain dehydrogenase/reductase family protein] [protein_id=AAY96112.1] [location=complement(818090..819442)] [gbkey=CDS]	PFL_0705	oxidoreductase, short chain dehydrogenase/reductase family protein	cds-AAY96112.1	488.709	-0.802441	0.573378	0.226912	-3.53635	0.000405696	0.00188317
>lcl|CP000076.1_cds_AAY93226.1_3898 [locus_tag=PFL_3962] [protein=transporter, major facilitator family] [protein_id=AAY93226.1] [location=complement(4574487..4575812)] [gbkey=CDS]	PFL_3962	transporter, major facilitator family	cds-AAY93226.1	193.602	-0.802298	0.573435	0.250228	-3.20627	0.00134469	0.00522239
>lcl|CP000076.1_cds_AAY90672.1_1358 [locus_tag=PFL_1387] [protein=alkanesulfonate ABC transporter, periplasmic substrate-binding protein] [protein_id=AAY90672.1] [location=1567763..1568830] [gbkey=CDS]	PFL_1387	alkanesulfonate ABC transporter, periplasmic substrate-binding protein	cds-AAY90672.1	65.9667	-0.801807	0.57363	0.271273	-2.95572	0.00311938	0.0106017
>lcl|CP000076.1_cds_AAY91631.1_2301 [locus_tag=PFL_2358] [protein=amino acid ABC transporter, permease protein, 3-TM region, His/Glu/Gln/Arg/opine family] [protein_id=AAY91631.1] [location=complement(2630350..2631009)] [gbkey=CDS]	PFL_2358	amino acid ABC transporter, permease protein, 3-TM region, His/Glu/Gln/Arg/opine family	cds-AAY91631.1	707.976	-0.801415	0.573786	0.229114	-3.49789	0.000468963	0.00213783
>lcl|CP000076.1_cds_AAY93330.1_4000 [locus_tag=PFL_4069] [protein=drug resistance transporter, Bcr/CflA family protein] [protein_id=AAY93330.1] [location=complement(4693689..4694822)] [gbkey=CDS]	PFL_4069	drug resistance transporter, Bcr/CflA family protein	cds-AAY93330.1	105.154	-0.800415	0.574184	0.201513	-3.97203	7.13e-05	0.000409283
>lcl|CP000076.1_cds_AAY90252.2_940 [locus_tag=PFL_0965] [protein=transcriptional regulator, LuxR family] [protein_id=AAY90252.2] [location=1104966..1107521] [gbkey=CDS]	PFL_0965	transcriptional regulator, LuxR family	cds-AAY90252.2	575.261	-0.800088	0.574314	0.183725	-4.35481	1.33e-05	9.19e-05
>lcl|CP000076.1_cds_AAY92913.1_3570 [locus_tag=PFL_3647] [protein=oxidoreductase, short-chain dehydrogenase/reductase family] [protein_id=AAY92913.1] [location=complement(4214398..4215156)] [gbkey=CDS]	PFL_3647	oxidoreductase, short-chain dehydrogenase/reductase family	cds-AAY92913.1	190	-0.79991	0.574385	0.28135	-2.84311	0.00446753	0.0143601
iscU	PFL_4964	FeS cluster assembly scaffold IscU	cds-AAY94193.1	10104.1	-0.799842	0.574412	0.160977	-4.96869	6.74e-07	6.42e-06
>lcl|CP000076.1_cds_AAY92185.1_2846 [locus_tag=PFL_2913] [protein=alcohol dehydrogenase, iron-dependent] [protein_id=AAY92185.1] [location=complement(3257221..3258417)] [gbkey=CDS]	PFL_2913	alcohol dehydrogenase, iron-dependent	cds-AAY92185.1	184.358	-0.797599	0.575306	0.236261	-3.37593	0.000735668	0.00311193
>lcl|CP000076.1_cds_AAY91043.1_1712 [locus_tag=PFL_1748] [protein=glutathione S-transferase] [protein_id=AAY91043.1] [location=1955179..1955838] [gbkey=CDS]	PFL_1748	glutathione S-transferase	cds-AAY91043.1	1374.61	-0.797052	0.575524	0.225342	-3.53708	0.000404572	0.00188082
>lcl|CP000076.1_cds_AAY91187.1_1856 [locus_tag=PFL_1900] [protein=DNA-binding protein] [protein_id=AAY91187.1] [location=complement(2119661..2119975)] [gbkey=CDS]	PFL_1900	DNA-binding protein	cds-AAY91187.1	1644.71	-0.796261	0.57584	0.276455	-2.88026	0.00397347	0.0130258
>lcl|CP000076.1_cds_AAY94052.1_4736 [locus_tag=PFL_4822] [protein=3-beta hydroxysteroid dehydrogenase/isomerase family protein] [protein_id=AAY94052.1] [location=complement(5564709..5565701)] [gbkey=CDS]	PFL_4822	3-beta hydroxysteroid dehydrogenase/isomerase family protein	cds-AAY94052.1	1137.18	-0.794285	0.576629	0.176589	-4.49792	6.86e-06	5.11e-05
dapA_2	PFL_3321	dihydrodipicolinate synthase	cds-AAY92590.1	2503.54	-0.794024	0.576733	0.282974	-2.806	0.00501613	0.015799
>lcl|CP000076.1_cds_AAY93184.1_3856 [locus_tag=PFL_3920] [protein=conserved domain protein] [protein_id=AAY93184.1] [location=4525013..4525315] [gbkey=CDS]	PFL_3920	conserved domain protein	cds-AAY93184.1	213.346	-0.792466	0.577356	0.202886	-3.90596	9.39e-05	0.000521262
bdhA	PFL_3576	3-hydroxybutyrate dehydrogenase	cds-AAY92842.1	282.341	-0.790811	0.578019	0.189398	-4.17539	2.97e-05	0.000189537
czcB	PFL_5219	cobalt/zinc/cadmium resistance protein CzcB	cds-AAY94438.1	84.7949	-0.790807	0.578021	0.228268	-3.46438	0.000531453	0.0023627
>lcl|CP000076.1_cds_AAY91720.1_2387 [locus_tag=PFL_2447] [protein=transcriptional regulator, TetR family] [protein_id=AAY91720.1] [location=complement(2709232..2709900)] [gbkey=CDS]	PFL_2447	transcriptional regulator, TetR family	cds-AAY91720.1	183.994	-0.790594	0.578106	0.20207	-3.91247	9.14e-05	0.000510199
thiC	PFL_0538	thiamine biosynthesis protein ThiC	cds-AAY95947.1	5979.46	-0.789302	0.578624	0.193398	-4.08124	4.48e-05	0.000272276
hpcD_1	PFL_1486	5-carboxymethyl-2-hydroxymuconate delta isomerase	cds-AAY90769.1	1043.91	-0.789224	0.578655	0.134557	-5.86534	4.48e-09	6.59e-08
>lcl|CP000076.1_cds_AAY90771.1_1456 [locus_tag=PFL_1488] [protein=integral membrane protein, DUF6 family] [protein_id=AAY90771.1] [location=complement(1675279..1676187)] [gbkey=CDS]	PFL_1488	integral membrane protein, DUF6 family	cds-AAY90771.1	366.064	-0.788761	0.578841	0.237018	-3.32785	0.000875187	0.0035974
>lcl|CP000076.1_cds_AAY91763.2_2430 [locus_tag=PFL_2490] [protein=drug resistance transporter, EmrB/QacA family] [protein_id=AAY91763.2] [location=complement(2756238..2757797)] [gbkey=CDS]	PFL_2490	drug resistance transporter, EmrB/QacA family	cds-AAY91763.2	699.929	-0.786832	0.579615	0.262997	-2.99179	0.00277345	0.00959703
gspF	PFL_2758	general secretion pathway protein F	cds-AAY92031.1	95.9447	-0.785582	0.580118	0.214431	-3.66356	0.00024873	0.00122935
>lcl|CP000076.1_cds_AAY93664.1_4331 [locus_tag=PFL_4413] [protein=sensory box histidine kinase/response regulator] [protein_id=AAY93664.1] [location=5121104..5124577] [gbkey=CDS]	PFL_4413	sensory box histidine kinase/response regulator	cds-AAY93664.1	5115.9	-0.784922	0.580383	0.163158	-4.81082	1.5e-06	1.31e-05
>lcl|CP000076.1_cds_AEK81735.1_4605 [locus_tag=PFL_6260] [protein=conserved hypothetical protein] [protein_id=AEK81735.1] [location=5422735..5423430] [gbkey=CDS]	PFL_6260	conserved hypothetical protein	cds-AEK81735.1	206.025	-0.78408	0.580722	0.227304	-3.44948	0.00056166	0.0024764
>lcl|CP000076.1_cds_AAY91979.1_2644 [locus_tag=PFL_2706] [protein=transcriptional regulator, TetR family] [protein_id=AAY91979.1] [location=2983501..2984139] [gbkey=CDS]	PFL_2706	transcriptional regulator, TetR family	cds-AAY91979.1	398.514	-0.780158	0.582303	0.178433	-4.37228	1.23e-05	8.52e-05
>lcl|CP000076.1_cds_AAY91643.1_2313 [locus_tag=PFL_2370] [protein=conserved hypothetical protein] [protein_id=AAY91643.1] [location=2643356..2644048] [gbkey=CDS]	PFL_2370	conserved hypothetical protein	cds-AAY91643.1	549.621	-0.77926	0.582665	0.227152	-3.43057	0.000602312	0.00262297
hcnA	PFL_2577	hydrogen cyanide synthase HcnA	cds-AAY91850.1	4612.31	-0.779255	0.582668	0.276713	-2.81611	0.00486085	0.0154133
pilQ	PFL_4678	pilus assembly protein PilQ	cds-AAY93921.1	345.677	-0.778958	0.582788	0.157465	-4.94687	7.54e-07	7.04e-06
>lcl|CP000076.1_cds_AAY92205.1_2866 [locus_tag=PFL_2933] [protein=conserved hypothetical protein] [protein_id=AAY92205.1] [location=complement(3280871..3282439)] [gbkey=CDS]	PFL_2933	conserved hypothetical protein	cds-AAY92205.1	1029.5	-0.778059	0.583151	0.260923	-2.98194	0.00286425	0.00985536
>lcl|CP000076.1_cds_AAY92331.1_2993 [locus_tag=PFL_3061] [protein=amino acid ABC transporter, periplasmic amino acid-binding protein] [protein_id=AAY92331.1] [location=complement(3526996..3527775)] [gbkey=CDS]	PFL_3061	amino acid ABC transporter, periplasmic amino acid-binding protein	cds-AAY92331.1	15531.9	-0.777272	0.583469	0.321909	-2.41457	0.0157536	0.0404632
>lcl|CP000076.1_cds_AAY92775.1_3434 [locus_tag=PFL_3508] [protein=exoenzyme regulatory protein AepA] [protein_id=AAY92775.1] [location=complement(4042052..4043722)] [gbkey=CDS]	PFL_3508	exoenzyme regulatory protein AepA	cds-AAY92775.1	907.828	-0.77618	0.583911	0.171415	-4.52807	5.95e-06	4.51e-05
paaB	PFL_3130	phenylacetate degradation enoyl-CoA hydratase PaaB	cds-AAY92400.1	377.865	-0.772229	0.585512	0.2019	-3.82481	0.000130875	0.000706329
fitF	PFL_2985	sensory box sensor histidine kinase/response regulator FitF	cds-AAY92257.1	1429.45	-0.771774	0.585697	0.159359	-4.84298	1.28e-06	1.13e-05
>lcl|CP000076.1_cds_AAY95390.2_6079 [locus_tag=PFL_6202] [protein=translocator protein, LysE family] [protein_id=AAY95390.2] [location=7040357..7040986] [gbkey=CDS]	PFL_6202	translocator protein, LysE family	cds-AAY95390.2	531.353	-0.77074	0.586117	0.272251	-2.83099	0.00464035	0.0147987
paaK	PFL_3137	phenylacetate-CoA oxygenase, PaaK subunit	cds-AAY92407.1	342.51	-0.769028	0.586813	0.343572	-2.23833	0.0251997	0.0592522
>lcl|CP000076.1_cds_AAY91570.1_2238 [locus_tag=PFL_2297] [protein=translocator protein, LysE family] [protein_id=AAY91570.1] [location=complement(2559548..2560162)] [gbkey=CDS]	PFL_2297	translocator protein, LysE family	cds-AAY91570.1	367.671	-0.768779	0.586914	0.17026	-4.51533	6.32e-06	4.75e-05
efeU	PFL_3255	ferrous iron permease EfeU	cds-AAY92524.1	892.211	-0.768691	0.58695	0.332373	-2.31274	0.0207372	0.0506358
pilV	PFL_4682	type IV pilus biogenesis protein PilV	cds-AAY93924.1	518.816	-0.768072	0.587202	0.17789	-4.31768	1.58e-05	0.000106585
>lcl|CP000076.1_cds_AAY90770.2_1455 [locus_tag=PFL_1487] [protein=transcriptional regulator, LysR family] [protein_id=AAY90770.2] [location=complement(1674160..1675098)] [gbkey=CDS]	PFL_1487	transcriptional regulator, LysR family	cds-AAY90770.2	8234.19	-0.767555	0.587412	0.204742	-3.74889	0.000177622	0.000921941
metQ1	PFL_0242	D-methionine ABC transporter, periplasmic methionine-binding lipoprotein MetQ	cds-AAY95653.1	73.3308	-0.767023	0.587629	0.248561	-3.08585	0.00202972	0.00739225
>lcl|CP000076.1_cds_AAY91747.1_2414 [locus_tag=PFL_2474] [protein=isoprenylcysteine carboxyl methyltransferase family protein] [protein_id=AAY91747.1] [location=complement(2737437..2738096)] [gbkey=CDS]	PFL_2474	isoprenylcysteine carboxyl methyltransferase family protein	cds-AAY91747.1	178.42	-0.766388	0.587888	0.24023	-3.19022	0.00142163	0.00547138
>lcl|CP000076.1_cds_AAY92109.1_2772 [locus_tag=PFL_2837] [protein=tetratricopeptide repeat protein] [protein_id=AAY92109.1] [location=complement(3161116..3163473)] [gbkey=CDS]	PFL_2837	tetratricopeptide repeat protein	cds-AAY92109.1	2489.57	-0.766131	0.587992	0.230935	-3.31752	0.0009082	0.00371558
>lcl|CP000076.1_cds_AAY96168.1_750 [locus_tag=PFL_0766] [protein=transcriptional regulator, LysR family] [protein_id=AAY96168.1] [location=complement(891856..892737)] [gbkey=CDS]	PFL_0766	transcriptional regulator, LysR family	cds-AAY96168.1	227.289	-0.76525	0.588351	0.211245	-3.62257	0.000291695	0.00141086
>lcl|CP000076.1_cds_AAY92546.1_3205 [locus_tag=PFL_3277] [protein=conserved hypothetical protein] [protein_id=AAY92546.1] [location=complement(3782105..3782398)] [gbkey=CDS]	PFL_3277	conserved hypothetical protein	cds-AAY92546.1	393.769	-0.764532	0.588644	0.189438	-4.0358	5.44e-05	0.000324377
>lcl|CP000076.1_cds_AAY91693.1_2361 [locus_tag=PFL_2420] [protein=D-isomer specific 2-hydroxyacid dehydrogenase family protein] [protein_id=AAY91693.1] [location=complement(2684425..2685597)] [gbkey=CDS]	PFL_2420	D-isomer specific 2-hydroxyacid dehydrogenase family protein	cds-AAY91693.1	1378.34	-0.763917	0.588895	0.212799	-3.58986	0.000330857	0.00157408
glpD	PFL_4870	glycerol-3-phosphate dehydrogenase	cds-AAY94100.1	59484.9	-0.762715	0.589386	0.232565	-3.27957	0.00103965	0.00417501
iolD	PFL_2590	3D-(3,5/4)-trihydroxycyclohexane-1,2-dione hydrolase	cds-AAY91863.2	181.523	-0.762477	0.589483	0.202406	-3.76706	0.000165182	0.000864728
>lcl|CP000076.1_cds_AAY93958.1_4642 [locus_tag=PFL_4727] [protein=methyltransferase, HemK family] [protein_id=AAY93958.1] [location=complement(5464698..5465678)] [gbkey=CDS]	PFL_4727	methyltransferase, HemK family	cds-AAY93958.1	270.155	-0.762474	0.589485	0.243429	-3.13222	0.00173489	0.00649281
fliE	PFL_1637	flagellar hook-basal body complex protein FliE	cds-AAY90934.1	22755.5	-0.761732	0.589788	0.255363	-2.98293	0.00285499	0.00982904
>lcl|CP000076.1_cds_AAY94825.1_5510 [locus_tag=PFL_5632] [protein=alcohol dehydrogenase, iron-dependent family] [protein_id=AAY94825.1] [location=complement(6413230..6414378)] [gbkey=CDS]	PFL_5632	alcohol dehydrogenase, iron-dependent family	cds-AAY94825.1	2880.13	-0.761318	0.589957	0.195114	-3.90191	9.54e-05	0.000529596
>lcl|CP000076.1_cds_AAY91692.1_2360 [locus_tag=PFL_2419] [protein=conserved hypothetical protein] [protein_id=AAY91692.1] [location=complement(2684010..2684234)] [gbkey=CDS]	PFL_2419	conserved hypothetical protein	cds-AAY91692.1	320.975	-0.760826	0.590158	0.336122	-2.26354	0.0236024	0.056321
>lcl|CP000076.1_cds_AAY93086.1_3758 [locus_tag=PFL_3822] [protein=sensor histidine kinase] [protein_id=AAY93086.1] [location=4419683..4420843] [gbkey=CDS]	PFL_3822	sensor histidine kinase	cds-AAY93086.1	321.386	-0.76065	0.59023	0.180618	-4.21139	2.54e-05	0.000163595
>lcl|CP000076.1_cds_AAY93287.1_3959 [locus_tag=PFL_4026] [protein=oligopeptide/dipeptide ABC transporter, permease protein] [protein_id=AAY93287.1] [location=4642882..4643781] [gbkey=CDS]	PFL_4026	oligopeptide/dipeptide ABC transporter, permease protein	cds-AAY93287.1	113.185	-0.759615	0.590654	0.201035	-3.77852	0.000157766	0.000830891
>lcl|CP000076.1_cds_AAY94894.1_5581 [locus_tag=PFL_5704] [protein=RNA polymerase sigma-70 factor, ECF family] [protein_id=AAY94894.1] [location=6502427..6502945] [gbkey=CDS]	PFL_5704	RNA polymerase sigma-70 factor, ECF family	cds-AAY94894.1	1187.33	-0.759317	0.590776	0.273315	-2.77818	0.00546647	0.0168875
fepG	PFL_3625	ferric enterobactin ABC transporter, permease protein FepG	cds-AAY92891.1	238.166	-0.758775	0.590998	0.221458	-3.42626	0.000611949	0.00265105
>lcl|CP000076.1_cds_AAY92480.1_3140 [locus_tag=PFL_3211] [protein=peptidase, T4 family] [protein_id=AAY92480.1] [location=complement(3703255..3704355)] [gbkey=CDS]	PFL_3211	peptidase, T4 family	cds-AAY92480.1	313.587	-0.758248	0.591214	0.218048	-3.47744	0.000506231	0.00227042
glcE	PFL_2268	glycolate oxidase, subunit GlcE	cds-AAY91541.2	106.699	-0.757321	0.591594	0.236155	-3.20688	0.00134185	0.00522028
>lcl|CP000076.1_cds_AAY92280.1_2941 [locus_tag=PFL_3008] [protein=conserved hypothetical protein] [protein_id=AAY92280.1] [location=3459381..3460526] [gbkey=CDS]	PFL_3008	conserved hypothetical protein	cds-AAY92280.1	7403.74	-0.755479	0.59235	0.296208	-2.5505	0.0107568	0.0296565
>lcl|CP000076.1_cds_AAY91867.1_2533 [locus_tag=PFL_2594] [protein=ribose ABC transporter, ATP-binding protein] [protein_id=AAY91867.1] [location=2871156..2872703] [gbkey=CDS]	PFL_2594	ribose ABC transporter, ATP-binding protein	cds-AAY91867.1	225.038	-0.755352	0.592402	0.270157	-2.79597	0.00517437	0.0162074
tonB2	PFL_0225	TonB2 protein	cds-AAY95636.1	125.659	-0.755057	0.592523	0.220086	-3.43073	0.000601965	0.00262297
>lcl|CP000076.1_cds_AAY95614.1_196 [locus_tag=PFL_0203] [protein=conserved domain protein] [protein_id=AAY95614.1] [location=238682..239755] [gbkey=CDS]	PFL_0203	conserved domain protein	cds-AAY95614.1	217.289	-0.753938	0.592983	0.199061	-3.78747	0.000152189	0.000805733
>lcl|CP000076.1_cds_AAY94406.1_5094 [locus_tag=PFL_5187] [protein=conserved hypothetical protein] [protein_id=AAY94406.1] [location=5947125..5947436] [gbkey=CDS]	PFL_5187	conserved hypothetical protein	cds-AAY94406.1	339.569	-0.753736	0.593066	0.27903	-2.70127	0.00690742	0.0206277
pgaA	PFL_0161	biofilm PGA synthesis protein PgaA	cds-AAY95573.1	1436.64	-0.753067	0.593341	0.215151	-3.50017	0.000464953	0.00212135
fahA	PFL_0968	fumarylacetoacetase	cds-AAY90255.1	2751.31	-0.753023	0.593359	0.167653	-4.49156	7.07e-06	5.25e-05
>lcl|CP000076.1_cds_AAY90514.1_1201 [locus_tag=PFL_1227] [protein=putative pyocin R, lytic enzyme] [protein_id=AAY90514.1] [location=1400664..1401227] [gbkey=CDS]	PFL_1227	putative pyocin R, lytic enzyme	cds-AAY90514.1	136.074	-0.752151	0.593718	0.334116	-2.25116	0.0243752	0.0577493
>lcl|CP000076.1_cds_AAY92912.1_3569 [locus_tag=PFL_3646] [protein=conserved hypothetical protein] [protein_id=AAY92912.1] [location=complement(4213231..4214280)] [gbkey=CDS]	PFL_3646	conserved hypothetical protein	cds-AAY92912.1	750.974	-0.750528	0.594386	0.287843	-2.60742	0.0091227	0.025912
gspE	PFL_2757	general secretory pathway protein E	cds-AAY92030.1	161.948	-0.750458	0.594415	0.177764	-4.22166	2.43e-05	0.000157139
betI	PFL_5766	transcriptional repressor BetI	cds-AAY94956.1	10007.3	-0.750299	0.59448	0.301707	-2.48685	0.012888	0.0342932
>lcl|CP000076.1_cds_AAY93263.1_3935 [locus_tag=PFL_4002] [protein=transcriptional regulator, AraC family] [protein_id=AAY93263.1] [location=complement(4617563..4618585)] [gbkey=CDS]	PFL_4002	transcriptional regulator, AraC family	cds-AAY93263.1	531.709	-0.74912	0.594966	0.165282	-4.53238	5.83e-06	4.43e-05
>lcl|CP000076.1_cds_AAY90161.1_849 [locus_tag=PFL_0873] [protein=conserved hypothetical protein] [protein_id=AAY90161.1] [location=1013656..1013910] [gbkey=CDS]	PFL_0873	conserved hypothetical protein	cds-AAY90161.1	708.008	-0.748626	0.59517	0.188259	-3.97656	6.99e-05	0.000403427
>lcl|CP000076.1_cds_AAY91984.2_2649 [locus_tag=PFL_2711] [protein=enoyl-CoA hydratase/isomerase family protein] [protein_id=AAY91984.2] [location=2990518..2991309] [gbkey=CDS]	PFL_2711	enoyl-CoA hydratase/isomerase family protein	cds-AAY91984.2	121.59	-0.748059	0.595404	0.202748	-3.6896	0.000224609	0.00112909
>lcl|CP000076.1_cds_AAY90310.1_998 [locus_tag=PFL_1023] [protein=alginate biosynthesis protein Alg8] [protein_id=AAY90310.1] [location=complement(1172100..1173581)] [gbkey=CDS]	PFL_1023	alginate biosynthesis protein Alg8	cds-AAY90310.1	295.7	-0.747225	0.595748	0.170109	-4.39261	1.12e-05	7.91e-05
>lcl|CP000076.1_cds_AAY95565.1_147 [locus_tag=PFL_0153] [protein=prevent-host-death family protein] [protein_id=AAY95565.1] [location=179701..179946] [gbkey=CDS]	PFL_0153	prevent-host-death family protein	cds-AAY95565.1	477.079	-0.746414	0.596084	0.175384	-4.25589	2.08e-05	0.000136516
>lcl|CP000076.1_cds_AAY92127.1_2789 [locus_tag=PFL_2855] [protein=conserved hypothetical protein] [protein_id=AAY92127.1] [location=complement(3185371..3186162)] [gbkey=CDS]	PFL_2855	conserved hypothetical protein	cds-AAY92127.1	542.289	-0.746047	0.596235	0.238398	-3.12942	0.00175149	0.0065349
>lcl|CP000076.1_cds_AAY91665.1_2334 [locus_tag=PFL_2392] [protein=sigma factor regulatory protein, FecR/PupR family] [protein_id=AAY91665.1] [location=complement(2660549..2661523)] [gbkey=CDS]	PFL_2392	sigma factor regulatory protein, FecR/PupR family	cds-AAY91665.1	440.274	-0.745912	0.596291	0.178897	-4.1695	3.05e-05	0.000193901
pcaF	PFL_1319	beta-ketoadipyl CoA thiolase	cds-AAY90604.1	187.107	-0.745596	0.596421	0.20247	-3.68251	0.000230951	0.00115268
>lcl|CP000076.1_cds_AAY92454.1_3115 [locus_tag=PFL_3184] [protein=conserved hypothetical protein] [protein_id=AAY92454.1] [location=complement(3665157..3666227)] [gbkey=CDS]	PFL_3184	conserved hypothetical protein	cds-AAY92454.1	668.921	-0.745433	0.596489	0.172153	-4.33006	1.49e-05	0.000101214
mutS	PFL_1209	DNA mismatch repair protein MutS	cds-AAY90496.1	9337.77	-0.745404	0.596501	0.148796	-5.00956	5.46e-07	5.32e-06
>lcl|CP000076.1_cds_AAY93969.1_4653 [locus_tag=PFL_4738] [protein=conserved hypothetical protein] [protein_id=AAY93969.1] [location=complement(5476352..5476867)] [gbkey=CDS]	PFL_4738	conserved hypothetical protein	cds-AAY93969.1	560.028	-0.74537	0.596515	0.15365	-4.8511	1.23e-06	1.08e-05
>lcl|CP000076.1_cds_AAY93004.1_3660 [locus_tag=PFL_3738] [protein=membrane protein, YccA family] [protein_id=AAY93004.1] [location=complement(4337539..4338210)] [gbkey=CDS]	PFL_3738	membrane protein, YccA family	cds-AAY93004.1	5059.08	-0.745296	0.596545	0.187147	-3.98241	6.82e-05	0.000395461
>lcl|CP000076.1_cds_AAY90869.1_1540 [locus_tag=PFL_1572] [protein=conserved hypothetical protein] [protein_id=AAY90869.1] [location=complement(1769908..1770132)] [gbkey=CDS]	PFL_1572	conserved hypothetical protein	cds-AAY90869.1	1260.45	-0.745136	0.596611	0.213977	-3.48232	0.000497096	0.00223951
iciA	PFL_4823	chromosome initiation inhibitor	cds-AAY94053.1	389.147	-0.744613	0.596828	0.193973	-3.83875	0.000123662	0.000671561
rulB	PFL_4692	ultraviolet light resistance protein RulB	cds-AAY93933.1	1559.06	-0.744235	0.596984	0.161036	-4.62154	3.81e-06	3.04e-05
>lcl|CP000076.1_cds_AAY94133.1_4817 [locus_tag=PFL_4903] [protein=putative hydrolase, alpha/beta hydrolase fold family] [protein_id=AAY94133.1] [location=5645580..5646386] [gbkey=CDS]	PFL_4903	putative hydrolase, alpha/beta hydrolase fold family	cds-AAY94133.1	526.017	-0.743603	0.597246	0.285967	-2.60031	0.00931382	0.026369
>lcl|CP000076.1_cds_AAY90510.1_1196 [locus_tag=PFL_1223] [protein=phage protein, GP46 family] [protein_id=AAY90510.1] [location=1397099..1397497] [gbkey=CDS]	PFL_1223	phage protein, GP46 family	cds-AAY90510.1	81.1107	-0.743311	0.597367	0.325437	-2.28404	0.0223694	0.0538524
>lcl|CP000076.1_cds_AAY92631.1_3290 [locus_tag=PFL_3362] [protein=transcriptional regulator, AraC family] [protein_id=AAY92631.1] [location=complement(3882638..3883684)] [gbkey=CDS]	PFL_3362	transcriptional regulator, AraC family	cds-AAY92631.1	392.486	-0.743146	0.597435	0.189244	-3.92693	8.6e-05	0.000483049
sdaC	PFL_0978	serine transporter SdaC	cds-AAY90265.1	1240.06	-0.742912	0.597532	0.164915	-4.50482	6.64e-06	4.96e-05
phhA	PFL_1611	phenylalanine-4-hydroxylase	cds-AAY90908.1	13443.6	-0.742349	0.597765	0.152509	-4.86758	1.13e-06	1.01e-05
>lcl|CP000076.1_cds_AAY90429.1_1115 [locus_tag=PFL_1142] [protein=putative lipoprotein] [protein_id=AAY90429.1] [location=1309806..1310732] [gbkey=CDS]	PFL_1142	putative lipoprotein	cds-AAY90429.1	2908.97	-0.74208	0.597877	0.147963	-5.01531	5.29e-07	5.18e-06
>lcl|CP000076.1_cds_AAY95088.1_5775 [locus_tag=PFL_5898] [protein=conserved hypothetical protein] [protein_id=AAY95088.1] [location=6707963..6708709] [gbkey=CDS]	PFL_5898	conserved hypothetical protein	cds-AAY95088.1	948.349	-0.742006	0.597907	0.197892	-3.74956	0.000177148	0.000920264
>lcl|CP000076.1_cds_AAY91574.1_2242 [locus_tag=PFL_2301] [protein=thioesterase family protein] [protein_id=AAY91574.1] [location=2563979..2564398] [gbkey=CDS]	PFL_2301	thioesterase family protein	cds-AAY91574.1	172.651	-0.741676	0.598044	0.212678	-3.48732	0.000487895	0.00221092
>lcl|CP000076.1_cds_AAY96285.1_4608 [locus_tag=PFL_4695] [protein=integrating conjugative element protein, PFL_4695 family] [protein_id=AAY96285.1] [location=5424720..5425226] [gbkey=CDS]	PFL_4695	integrating conjugative element protein, PFL_4695 family	cds-AAY96285.1	168.156	-0.740718	0.598441	0.18494	-4.00518	6.2e-05	0.000363024
puuA	PFL_2341	putative gamma-glutamylputrescine synthetase PuuA	cds-AAY91614.1	3525.7	-0.740071	0.59871	0.230802	-3.20652	0.00134349	0.00522239
>lcl|CP000076.1_cds_AAY93061.1_3734 [locus_tag=PFL_3797] [protein=conserved hypothetical protein] [protein_id=AAY93061.1] [location=complement(4397801..4398301)] [gbkey=CDS]	PFL_3797	conserved hypothetical protein	cds-AAY93061.1	178.853	-0.739703	0.598863	0.258923	-2.85685	0.00427875	0.0138701
>lcl|CP000076.1_cds_AAY95161.2_5850 [locus_tag=PFL_5971] [protein=5-formyltetrahydrofolate cyclo-ligase] [protein_id=AAY95161.2] [location=6787576..6788181] [gbkey=CDS]	PFL_5971	5-formyltetrahydrofolate cyclo-ligase	cds-AAY95161.2	9960.89	-0.73918	0.59908	0.265088	-2.78844	0.00529631	0.0165026
>lcl|CP000076.1_cds_AAY92616.1_3275 [locus_tag=PFL_3347] [protein=conserved hypothetical protein] [protein_id=AAY92616.1] [location=3864992..3865342] [gbkey=CDS]	PFL_3347	conserved hypothetical protein	cds-AAY92616.1	10121.5	-0.738529	0.59935	0.144933	-5.09567	3.48e-07	3.52e-06
>lcl|CP000076.1_cds_AAY92916.1_3573 [locus_tag=PFL_3650] [protein=transcriptional regulator, LysR family] [protein_id=AAY92916.1] [location=complement(4217932..4218834)] [gbkey=CDS]	PFL_3650	transcriptional regulator, LysR family	cds-AAY92916.1	427.633	-0.738071	0.59954	0.183389	-4.02463	5.71e-05	0.000338216
>lcl|CP000076.1_cds_AAY94757.1_5437 [locus_tag=PFL_5551] [protein=conserved hypothetical protein] [protein_id=AAY94757.1] [location=6340430..6341482] [gbkey=CDS]	PFL_5551	conserved hypothetical protein	cds-AAY94757.1	296.213	-0.736902	0.600027	0.316567	-2.32779	0.0199232	0.0489777
>lcl|CP000076.1_cds_AAY94407.1_5095 [locus_tag=PFL_5188] [protein=DNA-binding protein] [protein_id=AAY94407.1] [location=5947433..5947804] [gbkey=CDS]	PFL_5188	DNA-binding protein	cds-AAY94407.1	155.308	-0.736667	0.600124	0.246164	-2.99259	0.00276625	0.00958298
phhB	PFL_1610	4a-hydroxytetrahydrobiopterin dehydratase	cds-AAY90907.1	2602.86	-0.736221	0.60031	0.185529	-3.96822	7.24e-05	0.000414638
>lcl|CP000076.1_cds_AAY92728.1_3387 [locus_tag=PFL_3460] [protein=conserved hypothetical protein] [protein_id=AAY92728.1] [location=complement(3975017..3975400)] [gbkey=CDS]	PFL_3460	conserved hypothetical protein	cds-AAY92728.1	999.235	-0.735712	0.600521	0.220541	-3.33595	0.000850088	0.00351554
>lcl|CP000076.1_cds_AAY94967.1_5654 [locus_tag=PFL_5777] [protein=conserved hypothetical protein] [protein_id=AAY94967.1] [location=complement(6583289..6583585)] [gbkey=CDS]	PFL_5777	conserved hypothetical protein	cds-AAY94967.1	585.705	-0.735683	0.600534	0.261531	-2.81299	0.00490834	0.0155236
exbB2	PFL_0226	TonB system transport protein ExbB2	cds-AAY95637.1	80.2217	-0.735404	0.60065	0.297925	-2.46842	0.0135713	0.0358145
>lcl|CP000076.1_cds_AAY95355.1_6044 [locus_tag=PFL_6167] [protein=thioesterase family protein] [protein_id=AAY95355.1] [location=7005770..7006255] [gbkey=CDS]	PFL_6167	thioesterase family protein	cds-AAY95355.1	607.719	-0.735124	0.600766	0.234276	-3.13786	0.00170186	0.0063938
>lcl|CP000076.1_cds_AAY94747.1_5427 [locus_tag=PFL_5541] [protein=prenyltransferase, UbiA family] [protein_id=AAY94747.1] [location=6327441..6328325] [gbkey=CDS]	PFL_5541	prenyltransferase, UbiA family	cds-AAY94747.1	153.71	-0.734961	0.600834	0.219863	-3.34281	0.000829351	0.00343677
prfH	PFL_2086	putative peptide chain release factor H	cds-AAY91361.2	3131.39	-0.734406	0.601065	0.328055	-2.23867	0.0251777	0.0592234
>lcl|CP000076.1_cds_AAY90720.1_1405 [locus_tag=PFL_1436] [protein=putative membrane protein AbrB] [protein_id=AAY90720.1] [location=complement(1615650..1616681)] [gbkey=CDS]	PFL_1436	putative membrane protein AbrB	cds-AAY90720.1	990.05	-0.734198	0.601152	0.191465	-3.83463	0.000125752	0.000681695
>lcl|CP000076.1_cds_AAY93016.1_3678 [locus_tag=PFL_3751] [protein=hypothetical protein] [protein_id=AAY93016.1] [location=complement(4354276..4355469)] [gbkey=CDS]	PFL_3751	hypothetical protein	cds-AAY93016.1	261.615	-0.733652	0.60138	0.223108	-3.28833	0.00100783	0.00406328
>lcl|CP000076.1_cds_AAY95730.1_312 [locus_tag=PFL_0319] [protein=conserved hypothetical protein] [protein_id=AAY95730.1] [location=complement(369241..370035)] [gbkey=CDS]	PFL_0319	conserved hypothetical protein	cds-AAY95730.1	246.971	-0.732887	0.601699	0.213238	-3.43694	0.00058832	0.00257243
tadA	PFL_4928	tRNA-specific adenosine deaminase	cds-AAY94157.1	1203.33	-0.73171	0.60219	0.219697	-3.33054	0.000866786	0.00357249
>lcl|CP000076.1_cds_AAY91501.1_2169 [locus_tag=PFL_2228] [protein=ABC transporter, ATP-binding protein] [protein_id=AAY91501.1] [location=2489397..2490065] [gbkey=CDS]	PFL_2228	ABC transporter, ATP-binding protein	cds-AAY91501.1	772.771	-0.731246	0.602383	0.22574	-3.23933	0.00119812	0.0047132
msuC	PFL_4157	putative monooxygenase MsuC	cds-AAY93413.2	259.56	-0.72982	0.602979	0.212514	-3.43422	0.000594251	0.0025965
catI	PFL_1317	3-oxoadipate:succinyl-CoA transferase, A subunit	cds-AAY90602.1	384.499	-0.729183	0.603245	0.160142	-4.55335	5.28e-06	4.07e-05
gltA	PFL_1713	citrate synthase I	cds-AAY91008.1	29879.2	-0.72917	0.603251	0.22436	-3.24999	0.00115408	0.0045566
>lcl|CP000076.1_cds_AAY92326.2_2988 [locus_tag=PFL_3056] [protein=amidinotransferase family protein] [protein_id=AAY92326.2] [location=complement(3522977..3523915)] [gbkey=CDS]	PFL_3056	amidinotransferase family protein	cds-AAY92326.2	1881.66	-0.728461	0.603547	0.20037	-3.63557	0.000277365	0.00135011
>lcl|CP000076.1_cds_AAY91113.1_1781 [locus_tag=PFL_1824] [protein=transcriptional regulator, GntR family/aminotransferase, classes I and II] [protein_id=AAY91113.1] [location=2025257..2026696] [gbkey=CDS]	PFL_1824	transcriptional regulator, GntR family/aminotransferase, classes I and II	cds-AAY91113.1	6254.51	-0.726606	0.604324	0.259019	-2.80522	0.00502824	0.015829
>lcl|CP000076.1_cds_AAY94047.1_4731 [locus_tag=PFL_4817] [protein=conserved hypothetical protein] [protein_id=AAY94047.1] [location=5559710..5559907] [gbkey=CDS]	PFL_4817	conserved hypothetical protein	cds-AAY94047.1	104.345	-0.726226	0.604483	0.219557	-3.30769	0.00094069	0.0038178
rbsD	PFL_2106	D-ribose pyranase	cds-AAY91381.1	830.109	-0.725471	0.6048	0.24052	-3.01626	0.00255917	0.00898801
>lcl|CP000076.1_cds_AAY93246.1_3918 [locus_tag=PFL_3982] [protein=putative transcriptional regulator] [protein_id=AAY93246.1] [location=4598249..4599214] [gbkey=CDS]	PFL_3982	putative transcriptional regulator	cds-AAY93246.1	1123.66	-0.72431	0.605286	0.210366	-3.44309	0.00057511	0.0025237
>lcl|CP000076.1_cds_AAY94506.1_5191 [locus_tag=PFL_5292] [protein=conserved hypothetical protein] [protein_id=AAY94506.1] [location=complement(6060649..6060864)] [gbkey=CDS]	PFL_5292	conserved hypothetical protein	cds-AAY94506.1	2302.66	-0.72313	0.605782	0.26361	-2.74318	0.00608477	0.0185469
>lcl|CP000076.1_cds_AAY94447.1_5136 [locus_tag=PFL_5229] [protein=conserved hypothetical protein] [protein_id=AAY94447.1] [location=complement(5988868..5989149)] [gbkey=CDS]	PFL_5229	conserved hypothetical protein	cds-AAY94447.1	80.644	-0.721045	0.606658	0.236977	-3.04268	0.00234481	0.00836022
>lcl|CP000076.1_cds_AAY92799.1_3457 [locus_tag=PFL_3532] [protein=conserved hypothetical protein] [protein_id=AAY92799.1] [location=4071278..4073029] [gbkey=CDS]	PFL_3532	conserved hypothetical protein	cds-AAY92799.1	739.328	-0.720604	0.606843	0.23444	-3.07373	0.00211402	0.00766726
>lcl|CP000076.1_cds_AAY94234.1_4918 [locus_tag=PFL_5006] [protein=conserved hypothetical protein] [protein_id=AAY94234.1] [location=5767164..5767673] [gbkey=CDS]	PFL_5006	conserved hypothetical protein	cds-AAY94234.1	253.66	-0.719699	0.607224	0.188476	-3.81852	0.000134253	0.000722941
>lcl|CP000076.1_cds_AAY93936.1_4610 [locus_tag=PFL_4697] [protein=integrating conjugative element membrane protein, PFL_4697 family] [protein_id=AAY93936.1] [location=5427701..5428450] [gbkey=CDS]	PFL_4697	integrating conjugative element membrane protein, PFL_4697 family	cds-AAY93936.1	435.609	-0.718662	0.607661	0.162124	-4.43279	9.3e-06	6.76e-05
yjiA	PFL_5350	GTP-binding protein, YjiA family	cds-AAY94560.1	1058.3	-0.718505	0.607727	0.127678	-5.6275	1.83e-08	2.41e-07
>lcl|CP000076.1_cds_AAY94250.1_4934 [locus_tag=PFL_5022] [protein=amino acid ABC transporter, permease protein, 3-TM region, His/Glu/Gln/Arg/opine family] [protein_id=AAY94250.1] [location=5779957..5780670] [gbkey=CDS]	PFL_5022	amino acid ABC transporter, permease protein, 3-TM region, His/Glu/Gln/Arg/opine family	cds-AAY94250.1	115.72	-0.718084	0.607904	0.20329	-3.53232	0.000411929	0.00191065
copA	PFL_2893	copper resistance protein A	cds-AAY92165.1	351.916	-0.715479	0.609003	0.293493	-2.4378	0.0147769	0.0383169
codB	PFL_4032	putative cytosine permease	cds-AAY93293.2	1634.44	-0.715188	0.609126	0.251652	-2.84197	0.00448351	0.0143963
arcD	PFL_4634	arginine/ornithine antiporter	cds-AAY93881.1	2749.65	-0.715059	0.60918	0.236929	-3.01803	0.0025442	0.00894059
>lcl|CP000076.1_cds_AAY94453.1_5141 [locus_tag=PFL_5234] [protein=conserved hypothetical protein] [protein_id=AAY94453.1] [location=5996283..5997437] [gbkey=CDS]	PFL_5234	conserved hypothetical protein	cds-AAY94453.1	3572.25	-0.71388	0.609678	0.171782	-4.15573	3.24e-05	0.000203834
>lcl|CP000076.1_cds_AAY94986.1_5673 [locus_tag=PFL_5796] [protein=putative transporter] [protein_id=AAY94986.1] [location=complement(6603299..6604186)] [gbkey=CDS]	PFL_5796	putative transporter	cds-AAY94986.1	683.895	-0.713479	0.609848	0.161962	-4.40522	1.06e-05	7.54e-05
>lcl|CP000076.1_cds_AAY90737.1_1422 [locus_tag=PFL_1453] [protein=conserved hypothetical protein] [protein_id=AAY90737.1] [location=1633705..1633944] [gbkey=CDS]	PFL_1453	conserved hypothetical protein	cds-AAY90737.1	553.139	-0.713331	0.60991	0.158954	-4.48765	7.2e-06	5.33e-05
acsA_2	PFL_5281	acetate--CoA ligase	cds-AAY94495.1	3479.81	-0.713296	0.609925	0.323011	-2.20827	0.0272253	0.0631395
>lcl|CP000076.1_cds_AAY91469.1_2138 [locus_tag=PFL_2195] [protein=FAD dependent oxidoreductase] [protein_id=AAY91469.1] [location=complement(2453807..2455048)] [gbkey=CDS]	PFL_2195	FAD dependent oxidoreductase	cds-AAY91469.1	123.17	-0.713255	0.609942	0.259966	-2.74365	0.00607605	0.0185469
>lcl|CP000076.1_cds_AAY93628.1_4295 [locus_tag=PFL_4373] [protein=transcriptional regulator, GntR family] [protein_id=AAY93628.1] [location=complement(5079213..5079998)] [gbkey=CDS]	PFL_4373	transcriptional regulator, GntR family	cds-AAY93628.1	1170.49	-0.712787	0.61014	0.143932	-4.95223	7.34e-07	6.89e-06
pilO_1	PFL_4677	type IV pilus biogenesis protein PilO	cds-AAY93920.1	566.348	-0.712497	0.610263	0.237366	-3.00168	0.00268494	0.00935439
str	PFL_4113	streptomycin 3''-kinase	cds-AAY93374.2	805.645	-0.711123	0.610845	0.198705	-3.57878	0.000345201	0.0016385
hutG_1	PFL_0349	formimidoylglutamase	cds-AAY95759.1	241.609	-0.710255	0.611212	0.254031	-2.79593	0.00517501	0.0162074
>lcl|CP000076.1_cds_AAY92440.1_3101 [locus_tag=PFL_3170] [protein=ABC transporter, ATP-binding protein] [protein_id=AAY92440.1] [location=3646894..3648675] [gbkey=CDS]	PFL_3170	ABC transporter, ATP-binding protein	cds-AAY92440.1	94.0066	-0.709201	0.611659	0.296179	-2.3945	0.0166428	0.0423106
oprN	PFL_3242	multidrug efflux RND transporter, outer membrane factor lipoprotein OprN	cds-AAY92511.1	369.564	-0.709106	0.611699	0.201704	-3.51558	0.000438786	0.00201987
>lcl|CP000076.1_cds_AAY92594.1_3253 [locus_tag=PFL_3325] [protein=response regulator/GGDEF domain/EAL domain protein] [protein_id=AAY92594.1] [location=3838817..3840742] [gbkey=CDS]	PFL_3325	response regulator/GGDEF domain/EAL domain protein	cds-AAY92594.1	1189.44	-0.708552	0.611934	0.232314	-3.04997	0.00228861	0.00818376
rihA	PFL_2107	pyrimidine-specific ribonucleoside hydrolase RihA	cds-AAY91382.1	3312.71	-0.707268	0.612479	0.274399	-2.57751	0.00995137	0.0277493
algK	PFL_1021	alginate biosynthesis protein AlgK	cds-AAY90308.1	132.516	-0.707053	0.61257	0.207726	-3.40377	0.000664617	0.00285089
>lcl|CP000076.1_cds_AAY95295.1_5984 [locus_tag=PFL_6107] [protein=conserved hypothetical protein] [protein_id=AAY95295.1] [location=complement(6936056..6936439)] [gbkey=CDS]	PFL_6107	conserved hypothetical protein	cds-AAY95295.1	3942.36	-0.706877	0.612645	0.197742	-3.57474	0.00035057	0.00166139
>lcl|CP000076.1_cds_AAY93277.1_3949 [locus_tag=PFL_4016] [protein=peptidase propeptide and YpeB domain protein] [protein_id=AAY93277.1] [location=complement(4635019..4635336)] [gbkey=CDS]	PFL_4016	peptidase propeptide and YpeB domain protein	cds-AAY93277.1	286.398	-0.706008	0.613014	0.303368	-2.32723	0.0199529	0.0490308
>lcl|CP000076.1_cds_AAY95801.1_382 [locus_tag=PFL_0392] [protein=conserved hypothetical protein] [protein_id=AAY95801.1] [location=451521..452894] [gbkey=CDS]	PFL_0392	conserved hypothetical protein	cds-AAY95801.1	2241.11	-0.70514	0.613383	0.244575	-2.88313	0.00393744	0.0129285
>lcl|CP000076.1_cds_AAY96189.1_771 [locus_tag=PFL_0787] [protein=transcriptional regulator, HxlR family] [protein_id=AAY96189.1] [location=complement(913378..913731)] [gbkey=CDS]	PFL_0787	transcriptional regulator, HxlR family	cds-AAY96189.1	737.527	-0.705054	0.613419	0.152816	-4.61375	3.95e-06	3.15e-05
>lcl|CP000076.1_cds_AAY90263.1_951 [locus_tag=PFL_0976] [protein=PsiE family protein] [protein_id=AAY90263.1] [location=1117435..1117935] [gbkey=CDS]	PFL_0976	PsiE family protein	cds-AAY90263.1	1575.91	-0.704245	0.613764	0.240316	-2.9305	0.00338416	0.011375
hpaG_1	PFL_3370	4-hydroxyphenylacetate degradation isomerase/decarboxylase domain protein	cds-AAY92639.1	159.8	-0.7038	0.613953	0.190118	-3.70191	0.000213981	0.00108484
liuA	PFL_3936	isovaleryl-CoA dehydrogenase LiuA	cds-AAY93200.1	16175.9	-0.703742	0.613978	0.2019	-3.4856	0.000491039	0.00221858
catJ	PFL_1318	3-oxoadipate:succinyl-CoA transferase, B subunit	cds-AAY90603.1	158.853	-0.703568	0.614052	0.207872	-3.38462	0.000712767	0.00302344
>lcl|CP000076.1_cds_AAY92788.1_3447 [locus_tag=PFL_3521] [protein=aminotransferase, class III family] [protein_id=AAY92788.1] [location=complement(4058452..4059864)] [gbkey=CDS]	PFL_3521	aminotransferase, class III family	cds-AAY92788.1	494.934	-0.703485	0.614087	0.286966	-2.45146	0.0142279	0.0371459
>lcl|CP000076.1_cds_AAY94943.1_5630 [locus_tag=PFL_5753] [protein=conserved hypothetical protein] [protein_id=AAY94943.1] [location=6553577..6554464] [gbkey=CDS]	PFL_5753	conserved hypothetical protein	cds-AAY94943.1	106.614	-0.703175	0.614219	0.271028	-2.59447	0.00947356	0.0266974
>lcl|CP000076.1_cds_AAY93090.1_3761 [locus_tag=PFL_3826] [protein=transcriptional regulator, AraC family] [protein_id=AAY93090.1] [location=complement(4424455..4425252)] [gbkey=CDS]	PFL_3826	transcriptional regulator, AraC family	cds-AAY93090.1	391.564	-0.703141	0.614234	0.181741	-3.86892	0.000109318	0.000601145
>lcl|CP000076.1_cds_AAY93057.1_3728 [locus_tag=PFL_3792] [protein=DNA (cytosine-5-)-methyltransferase] [protein_id=AAY93057.1] [location=4391626..4393281] [gbkey=CDS]	PFL_3792	DNA (cytosine-5-)-methyltransferase	cds-AAY93057.1	463.019	-0.700502	0.615358	0.16172	-4.33157	1.48e-05	0.000100747
>lcl|CP000076.1_cds_AAY93030.1_3695 [locus_tag=PFL_3765] [protein=hypothetical protein] [protein_id=AAY93030.1] [location=complement(4366896..4368359)] [gbkey=CDS]	PFL_3765	hypothetical protein	cds-AAY93030.1	424.931	-0.69972	0.615692	0.265762	-2.63288	0.00846639	0.0244774
>lcl|CP000076.1_cds_AAY93807.1_4473 [locus_tag=PFL_4561] [protein=short chain dehydrogenase/reductase family protein] [protein_id=AAY93807.1] [location=5272812..5273537] [gbkey=CDS]	PFL_4561	short chain dehydrogenase/reductase family protein	cds-AAY93807.1	148.028	-0.699592	0.615746	0.211607	-3.30609	0.000946064	0.00383706
fabG	PFL_1796	3-oxoacyl-[acyl-carrier-protein	cds-AAY91085.1	22367.1	-0.699145	0.615937	0.276151	-2.53175	0.0113494	0.0310658
>lcl|CP000076.1_cds_AAY93040.1_3705 [locus_tag=PFL_3775] [protein=conserved hypothetical protein] [protein_id=AAY93040.1] [location=complement(4374917..4375717)] [gbkey=CDS]	PFL_3775	conserved hypothetical protein	cds-AAY93040.1	125.522	-0.698997	0.616	0.200606	-3.48443	0.000493182	0.00222497
>lcl|CP000076.1_cds_AAY93209.1_3881 [locus_tag=PFL_3945] [protein=cytochrome b561 family protein] [protein_id=AAY93209.1] [location=complement(4558819..4559358)] [gbkey=CDS]	PFL_3945	cytochrome b561 family protein	cds-AAY93209.1	183.41	-0.698874	0.616053	0.2312	-3.02281	0.0025044	0.00884144
>lcl|CP000076.1_cds_AAY92455.1_3116 [locus_tag=PFL_3185] [protein=alkylhydroperoxidase AhpD family core domain protein] [protein_id=AAY92455.1] [location=complement(3666277..3666837)] [gbkey=CDS]	PFL_3185	alkylhydroperoxidase AhpD family core domain protein	cds-AAY92455.1	1048.59	-0.698287	0.616303	0.309771	-2.25421	0.0241832	0.0573928
>lcl|CP000076.1_cds_AAY94433.2_5121 [locus_tag=PFL_5214] [protein=endoribonuclease L-PSP family protein] [protein_id=AAY94433.2] [location=5971365..5971859] [gbkey=CDS]	PFL_5214	endoribonuclease L-PSP family protein	cds-AAY94433.2	399.837	-0.696175	0.617206	0.210121	-3.31322	0.000922295	0.00376065
>lcl|CP000076.1_cds_AAY93427.1_4095 [locus_tag=PFL_4171] [protein=conserved hypothetical protein] [protein_id=AAY93427.1] [location=4845049..4845387] [gbkey=CDS]	PFL_4171	conserved hypothetical protein	cds-AAY93427.1	436.67	-0.695846	0.617347	0.323476	-2.15115	0.0314642	0.0712116
prpB	PFL_1861	methylisocitrate lyase	cds-AAY91149.1	10701.1	-0.695551	0.617474	0.189373	-3.67291	0.000239799	0.00119163
>lcl|CP000076.1_cds_AAY92023.2_2687 [locus_tag=PFL_2750] [protein=putative general secretion pathway protein C] [protein_id=AAY92023.2] [location=3042004..3042432] [gbkey=CDS]	PFL_2750	putative general secretion pathway protein C	cds-AAY92023.2	38.2356	-0.695542	0.617477	0.320197	-2.17223	0.0298381	0.0680357
pspB	PFL_3203	serine protease B	cds-AAY92472.2	784.667	-0.695469	0.617509	0.148174	-4.69361	2.68e-06	2.23e-05
>lcl|CP000076.1_cds_AAY94429.1_5117 [locus_tag=PFL_5210] [protein=transcriptional regulator, LysR family] [protein_id=AAY94429.1] [location=5966713..5967621] [gbkey=CDS]	PFL_5210	transcriptional regulator, LysR family	cds-AAY94429.1	602.43	-0.695284	0.617588	0.158858	-4.37677	1.2e-05	8.37e-05
>lcl|CP000076.1_cds_AEK81712.1_2298 [locus_tag=PFL_6250] [protein=Hypothetical protein] [protein_id=AEK81712.1] [location=2628779..2629483] [gbkey=CDS]	PFL_6250	Hypothetical protein	cds-AEK81712.1	788.527	-0.694733	0.617824	0.169398	-4.10119	4.11e-05	0.000252658
>lcl|CP000076.1_cds_AAY93977.1_4661 [locus_tag=PFL_4746] [protein=conserved hypothetical protein] [protein_id=AAY93977.1] [location=5484934..5485197] [gbkey=CDS]	PFL_4746	conserved hypothetical protein	cds-AAY93977.1	851.896	-0.693923	0.618171	0.215721	-3.21676	0.00129648	0.00505993
>lcl|CP000076.1_cds_AAY91868.1_2534 [locus_tag=PFL_2595] [protein=ribose ABC transporter, permease protein] [protein_id=AAY91868.1] [location=2872735..2873757] [gbkey=CDS]	PFL_2595	ribose ABC transporter, permease protein	cds-AAY91868.1	152.012	-0.692196	0.618911	0.248115	-2.78982	0.00527378	0.0164486
>lcl|CP000076.1_cds_AAY92811.1_3469 [locus_tag=PFL_3544] [protein=conserved hypothetical protein] [protein_id=AAY92811.1] [location=complement(4087875..4088609)] [gbkey=CDS]	PFL_3544	conserved hypothetical protein	cds-AAY92811.1	378.067	-0.691956	0.619014	0.278646	-2.48329	0.0130177	0.0345929
>lcl|CP000076.1_cds_AAY93286.1_3958 [locus_tag=PFL_4025] [protein=oligopeptide/dipeptide ABC transporter, permease protein] [protein_id=AAY93286.1] [location=4641864..4642880] [gbkey=CDS]	PFL_4025	oligopeptide/dipeptide ABC transporter, permease protein	cds-AAY93286.1	133.631	-0.691736	0.619109	0.269861	-2.56331	0.010368	0.0287797
acnD	PFL_1863	2-methylisocitrate dehydratase, Fe/S-dependent	cds-AAY91151.1	14213.8	-0.691216	0.619331	0.198645	-3.47966	0.00050205	0.00225498
ggt_2	PFL_0771	gamma-glutamyltransferase	cds-AAY96173.1	1481.64	-0.690097	0.619812	0.262446	-2.62948	0.00855147	0.0245919
>lcl|CP000076.1_cds_AAY91952.1_2618 [locus_tag=PFL_2679] [protein=translocator protein, LysE family] [protein_id=AAY91952.1] [location=complement(2957794..2958411)] [gbkey=CDS]	PFL_2679	translocator protein, LysE family	cds-AAY91952.1	159.166	-0.689453	0.620089	0.257422	-2.6783	0.00739973	0.0218503
>lcl|CP000076.1_cds_AAY93033.1_3698 [locus_tag=PFL_3768] [protein=conserved hypothetical protein] [protein_id=AAY93033.1] [location=complement(4370137..4370745)] [gbkey=CDS]	PFL_3768	conserved hypothetical protein	cds-AAY93033.1	701.935	-0.687226	0.621047	0.161308	-4.26033	2.04e-05	0.000134553
>lcl|CP000076.1_cds_AAY92747.1_3406 [locus_tag=PFL_3480] [protein=MFS transporter, aromatic acid:H+ symporter (AAHS) family] [protein_id=AAY92747.1] [location=complement(4000931..4002256)] [gbkey=CDS]	PFL_3480	MFS transporter, aromatic acid:H+ symporter (AAHS) family	cds-AAY92747.1	421.537	-0.687066	0.621116	0.164745	-4.17049	3.04e-05	0.000193258
>lcl|CP000076.1_cds_AAY96167.1_749 [locus_tag=PFL_0765] [protein=NAD(P)H dehydrogenase, quinone family] [protein_id=AAY96167.1] [location=complement(891224..891799)] [gbkey=CDS]	PFL_0765	NAD(P)H dehydrogenase, quinone family	cds-AAY96167.1	135.572	-0.685976	0.621585	0.212409	-3.2295	0.00124006	0.00486148
treY	PFL_2884	(1->4)-alpha-D-glucan 1-alpha-D-glucosylmutase	cds-AAY92156.1	2575.58	-0.685183	0.621927	0.282751	-2.42327	0.0153814	0.0396318
>lcl|CP000076.1_cds_AAY90721.1_1406 [locus_tag=PFL_1437] [protein=membrane protein] [protein_id=AAY90721.1] [location=complement(1616674..1618188)] [gbkey=CDS]	PFL_1437	membrane protein	cds-AAY90721.1	467.395	-0.685094	0.621965	0.198614	-3.44937	0.000561897	0.0024764
>lcl|CP000076.1_cds_AAY94746.1_5426 [locus_tag=PFL_5540] [protein=3-dehydroquinate synthase domain protein] [protein_id=AAY94746.1] [location=6325561..6327444] [gbkey=CDS]	PFL_5540	3-dehydroquinate synthase domain protein	cds-AAY94746.1	632.013	-0.684628	0.622166	0.146613	-4.66962	3.02e-06	2.48e-05
>lcl|CP000076.1_cds_AAY90997.2_1668 [locus_tag=PFL_1702] [protein=conserved hypothetical protein] [protein_id=AAY90997.2] [location=1904367..1904807] [gbkey=CDS]	PFL_1702	conserved hypothetical protein	cds-AAY90997.2	164.212	-0.684207	0.622348	0.187315	-3.6527	0.000259498	0.00127534
>lcl|CP000076.1_cds_AAY92160.1_2821 [locus_tag=PFL_2888] [protein=D-isomer specific 2-hydroxyacid dehydrogenase family protein] [protein_id=AAY92160.1] [location=complement(3233532..3234485)] [gbkey=CDS]	PFL_2888	D-isomer specific 2-hydroxyacid dehydrogenase family protein	cds-AAY92160.1	674.333	-0.681101	0.623689	0.180203	-3.77963	0.000157063	0.000827903
>lcl|CP000076.1_cds_AAY91839.1_2505 [locus_tag=PFL_2566] [protein=sigma-54 dependent transcriptional regulator] [protein_id=AAY91839.1] [location=2842909..2844222] [gbkey=CDS]	PFL_2566	sigma-54 dependent transcriptional regulator	cds-AAY91839.1	962.396	-0.680887	0.623782	0.15389	-4.4245	9.67e-06	6.99e-05
phuR	PFL_4627	TonB-dependent outermembrane heme receptor PhuR	cds-AAY93874.1	3317.76	-0.680664	0.623878	0.272716	-2.49587	0.0125647	0.0336529
>lcl|CP000076.1_cds_AAY90512.1_1198 [locus_tag=PFL_1225] [protein=hypothetical protein] [protein_id=AAY90512.1] [location=1398515..1399114] [gbkey=CDS]	PFL_1225	hypothetical protein	cds-AAY90512.1	218.995	-0.680658	0.623881	0.278811	-2.44129	0.0146348	0.0380132
>lcl|CP000076.1_cds_AAY93022.1_3687 [locus_tag=PFL_3757] [protein=conserved hypothetical protein] [protein_id=AAY93022.1] [location=complement(4361665..4362318)] [gbkey=CDS]	PFL_3757	conserved hypothetical protein	cds-AAY93022.1	109.591	-0.679548	0.624361	0.208385	-3.26101	0.00111014	0.00441453
>lcl|CP000076.1_cds_AAY96096.1_678 [locus_tag=PFL_0689] [protein=peptidase, A24 family] [protein_id=AAY96096.1] [location=802779..803246] [gbkey=CDS]	PFL_0689	peptidase, A24 family	cds-AAY96096.1	265.011	-0.679219	0.624503	0.295353	-2.29969	0.0214658	0.0521398
>lcl|CP000076.1_cds_AAY91694.1_2362 [locus_tag=PFL_2421] [protein=conserved hypothetical protein] [protein_id=AAY91694.1] [location=complement(2685691..2686542)] [gbkey=CDS]	PFL_2421	conserved hypothetical protein	cds-AAY91694.1	1736.69	-0.678814	0.624678	0.167149	-4.06113	4.88e-05	0.000293982
iscS	PFL_4965	cysteine desulfurase IscS	cds-AAY94194.1	35658.5	-0.678202	0.624944	0.205275	-3.30386	0.000953618	0.00386
>lcl|CP000076.1_cds_AAY95611.1_193 [locus_tag=PFL_0200] [protein=DNA-binding heavy metal response regulator] [protein_id=AAY95611.1] [location=235406..236086] [gbkey=CDS]	PFL_0200	DNA-binding heavy metal response regulator	cds-AAY95611.1	266.003	-0.677453	0.625268	0.215508	-3.14352	0.00166928	0.00628194
paaF	PFL_3132	phenylacetate-CoA ligase PaaF	cds-AAY92402.1	525.174	-0.676798	0.625552	0.23925	-2.82883	0.00467186	0.0148836
>lcl|CP000076.1_cds_AAY93403.1_4072 [locus_tag=PFL_4147] [protein=putative lipoprotein] [protein_id=AAY93403.1] [location=4816924..4817205] [gbkey=CDS]	PFL_4147	putative lipoprotein	cds-AAY93403.1	2491.4	-0.676597	0.625639	0.260947	-2.59286	0.00951826	0.0268048
>lcl|CP000076.1_cds_AAY92733.1_3392 [locus_tag=PFL_3466] [protein=putrescine ABC transporter, periplasmic putrescine-binding protein, PotF family] [protein_id=AAY92733.1] [location=3982527..3983627] [gbkey=CDS]	PFL_3466	putrescine ABC transporter, periplasmic putrescine-binding protein, PotF family	cds-AAY92733.1	291.532	-0.676518	0.625674	0.172873	-3.91338	9.1e-05	0.000508737
>lcl|CP000076.1_cds_AAY92034.1_2698 [locus_tag=PFL_2761] [protein=hemagglutinin family protein] [protein_id=AAY92034.1] [location=3054644..3067207] [gbkey=CDS]	PFL_2761	hemagglutinin family protein	cds-AAY92034.1	1645.63	-0.676489	0.625686	0.159866	-4.23161	2.32e-05	0.000151153
>lcl|CP000076.1_cds_AAY93607.1_4274 [locus_tag=PFL_4352] [protein=isochorismatase family protein] [protein_id=AAY93607.1] [location=5059904..5060494] [gbkey=CDS]	PFL_4352	isochorismatase family protein	cds-AAY93607.1	3950.67	-0.676466	0.625696	0.223239	-3.03023	0.00244366	0.00864701
>lcl|CP000076.1_cds_AAY93425.1_4093 [locus_tag=PFL_4169] [protein=PepSY-associated TM helix domain protein] [protein_id=AAY93425.1] [location=4843290..4844513] [gbkey=CDS]	PFL_4169	PepSY-associated TM helix domain protein	cds-AAY93425.1	1951.98	-0.676357	0.625743	0.269953	-2.50546	0.0122291	0.0328983
>lcl|CP000076.1_cds_AAY92790.2_3449 [locus_tag=PFL_3523] [protein=aldehyde dehydrogenase (NAD) family protein] [protein_id=AAY92790.2] [location=complement(4061409..4062899)] [gbkey=CDS]	PFL_3523	aldehyde dehydrogenase (NAD) family protein	cds-AAY92790.2	340.366	-0.676216	0.625805	0.196738	-3.43715	0.00058788	0.00257243
>lcl|CP000076.1_cds_AAY92218.1_2879 [locus_tag=PFL_2946] [protein=efflux ABC transporter, permease protein] [protein_id=AAY92218.1] [location=complement(3299110..3300309)] [gbkey=CDS]	PFL_2946	efflux ABC transporter, permease protein	cds-AAY92218.1	166.97	-0.675507	0.626112	0.238339	-2.83423	0.00459364	0.0146727
dprA	PFL_0024	DNA protecting protein DprA	cds-AAY95442.2	368.124	-0.674519	0.626541	0.187552	-3.59643	0.000322611	0.0015457
>lcl|CP000076.1_cds_AAY95075.1_5762 [locus_tag=PFL_5885] [protein=putative small GTP-binding protein domain protein] [protein_id=AAY95075.1] [location=6693253..6694632] [gbkey=CDS]	PFL_5885	putative small GTP-binding protein domain protein	cds-AAY95075.1	538.849	-0.674468	0.626563	0.219446	-3.0735	0.00211561	0.00766844
>lcl|CP000076.1_cds_AAY91465.1_2134 [locus_tag=PFL_2191] [protein=transcriptional regulator, GntR family] [protein_id=AAY91465.1] [location=2445027..2446430] [gbkey=CDS]	PFL_2191	transcriptional regulator, GntR family	cds-AAY91465.1	963.486	-0.673266	0.627085	0.208339	-3.23159	0.00123102	0.00482915
>lcl|CP000076.1_cds_AAY93529.2_4196 [locus_tag=PFL_4273] [protein=conserved hypothetical protein] [protein_id=AAY93529.2] [location=4968863..4969297] [gbkey=CDS]	PFL_4273	conserved hypothetical protein	cds-AAY93529.2	1900.03	-0.672834	0.627273	0.147596	-4.55863	5.15e-06	3.98e-05
>lcl|CP000076.1_cds_AAY93715.1_4382 [locus_tag=PFL_4464] [protein=conserved hypothetical protein] [protein_id=AAY93715.1] [location=5174272..5174874] [gbkey=CDS]	PFL_4464	conserved hypothetical protein	cds-AAY93715.1	2089.88	-0.672323	0.627495	0.225324	-2.9838	0.00284691	0.00980675
>lcl|CP000076.1_cds_AAY94559.1_5243 [locus_tag=PFL_5349] [protein=transcriptional regulator, GntR family] [protein_id=AAY94559.1] [location=6119959..6120654] [gbkey=CDS]	PFL_5349	transcriptional regulator, GntR family	cds-AAY94559.1	403.991	-0.671195	0.627986	0.166773	-4.0246	5.71e-05	0.000338216
fadD_3	PFL_4599	long-chain-fatty-acid--CoA ligase	cds-AAY93846.1	1596.85	-0.670719	0.628194	0.155603	-4.31044	1.63e-05	0.00010989
copC	PFL_2543	copper resistance protein CopC	cds-AAY91816.2	686.548	-0.670703	0.6282	0.208794	-3.21227	0.0013169	0.00513306
>lcl|CP000076.1_cds_AAY95549.1_131 [locus_tag=PFL_0137] [protein=taurine dioxygenase, TauD/TfdA family] [protein_id=AAY95549.1] [location=160625..161512] [gbkey=CDS]	PFL_0137	taurine dioxygenase, TauD/TfdA family	cds-AAY95549.1	173.493	-0.67064	0.628228	0.197151	-3.40166	0.000669768	0.00286841
>lcl|CP000076.1_cds_AAY91800.1_2466 [locus_tag=PFL_2527] [protein=TonB-dependent outermembrane ferripyoverdine receptor] [protein_id=AAY91800.1] [location=complement(2793731..2796160)] [gbkey=CDS]	PFL_2527	TonB-dependent outermembrane ferripyoverdine receptor	cds-AAY91800.1	3326.99	-0.669447	0.628748	0.163424	-4.09637	4.2e-05	0.000256431
pntAA	PFL_0115	NAD(P) transhydrogenase, alpha subunit part 1	cds-AAY95532.1	1467.1	-0.669147	0.628878	0.147177	-4.54655	5.45e-06	4.19e-05
phlF	PFL_5953	transcriptional repressor PhlF	cds-AAY95143.1	11302.8	-0.66877	0.629043	0.182703	-3.66042	0.000251798	0.00124351	phlF	2,4-DAPG	1.58972
>lcl|CP000076.1_cds_AAY92288.1_2951 [locus_tag=PFL_3018] [protein=enoyl-CoA hydratase/isomerase family protein] [protein_id=AAY92288.1] [location=complement(3481699..3482532)] [gbkey=CDS]	PFL_3018	enoyl-CoA hydratase/isomerase family protein	cds-AAY92288.1	2112.96	-0.668148	0.629314	0.144698	-4.61754	3.88e-06	3.09e-05
>lcl|CP000076.1_cds_AAY94046.1_4730 [locus_tag=PFL_4816] [protein=transcriptional regulator, LysR family] [protein_id=AAY94046.1] [location=5558684..5559589] [gbkey=CDS]	PFL_4816	transcriptional regulator, LysR family	cds-AAY94046.1	795.325	-0.667971	0.629391	0.173045	-3.86011	0.000113337	0.000618983
>lcl|CP000076.1_cds_AAY96181.2_763 [locus_tag=PFL_0779] [protein=phosphoglycerate mutase family protein] [protein_id=AAY96181.2] [location=907217..907894] [gbkey=CDS]	PFL_0779	phosphoglycerate mutase family protein	cds-AAY96181.2	112.349	-0.66763	0.62954	0.218691	-3.05285	0.00226678	0.00811998
>lcl|CP000076.1_cds_AAY95470.2_52 [locus_tag=PFL_0052] [protein=dual specificity phosphatase, catalytic domain protein] [protein_id=AAY95470.2] [location=complement(49607..50266)] [gbkey=CDS]	PFL_0052	dual specificity phosphatase, catalytic domain protein	cds-AAY95470.2	166.284	-0.665608	0.630423	0.258203	-2.57785	0.00994176	0.0277352
>lcl|CP000076.1_cds_AAY91597.1_2265 [locus_tag=PFL_2324] [protein=transcriptional regulator, LysR family] [protein_id=AAY91597.1] [location=2589119..2590021] [gbkey=CDS]	PFL_2324	transcriptional regulator, LysR family	cds-AAY91597.1	426.239	-0.665487	0.630476	0.190616	-3.49124	0.000480782	0.00218193
>lcl|CP000076.1_cds_AAY93031.1_3696 [locus_tag=PFL_3766] [protein=conserved hypothetical protein] [protein_id=AAY93031.1] [location=complement(4368356..4369657)] [gbkey=CDS]	PFL_3766	conserved hypothetical protein	cds-AAY93031.1	362.583	-0.665452	0.630491	0.190423	-3.4946	0.000474774	0.00215948
xenA	PFL_1121	putative xenobiotic reductase A	cds-AAY90408.1	1516.53	-0.662995	0.631566	0.180334	-3.67649	0.000236463	0.0011773
>lcl|CP000076.1_cds_AAY92776.1_3435 [locus_tag=PFL_3509] [protein=transcriptional regulator, LysR family] [protein_id=AAY92776.1] [location=4043898..4044812] [gbkey=CDS]	PFL_3509	transcriptional regulator, LysR family	cds-AAY92776.1	266.624	-0.662244	0.631895	0.17118	-3.8687	0.000109416	0.000601145
>lcl|CP000076.1_cds_AAY92727.2_3386 [locus_tag=PFL_3459] [protein=acetyltransferase, GNAT family] [protein_id=AAY92727.2] [location=3973909..3974871] [gbkey=CDS]	PFL_3459	acetyltransferase, GNAT family	cds-AAY92727.2	3553.44	-0.661305	0.632306	0.312482	-2.1163	0.0343194	0.0764869
>lcl|CP000076.1_cds_AAY90626.1_1312 [locus_tag=PFL_1341] [protein=conserved hypothetical protein] [protein_id=AAY90626.1] [location=1517154..1518032] [gbkey=CDS]	PFL_1341	conserved hypothetical protein	cds-AAY90626.1	615.383	-0.660602	0.632614	0.245021	-2.69611	0.00701553	0.0209198
>lcl|CP000076.1_cds_AAY95622.1_204 [locus_tag=PFL_0211] [protein=sulfatase domain protein] [protein_id=AAY95622.1] [location=complement(248245..249861)] [gbkey=CDS]	PFL_0211	sulfatase domain protein	cds-AAY95622.1	99.8556	-0.660448	0.632682	0.280479	-2.35472	0.0185367	0.0462523
>lcl|CP000076.1_cds_AAY94564.1_5248 [locus_tag=PFL_5354] [protein=type IV pilus assembly protein, PilZ family] [protein_id=AAY94564.1] [location=6124760..6125128] [gbkey=CDS]	PFL_5354	type IV pilus assembly protein, PilZ family	cds-AAY94564.1	813.406	-0.66019	0.632795	0.186025	-3.54894	0.000386785	0.00181471
>lcl|CP000076.1_cds_AAY90674.1_1360 [locus_tag=PFL_1389] [protein=conserved hypothetical protein] [protein_id=AAY90674.1] [location=1569904..1570653] [gbkey=CDS]	PFL_1389	conserved hypothetical protein	cds-AAY90674.1	40.8024	-0.659417	0.633134	0.297786	-2.2144	0.0268013	0.0623219
>lcl|CP000076.1_cds_AAY93278.1_3950 [locus_tag=PFL_4017] [protein=peptidase propeptide and YpeB domain protein] [protein_id=AAY93278.1] [location=complement(4635336..4635644)] [gbkey=CDS]	PFL_4017	peptidase propeptide and YpeB domain protein	cds-AAY93278.1	271.414	-0.658636	0.633477	0.254972	-2.58317	0.00978966	0.0273985
ltrA	PFL_1485	low temperature requirement protein LtrA	cds-AAY90768.1	1052.29	-0.658555	0.633512	0.182872	-3.60118	0.000316777	0.00152252
>lcl|CP000076.1_cds_AAY94515.1_5200 [locus_tag=PFL_5305] [protein=conserved hypothetical protein] [protein_id=AAY94515.1] [location=complement(6071503..6072228)] [gbkey=CDS]	PFL_5305	conserved hypothetical protein	cds-AAY94515.1	1425.11	-0.658533	0.633522	0.161741	-4.07153	4.67e-05	0.000282831
fruB	PFL_0859	putative multiphosphoryl transfer protein FruB	cds-AAY96256.1	781.461	-0.65837	0.633594	0.134145	-4.90791	9.21e-07	8.39e-06
yhgI	PFL_3660	IscR-regulated protein YhgI	cds-AAY92926.1	7572.02	-0.658086	0.633718	0.20911	-3.14708	0.0016491	0.00621749
>lcl|CP000076.1_cds_AAY93984.1_4668 [locus_tag=PFL_4754] [protein=protein ExsB] [protein_id=AAY93984.1] [location=complement(5493650..5494351)] [gbkey=CDS]	PFL_4754	protein ExsB	cds-AAY93984.1	8119.05	-0.657509	0.633972	0.143773	-4.57323	4.8e-06	3.73e-05
>lcl|CP000076.1_cds_AAY91749.1_2416 [locus_tag=PFL_2476] [protein=isochorismatase family protein] [protein_id=AAY91749.1] [location=2739239..2739880] [gbkey=CDS]	PFL_2476	isochorismatase family protein	cds-AAY91749.1	146.433	-0.656669	0.634341	0.240702	-2.72815	0.00636913	0.0193227
prpC	PFL_1862	2-methylcitrate synthase	cds-AAY91150.1	12001	-0.656044	0.634616	0.185514	-3.53635	0.000405694	0.00188317
>lcl|CP000076.1_cds_AAY92694.1_3353 [locus_tag=PFL_3426] [protein=conserved hypothetical protein] [protein_id=AAY92694.1] [location=complement(3944618..3944848)] [gbkey=CDS]	PFL_3426	conserved hypothetical protein	cds-AAY92694.1	4381.89	-0.655886	0.634686	0.170395	-3.84922	0.000118496	0.000645229
>lcl|CP000076.1_cds_AAY92221.1_2882 [locus_tag=PFL_2949] [protein=alpha/beta hydrolase family protein] [protein_id=AAY92221.1] [location=3302232..3303179] [gbkey=CDS]	PFL_2949	alpha/beta hydrolase family protein	cds-AAY92221.1	662.756	-0.654912	0.635114	0.188881	-3.46733	0.000525648	0.00233998
cysW	PFL_0194	sulfate ABC transporter, permease protein CysW	cds-AAY95605.1	606.819	-0.653931	0.635546	0.315658	-2.07164	0.0382986	0.0835208
>lcl|CP000076.1_cds_AAY90808.1_1493 [locus_tag=PFL_1525] [protein=transporter, major facilitator family] [protein_id=AAY90808.1] [location=1708664..1709995] [gbkey=CDS]	PFL_1525	transporter, major facilitator family	cds-AAY90808.1	277.628	-0.653807	0.635601	0.213915	-3.05638	0.00224028	0.00804392
>lcl|CP000076.1_cds_AAY91403.1_2073 [locus_tag=PFL_2129] [protein=conserved hypothetical protein] [protein_id=AAY91403.1] [location=2352505..2352687] [gbkey=CDS]	PFL_2129	conserved hypothetical protein	cds-AAY91403.1	82.6722	-0.65358	0.635701	0.251289	-2.60091	0.00929776	0.0263357
>lcl|CP000076.1_cds_AAY94405.1_5093 [locus_tag=PFL_5186] [protein=conserved hypothetical protein] [protein_id=AAY94405.1] [location=5946743..5947009] [gbkey=CDS]	PFL_5186	conserved hypothetical protein	cds-AAY94405.1	302.25	-0.653175	0.635879	0.209676	-3.11516	0.00183844	0.00680523
cobW	PFL_3655	cobalamin biosynthesis protein CobW	cds-AAY92921.2	5073.85	-0.652204	0.636308	0.171195	-3.80972	0.000139125	0.000746897
>lcl|CP000076.1_cds_AAY93701.1_4368 [locus_tag=PFL_4450] [protein=DNA-binding response regulator] [protein_id=AAY93701.1] [location=complement(5159781..5160503)] [gbkey=CDS]	PFL_4450	DNA-binding response regulator	cds-AAY93701.1	644.708	-0.651908	0.636438	0.28438	-2.29239	0.0218834	0.0529855
>lcl|CP000076.1_cds_AAY93922.1_4590 [locus_tag=PFL_4679] [protein=type IV pilus biogenesis protein] [protein_id=AAY93922.1] [location=5406087..5407253] [gbkey=CDS]	PFL_4679	type IV pilus biogenesis protein	cds-AAY93922.1	277.501	-0.648266	0.638047	0.155915	-4.15781	3.21e-05	0.000202192
>lcl|CP000076.1_cds_AEK81717.1_3674 [locus_tag=PFL_6274] [protein=Hypothetical protein] [protein_id=AEK81717.1] [location=complement(4351350..4351940)] [gbkey=CDS]	PFL_6274	Hypothetical protein	cds-AEK81717.1	3751.47	-0.648157	0.638095	0.23122	-2.8032	0.00505982	0.0158988
>lcl|CP000076.1_cds_AAY91349.1_2018 [locus_tag=PFL_2070] [protein=conserved hypothetical protein] [protein_id=AAY91349.1] [location=complement(2297686..2298345)] [gbkey=CDS]	PFL_2070	conserved hypothetical protein	cds-AAY91349.1	575.723	-0.647647	0.63832	0.147299	-4.39682	1.1e-05	7.81e-05
>lcl|CP000076.1_cds_AAY91430.1_2100 [locus_tag=PFL_2156] [protein=HAD hydrolase, family IA, variant 3] [protein_id=AAY91430.1] [location=complement(2410673..2411302)] [gbkey=CDS]	PFL_2156	HAD hydrolase, family IA, variant 3	cds-AAY91430.1	662.089	-0.647486	0.638392	0.284438	-2.27637	0.0228241	0.0547419
dadA	PFL_6038	D-amino acid dehydrogenase, small subunit	cds-AAY95227.1	36286.6	-0.646964	0.638623	0.295203	-2.19159	0.0284089	0.0652155
exbD4	PFL_3712	TonB system transport protein ExbD4	cds-AAY92978.1	75.0328	-0.645028	0.639481	0.252187	-2.55773	0.0105357	0.0291259
>lcl|CP000076.1_cds_AAY95542.1_124 [locus_tag=PFL_0130] [protein=conserved hypothetical protein] [protein_id=AAY95542.1] [location=137069..137761] [gbkey=CDS]	PFL_0130	conserved hypothetical protein	cds-AAY95542.1	622.354	-0.644989	0.639498	0.136435	-4.72745	2.27e-06	1.91e-05
>lcl|CP000076.1_cds_AAY94064.2_4748 [locus_tag=PFL_4834] [protein=methyltransferase domain protein] [protein_id=AAY94064.2] [location=complement(5577287..5577967)] [gbkey=CDS]	PFL_4834	methyltransferase domain protein	cds-AAY94064.2	3172.79	-0.644912	0.639532	0.288985	-2.23164	0.0256386	0.0601223
>lcl|CP000076.1_cds_AAY94313.1_4996 [locus_tag=PFL_5085] [protein=transcriptional regulator, AraC family] [protein_id=AAY94313.1] [location=5846415..5847413] [gbkey=CDS]	PFL_5085	transcriptional regulator, AraC family	cds-AAY94313.1	682.563	-0.644562	0.639687	0.188146	-3.42587	0.000612843	0.00265304
>lcl|CP000076.1_cds_AAY95761.1_342 [locus_tag=PFL_0351] [protein=alpha/beta hydrolase family protein] [protein_id=AAY95761.1] [location=complement(405436..406413)] [gbkey=CDS]	PFL_0351	alpha/beta hydrolase family protein	cds-AAY95761.1	214.319	-0.644369	0.639773	0.196534	-3.27866	0.00104299	0.00418234
>lcl|CP000076.1_cds_AAY91849.1_2515 [locus_tag=PFL_2576] [protein=conserved hypothetical protein] [protein_id=AAY91849.1] [location=2851355..2852296] [gbkey=CDS]	PFL_2576	conserved hypothetical protein	cds-AAY91849.1	814.848	-0.64405	0.639914	0.153221	-4.20342	2.63e-05	0.000168927
>lcl|CP000076.1_cds_AAY90588.1_1274 [locus_tag=PFL_1303] [protein=3-hydroxyisobutyrate dehydrogenase family protein] [protein_id=AAY90588.1] [location=1473853..1474749] [gbkey=CDS]	PFL_1303	3-hydroxyisobutyrate dehydrogenase family protein	cds-AAY90588.1	1008.1	-0.643373	0.640214	0.184544	-3.48629	0.000489775	0.00221779
>lcl|CP000076.1_cds_AAY92833.2_3491 [locus_tag=PFL_3567] [protein=hydrolase, carbon-nitrogen family] [protein_id=AAY92833.2] [location=complement(4112461..4113216)] [gbkey=CDS]	PFL_3567	hydrolase, carbon-nitrogen family	cds-AAY92833.2	788.682	-0.643345	0.640227	0.17082	-3.76621	0.000165745	0.000866187
mntA	PFL_6178	manganese(II)/zinc(II) ABC transporter, ATP-binding protein	cds-AAY95366.1	47.6913	-0.642382	0.640654	0.285454	-2.25039	0.0244242	0.0578298
ydeP	PFL_3735	acid resistance protein YdeP	cds-AAY93001.1	2833.14	-0.641969	0.640838	0.248703	-2.58127	0.00984373	0.0275246
>lcl|CP000076.1_cds_AAY92651.1_3310 [locus_tag=PFL_3382] [protein=short chain dehydrogenase/reductase family protein] [protein_id=AAY92651.1] [location=complement(3903805..3904536)] [gbkey=CDS]	PFL_3382	short chain dehydrogenase/reductase family protein	cds-AAY92651.1	88.0006	-0.641792	0.640916	0.302125	-2.12426	0.0336485	0.0752347
yhbH	PFL_0914	putative sigma(54) modulation protein	cds-AAY90201.1	17914.1	-0.640992	0.641272	0.21559	-2.9732	0.00294716	0.0100612
cynR	PFL_1492	HTH-type transcriptional regulator CynR	cds-AAY90775.1	537.88	-0.640439	0.641518	0.18598	-3.4436	0.00057403	0.00252078
cat	PFL_2085	chloramphenicol O-acetyltransferase	cds-AAY91360.1	3933.69	-0.640074	0.64168	0.295477	-2.16624	0.030293	0.068816
>lcl|CP000076.1_cds_AAY92779.1_3438 [locus_tag=PFL_3512] [protein=flavin reductase domain protein] [protein_id=AAY92779.1] [location=4047318..4047827] [gbkey=CDS]	PFL_3512	flavin reductase domain protein	cds-AAY92779.1	353.481	-0.639788	0.641807	0.266249	-2.40297	0.0162627	0.0415518
ccoN_2	PFL_1925	cytochrome c oxidase, cbb3-type, subunit I	cds-AAY91212.1	12245.5	-0.63918	0.642078	0.25467	-2.50983	0.0120789	0.0326238
znuA	PFL_0079	high-affinity zinc ABC transporter, periplasmic zinc-binding protein ZnuA	cds-AAY95496.1	571.423	-0.638789	0.642252	0.254668	-2.50833	0.0121305	0.0327051
mag1	PFL_2661	DNA-3-methyladenine glycosylase	cds-AAY91934.1	107.069	-0.638453	0.642401	0.207369	-3.07882	0.00207819	0.00754177
>lcl|CP000076.1_cds_AAY95218.1_5907 [locus_tag=PFL_6029] [protein=putative multidrug resistance protein NorM] [protein_id=AAY95218.1] [location=6848976..6850382] [gbkey=CDS]	PFL_6029	putative multidrug resistance protein NorM	cds-AAY95218.1	1554.97	-0.637932	0.642633	0.212268	-3.00531	0.0026531	0.00926462
>lcl|CP000076.1_cds_AAY95074.1_5761 [locus_tag=PFL_5884] [protein=conserved hypothetical protein] [protein_id=AAY95074.1] [location=6691881..6693260] [gbkey=CDS]	PFL_5884	conserved hypothetical protein	cds-AAY95074.1	536.39	-0.636243	0.643386	0.169054	-3.76355	0.000167519	0.000873964
>lcl|CP000076.1_cds_AAY91502.1_2170 [locus_tag=PFL_2229] [protein=efflux ABC transporter, permease protein] [protein_id=AAY91502.1] [location=2490067..2492547] [gbkey=CDS]	PFL_2229	efflux ABC transporter, permease protein	cds-AAY91502.1	1002.36	-0.635438	0.643745	0.170557	-3.72566	0.000194807	0.000996735
>lcl|CP000076.1_cds_AAY93946.1_4627 [locus_tag=PFL_4712] [protein=putative membrane protein] [protein_id=AAY93946.1] [location=5444784..5446316] [gbkey=CDS]	PFL_4712	putative membrane protein	cds-AAY93946.1	5251.51	-0.634877	0.643996	0.188785	-3.36297	0.000771101	0.00324831
>lcl|CP000076.1_cds_AAY91939.1_2605 [locus_tag=PFL_2666] [protein=YheO-like protein] [protein_id=AAY91939.1] [location=2948067..2948762] [gbkey=CDS]	PFL_2666	YheO-like protein	cds-AAY91939.1	470.187	-0.63456	0.644137	0.175448	-3.6168	0.000298272	0.00143925
>lcl|CP000076.1_cds_AAY95722.1_304 [locus_tag=PFL_0311] [protein=conserved hypothetical protein] [protein_id=AAY95722.1] [location=362489..363184] [gbkey=CDS]	PFL_0311	conserved hypothetical protein	cds-AAY95722.1	397.313	-0.634449	0.644187	0.170702	-3.71672	0.000201828	0.00103006
>lcl|CP000076.1_cds_AAY94959.1_5646 [locus_tag=PFL_5769] [protein=TldD/PmbA family protein] [protein_id=AAY94959.1] [location=6572344..6573786] [gbkey=CDS]	PFL_5769	TldD/PmbA family protein	cds-AAY94959.1	1760.51	-0.633258	0.644719	0.158177	-4.00347	6.24e-05	0.000364949
>lcl|CP000076.1_cds_AAY92292.1_2955 [locus_tag=PFL_3022] [protein=translocator protein, LysE family] [protein_id=AAY92292.1] [location=3485595..3486233] [gbkey=CDS]	PFL_3022	translocator protein, LysE family	cds-AAY92292.1	351.838	-0.632803	0.644922	0.158088	-4.00285	6.26e-05	0.000365219
>lcl|CP000076.1_cds_AAY94730.1_5411 [locus_tag=PFL_5524] [protein=putative lipoprotein] [protein_id=AAY94730.1] [location=6306269..6306727] [gbkey=CDS]	PFL_5524	putative lipoprotein	cds-AAY94730.1	780.742	-0.632297	0.645149	0.174247	-3.62874	0.000284805	0.00138082
>lcl|CP000076.1_cds_AAY95800.1_381 [locus_tag=PFL_0391] [protein=putative membrane protein] [protein_id=AAY95800.1] [location=447892..451524] [gbkey=CDS]	PFL_0391	putative membrane protein	cds-AAY95800.1	3849.77	-0.632045	0.645261	0.214315	-2.94914	0.00318658	0.0108
gacA	PFL_3563	response regulator GacA	cds-AAY92829.1	2467.23	-0.631758	0.645389	0.179053	-3.52833	0.000418191	0.00193528
cah_2	PFL_1491	carbonate dehydratase	cds-AAY90774.1	219.357	-0.631727	0.645403	0.263497	-2.39747	0.0165087	0.0420223
glyA_1	PFL_5028	glycine hydroxymethyltransferase	cds-AAY94256.1	887.539	-0.63161	0.645456	0.181476	-3.48041	0.000500648	0.00225033
>lcl|CP000076.1_cds_AAY91722.2_2389 [locus_tag=PFL_2449] [protein=putative lipoprotein] [protein_id=AAY91722.2] [location=2710718..2711734] [gbkey=CDS]	PFL_2449	putative lipoprotein	cds-AAY91722.2	372.972	-0.631521	0.645496	0.188748	-3.34584	0.00082034	0.00341333
alg44	PFL_1022	alginate biosynthesis protein Alg44	cds-AAY90309.1	115.704	-0.631411	0.645545	0.214271	-2.94679	0.00321096	0.0108686
pdhR	PFL_0818	pyruvate dehydrogenase complex repressor	cds-AAY96218.1	3746.99	-0.630802	0.645817	0.188352	-3.34906	0.000810857	0.00337848
>lcl|CP000076.1_cds_AAY93938.1_4612 [locus_tag=PFL_4699] [protein=conserved hypothetical protein] [protein_id=AAY93938.1] [location=5429936..5430238] [gbkey=CDS]	PFL_4699	conserved hypothetical protein	cds-AAY93938.1	290.832	-0.630615	0.645901	0.198583	-3.17557	0.00149541	0.00570497
>lcl|CP000076.1_cds_AAY91136.1_1804 [locus_tag=PFL_1848] [protein=conserved hypothetical protein] [protein_id=AAY91136.1] [location=2053162..2053323] [gbkey=CDS]	PFL_1848	conserved hypothetical protein	cds-AAY91136.1	417.336	-0.630551	0.64593	0.207636	-3.0368	0.00239104	0.00850022
>lcl|CP000076.1_cds_AAY92652.1_3311 [locus_tag=PFL_3383] [protein=transcriptional regulator, LysR family] [protein_id=AAY92652.1] [location=3904637..3905536] [gbkey=CDS]	PFL_3383	transcriptional regulator, LysR family	cds-AAY92652.1	265.648	-0.630475	0.645964	0.242812	-2.59655	0.00941649	0.0265956
hupA	PFL_6102	DNA-binding protein HU, alpha subunit	cds-AAY95290.1	1250.82	-0.629554	0.646376	0.211451	-2.97731	0.00290793	0.00996434
>lcl|CP000076.1_cds_AAY92746.1_3405 [locus_tag=PFL_3479] [protein=transcriptional regulator, LysR family] [protein_id=AAY92746.1] [location=3999326..4000222] [gbkey=CDS]	PFL_3479	transcriptional regulator, LysR family	cds-AAY92746.1	392.356	-0.628672	0.646772	0.237957	-2.64195	0.00824298	0.023931
>lcl|CP000076.1_cds_AAY94613.2_5293 [locus_tag=PFL_5403] [protein=histone deacetylase family protein] [protein_id=AAY94613.2] [location=6172043..6172963] [gbkey=CDS]	PFL_5403	histone deacetylase family protein	cds-AAY94613.2	763.442	-0.628501	0.646848	0.147398	-4.26398	2.01e-05	0.000132805
>lcl|CP000076.1_cds_AAY93945.2_4626 [locus_tag=PFL_4711] [protein=integrating conjugative element protein, PFL_4711 family] [protein_id=AAY93945.2] [location=5443072..5444424] [gbkey=CDS]	PFL_4711	integrating conjugative element protein, PFL_4711 family	cds-AAY93945.2	679.405	-0.628091	0.647032	0.144329	-4.35179	1.35e-05	9.28e-05
>lcl|CP000076.1_cds_AAY91770.2_2437 [locus_tag=PFL_2497] [protein=conserved hypothetical protein] [protein_id=AAY91770.2] [location=2764477..2765559] [gbkey=CDS]	PFL_2497	conserved hypothetical protein	cds-AAY91770.2	309.317	-0.626263	0.647852	0.154075	-4.06466	4.81e-05	0.000289846
>lcl|CP000076.1_cds_AAY95895.1_475 [locus_tag=PFL_0486] [protein=conserved hypothetical protein] [protein_id=AAY95895.1] [location=complement(553712..555175)] [gbkey=CDS]	PFL_0486	conserved hypothetical protein	cds-AAY95895.1	1662.81	-0.625796	0.648062	0.186717	-3.35156	0.000803562	0.00335955
>lcl|CP000076.1_cds_AAY92358.1_3020 [locus_tag=PFL_3088] [protein=polysaccharide deacetylase family protein] [protein_id=AAY92358.1] [location=3559671..3560669] [gbkey=CDS]	PFL_3088	polysaccharide deacetylase family protein	cds-AAY92358.1	88.0473	-0.625225	0.648318	0.265251	-2.35711	0.018418	0.0460374
>lcl|CP000076.1_cds_AAY91762.1_2429 [locus_tag=PFL_2489] [protein=conserved hypothetical protein] [protein_id=AAY91762.1] [location=complement(2755122..2755940)] [gbkey=CDS]	PFL_2489	conserved hypothetical protein	cds-AAY91762.1	260.156	-0.623724	0.648994	0.208029	-2.99825	0.00271532	0.00943577
pcaH_2	PFL_5396	protocatechuate 3,4-dioxygenase, beta subunit	cds-AAY94606.1	346.812	-0.62262	0.64949	0.19221	-3.23927	0.00119838	0.0047132
>lcl|CP000076.1_cds_AAY95328.1_6017 [locus_tag=PFL_6140] [protein=asparaginase] [protein_id=AAY95328.1] [location=6971967..6972968] [gbkey=CDS]	PFL_6140	asparaginase	cds-AAY95328.1	1031.44	-0.621969	0.649784	0.206332	-3.01441	0.0025748	0.00903771
topA_2	PFL_4672	DNA topoisomerase I	cds-AAY93915.1	1318.84	-0.621659	0.649923	0.130614	-4.7595	1.94e-06	1.66e-05
>lcl|CP000076.1_cds_AAY93557.1_4224 [locus_tag=PFL_4301] [protein=transcriptional regulator, GntR family] [protein_id=AAY93557.1] [location=complement(4998688..4999341)] [gbkey=CDS]	PFL_4301	transcriptional regulator, GntR family	cds-AAY93557.1	1650.09	-0.621515	0.649988	0.266532	-2.33186	0.0197082	0.0485077
>lcl|CP000076.1_cds_AAY91558.1_2226 [locus_tag=PFL_2285] [protein=FAD dependent oxidoreductase] [protein_id=AAY91558.1] [location=2545946..2547235] [gbkey=CDS]	PFL_2285	FAD dependent oxidoreductase	cds-AAY91558.1	203.671	-0.621427	0.650028	0.303411	-2.04813	0.0405468	0.087455
>lcl|CP000076.1_cds_AAY93959.1_4643 [locus_tag=PFL_4728] [protein=conserved hypothetical protein] [protein_id=AAY93959.1] [location=complement(5465694..5467064)] [gbkey=CDS]	PFL_4728	conserved hypothetical protein	cds-AAY93959.1	1142.5	-0.619226	0.65102	0.174908	-3.5403	0.000399667	0.00186084
>lcl|CP000076.1_cds_AAY90415.1_1101 [locus_tag=PFL_1128] [protein=conserved hypothetical protein] [protein_id=AAY90415.1] [location=1294061..1294786] [gbkey=CDS]	PFL_1128	conserved hypothetical protein	cds-AAY90415.1	488.64	-0.619147	0.651056	0.180546	-3.4293	0.000605136	0.002629
peaR	PFL_4135	sigma-54 dependent transcriptional activator PeaR	cds-AAY93396.1	4193.85	-0.618089	0.651533	0.154201	-4.00833	6.12e-05	0.000359596
>lcl|CP000076.1_cds_AAY90764.1_1449 [locus_tag=PFL_1481] [protein=oxidoreductase, short chain dehydrogenase/reductase family] [protein_id=AAY90764.1] [location=1668041..1668829] [gbkey=CDS]	PFL_1481	oxidoreductase, short chain dehydrogenase/reductase family	cds-AAY90764.1	255.581	-0.617482	0.651808	0.192949	-3.20023	0.0013732	0.00530842
cinA	PFL_1230	competence/damage-inducible protein CinA	cds-AAY90517.1	1201.67	-0.616799	0.652116	0.130043	-4.74304	2.11e-06	1.79e-05
>lcl|CP000076.1_cds_AAY91101.1_1769 [locus_tag=PFL_1812] [protein=conserved hypothetical protein] [protein_id=AAY91101.1] [location=complement(2013968..2014348)] [gbkey=CDS]	PFL_1812	conserved hypothetical protein	cds-AAY91101.1	74.0124	-0.614644	0.653091	0.268078	-2.29278	0.0218608	0.0529517
>lcl|CP000076.1_cds_AAY92975.1_3631 [locus_tag=PFL_3709] [protein=oxidoreductase, FAD-linked] [protein_id=AAY92975.1] [location=complement(4304676..4306070)] [gbkey=CDS]	PFL_3709	oxidoreductase, FAD-linked	cds-AAY92975.1	143.578	-0.614595	0.653113	0.220918	-2.78201	0.00540231	0.0167559
>lcl|CP000076.1_cds_AAY93968.1_4652 [locus_tag=PFL_4737] [protein=short chain dehydrogenase/reductase family protein] [protein_id=AAY93968.1] [location=5475300..5476157] [gbkey=CDS]	PFL_4737	short chain dehydrogenase/reductase family protein	cds-AAY93968.1	1058.35	-0.614314	0.65324	0.155001	-3.9633	7.39e-05	0.00042169
dsbD	PFL_4182	thiol:disulfide interchange protein DsbD	cds-AAY93438.1	1526.14	-0.613907	0.653425	0.200651	-3.05958	0.00221649	0.00796318
>lcl|CP000076.1_cds_AAY92798.1_3456 [locus_tag=PFL_3531] [protein=transcriptional regulator, LysR family] [protein_id=AAY92798.1] [location=complement(4070195..4071151)] [gbkey=CDS]	PFL_3531	transcriptional regulator, LysR family	cds-AAY92798.1	615.655	-0.613563	0.653581	0.185233	-3.31239	0.000925038	0.00376931
oprG	PFL_5532	outer membrane protein OprG	cds-AAY94738.1	52549.2	-0.61342	0.653646	0.235167	-2.60845	0.00909543	0.0258707
>lcl|CP000076.1_cds_AAY90509.1_1195 [locus_tag=PFL_1222] [protein=prophage MuSo2, baseplate assembly protein V] [protein_id=AAY90509.1] [location=1396590..1397096] [gbkey=CDS]	PFL_1222	prophage MuSo2, baseplate assembly protein V	cds-AAY90509.1	136.793	-0.612684	0.653979	0.302083	-2.0282	0.0425399	0.0908549
>lcl|CP000076.1_cds_AEK81700.1_148 [locus_tag=PFL_6236] [protein=addiction module toxin, RelE/StbE family] [protein_id=AEK81700.1] [location=179936..180217] [gbkey=CDS]	PFL_6236	addiction module toxin, RelE/StbE family	cds-AEK81700.1	659.122	-0.612639	0.653999	0.226555	-2.70415	0.00684793	0.0204901
>lcl|CP000076.1_cds_AAY94942.1_5629 [locus_tag=PFL_5752] [protein=ABC transporter, substrate-binding protein, QAT family] [protein_id=AAY94942.1] [location=6552544..6553488] [gbkey=CDS]	PFL_5752	ABC transporter, substrate-binding protein, QAT family	cds-AAY94942.1	223.674	-0.612584	0.654024	0.195392	-3.13516	0.0017176	0.00644786
pcaR	PFL_1315	Pca regulon regulatory protein PcaR	cds-AAY90600.2	1040.33	-0.611279	0.654616	0.146295	-4.17839	2.94e-05	0.000187448
pqqC	PFL_5675	coenzyme PQQ biosynthesis protein C	cds-AAY94865.1	2170.25	-0.610971	0.654756	0.273078	-2.23735	0.0252637	0.0593798
>lcl|CP000076.1_cds_AAY94554.2_5238 [locus_tag=PFL_5344] [protein=ATP-binding cassette protein, ChvD family] [protein_id=AAY94554.2] [location=complement(6110219..6111883)] [gbkey=CDS]	PFL_5344	ATP-binding cassette protein, ChvD family	cds-AAY94554.2	20826.4	-0.610725	0.654868	0.197517	-3.09201	0.00198806	0.0072622
>lcl|CP000076.1_cds_AAY95867.1_448 [locus_tag=PFL_0458] [protein=conserved domain protein] [protein_id=AAY95867.1] [location=complement(529519..530010)] [gbkey=CDS]	PFL_0458	conserved domain protein	cds-AAY95867.1	780.843	-0.610506	0.654967	0.257421	-2.37163	0.0177099	0.0445044
>lcl|CP000076.1_cds_AAY92796.1_3455 [locus_tag=PFL_3529] [protein=transcriptional regulator, AraC family] [protein_id=AAY92796.1] [location=4068998..4070017] [gbkey=CDS]	PFL_3529	transcriptional regulator, AraC family	cds-AAY92796.1	601.14	-0.610217	0.655098	0.191816	-3.18126	0.00146635	0.00562224
>lcl|CP000076.1_cds_AAY92901.1_3558 [locus_tag=PFL_3635] [protein=sensor histidine kinase/response regulator] [protein_id=AAY92901.1] [location=4197582..4200338] [gbkey=CDS]	PFL_3635	sensor histidine kinase/response regulator	cds-AAY92901.1	282.155	-0.609753	0.655309	0.18199	-3.35048	0.000806725	0.00336586
>lcl|CP000076.1_cds_AAY94135.1_4819 [locus_tag=PFL_4905] [protein=conserved hypothetical protein] [protein_id=AAY94135.1] [location=5647226..5647825] [gbkey=CDS]	PFL_4905	conserved hypothetical protein	cds-AAY94135.1	295.715	-0.609687	0.655339	0.248445	-2.45401	0.0141272	0.0369621
>lcl|CP000076.1_cds_AAY90567.1_1253 [locus_tag=PFL_1282] [protein=OmpA family protein] [protein_id=AAY90567.1] [location=1452991..1454247] [gbkey=CDS]	PFL_1282	OmpA family protein	cds-AAY90567.1	5718.24	-0.609677	0.655343	0.207191	-2.94258	0.0032549	0.0109828
>lcl|CP000076.1_cds_AAY94389.2_5079 [locus_tag=PFL_5169] [protein=TonB-dependent receptor] [protein_id=AAY94389.2] [location=complement(5928062..5930116)] [gbkey=CDS]	PFL_5169	TonB-dependent receptor	cds-AAY94389.2	1218.88	-0.609178	0.65557	0.179242	-3.39864	0.000677226	0.00289278
>lcl|CP000076.1_cds_AAY94654.1_5333 [locus_tag=PFL_5444] [protein=LD-carboxypeptidase family protein] [protein_id=AAY94654.1] [location=complement(6214980..6215927)] [gbkey=CDS]	PFL_5444	LD-carboxypeptidase family protein	cds-AAY94654.1	2958.41	-0.608993	0.655654	0.172859	-3.52307	0.000426581	0.00196963
>lcl|CP000076.1_cds_AAY93927.1_4597 [locus_tag=PFL_4686] [protein=conserved hypothetical protein] [protein_id=AAY93927.1] [location=5415056..5415187] [gbkey=CDS]	PFL_4686	conserved hypothetical protein	cds-AAY93927.1	199.106	-0.608874	0.655708	0.231682	-2.62806	0.00858741	0.0246555
>lcl|CP000076.1_cds_AAY94130.1_4814 [locus_tag=PFL_4900] [protein=glutamate synthase domain protein] [protein_id=AAY94130.1] [location=5643124..5644743] [gbkey=CDS]	PFL_4900	glutamate synthase domain protein	cds-AAY94130.1	1748.9	-0.608353	0.655945	0.177945	-3.41877	0.00062904	0.00271162
panB_2	PFL_5277	3-methyl-2-oxobutanoate hydroxymethyltransferase	cds-AAY94491.1	12894	-0.608121	0.656051	0.141867	-4.28656	1.81e-05	0.000120919
mntB	PFL_6179	manganese(II)/zinc(II) ABC transporter, permease protein	cds-AAY95367.1	79.1845	-0.607221	0.65646	0.262559	-2.31271	0.0207388	0.0506358
>lcl|CP000076.1_cds_AAY92102.1_2765 [locus_tag=PFL_2830] [protein=aspartate racemase] [protein_id=AAY92102.1] [location=complement(3154463..3155155)] [gbkey=CDS]	PFL_2830	aspartate racemase	cds-AAY92102.1	1168.22	-0.607094	0.656518	0.202452	-2.99871	0.00271125	0.00943527
modB	PFL_3413	molybdate ABC transporter, permease protein	cds-AAY92682.1	258.802	-0.605307	0.657331	0.21877	-2.76686	0.00565983	0.0174307
>lcl|CP000076.1_cds_AAY92580.1_3239 [locus_tag=PFL_3311] [protein=conserved hypothetical protein] [protein_id=AAY92580.1] [location=3820743..3823187] [gbkey=CDS]	PFL_3311	conserved hypothetical protein	cds-AAY92580.1	491.311	-0.60511	0.657421	0.161855	-3.73859	0.000185053	0.00095431
>lcl|CP000076.1_cds_AAY92004.1_2668 [locus_tag=PFL_2731] [protein=transcriptional regulator, AraC family] [protein_id=AAY92004.1] [location=complement(3016667..3017638)] [gbkey=CDS]	PFL_2731	transcriptional regulator, AraC family	cds-AAY92004.1	516.314	-0.60488	0.657526	0.165771	-3.64888	0.000263386	0.00129158
>lcl|CP000076.1_cds_AAY90701.1_1387 [locus_tag=PFL_1416] [protein=malate/L-lactate dehydrogenase family protein] [protein_id=AAY90701.1] [location=1596433..1597443] [gbkey=CDS]	PFL_1416	malate/L-lactate dehydrogenase family protein	cds-AAY90701.1	122.07	-0.604855	0.657537	0.210456	-2.87403	0.00405275	0.0132359
>lcl|CP000076.1_cds_AAY93023.1_3688 [locus_tag=PFL_3758] [protein=conserved hypothetical protein] [protein_id=AAY93023.1] [location=complement(4362315..4362683)] [gbkey=CDS]	PFL_3758	conserved hypothetical protein	cds-AAY93023.1	45.0103	-0.60446	0.657717	0.296071	-2.0416	0.0411908	0.0885625
>lcl|CP000076.1_cds_AAY90487.1_1173 [locus_tag=PFL_1200] [protein=S-(hydroxymethyl)glutathione dehydrogenase/class III alcohol dehydrogenase] [protein_id=AAY90487.1] [location=1375164..1376276] [gbkey=CDS]	PFL_1200	S-(hydroxymethyl)glutathione dehydrogenase/class III alcohol dehydrogenase	cds-AAY90487.1	5332.49	-0.60432	0.657781	0.155417	-3.88839	0.000100911	0.000557432
>lcl|CP000076.1_cds_AAY95079.1_5766 [locus_tag=PFL_5889] [protein=putative 2-aminoethylphosphonate ABC transporter, permease protein] [protein_id=AAY95079.1] [location=complement(6697576..6699300)] [gbkey=CDS]	PFL_5889	putative 2-aminoethylphosphonate ABC transporter, permease protein	cds-AAY95079.1	238.498	-0.604026	0.657916	0.241007	-2.50625	0.0122018	0.0328684
>lcl|CP000076.1_cds_AAY91300.1_1970 [locus_tag=PFL_2014] [protein=tail formation protein, phage P2 GpU] [protein_id=AAY91300.1] [location=2237427..2238272] [gbkey=CDS]	PFL_2014	tail formation protein, phage P2 GpU	cds-AAY91300.1	419.942	-0.603477	0.658166	0.16113	-3.74527	0.000180197	0.000933721
pcaB	PFL_1323	3-carboxy-cis,cis-muconate cycloisomerase	cds-AAY90608.1	621.294	-0.603151	0.658315	0.161585	-3.73272	0.000189423	0.000974082
>lcl|CP000076.1_cds_AAY90511.1_1197 [locus_tag=PFL_1224] [protein=baseplate J family protein] [protein_id=AAY90511.1] [location=1397487..1398527] [gbkey=CDS]	PFL_1224	baseplate J family protein	cds-AAY90511.1	291.231	-0.602732	0.658506	0.259166	-2.32566	0.0200367	0.0491772
>lcl|CP000076.1_cds_AAY94338.1_5027 [locus_tag=PFL_5116] [protein=conserved hypothetical protein] [protein_id=AAY94338.1] [location=complement(5879415..5881304)] [gbkey=CDS]	PFL_5116	conserved hypothetical protein	cds-AAY94338.1	2150.27	-0.602295	0.658705	0.256315	-2.34982	0.0187822	0.0466719
>lcl|CP000076.1_cds_AAY91715.1_2382 [locus_tag=PFL_2442] [protein=MATE efflux family protein] [protein_id=AAY91715.1] [location=2705670..2707025] [gbkey=CDS]	PFL_2442	MATE efflux family protein	cds-AAY91715.1	597.605	-0.601497	0.659069	0.220534	-2.72746	0.00638241	0.0193437
hpaD	PFL_3373	3,4-dihydroxyphenylacetate 2,3-dioxygenase	cds-AAY92642.1	388.963	-0.600763	0.659405	0.226723	-2.64977	0.00805458	0.0234567
>lcl|CP000076.1_cds_AAY92431.1_3092 [locus_tag=PFL_3161] [protein=ABC transporter, peptide/opine/nickel uptake transporter (PepT) family, ATP-binding protein] [protein_id=AAY92431.1] [location=complement(3636458..3638248)] [gbkey=CDS]	PFL_3161	ABC transporter, peptide/opine/nickel uptake transporter (PepT) family, ATP-binding protein	cds-AAY92431.1	180.689	-0.60056	0.659498	0.210359	-2.85493	0.00430465	0.0139268
>lcl|CP000076.1_cds_AAY92462.1_3123 [locus_tag=PFL_3193] [protein=sensor histidine kinase/response regulator] [protein_id=AAY92462.1] [location=3672892..3675729] [gbkey=CDS]	PFL_3193	sensor histidine kinase/response regulator	cds-AAY92462.1	956.823	-0.60048	0.659535	0.168525	-3.56314	0.00036644	0.00172989
scrB	PFL_3237	sucrose-6-phosphate hydrolase	cds-AAY92506.2	1775.96	-0.599849	0.659823	0.202414	-2.96348	0.00304182	0.0103612
hcnB	PFL_2578	hydrogen cyanide synthase HcnB	cds-AAY91851.1	6896.02	-0.598634	0.660379	0.239784	-2.49656	0.0125405	0.0336029
>lcl|CP000076.1_cds_AAY91717.1_2384 [locus_tag=PFL_2444] [protein=conserved hypothetical protein] [protein_id=AAY91717.1] [location=complement(2707379..2707837)] [gbkey=CDS]	PFL_2444	conserved hypothetical protein	cds-AAY91717.1	246.38	-0.598624	0.660384	0.197483	-3.03126	0.00243533	0.00862755
>lcl|CP000076.1_cds_AAY96290.1_4625 [locus_tag=PFL_4710] [protein=integrating conjugative element protein, PFL_4710 family] [protein_id=AAY96290.1] [location=5442113..5443051] [gbkey=CDS]	PFL_4710	integrating conjugative element protein, PFL_4710 family	cds-AAY96290.1	158.918	-0.59842	0.660477	0.24945	-2.39896	0.0164419	0.0418871
>lcl|CP000076.1_cds_AAY94039.1_4723 [locus_tag=PFL_4809] [protein=antibiotic biosynthesis monooxygenase domain protein] [protein_id=AAY94039.1] [location=complement(5551141..5551506)] [gbkey=CDS]	PFL_4809	antibiotic biosynthesis monooxygenase domain protein	cds-AAY94039.1	409.588	-0.598184	0.660585	0.179384	-3.33465	0.000854061	0.00352719
>lcl|CP000076.1_cds_AAY91587.1_2255 [locus_tag=PFL_2314] [protein=transcriptional regulator, LysR family] [protein_id=AAY91587.1] [location=complement(2579080..2579997)] [gbkey=CDS]	PFL_2314	transcriptional regulator, LysR family	cds-AAY91587.1	197.075	-0.597986	0.660676	0.245502	-2.43577	0.0148601	0.0385163
>lcl|CP000076.1_cds_AAY93640.1_4307 [locus_tag=PFL_4385] [protein=transporter, MscS family] [protein_id=AAY93640.1] [location=5092845..5094920] [gbkey=CDS]	PFL_4385	transporter, MscS family	cds-AAY93640.1	2410.41	-0.596991	0.661131	0.142347	-4.19392	2.74e-05	0.000175612
>lcl|CP000076.1_cds_AAY90643.1_1329 [locus_tag=PFL_1358] [protein=intracellular protease, PfpI family] [protein_id=AAY90643.1] [location=1536523..1537104] [gbkey=CDS]	PFL_1358	intracellular protease, PfpI family	cds-AAY90643.1	693.654	-0.596101	0.661539	0.1658	-3.5953	0.000324012	0.00154998
>lcl|CP000076.1_cds_AAY90862.1_1534 [locus_tag=PFL_1565] [protein=conserved hypothetical protein] [protein_id=AAY90862.1] [location=1765670..1766092] [gbkey=CDS]	PFL_1565	conserved hypothetical protein	cds-AAY90862.1	763.204	-0.595355	0.661881	0.147643	-4.03238	5.52e-05	0.000328604
>lcl|CP000076.1_cds_AAY90668.1_1354 [locus_tag=PFL_1383] [protein=renal dipeptidase family protein] [protein_id=AAY90668.1] [location=1561575..1562786] [gbkey=CDS]	PFL_1383	renal dipeptidase family protein	cds-AAY90668.1	129.142	-0.595307	0.661904	0.241241	-2.46769	0.0135989	0.0358718
>lcl|CP000076.1_cds_AAY93129.1_3800 [locus_tag=PFL_3865] [protein=conserved hypothetical protein] [protein_id=AAY93129.1] [location=4466276..4466731] [gbkey=CDS]	PFL_3865	conserved hypothetical protein	cds-AAY93129.1	678.601	-0.59445	0.662297	0.230106	-2.58338	0.00978388	0.0273949
nuoA	PFL_6284	NADH:ubiquinone oxidoreductase, Na(+)-translocating, A subunit	cds-AEK81730.1	3120.15	-0.59438	0.662329	0.247538	-2.40117	0.0163429	0.0417046
>lcl|CP000076.1_cds_AAY96259.1_838 [locus_tag=PFL_0862] [protein=PhoD family protein] [protein_id=AAY96259.1] [location=997596..999137] [gbkey=CDS]	PFL_0862	PhoD family protein	cds-AAY96259.1	765.229	-0.593821	0.662586	0.136639	-4.34592	1.39e-05	9.5e-05
>lcl|CP000076.1_cds_AAY93331.1_4001 [locus_tag=PFL_4070] [protein=transcriptional regulator, AraC family] [protein_id=AAY93331.1] [location=4694922..4695686] [gbkey=CDS]	PFL_4070	transcriptional regulator, AraC family	cds-AAY93331.1	581.963	-0.593573	0.6627	0.151537	-3.91702	8.96e-05	0.000501578
>lcl|CP000076.1_cds_AAY92577.1_3236 [locus_tag=PFL_3308] [protein=GAF domain/diguanylate cyclase domain protein] [protein_id=AAY92577.1] [location=complement(3817924..3818892)] [gbkey=CDS]	PFL_3308	GAF domain/diguanylate cyclase domain protein	cds-AAY92577.1	1236.87	-0.593486	0.662739	0.1822	-3.25733	0.00112465	0.00445994
phhR	PFL_1612	sigma-54 dependent transcriptional regulator PhhR	cds-AAY90909.1	5000.86	-0.593472	0.662746	0.220623	-2.68998	0.00714562	0.0212144
ccoG_1	PFL_1917	cytochrome c oxidase accessory protein CcoG	cds-AAY91204.1	7219.59	-0.59345	0.662756	0.189374	-3.13374	0.00172592	0.00647113
>lcl|CP000076.1_cds_AAY95550.1_132 [locus_tag=PFL_0138] [protein=putative ABC transporter, periplasmic binding protein] [protein_id=AAY95550.1] [location=161540..162577] [gbkey=CDS]	PFL_0138	putative ABC transporter, periplasmic binding protein	cds-AAY95550.1	120.728	-0.593115	0.66291	0.244559	-2.42524	0.0152983	0.0394677
>lcl|CP000076.1_cds_AAY93245.1_3917 [locus_tag=PFL_3981] [protein=fatty acid hydroxylase family protein] [protein_id=AAY93245.1] [location=complement(4597304..4598182)] [gbkey=CDS]	PFL_3981	fatty acid hydroxylase family protein	cds-AAY93245.1	273.184	-0.592993	0.662966	0.215108	-2.75673	0.00583832	0.0179171
xylC	PFL_3475	benzaldehyde dehydrogenase	cds-AAY92742.1	356.756	-0.592792	0.663058	0.186081	-3.18567	0.00144421	0.00554781
>lcl|CP000076.1_cds_AAY90625.1_1311 [locus_tag=PFL_1340] [protein=conserved hypothetical protein] [protein_id=AAY90625.1] [location=complement(1516258..1517013)] [gbkey=CDS]	PFL_1340	conserved hypothetical protein	cds-AAY90625.1	54.8695	-0.592235	0.663315	0.294435	-2.01143	0.0442803	0.0935249
sftP	PFL_0213	TonB-dependent outermembrane receptor SftP	cds-AAY95624.1	226.086	-0.591025	0.663871	0.201597	-2.93172	0.00337091	0.0113382
>lcl|CP000076.1_cds_AAY92382.1_3044 [locus_tag=PFL_3112] [protein=conserved hypothetical protein] [protein_id=AAY92382.1] [location=3584182..3584541] [gbkey=CDS]	PFL_3112	conserved hypothetical protein	cds-AAY92382.1	107.599	-0.59098	0.663892	0.258246	-2.28844	0.0221117	0.0534112
>lcl|CP000076.1_cds_AAY94423.1_5111 [locus_tag=PFL_5204] [protein=transcriptional regulator, LysR family] [protein_id=AAY94423.1] [location=5961512..5962396] [gbkey=CDS]	PFL_5204	transcriptional regulator, LysR family	cds-AAY94423.1	535.772	-0.589843	0.664415	0.157921	-3.73505	0.000187678	0.000965924
>lcl|CP000076.1_cds_AAY91859.1_2525 [locus_tag=PFL_2586] [protein=carbohydrate kinase, PfkB family] [protein_id=AAY91859.1] [location=2861961..2863901] [gbkey=CDS]	PFL_2586	carbohydrate kinase, PfkB family	cds-AAY91859.1	500.619	-0.589018	0.664795	0.146188	-4.0292	5.6e-05	0.000332322
>lcl|CP000076.1_cds_AAY94885.2_5572 [locus_tag=PFL_5695] [protein=molybdate transport transcriptional regulator, ModE family] [protein_id=AAY94885.2] [location=6490259..6491023] [gbkey=CDS]	PFL_5695	molybdate transport transcriptional regulator, ModE family	cds-AAY94885.2	896.476	-0.588465	0.66505	0.17785	-3.30876	0.000937089	0.00380572
>lcl|CP000076.1_cds_AAY91961.2_2627 [locus_tag=PFL_2688] [protein=conserved hypothetical protein] [protein_id=AAY91961.2] [location=2964250..2964807] [gbkey=CDS]	PFL_2688	conserved hypothetical protein	cds-AAY91961.2	424.023	-0.588061	0.665237	0.200958	-2.92629	0.00343027	0.0115046
>lcl|CP000076.1_cds_AAY96091.1_673 [locus_tag=PFL_0684] [protein=putative lipoprotein] [protein_id=AAY96091.1] [location=796159..796767] [gbkey=CDS]	PFL_0684	putative lipoprotein	cds-AAY96091.1	756.411	-0.587769	0.665371	0.195464	-3.00705	0.00263799	0.00922237
>lcl|CP000076.1_cds_AAY90259.1_947 [locus_tag=PFL_0972] [protein=conserved hypothetical protein] [protein_id=AAY90259.1] [location=complement(1113975..1114778)] [gbkey=CDS]	PFL_0972	conserved hypothetical protein	cds-AAY90259.1	587.307	-0.587615	0.665442	0.161115	-3.64718	0.000265137	0.00129783
>lcl|CP000076.1_cds_AAY93525.1_4192 [locus_tag=PFL_4269] [protein=universal stress protein family protein] [protein_id=AAY93525.1] [location=complement(4965989..4966489)] [gbkey=CDS]	PFL_4269	universal stress protein family protein	cds-AAY93525.1	1205.85	-0.586947	0.66575	0.152793	-3.84145	0.000122308	0.000664798
>lcl|CP000076.1_cds_AAY94652.1_5331 [locus_tag=PFL_5442] [protein=conserved hypothetical protein] [protein_id=AAY94652.1] [location=6213379..6213546] [gbkey=CDS]	PFL_5442	conserved hypothetical protein	cds-AAY94652.1	476.988	-0.586717	0.665856	0.274781	-2.13521	0.0327435	0.0735343
>lcl|CP000076.1_cds_AAY92018.2_2682 [locus_tag=PFL_2745] [protein=secretin and TonB N terminus short domain protein] [protein_id=AAY92018.2] [location=3038536..3039147] [gbkey=CDS]	PFL_2745	secretin and TonB N terminus short domain protein	cds-AAY92018.2	151.651	-0.58606	0.66616	0.296148	-1.97894	0.0478225	0.0995935
>lcl|CP000076.1_cds_AAY94422.1_5110 [locus_tag=PFL_5203] [protein=transporter, major facilitator family] [protein_id=AAY94422.1] [location=complement(5960008..5961414)] [gbkey=CDS]	PFL_5203	transporter, major facilitator family	cds-AAY94422.1	494.716	-0.585788	0.666285	0.175878	-3.33064	0.000866466	0.00357249
>lcl|CP000076.1_cds_AAY93456.1_4124 [locus_tag=PFL_4200] [protein=exonuclease family protein] [protein_id=AAY93456.1] [location=4887412..4887951] [gbkey=CDS]	PFL_4200	exonuclease family protein	cds-AAY93456.1	2265.88	-0.584967	0.666664	0.160709	-3.63991	0.000272736	0.0013297
modA	PFL_3412	molybdate ABC transporter, periplasmic molybdate-binding protein	cds-AAY92681.1	928.684	-0.584716	0.666781	0.196398	-2.9772	0.00290899	0.00996434
sfsA	PFL_5268	sugar fermentation stimulation protein	cds-AAY94482.1	963.776	-0.584697	0.66679	0.203304	-2.87598	0.0040278	0.0131827
panE_3	PFL_4776	2-dehydropantoate 2-reductase	cds-AAY94006.2	983.756	-0.583477	0.667354	0.170327	-3.42563	0.000613382	0.0026535
>lcl|CP000076.1_cds_AAY91917.1_2583 [locus_tag=PFL_2644] [protein=conserved hypothetical protein] [protein_id=AAY91917.1] [location=2924612..2926300] [gbkey=CDS]	PFL_2644	conserved hypothetical protein	cds-AAY91917.1	704.851	-0.583254	0.667457	0.162217	-3.59552	0.000323748	0.00154993
>lcl|CP000076.1_cds_AAY94436.1_5124 [locus_tag=PFL_5217] [protein=conserved hypothetical protein] [protein_id=AAY94436.1] [location=5974079..5974300] [gbkey=CDS]	PFL_5217	conserved hypothetical protein	cds-AAY94436.1	3037.99	-0.582939	0.667602	0.283495	-2.05626	0.0397573	0.0860562
sulP	PFL_3005	sulfate permease	cds-AAY92277.2	1232.68	-0.582424	0.667841	0.150834	-3.86135	0.000112762	0.000617109
>lcl|CP000076.1_cds_AAY91626.1_2295 [locus_tag=PFL_2353] [protein=integral membrane protein, DUF6 family] [protein_id=AAY91626.1] [location=complement(2626016..2626915)] [gbkey=CDS]	PFL_2353	integral membrane protein, DUF6 family	cds-AAY91626.1	373.034	-0.582282	0.667906	0.204931	-2.84136	0.00449212	0.0144163
ggt_1	PFL_5184	gamma-glutamyltransferase	cds-AAY94403.1	1064.54	-0.581545	0.668248	0.167001	-3.48229	0.000497138	0.00223951
inhA	PFL_4109	isonitrile hydratase InhA	cds-AAY93370.1	178.782	-0.581344	0.668341	0.295966	-1.96423	0.0495037	0.102292
>lcl|CP000076.1_cds_AAY92696.1_3355 [locus_tag=PFL_3428] [protein=conserved hypothetical protein] [protein_id=AAY92696.1] [location=3945703..3946191] [gbkey=CDS]	PFL_3428	conserved hypothetical protein	cds-AAY92696.1	979.87	-0.581312	0.668356	0.162159	-3.58482	0.000337312	0.0016023
>lcl|CP000076.1_cds_AAY90766.2_1451 [locus_tag=PFL_1483] [protein=transporter, major facilitator family] [protein_id=AAY90766.2] [location=1669928..1671262] [gbkey=CDS]	PFL_1483	transporter, major facilitator family	cds-AAY90766.2	250.696	-0.580799	0.668594	0.168325	-3.45046	0.000559639	0.00247002
>lcl|CP000076.1_cds_AAY91894.1_2560 [locus_tag=PFL_2621] [protein=branched-chain amino acid ABC transporter, permease protein] [protein_id=AAY91894.1] [location=2897923..2898972] [gbkey=CDS]	PFL_2621	branched-chain amino acid ABC transporter, permease protein	cds-AAY91894.1	137.958	-0.580769	0.668607	0.254917	-2.27827	0.0227106	0.0544911
>lcl|CP000076.1_cds_AAY93100.1_3771 [locus_tag=PFL_3836] [protein=oxidoreductase, FAD-dependent] [protein_id=AAY93100.1] [location=4436707..4438131] [gbkey=CDS]	PFL_3836	oxidoreductase, FAD-dependent	cds-AAY93100.1	624.956	-0.580504	0.66873	0.164438	-3.53024	0.000415191	0.00192432
>lcl|CP000076.1_cds_AAY94408.2_5096 [locus_tag=PFL_5189] [protein=transcriptional regulator, MerR family] [protein_id=AAY94408.2] [location=5947883..5948695] [gbkey=CDS]	PFL_5189	transcriptional regulator, MerR family	cds-AAY94408.2	226.48	-0.57866	0.669585	0.182359	-3.1732	0.00150768	0.00574102
>lcl|CP000076.1_cds_AAY93962.1_4646 [locus_tag=PFL_4731] [protein=hydrolase, NUDIX family] [protein_id=AAY93962.1] [location=5468575..5468952] [gbkey=CDS]	PFL_4731	hydrolase, NUDIX family	cds-AAY93962.1	114.382	-0.576396	0.670637	0.207347	-2.77986	0.00543828	0.0168248
>lcl|CP000076.1_cds_AAY94434.1_5122 [locus_tag=PFL_5215] [protein=conserved hypothetical protein] [protein_id=AAY94434.1] [location=complement(5971920..5972465)] [gbkey=CDS]	PFL_5215	conserved hypothetical protein	cds-AAY94434.1	215.152	-0.576329	0.670668	0.180079	-3.20043	0.00137225	0.00530811
cysA	PFL_0195	sulfate ABC transporter, ATP-binding protein CysA	cds-AAY95606.1	1883.69	-0.575235	0.671177	0.200389	-2.87059	0.00409707	0.0133521
>lcl|CP000076.1_cds_AAY95659.1_241 [locus_tag=PFL_0248] [protein=polar amino acid ABC transporter, periplasmic amino acid-binding protein] [protein_id=AAY95659.1] [location=complement(287205..288002)] [gbkey=CDS]	PFL_0248	polar amino acid ABC transporter, periplasmic amino acid-binding protein	cds-AAY95659.1	1541.16	-0.575045	0.671265	0.22044	-2.60863	0.00909063	0.0258691
exbB6	PFL_2821	TonB system transport protein ExbB6	cds-AAY92093.1	251.988	-0.574849	0.671357	0.196797	-2.92102	0.00348891	0.0116628
>lcl|CP000076.1_cds_AAY95646.1_228 [locus_tag=PFL_0235] [protein=RecF/RecN/SMC domain protein] [protein_id=AAY95646.1] [location=complement(271089..272285)] [gbkey=CDS]	PFL_0235	RecF/RecN/SMC domain protein	cds-AAY95646.1	977.444	-0.574524	0.671508	0.191625	-2.99817	0.00271603	0.00943577
hpaG_2	PFL_3371	4-hydroxyphenylacetate degradation isomerase/decarboxylase domain protein	cds-AAY92640.1	236.549	-0.574436	0.671549	0.199015	-2.8864	0.00389677	0.0128088
paaL	PFL_3139	putative phenylacetic acid permease PaaL	cds-AAY92409.1	190.924	-0.574276	0.671623	0.228843	-2.50948	0.0120909	0.0326416
>lcl|CP000076.1_cds_AAY90267.1_955 [locus_tag=PFL_0980] [protein=transcriptional regulator, LysR family] [protein_id=AAY90267.1] [location=1121339..1122286] [gbkey=CDS]	PFL_0980	transcriptional regulator, LysR family	cds-AAY90267.1	295.482	-0.573829	0.671831	0.219636	-2.61264	0.00898469	0.0256513
>lcl|CP000076.1_cds_AAY94048.1_4732 [locus_tag=PFL_4818] [protein=transcriptional regulator, AraC family] [protein_id=AAY94048.1] [location=complement(5559900..5560814)] [gbkey=CDS]	PFL_4818	transcriptional regulator, AraC family	cds-AAY94048.1	1562.37	-0.573368	0.672046	0.193327	-2.9658	0.00301899	0.0102892
>lcl|CP000076.1_cds_AAY92823.1_3481 [locus_tag=PFL_3556] [protein=transporter, major facilitator family] [protein_id=AAY92823.1] [location=4100568..4101797] [gbkey=CDS]	PFL_3556	transporter, major facilitator family	cds-AAY92823.1	2217.08	-0.572847	0.672289	0.1838	-3.11669	0.00182897	0.00677838
>lcl|CP000076.1_cds_AAY91181.1_1850 [locus_tag=PFL_1894] [protein=conserved hypothetical protein] [protein_id=AAY91181.1] [location=2113929..2115095] [gbkey=CDS]	PFL_1894	conserved hypothetical protein	cds-AAY91181.1	1744.18	-0.571944	0.67271	0.2449	-2.33542	0.0195217	0.0481068
czcD	PFL_5222	cobalt/zinc/cadmium resistance protein CzcD	cds-AAY94441.1	498.025	-0.571888	0.672736	0.233819	-2.44586	0.0144508	0.0376312
>lcl|CP000076.1_cds_AAY93942.1_4619 [locus_tag=PFL_4705] [protein=integrating conjugative element protein, PFL_4705 family] [protein_id=AAY93942.1] [location=5433332..5434828] [gbkey=CDS]	PFL_4705	integrating conjugative element protein, PFL_4705 family	cds-AAY93942.1	432.048	-0.571813	0.672771	0.164393	-3.47832	0.000504564	0.0022646
>lcl|CP000076.1_cds_AAY93660.1_4327 [locus_tag=PFL_4409] [protein=transporter, major facilitator family/acyltransferase] [protein_id=AAY93660.1] [location=complement(5115780..5117654)] [gbkey=CDS]	PFL_4409	transporter, major facilitator family/acyltransferase	cds-AAY93660.1	3202.69	-0.571714	0.672817	0.187428	-3.05031	0.00228605	0.00817941
>lcl|CP000076.1_cds_AAY90228.1_916 [locus_tag=PFL_0941] [protein=glutathione peroxidase, BtuE family] [protein_id=AAY90228.1] [location=1084284..1084766] [gbkey=CDS]	PFL_0941	glutathione peroxidase, BtuE family	cds-AAY90228.1	3929.14	-0.571244	0.673036	0.256086	-2.23067	0.0257031	0.0602502
>lcl|CP000076.1_cds_AAY92924.1_3581 [locus_tag=PFL_3658] [protein=cobalamin biosynthesis protein, CbiG] [protein_id=AAY92924.1] [location=4229053..4229466] [gbkey=CDS]	PFL_3658	cobalamin biosynthesis protein, CbiG	cds-AAY92924.1	378.294	-0.571207	0.673054	0.237978	-2.40025	0.016384	0.0417743
acsA1	PFL_3577	acetoacetyl-coenzyme A synthetase	cds-AAY92843.1	583.507	-0.569265	0.67396	0.16768	-3.39495	0.000686421	0.00292796
>lcl|CP000076.1_cds_AAY93437.1_4105 [locus_tag=PFL_4181] [protein=DNA-binding response regulator] [protein_id=AAY93437.1] [location=complement(4854154..4854831)] [gbkey=CDS]	PFL_4181	DNA-binding response regulator	cds-AAY93437.1	1050.67	-0.568758	0.674197	0.169402	-3.35745	0.000786664	0.00329567
>lcl|CP000076.1_cds_AAY91474.1_2143 [locus_tag=PFL_2200] [protein=malate/L-lactate dehydrogenase family protein] [protein_id=AAY91474.1] [location=2458384..2459430] [gbkey=CDS]	PFL_2200	malate/L-lactate dehydrogenase family protein	cds-AAY91474.1	366.637	-0.568199	0.674458	0.15345	-3.70282	0.000213219	0.0010822
cupB3	PFL_1464	outer membrane usher protein CupB3	cds-AAY90747.2	236.701	-0.56753	0.674771	0.196014	-2.89536	0.0037873	0.012496
>lcl|CP000076.1_cds_AAY91114.1_1782 [locus_tag=PFL_1825] [protein=conserved hypothetical protein] [protein_id=AAY91114.1] [location=2026831..2027256] [gbkey=CDS]	PFL_1825	conserved hypothetical protein	cds-AAY91114.1	2200.31	-0.566093	0.675444	0.151242	-3.74295	0.000181873	0.000940806
>lcl|CP000076.1_cds_AAY92585.1_3244 [locus_tag=PFL_3316] [protein=3-demethylubiquinone-9 3-methyltransferase domain protein] [protein_id=AAY92585.1] [location=3829782..3830285] [gbkey=CDS]	PFL_3316	3-demethylubiquinone-9 3-methyltransferase domain protein	cds-AAY92585.1	221.792	-0.565415	0.675761	0.240387	-2.3521	0.0186678	0.0464824
>lcl|CP000076.1_cds_AAY91471.1_2140 [locus_tag=PFL_2197] [protein=amino acid ABC transporter, permease protein, 3-TM region, His/Glu/Gln/Arg/opine family] [protein_id=AAY91471.1] [location=complement(2455802..2456521)] [gbkey=CDS]	PFL_2197	amino acid ABC transporter, permease protein, 3-TM region, His/Glu/Gln/Arg/opine family	cds-AAY91471.1	113.921	-0.563695	0.676567	0.259436	-2.17277	0.0297974	0.0679685
>lcl|CP000076.1_cds_AAY93670.1_4337 [locus_tag=PFL_4419] [protein=glutathione peroxidase family protein] [protein_id=AAY93670.1] [location=complement(5129820..5130371)] [gbkey=CDS]	PFL_4419	glutathione peroxidase family protein	cds-AAY93670.1	496.867	-0.563282	0.676761	0.195814	-2.87662	0.00401961	0.0131629
>lcl|CP000076.1_cds_AAY93448.1_4116 [locus_tag=PFL_4192] [protein=conserved hypothetical protein] [protein_id=AAY93448.1] [location=complement(4877265..4878059)] [gbkey=CDS]	PFL_4192	conserved hypothetical protein	cds-AAY93448.1	854.668	-0.560616	0.678013	0.197613	-2.83694	0.00455486	0.0145641
>lcl|CP000076.1_cds_AAY92497.2_3157 [locus_tag=PFL_3228] [protein=conserved hypothetical protein] [protein_id=AAY92497.2] [location=3721935..3722204] [gbkey=CDS]	PFL_3228	conserved hypothetical protein	cds-AAY92497.2	1595.07	-0.560095	0.678257	0.194634	-2.87768	0.00400612	0.0131258
>lcl|CP000076.1_cds_AAY93077.1_3749 [locus_tag=PFL_3813] [protein=amino acid transporter, AAT family] [protein_id=AAY93077.1] [location=complement(4412098..4413534)] [gbkey=CDS]	PFL_3813	amino acid transporter, AAT family	cds-AAY93077.1	190.148	-0.560056	0.678276	0.223739	-2.50317	0.0123087	0.0330688
gcvP_2	PFL_5959	glycine dehydrogenase	cds-AAY95149.2	2091.66	-0.559227	0.678666	0.163143	-3.42783	0.000608417	0.0026395
>lcl|CP000076.1_cds_AAY94475.1_5161 [locus_tag=PFL_5261] [protein=conserved hypothetical protein] [protein_id=AAY94475.1] [location=6027002..6027274] [gbkey=CDS]	PFL_5261	conserved hypothetical protein	cds-AAY94475.1	1458.45	-0.559024	0.678761	0.182224	-3.06779	0.0021565	0.00778433
>lcl|CP000076.1_cds_AAY95908.1_488 [locus_tag=PFL_0499] [protein=putative glycerol kinase] [protein_id=AAY95908.1] [location=complement(577447..578871)] [gbkey=CDS]	PFL_0499	putative glycerol kinase	cds-AAY95908.1	232.084	-0.558583	0.678968	0.207873	-2.68713	0.0072068	0.0213553
flgA	PFL_4483	flagella basal body P-ring formation protein FlgA	cds-AAY93734.1	17560	-0.557738	0.679366	0.257963	-2.16208	0.0306117	0.0694881
hemN	PFL_1912	coproporphyrinogen dehydrogenase	cds-AAY91199.1	12769.8	-0.557045	0.679693	0.221829	-2.51115	0.0120338	0.0325307
>lcl|CP000076.1_cds_AAY93011.1_3670 [locus_tag=PFL_3746] [protein=KilA-N domain protein] [protein_id=AAY93011.1] [location=complement(4347840..4348646)] [gbkey=CDS]	PFL_3746	KilA-N domain protein	cds-AAY93011.1	880.071	-0.556708	0.679852	0.158741	-3.50701	0.000453172	0.00207358
>lcl|CP000076.1_cds_AAY93619.1_4286 [locus_tag=PFL_4364] [protein=hypoxanthine/guanosine uptake transporter] [protein_id=AAY93619.1] [location=5069351..5070700] [gbkey=CDS]	PFL_4364	hypoxanthine/guanosine uptake transporter	cds-AAY93619.1	733.576	-0.556638	0.679885	0.152805	-3.64281	0.000269681	0.00131586
>lcl|CP000076.1_cds_AAY96284.1_4594 [locus_tag=PFL_4683] [protein=putative pilM protein] [protein_id=AAY96284.1] [location=5409968..5410408] [gbkey=CDS]	PFL_4683	putative pilM protein	cds-AAY96284.1	1009.4	-0.556605	0.6799	0.186889	-2.97827	0.00289878	0.00994053
>lcl|CP000076.1_cds_AAY93208.1_3880 [locus_tag=PFL_3944] [protein=transporter, major facilitator family] [protein_id=AAY93208.1] [location=4557577..4558797] [gbkey=CDS]	PFL_3944	transporter, major facilitator family	cds-AAY93208.1	341.671	-0.555471	0.680435	0.265475	-2.09236	0.0364059	0.0801854
>lcl|CP000076.1_cds_AAY92278.1_2939 [locus_tag=PFL_3006] [protein=conserved hypothetical protein] [protein_id=AAY92278.1] [location=complement(3457508..3458167)] [gbkey=CDS]	PFL_3006	conserved hypothetical protein	cds-AAY92278.1	536.637	-0.55544	0.68045	0.195677	-2.83856	0.00453176	0.0145054
>lcl|CP000076.1_cds_AAY93115.1_3786 [locus_tag=PFL_3851] [protein=conserved hypothetical protein] [protein_id=AAY93115.1] [location=complement(4453301..4453636)] [gbkey=CDS]	PFL_3851	conserved hypothetical protein	cds-AAY93115.1	62.3574	-0.555215	0.680556	0.258866	-2.14479	0.0319693	0.072114
>lcl|CP000076.1_cds_AAY94449.1_5137 [locus_tag=PFL_5230] [protein=putative short-chain fatty acid transporter] [protein_id=AAY94449.1] [location=5989217..5990635] [gbkey=CDS]	PFL_5230	putative short-chain fatty acid transporter	cds-AAY94449.1	524.6	-0.555138	0.680592	0.1512	-3.67155	0.000241082	0.0011964
>lcl|CP000076.1_cds_AAY90906.1_1576 [locus_tag=PFL_1609] [protein=aminotransferase family protein] [protein_id=AAY90906.1] [location=complement(1804593..1805783)] [gbkey=CDS]	PFL_1609	aminotransferase family protein	cds-AAY90906.1	7427.15	-0.554935	0.680688	0.26395	-2.10242	0.0355165	0.0786336
hpcD_2	PFL_3374	5-carboxymethyl-2-hydroxymuconate delta isomerase	cds-AAY92643.1	95.9225	-0.554541	0.680874	0.224962	-2.46504	0.0136998	0.0360913
>lcl|CP000076.1_cds_AAY90513.1_1199 [locus_tag=PFL_1226] [protein=putative tail fibre protein] [protein_id=AAY90513.1] [location=1399130..1400239] [gbkey=CDS]	PFL_1226	putative tail fibre protein	cds-AAY90513.1	515.813	-0.553612	0.681312	0.192921	-2.86963	0.00410951	0.0133733
atuA	PFL_4194	acyclic terpene utilization protein AtuA	cds-AAY93450.1	546.409	-0.553493	0.681369	0.163163	-3.39227	0.000693173	0.0029541
>lcl|CP000076.1_cds_AAY91398.1_2067 [locus_tag=PFL_2124] [protein=conserved hypothetical protein] [protein_id=AAY91398.1] [location=complement(2347171..2347848)] [gbkey=CDS]	PFL_2124	conserved hypothetical protein	cds-AAY91398.1	664.612	-0.553243	0.681487	0.232728	-2.37721	0.0174444	0.0439276
>lcl|CP000076.1_cds_AAY94941.1_5628 [locus_tag=PFL_5751] [protein=transcriptional regulator, AraC family] [protein_id=AAY94941.1] [location=complement(6551390..6552349)] [gbkey=CDS]	PFL_5751	transcriptional regulator, AraC family	cds-AAY94941.1	938.334	-0.552932	0.681634	0.17046	-3.24376	0.00117964	0.00464551
thrB	PFL_0080	homoserine kinase	cds-AAY95497.1	4140.74	-0.552409	0.681881	0.151165	-3.65435	0.00025783	0.00126919
>lcl|CP000076.1_cds_AAY92967.1_3623 [locus_tag=PFL_3701] [protein=transcriptional regulator, LysR family] [protein_id=AAY92967.1] [location=complement(4295207..4296124)] [gbkey=CDS]	PFL_3701	transcriptional regulator, LysR family	cds-AAY92967.1	232.433	-0.551142	0.68248	0.193589	-2.84697	0.00441378	0.0142323
glpF	PFL_4867	glycerol uptake facilitator protein GlpF	cds-AAY94097.1	9965.12	-0.55086	0.682613	0.216206	-2.54785	0.0108388	0.0298018
>lcl|CP000076.1_cds_AAY91982.1_2647 [locus_tag=PFL_2709] [protein=sensor histidine kinase/response regulator] [protein_id=AAY91982.1] [location=2985742..2987997] [gbkey=CDS]	PFL_2709	sensor histidine kinase/response regulator	cds-AAY91982.1	388.75	-0.550799	0.682642	0.164748	-3.34328	0.000827956	0.0034339
>lcl|CP000076.1_cds_AAY93733.1_4400 [locus_tag=PFL_4482] [protein=response regulator receiver domain/CheW-like domain protein] [protein_id=AAY93733.1] [location=complement(5194430..5195362)] [gbkey=CDS]	PFL_4482	response regulator receiver domain/CheW-like domain protein	cds-AAY93733.1	17091.3	-0.5498	0.683115	0.191281	-2.8743	0.00404921	0.0132315
>lcl|CP000076.1_cds_AAY92748.1_3407 [locus_tag=PFL_3481] [protein=oxidoreductase, zinc-binding dehydrogenase family] [protein_id=AAY92748.1] [location=complement(4002713..4003720)] [gbkey=CDS]	PFL_3481	oxidoreductase, zinc-binding dehydrogenase family	cds-AAY92748.1	1098.53	-0.549436	0.683287	0.20189	-2.72146	0.00649936	0.0196494
pchR	PFL_3497	regulatory protein PchR	cds-AAY92764.1	686.949	-0.546791	0.684541	0.264105	-2.07035	0.0384193	0.0837542
>lcl|CP000076.1_cds_AAY94889.2_5576 [locus_tag=PFL_5699] [protein=ACT domain protein] [protein_id=AAY94889.2] [location=complement(6495495..6496013)] [gbkey=CDS]	PFL_5699	ACT domain protein	cds-AAY94889.2	1679.24	-0.545823	0.685	0.18186	-3.00134	0.0026879	0.00935935
>lcl|CP000076.1_cds_AAY93369.2_4038 [locus_tag=PFL_4108] [protein=transcriptional regulator, AraC family] [protein_id=AAY93369.2] [location=complement(4769686..4770669)] [gbkey=CDS]	PFL_4108	transcriptional regulator, AraC family	cds-AAY93369.2	783.762	-0.543819	0.685953	0.171705	-3.16718	0.00153926	0.00584308
>lcl|CP000076.1_cds_AAY91687.1_2355 [locus_tag=PFL_2414] [protein=conserved hypothetical protein] [protein_id=AAY91687.1] [location=2681270..2681674] [gbkey=CDS]	PFL_2414	conserved hypothetical protein	cds-AAY91687.1	124.235	-0.543511	0.686099	0.214981	-2.52819	0.0114653	0.0312989
>lcl|CP000076.1_cds_AAY90251.1_939 [locus_tag=PFL_0964] [protein=conserved hypothetical protein] [protein_id=AAY90251.1] [location=1103337..1104704] [gbkey=CDS]	PFL_0964	conserved hypothetical protein	cds-AAY90251.1	306.039	-0.543447	0.686129	0.163692	-3.31994	0.000900376	0.00368605
>lcl|CP000076.1_cds_AAY90276.1_964 [locus_tag=PFL_0989] [protein=sigma factor regulatory protein, FecR/PupR family] [protein_id=AAY90276.1] [location=1130023..1131012] [gbkey=CDS]	PFL_0989	sigma factor regulatory protein, FecR/PupR family	cds-AAY90276.1	322.568	-0.543409	0.686148	0.235871	-2.30384	0.0212317	0.0516947
>lcl|CP000076.1_cds_AAY93593.2_4260 [locus_tag=PFL_4338] [protein=oxidoreductase, short chain dehydrogenase/reductase family] [protein_id=AAY93593.2] [location=complement(5045650..5046465)] [gbkey=CDS]	PFL_4338	oxidoreductase, short chain dehydrogenase/reductase family	cds-AAY93593.2	481.786	-0.543102	0.686294	0.169559	-3.20303	0.00135988	0.00527206
>lcl|CP000076.1_cds_AAY94509.1_5194 [locus_tag=PFL_5295] [protein=conserved hypothetical protein] [protein_id=AAY94509.1] [location=6062225..6062854] [gbkey=CDS]	PFL_5295	conserved hypothetical protein	cds-AAY94509.1	1515.7	-0.542338	0.686657	0.227578	-2.38309	0.0171682	0.0432856
>lcl|CP000076.1_cds_AAY94648.1_5327 [locus_tag=PFL_5438] [protein=conserved hypothetical protein] [protein_id=AAY94648.1] [location=complement(6208312..6208632)] [gbkey=CDS]	PFL_5438	conserved hypothetical protein	cds-AAY94648.1	1918.65	-0.541944	0.686845	0.23085	-2.3476	0.0188947	0.0468454
>lcl|CP000076.1_cds_AAY95763.1_344 [locus_tag=PFL_0353] [protein=chorismate mutase] [protein_id=AAY95763.1] [location=406915..407256] [gbkey=CDS]	PFL_0353	chorismate mutase	cds-AAY95763.1	247.695	-0.541314	0.687145	0.213021	-2.54113	0.0110496	0.0303541
>lcl|CP000076.1_cds_AAY93296.1_3968 [locus_tag=PFL_4035] [protein=putative cyclase] [protein_id=AAY93296.1] [location=complement(4651174..4652172)] [gbkey=CDS]	PFL_4035	putative cyclase	cds-AAY93296.1	499.841	-0.541014	0.687288	0.161126	-3.35771	0.000785906	0.00329567
>lcl|CP000076.1_cds_AAY90676.1_1362 [locus_tag=PFL_1391] [protein=monooxygenase, NtaA/SnaA/SoxA family] [protein_id=AAY90676.1] [location=1572226..1573557] [gbkey=CDS]	PFL_1391	monooxygenase, NtaA/SnaA/SoxA family	cds-AAY90676.1	133.234	-0.540983	0.687303	0.214909	-2.51726	0.0118271	0.0320856
>lcl|CP000076.1_cds_AAY93206.1_3878 [locus_tag=PFL_3942] [protein=zinc carboxypeptidase domain protein] [protein_id=AAY93206.1] [location=4555826..4556980] [gbkey=CDS]	PFL_3942	zinc carboxypeptidase domain protein	cds-AAY93206.1	3455.88	-0.540973	0.687307	0.25648	-2.10922	0.0349254	0.0776347
>lcl|CP000076.1_cds_AAY93052.1_3721 [locus_tag=PFL_3787] [protein=hypothetical protein] [protein_id=AAY93052.1] [location=4385975..4386721] [gbkey=CDS]	PFL_3787	hypothetical protein	cds-AAY93052.1	90.7495	-0.540262	0.687646	0.218412	-2.4736	0.013376	0.0354064
>lcl|CP000076.1_cds_AAY91908.1_2574 [locus_tag=PFL_2635] [protein=universal stress protein family protein] [protein_id=AAY91908.1] [location=complement(2915627..2916490)] [gbkey=CDS]	PFL_2635	universal stress protein family protein	cds-AAY91908.1	7563.15	-0.540163	0.687693	0.185892	-2.90579	0.00366331	0.0121593
>lcl|CP000076.1_cds_AAY91464.1_2133 [locus_tag=PFL_2190] [protein=PhnO-like protein] [protein_id=AAY91464.1] [location=complement(2444493..2444939)] [gbkey=CDS]	PFL_2190	PhnO-like protein	cds-AAY91464.1	191.224	-0.540054	0.687745	0.219551	-2.45981	0.0139011	0.0364799
>lcl|CP000076.1_cds_AAY95851.2_432 [locus_tag=PFL_0442] [protein=nuclease, SNase family] [protein_id=AAY95851.2] [location=506682..507461] [gbkey=CDS]	PFL_0442	nuclease, SNase family	cds-AAY95851.2	1088.49	-0.539885	0.687826	0.172821	-3.12396	0.00178434	0.00664936
>lcl|CP000076.1_cds_AAY90258.2_946 [locus_tag=PFL_0971] [protein=acetyltransferase, GNAT family] [protein_id=AAY90258.2] [location=complement(1113277..1113744)] [gbkey=CDS]	PFL_0971	acetyltransferase, GNAT family	cds-AAY90258.2	942.459	-0.539851	0.687842	0.146559	-3.68351	0.000230045	0.00115098
ssuF	PFL_5933	molybdenum-pterin binding domain protein	cds-AAY95123.1	256.927	-0.538681	0.6884	0.221347	-2.43365	0.0149473	0.0386931
>lcl|CP000076.1_cds_AAY95359.2_6048 [locus_tag=PFL_6171] [protein=cobalamin synthesis protein/P47K family protein] [protein_id=AAY95359.2] [location=complement(7009334..7010296)] [gbkey=CDS]	PFL_6171	cobalamin synthesis protein/P47K family protein	cds-AAY95359.2	1694.9	-0.538042	0.688705	0.131269	-4.09877	4.15e-05	0.000254554
>lcl|CP000076.1_cds_AAY94254.1_4938 [locus_tag=PFL_5026] [protein=cobalamin synthesis protein/P47K family protein] [protein_id=AAY94254.1] [location=5784448..5785374] [gbkey=CDS]	PFL_5026	cobalamin synthesis protein/P47K family protein	cds-AAY94254.1	209.52	-0.537208	0.689103	0.183052	-2.93473	0.00333838	0.0112458
>lcl|CP000076.1_cds_AAY92822.1_3480 [locus_tag=PFL_3555] [protein=amidohydrolase family protein] [protein_id=AAY92822.1] [location=4099630..4100520] [gbkey=CDS]	PFL_3555	amidohydrolase family protein	cds-AAY92822.1	4017.9	-0.536561	0.689412	0.265981	-2.01729	0.0436648	0.0925773
>lcl|CP000076.1_cds_AAY95700.1_282 [locus_tag=PFL_0289] [protein=ATP-dependent DNA helicase, RecQ family] [protein_id=AAY95700.1] [location=335672..337606] [gbkey=CDS]	PFL_0289	ATP-dependent DNA helicase, RecQ family	cds-AAY95700.1	1846.45	-0.536459	0.689461	0.145135	-3.69628	0.000218785	0.00110551
>lcl|CP000076.1_cds_AAY94365.1_5054 [locus_tag=PFL_5143] [protein=FAD dependent oxidoreductase] [protein_id=AAY94365.1] [location=5905337..5906323] [gbkey=CDS]	PFL_5143	FAD dependent oxidoreductase	cds-AAY94365.1	5277.8	-0.536409	0.689485	0.169262	-3.1691	0.00152913	0.00581183
>lcl|CP000076.1_cds_AAY95563.1_145 [locus_tag=PFL_0151] [protein=putative YbaK/prolyl-tRNA synthetases associated domain protein] [protein_id=AAY95563.1] [location=178915..179376] [gbkey=CDS]	PFL_0151	putative YbaK/prolyl-tRNA synthetases associated domain protein	cds-AAY95563.1	740.598	-0.536232	0.68957	0.180171	-2.97624	0.00291803	0.0099841
>lcl|CP000076.1_cds_AAY92149.1_2810 [locus_tag=PFL_2877] [protein=N-acetylglucosaminylphosphatidylinositol deacetylase family protein] [protein_id=AAY92149.1] [location=complement(3218081..3218839)] [gbkey=CDS]	PFL_2877	N-acetylglucosaminylphosphatidylinositol deacetylase family protein	cds-AAY92149.1	2572.04	-0.535732	0.689809	0.171385	-3.12589	0.00177266	0.00660984
dnaB_1	PFL_4663	replicative DNA helicase	cds-AAY93907.1	1549.67	-0.535189	0.690068	0.215334	-2.48539	0.012941	0.034404
>lcl|CP000076.1_cds_AAY93003.1_3659 [locus_tag=PFL_3737] [protein=transcriptional regulator, AsnC family] [protein_id=AAY93003.1] [location=4336853..4337290] [gbkey=CDS]	PFL_3737	transcriptional regulator, AsnC family	cds-AAY93003.1	398.805	-0.534594	0.690353	0.241129	-2.21704	0.02662	0.0619911
>lcl|CP000076.1_cds_AAY91473.2_2142 [locus_tag=PFL_2199] [protein=transcriptional regulator, RpiR family/SIS domain protein] [protein_id=AAY91473.2] [location=complement(2457377..2458252)] [gbkey=CDS]	PFL_2199	transcriptional regulator, RpiR family/SIS domain protein	cds-AAY91473.2	293	-0.534541	0.690378	0.205948	-2.59551	0.00944497	0.0266415
yibF	PFL_5710	glutathione S-transferase-like protein YibF	cds-AAY94900.2	1136.5	-0.533821	0.690723	0.170577	-3.1295	0.00175104	0.0065349
>lcl|CP000076.1_cds_AAY96283.2_4592 [locus_tag=PFL_4681] [protein=twitching motility protein] [protein_id=AAY96283.2] [location=5407811..5408752] [gbkey=CDS]	PFL_4681	twitching motility protein	cds-AAY96283.2	435.445	-0.532633	0.691292	0.210615	-2.52894	0.0114407	0.0312737
>lcl|CP000076.1_cds_AAY91578.1_2246 [locus_tag=PFL_2305] [protein=PBS lyase HEAT-like repeat protein] [protein_id=AAY91578.1] [location=2569869..2571212] [gbkey=CDS]	PFL_2305	PBS lyase HEAT-like repeat protein	cds-AAY91578.1	1641.03	-0.531841	0.691672	0.241089	-2.20599	0.0273845	0.0634124
cobM	PFL_3659	precorrin-4 C(11)-methyltransferase	cds-AAY92925.1	777.474	-0.531817	0.691683	0.162565	-3.27141	0.00107013	0.00427212
>lcl|CP000076.1_cds_AAY92567.1_3226 [locus_tag=PFL_3298] [protein=conserved hypothetical protein] [protein_id=AAY92567.1] [location=complement(3805419..3806177)] [gbkey=CDS]	PFL_3298	conserved hypothetical protein	cds-AAY92567.1	1319.87	-0.531517	0.691827	0.163341	-3.25404	0.00113778	0.00450097
>lcl|CP000076.1_cds_AAY92859.1_3517 [locus_tag=PFL_3593] [protein=FAD dependent oxidoreductase] [protein_id=AAY92859.1] [location=complement(4142562..4143863)] [gbkey=CDS]	PFL_3593	FAD dependent oxidoreductase	cds-AAY92859.1	618.817	-0.531293	0.691935	0.196108	-2.70918	0.00674488	0.0202512
kdsC	PFL_0919	3-deoxy-D-manno-octulosonate 8-phosphate phosphatase	cds-AAY90206.1	1214.22	-0.530577	0.692278	0.212979	-2.49122	0.0127306	0.0339779
>lcl|CP000076.1_cds_AAY90313.1_1001 [locus_tag=PFL_1026] [protein=polysaccharide deacetylase family protein] [protein_id=AAY90313.1] [location=1176845..1177969] [gbkey=CDS]	PFL_1026	polysaccharide deacetylase family protein	cds-AAY90313.1	3834.34	-0.530211	0.692454	0.155322	-3.41363	0.000641045	0.00275559
>lcl|CP000076.1_cds_AAY90575.2_1261 [locus_tag=PFL_1290] [protein=short chain dehydrogenase/reductase family protein] [protein_id=AAY90575.2] [location=complement(1461222..1461821)] [gbkey=CDS]	PFL_1290	short chain dehydrogenase/reductase family protein	cds-AAY90575.2	464.139	-0.530116	0.692499	0.147759	-3.58771	0.000333595	0.00158587
kdpB_1	PFL_4296	K+-transporting ATPase, B subunit	cds-AAY93552.1	237.992	-0.530092	0.692511	0.165779	-3.19758	0.00138587	0.00534726
map_2	PFL_3100	methionine aminopeptidase, type I	cds-AAY92370.1	660.434	-0.529583	0.692755	0.218146	-2.42765	0.015197	0.0392562
>lcl|CP000076.1_cds_AAY94474.2_5160 [locus_tag=PFL_5260] [protein=pentapeptide repeat domain protein] [protein_id=AAY94474.2] [location=6026430..6026774] [gbkey=CDS]	PFL_5260	pentapeptide repeat domain protein	cds-AAY94474.2	1007.35	-0.529245	0.692917	0.214339	-2.4692	0.0135416	0.0357516
>lcl|CP000076.1_cds_AAY93439.1_4107 [locus_tag=PFL_4183] [protein=antioxidant, AhpC family] [protein_id=AAY93439.1] [location=4856736..4857599] [gbkey=CDS]	PFL_4183	antioxidant, AhpC family	cds-AAY93439.1	379.369	-0.528861	0.693102	0.179896	-2.93981	0.00328411	0.0110752
gcvP_1	PFL_4641	glycine dehydrogenase	cds-AAY93888.1	13587.9	-0.528848	0.693108	0.178977	-2.95483	0.00312841	0.0106265
>lcl|CP000076.1_cds_AAY91569.1_2237 [locus_tag=PFL_2296] [protein=FAD dependent oxidoreductase] [protein_id=AAY91569.1] [location=complement(2557946..2559496)] [gbkey=CDS]	PFL_2296	FAD dependent oxidoreductase	cds-AAY91569.1	685.124	-0.528705	0.693177	0.169337	-3.1222	0.00179504	0.00668514
>lcl|CP000076.1_cds_AAY94598.1_5278 [locus_tag=PFL_5388] [protein=transporter, major facilitator family] [protein_id=AAY94598.1] [location=6157216..6158550] [gbkey=CDS]	PFL_5388	transporter, major facilitator family	cds-AAY94598.1	645.951	-0.528357	0.693344	0.198879	-2.65668	0.00789149	0.0230808
>lcl|CP000076.1_cds_AAY92096.1_2759 [locus_tag=PFL_2824] [protein=conserved hypothetical protein] [protein_id=AAY92096.1] [location=3148280..3149974] [gbkey=CDS]	PFL_2824	conserved hypothetical protein	cds-AAY92096.1	213.419	-0.526996	0.693998	0.194289	-2.71244	0.00667897	0.020083
>lcl|CP000076.1_cds_AAY92392.1_3054 [locus_tag=PFL_3122] [protein=conserved hypothetical protein] [protein_id=AAY92392.1] [location=3592092..3592826] [gbkey=CDS]	PFL_3122	conserved hypothetical protein	cds-AAY92392.1	330.825	-0.526431	0.69427	0.180394	-2.91824	0.00352018	0.0117416
>lcl|CP000076.1_cds_AAY96280.1_4571 [locus_tag=PFL_4662] [protein=conserved hypothetical protein] [protein_id=AAY96280.1] [location=5381933..5382538] [gbkey=CDS]	PFL_4662	conserved hypothetical protein	cds-AAY96280.1	257.088	-0.52643	0.694271	0.2006	-2.62428	0.0086833	0.0249074
>lcl|CP000076.1_cds_AAY91679.1_2347 [locus_tag=PFL_2406] [protein=transcriptional regulator, GntR family/aminotransferase, class I/II family protein] [protein_id=AAY91679.1] [location=2671487..2672821] [gbkey=CDS]	PFL_2406	transcriptional regulator, GntR family/aminotransferase, class I/II family protein	cds-AAY91679.1	3933.27	-0.526232	0.694366	0.189336	-2.77936	0.00544662	0.016842
peaF	PFL_4132	phenylethylamine degradation protein PeaF	cds-AAY93393.1	302.048	-0.526104	0.694428	0.266063	-1.97736	0.0480005	0.099908
>lcl|CP000076.1_cds_AAY91956.1_2622 [locus_tag=PFL_2683] [protein=translocator protein, LysE family] [protein_id=AAY91956.1] [location=2960192..2960812] [gbkey=CDS]	PFL_2683	translocator protein, LysE family	cds-AAY91956.1	711.823	-0.525947	0.694503	0.198916	-2.64407	0.00819166	0.0238104
>lcl|CP000076.1_cds_AAY92627.1_3286 [locus_tag=PFL_3358] [protein=transcriptional regulator, LuxR family] [protein_id=AAY92627.1] [location=3878085..3879062] [gbkey=CDS]	PFL_3358	transcriptional regulator, LuxR family	cds-AAY92627.1	292.099	-0.525159	0.694882	0.22745	-2.3089	0.0209493	0.0510886
>lcl|CP000076.1_cds_AAY92186.1_2847 [locus_tag=PFL_2914] [protein=amino acid permease, APC family] [protein_id=AAY92186.1] [location=complement(3258517..3259998)] [gbkey=CDS]	PFL_2914	amino acid permease, APC family	cds-AAY92186.1	205.542	-0.524948	0.694984	0.252142	-2.08195	0.037347	0.0818549
>lcl|CP000076.1_cds_AAY95551.1_133 [locus_tag=PFL_0139] [protein=ABC transporter, ATP-binding protein] [protein_id=AAY95551.1] [location=162583..163443] [gbkey=CDS]	PFL_0139	ABC transporter, ATP-binding protein	cds-AAY95551.1	104.426	-0.524221	0.695334	0.214884	-2.43955	0.0147055	0.0381805
cysC	PFL_0529	adenylyl-sulfate kinase	cds-AAY95938.1	139.19	-0.523982	0.69545	0.185802	-2.8201	0.00480085	0.0152786
>lcl|CP000076.1_cds_AAY94748.1_5428 [locus_tag=PFL_5542] [protein=conserved hypothetical protein] [protein_id=AAY94748.1] [location=6328322..6329089] [gbkey=CDS]	PFL_5542	conserved hypothetical protein	cds-AAY94748.1	202.682	-0.523214	0.69582	0.235454	-2.22215	0.0262732	0.0613276
hipO	PFL_3535	hippurate hydrolase	cds-AAY92802.1	260.755	-0.522722	0.696057	0.220995	-2.36532	0.0180147	0.0451959
>lcl|CP000076.1_cds_AAY93008.1_3665 [locus_tag=PFL_3743] [protein=hypothetical protein] [protein_id=AAY93008.1] [location=complement(4341838..4342413)] [gbkey=CDS]	PFL_3743	hypothetical protein	cds-AAY93008.1	87.4749	-0.522678	0.696079	0.240165	-2.17633	0.0295305	0.0674605
phaC	PFL_0432	poly(3-hydroxyalkanoate) synthase 2	cds-AAY95841.1	4527.66	-0.521764	0.69652	0.168101	-3.10388	0.00191002	0.00702334
>lcl|CP000076.1_cds_AAY92964.1_3620 [locus_tag=PFL_3698] [protein=conserved hypothetical protein] [protein_id=AAY92964.1] [location=complement(4292511..4293926)] [gbkey=CDS]	PFL_3698	conserved hypothetical protein	cds-AAY92964.1	408.511	-0.521351	0.696719	0.246919	-2.11142	0.034736	0.0772699
>lcl|CP000076.1_cds_AAY95098.1_5785 [locus_tag=PFL_5908] [protein=SdiA-regulated domain protein] [protein_id=AAY95098.1] [location=complement(6718086..6719015)] [gbkey=CDS]	PFL_5908	SdiA-regulated domain protein	cds-AAY95098.1	1780.53	-0.520763	0.697003	0.187174	-2.78223	0.0053986	0.0167559
>lcl|CP000076.1_cds_AAY95215.1_5904 [locus_tag=PFL_6026] [protein=conserved domain protein] [protein_id=AAY95215.1] [location=complement(6844648..6845616)] [gbkey=CDS]	PFL_6026	conserved domain protein	cds-AAY95215.1	1389.02	-0.519536	0.697596	0.215586	-2.40988	0.0159577	0.0409268
>lcl|CP000076.1_cds_AAY93960.1_4644 [locus_tag=PFL_4729] [protein=conserved hypothetical protein] [protein_id=AAY93960.1] [location=5467276..5467890] [gbkey=CDS]	PFL_4729	conserved hypothetical protein	cds-AAY93960.1	269.598	-0.517704	0.698482	0.177446	-2.91754	0.00352805	0.011755
>lcl|CP000076.1_cds_AAY91817.2_2483 [locus_tag=PFL_2544] [protein=acetyltransferase, GNAT family] [protein_id=AAY91817.2] [location=complement(2814910..2815344)] [gbkey=CDS]	PFL_2544	acetyltransferase, GNAT family	cds-AAY91817.2	2106.1	-0.516816	0.698913	0.162701	-3.17647	0.00149078	0.00569345
>lcl|CP000076.1_cds_AAY93849.1_4513 [locus_tag=PFL_4602] [protein=auxiliary transport protein, membrane fusion protein family] [protein_id=AAY93849.1] [location=complement(5311207..5312073)] [gbkey=CDS]	PFL_4602	auxiliary transport protein, membrane fusion protein family	cds-AAY93849.1	652.465	-0.516652	0.698992	0.148625	-3.4762	0.000508564	0.0022792
>lcl|CP000076.1_cds_AAY94920.1_5607 [locus_tag=PFL_5730] [protein=TraX family protein] [protein_id=AAY94920.1] [location=complement(6529151..6529891)] [gbkey=CDS]	PFL_5730	TraX family protein	cds-AAY94920.1	378.785	-0.515005	0.69979	0.234173	-2.19926	0.0278597	0.0641719
>lcl|CP000076.1_cds_AAY94999.2_5686 [locus_tag=PFL_5809] [protein=transcriptional regulator, LysR family] [protein_id=AAY94999.2] [location=6617261..6618166] [gbkey=CDS]	PFL_5809	transcriptional regulator, LysR family	cds-AAY94999.2	331.038	-0.514136	0.700212	0.227403	-2.26091	0.023765	0.0566205
uppP	PFL_3114	undecaprenyl-diphosphatase UppP	cds-AAY92384.1	633.239	-0.513585	0.70048	0.204788	-2.50788	0.0121457	0.0327318
>lcl|CP000076.1_cds_AAY95698.1_280 [locus_tag=PFL_0287] [protein=tetratricopeptide repeat protein] [protein_id=AAY95698.1] [location=333148..334305] [gbkey=CDS]	PFL_0287	tetratricopeptide repeat protein	cds-AAY95698.1	2330.37	-0.513233	0.700651	0.200634	-2.55805	0.0105261	0.0291125
>lcl|CP000076.1_cds_AAY93323.1_3993 [locus_tag=PFL_4062] [protein=conserved hypothetical protein] [protein_id=AAY93323.1] [location=complement(4677261..4678652)] [gbkey=CDS]	PFL_4062	conserved hypothetical protein	cds-AAY93323.1	187.29	-0.512948	0.700789	0.197553	-2.59651	0.00941771	0.0265956
traD	PFL_4696	conjugative coupling factor TraD, PFGI-1 class	cds-AAY93935.1	827.824	-0.512624	0.700947	0.144651	-3.54387	0.000394295	0.00184427
hscB	PFL_4962	Fe-S protein assembly co-chaperone HscB	cds-AAY94191.2	6464.48	-0.512192	0.701156	0.153107	-3.34533	0.000821857	0.00341731
>lcl|CP000076.1_cds_AAY91920.2_2586 [locus_tag=PFL_2647] [protein=conserved hypothetical protein] [protein_id=AAY91920.2] [location=2927691..2928518] [gbkey=CDS]	PFL_2647	conserved hypothetical protein	cds-AAY91920.2	89.7026	-0.512151	0.701176	0.259277	-1.97531	0.0482333	0.10021
>lcl|CP000076.1_cds_AAY90864.1_1536 [locus_tag=PFL_1567] [protein=transporter, major facilitator family] [protein_id=AAY90864.1] [location=complement(1767111..1768271)] [gbkey=CDS]	PFL_1567	transporter, major facilitator family	cds-AAY90864.1	1089.66	-0.511022	0.701725	0.191024	-2.67518	0.007469	0.0220245
>lcl|CP000076.1_cds_AAY91769.1_2436 [locus_tag=PFL_2496] [protein=transcriptional regulator, LysR family] [protein_id=AAY91769.1] [location=complement(2763416..2764306)] [gbkey=CDS]	PFL_2496	transcriptional regulator, LysR family	cds-AAY91769.1	569.292	-0.510932	0.701769	0.174672	-2.9251	0.00344343	0.0115424
>lcl|CP000076.1_cds_AAY96286.1_4607 [locus_tag=PFL_4694] [protein=conserved hypothetical protein] [protein_id=AAY96286.1] [location=5424172..5424723] [gbkey=CDS]	PFL_4694	conserved hypothetical protein	cds-AAY96286.1	65.125	-0.510686	0.701889	0.257194	-1.9856	0.0470773	0.0985796
>lcl|CP000076.1_cds_AAY91625.2_2294 [locus_tag=PFL_6249] [protein=conserved hypothetical protein] [protein_id=AAY91625.2] [location=complement(2625286..2625945)] [gbkey=CDS]	PFL_6249	conserved hypothetical protein	cds-AAY91625.2	925.548	-0.510488	0.701985	0.206233	-2.4753	0.0133123	0.0352838
>lcl|CP000076.1_cds_AAY91709.1_2377 [locus_tag=PFL_2436] [protein=translocator protein, LysE family] [protein_id=AAY91709.1] [location=complement(2700490..2701104)] [gbkey=CDS]	PFL_2436	translocator protein, LysE family	cds-AAY91709.1	357.46	-0.509879	0.702281	0.182897	-2.78779	0.00530693	0.0165273
mqsR	PFL_1053	motility quorum-sensing regulator MqsR	cds-AAY90340.2	196.713	-0.509821	0.70231	0.258377	-1.97317	0.0484766	0.100561
>lcl|CP000076.1_cds_AAY93596.1_4263 [locus_tag=PFL_4341] [protein=conserved hypothetical protein] [protein_id=AAY93596.1] [location=complement(5049494..5049685)] [gbkey=CDS]	PFL_4341	conserved hypothetical protein	cds-AAY93596.1	352.302	-0.508905	0.702756	0.25136	-2.0246	0.0429083	0.091429
yqaA	PFL_2890	inner membrane protein YqaA	cds-AAY92162.1	144.908	-0.508702	0.702854	0.196952	-2.58288	0.00979801	0.0274093
>lcl|CP000076.1_cds_AAY90868.1_1539 [locus_tag=PFL_1571] [protein=conserved hypothetical protein] [protein_id=AAY90868.1] [location=complement(1769620..1769880)] [gbkey=CDS]	PFL_1571	conserved hypothetical protein	cds-AAY90868.1	840.093	-0.508601	0.702904	0.206542	-2.46246	0.0137988	0.0362895
>lcl|CP000076.1_cds_AAY91726.1_2393 [locus_tag=PFL_2453] [protein=NAD-dependent deacetylase] [protein_id=AAY91726.1] [location=complement(2716189..2716938)] [gbkey=CDS]	PFL_2453	NAD-dependent deacetylase	cds-AAY91726.1	1244.34	-0.507784	0.703302	0.18012	-2.81914	0.00481526	0.0152959
>lcl|CP000076.1_cds_AAY91329.1_1999 [locus_tag=PFL_2044] [protein=conserved hypothetical protein] [protein_id=AAY91329.1] [location=complement(2270828..2271025)] [gbkey=CDS]	PFL_2044	conserved hypothetical protein	cds-AAY91329.1	274.048	-0.506954	0.703706	0.205019	-2.47272	0.0134089	0.0354626
aphA_1	PFL_3640	acetylpolyamine aminohydrolase	cds-AAY92906.1	3163.86	-0.506743	0.70381	0.143074	-3.54182	0.000397383	0.00185445
>lcl|CP000076.1_cds_AAY94547.1_5231 [locus_tag=PFL_5337] [protein=conserved hypothetical protein] [protein_id=AAY94547.1] [location=complement(6101801..6102166)] [gbkey=CDS]	PFL_5337	conserved hypothetical protein	cds-AAY94547.1	1289.96	-0.506231	0.704059	0.155406	-3.25748	0.00112405	0.00445994
>lcl|CP000076.1_cds_AAY91790.2_2457 [locus_tag=PFL_2517] [protein=conserved hypothetical protein] [protein_id=AAY91790.2] [location=2783981..2784478] [gbkey=CDS]	PFL_2517	conserved hypothetical protein	cds-AAY91790.2	251.155	-0.50571	0.704314	0.190207	-2.65874	0.00784334	0.022962
pntAB	PFL_0114	NAD(P) transhydrogenase, alpha subunit part 2	cds-AAY95531.1	188.511	-0.50545	0.70444	0.218119	-2.31732	0.0204864	0.0500797
>lcl|CP000076.1_cds_AAY92930.2_3587 [locus_tag=PFL_3664] [protein=periplasmic sugar-binding domain protein/LacI transcriptional regulator] [protein_id=AAY92930.2] [location=complement(4237698..4238783)] [gbkey=CDS]	PFL_3664	periplasmic sugar-binding domain protein/LacI transcriptional regulator	cds-AAY92930.2	3923.85	-0.505328	0.7045	0.209588	-2.41105	0.0159068	0.0408305
>lcl|CP000076.1_cds_AAY92803.1_3461 [locus_tag=PFL_3536] [protein=amidase family protein] [protein_id=AAY92803.1] [location=4077152..4078591] [gbkey=CDS]	PFL_3536	amidase family protein	cds-AAY92803.1	379.943	-0.50515	0.704587	0.166294	-3.03768	0.00238404	0.00848028
>lcl|CP000076.1_cds_AAY92564.1_3223 [locus_tag=PFL_3295] [protein=conserved hypothetical protein] [protein_id=AAY92564.1] [location=3803420..3803743] [gbkey=CDS]	PFL_3295	conserved hypothetical protein	cds-AAY92564.1	137.689	-0.50456	0.704875	0.224272	-2.24977	0.0244635	0.0579005
>lcl|CP000076.1_cds_AAY92183.2_2843 [locus_tag=PFL_2910] [protein=conserved hypothetical protein] [protein_id=AAY92183.2] [location=complement(3254192..3254743)] [gbkey=CDS]	PFL_2910	conserved hypothetical protein	cds-AAY92183.2	267.638	-0.503342	0.705471	0.18543	-2.71447	0.00663829	0.0199705
>lcl|CP000076.1_cds_AAY96010.1_590 [locus_tag=PFL_0603] [protein=serine 3-dehydrogenase] [protein_id=AAY96010.1] [location=703982..704749] [gbkey=CDS]	PFL_0603	serine 3-dehydrogenase	cds-AAY96010.1	1330.19	-0.503025	0.705626	0.182602	-2.75476	0.00587356	0.0180071
>lcl|CP000076.1_cds_AAY91057.1_1726 [locus_tag=PFL_1768] [protein=conserved hypothetical protein] [protein_id=AAY91057.1] [location=complement(1970076..1970483)] [gbkey=CDS]	PFL_1768	conserved hypothetical protein	cds-AAY91057.1	3907.34	-0.502968	0.705654	0.200959	-2.50284	0.0123203	0.0330788
>lcl|CP000076.1_cds_AAY94040.1_4724 [locus_tag=PFL_4810] [protein=transcriptional regulator, AraC family] [protein_id=AAY94040.1] [location=5551837..5552766] [gbkey=CDS]	PFL_4810	transcriptional regulator, AraC family	cds-AAY94040.1	1119.88	-0.502933	0.705671	0.173581	-2.8974	0.00376275	0.0124487
>lcl|CP000076.1_cds_AAY90385.1_1071 [locus_tag=PFL_1098] [protein=conserved hypothetical protein] [protein_id=AAY90385.1] [location=complement(1251819..1253945)] [gbkey=CDS]	PFL_1098	conserved hypothetical protein	cds-AAY90385.1	2642.26	-0.50103	0.706602	0.174259	-2.8752	0.00403766	0.0132008
>lcl|CP000076.1_cds_AAY92371.1_3033 [locus_tag=PFL_3101] [protein=RimK-like ATP-grasp domain protein] [protein_id=AAY92371.1] [location=complement(3571100..3572686)] [gbkey=CDS]	PFL_3101	RimK-like ATP-grasp domain protein	cds-AAY92371.1	812.863	-0.500967	0.706633	0.2089	-2.39812	0.0164793	0.0419648
ampD	PFL_0853	N-acetyl-anhydromuramyl-L-alanine amidase AmpD	cds-AAY96250.1	903.151	-0.500917	0.706658	0.14917	-3.35802	0.000785043	0.00329567
>lcl|CP000076.1_cds_AAY91139.1_1807 [locus_tag=PFL_1851] [protein=transcriptional regulator, LysR family] [protein_id=AAY91139.1] [location=2055125..2056048] [gbkey=CDS]	PFL_1851	transcriptional regulator, LysR family	cds-AAY91139.1	520.942	-0.500717	0.706755	0.149418	-3.35111	0.000804882	0.00336276
>lcl|CP000076.1_cds_AAY93955.2_4639 [locus_tag=PFL_4724] [protein=conserved hypothetical protein] [protein_id=AAY93955.2] [location=5462117..5462374] [gbkey=CDS]	PFL_4724	conserved hypothetical protein	cds-AAY93955.2	231.995	-0.500595	0.706815	0.187473	-2.67022	0.00758004	0.0223089
>lcl|CP000076.1_cds_AAY91919.1_2585 [locus_tag=PFL_2646] [protein=transcriptional regulator, LysR family] [protein_id=AAY91919.1] [location=complement(2926631..2927548)] [gbkey=CDS]	PFL_2646	transcriptional regulator, LysR family	cds-AAY91919.1	175.338	-0.500422	0.7069	0.188201	-2.65898	0.00783778	0.0229567
>lcl|CP000076.1_cds_AAY92750.1_3409 [locus_tag=PFL_3483] [protein=RNA polymerase sigma-70 factor, ECF family] [protein_id=AAY92750.1] [location=4005090..4005599] [gbkey=CDS]	PFL_3483	RNA polymerase sigma-70 factor, ECF family	cds-AAY92750.1	466.249	-0.50028	0.70697	0.16686	-2.9982	0.0027158	0.00943577
>lcl|CP000076.1_cds_AAY91951.1_2617 [locus_tag=PFL_2678] [protein=MaoC-like protein] [protein_id=AAY91951.1] [location=complement(2957308..2957784)] [gbkey=CDS]	PFL_2678	MaoC-like protein	cds-AAY91951.1	233.201	-0.500213	0.707002	0.205986	-2.42838	0.0151664	0.0391937
>lcl|CP000076.1_cds_AAY94248.2_4932 [locus_tag=PFL_5020] [protein=amino acid ABC transporter, ATP-binding protein] [protein_id=AAY94248.2] [location=5778288..5779082] [gbkey=CDS]	PFL_5020	amino acid ABC transporter, ATP-binding protein	cds-AAY94248.2	329.891	-0.500026	0.707094	0.188703	-2.6498	0.00805393	0.0234567
>lcl|CP000076.1_cds_AAY95625.1_207 [locus_tag=PFL_0214] [protein=conserved hypothetical protein] [protein_id=AAY95625.1] [location=253641..254978] [gbkey=CDS]	PFL_0214	conserved hypothetical protein	cds-AAY95625.1	146.932	-0.498711	0.707739	0.208617	-2.39056	0.0168229	0.0426441
>lcl|CP000076.1_cds_AAY91758.1_2425 [locus_tag=PFL_2485] [protein=conserved hypothetical protein] [protein_id=AAY91758.1] [location=2749266..2750492] [gbkey=CDS]	PFL_2485	conserved hypothetical protein	cds-AAY91758.1	151.433	-0.498482	0.707851	0.246991	-2.01822	0.0435685	0.092408
>lcl|CP000076.1_cds_AAY93972.1_4656 [locus_tag=PFL_4741] [protein=transporter, CPA2 family] [protein_id=AAY93972.1] [location=5478387..5479724] [gbkey=CDS]	PFL_4741	transporter, CPA2 family	cds-AAY93972.1	1013.74	-0.49826	0.70796	0.184747	-2.69698	0.00699706	0.0208749
>lcl|CP000076.1_cds_AAY92695.1_3354 [locus_tag=PFL_3427] [protein=conserved hypothetical protein] [protein_id=AAY92695.1] [location=complement(3945087..3945431)] [gbkey=CDS]	PFL_3427	conserved hypothetical protein	cds-AAY92695.1	899.863	-0.498096	0.708041	0.166315	-2.99489	0.00274543	0.00951623
pilT	PFL_5837	twitching motility protein PilT	cds-AAY95027.2	1181.64	-0.497742	0.708214	0.160765	-3.09609	0.00196094	0.00718226
>lcl|CP000076.1_cds_AAY91005.1_1676 [locus_tag=PFL_1710] [protein=ABC transporter, substrate-binding protein, QAT family] [protein_id=AAY91005.1] [location=1913414..1914265] [gbkey=CDS]	PFL_1710	ABC transporter, substrate-binding protein, QAT family	cds-AAY91005.1	531.632	-0.497522	0.708323	0.160322	-3.10326	0.00191404	0.00703391
soxR	PFL_4160	redox-sensitive transcriptional activator SoxR	cds-AAY93416.1	214.783	-0.497399	0.708383	0.191972	-2.59099	0.00956989	0.0269068
>lcl|CP000076.1_cds_AAY93409.1_4078 [locus_tag=PFL_4153] [protein=translocator protein, LysE family] [protein_id=AAY93409.1] [location=complement(4822581..4823195)] [gbkey=CDS]	PFL_4153	translocator protein, LysE family	cds-AAY93409.1	999.801	-0.497328	0.708417	0.240757	-2.06568	0.0388582	0.0844696
>lcl|CP000076.1_cds_AAY92610.1_3269 [locus_tag=PFL_3341] [protein=alpha/beta hydrolase family protein] [protein_id=AAY92610.1] [location=complement(3857850..3858917)] [gbkey=CDS]	PFL_3341	alpha/beta hydrolase family protein	cds-AAY92610.1	455.179	-0.496081	0.70903	0.142947	-3.4704	0.00051969	0.00231547
>lcl|CP000076.1_cds_AAY91830.1_2496 [locus_tag=PFL_2557] [protein=efflux transporter, RND family, MFP subunit] [protein_id=AAY91830.1] [location=complement(2832272..2833438)] [gbkey=CDS]	PFL_2557	efflux transporter, RND family, MFP subunit	cds-AAY91830.1	83.7144	-0.496032	0.709054	0.236016	-2.10169	0.0355808	0.0786685
pilL	PFL_4675	putative type IV pilus biogenesis protein PilL	cds-AAY93918.1	249.011	-0.495833	0.709152	0.198602	-2.49662	0.0125384	0.0336029
adh	PFL_4068	alcohol dehydrogenase, zinc-dependent	cds-AAY93329.1	5908.46	-0.495545	0.709294	0.238188	-2.08048	0.0374818	0.0820914
>lcl|CP000076.1_cds_AAY96172.1_754 [locus_tag=PFL_0770] [protein=transcriptional regulator, LysR family] [protein_id=AAY96172.1] [location=894902..895813] [gbkey=CDS]	PFL_0770	transcriptional regulator, LysR family	cds-AAY96172.1	688.855	-0.495396	0.709367	0.136645	-3.62543	0.000288476	0.00139751
>lcl|CP000076.1_cds_AAY95789.1_370 [locus_tag=PFL_0380] [protein=transporter, major facilitator family] [protein_id=AAY95789.1] [location=complement(432309..433721)] [gbkey=CDS]	PFL_0380	transporter, major facilitator family	cds-AAY95789.1	789.048	-0.494683	0.709718	0.148541	-3.33028	0.000867601	0.00357344
pnuC	PFL_3116	nicotinamide mononucleotide transporter PnuC	cds-AAY92386.1	944.414	-0.494675	0.709721	0.144347	-3.427	0.0006103	0.00264579
>lcl|CP000076.1_cds_AAY91042.1_1711 [locus_tag=PFL_1747] [protein=alpha/beta hydrolase family protein] [protein_id=AAY91042.1] [location=1954274..1955128] [gbkey=CDS]	PFL_1747	alpha/beta hydrolase family protein	cds-AAY91042.1	820.026	-0.494506	0.709805	0.190588	-2.59464	0.00946913	0.0266973
>lcl|CP000076.1_cds_AAY93892.2_4556 [locus_tag=PFL_4645] [protein=RDD domain protein] [protein_id=AAY93892.2] [location=5361958..5362446] [gbkey=CDS]	PFL_4645	RDD domain protein	cds-AAY93892.2	911.42	-0.49443	0.709842	0.137575	-3.59391	0.000325756	0.0015571
>lcl|CP000076.1_cds_AAY94253.1_4937 [locus_tag=PFL_5025] [protein=amidohydrolase family protein] [protein_id=AAY94253.1] [location=5782703..5784448] [gbkey=CDS]	PFL_5025	amidohydrolase family protein	cds-AAY94253.1	428.716	-0.494344	0.709884	0.151334	-3.26657	0.0010886	0.00433452
>lcl|CP000076.1_cds_AAY91950.1_2616 [locus_tag=PFL_2677] [protein=conserved hypothetical protein] [protein_id=AAY91950.1] [location=complement(2956544..2956945)] [gbkey=CDS]	PFL_2677	conserved hypothetical protein	cds-AAY91950.1	433.241	-0.493752	0.710176	0.151611	-3.2567	0.00112717	0.00446481
>lcl|CP000076.1_cds_AAY96261.1_840 [locus_tag=PFL_0864] [protein=TonB-dependent outermembrane receptor] [protein_id=AAY96261.1] [location=complement(1001988..1004273)] [gbkey=CDS]	PFL_0864	TonB-dependent outermembrane receptor	cds-AAY96261.1	1498.99	-0.493733	0.710185	0.147036	-3.3579	0.000785376	0.00329567
>lcl|CP000076.1_cds_AAY94599.1_5279 [locus_tag=PFL_5389] [protein=methyl-accepting chemotaxis protein] [protein_id=AAY94599.1] [location=6158642..6160264] [gbkey=CDS]	PFL_5389	methyl-accepting chemotaxis protein	cds-AAY94599.1	147.891	-0.493695	0.710204	0.20159	-2.449	0.0143254	0.0373205
>lcl|CP000076.1_cds_AAY90631.1_1317 [locus_tag=PFL_1346] [protein=amidase family protein] [protein_id=AAY90631.1] [location=1522407..1523870] [gbkey=CDS]	PFL_1346	amidase family protein	cds-AAY90631.1	241.072	-0.493401	0.710348	0.18715	-2.6364	0.0083791	0.0242743
suhB	PFL_4969	inositol-1-monophosphatase	cds-AAY94198.1	23333.1	-0.492423	0.71083	0.203605	-2.41852	0.0155836	0.0400853
>lcl|CP000076.1_cds_AAY92391.1_3053 [locus_tag=PFL_3121] [protein=peptidase, C39 family] [protein_id=AAY92391.1] [location=3591363..3592043] [gbkey=CDS]	PFL_3121	peptidase, C39 family	cds-AAY92391.1	372.113	-0.491801	0.711137	0.169751	-2.89719	0.00376525	0.0124502
>lcl|CP000076.1_cds_AAY93852.2_4516 [locus_tag=PFL_4605] [protein=conserved hypothetical protein] [protein_id=AAY93852.2] [location=complement(5314423..5314890)] [gbkey=CDS]	PFL_4605	conserved hypothetical protein	cds-AAY93852.2	712.468	-0.491385	0.711342	0.196906	-2.49554	0.0125767	0.0336681
>lcl|CP000076.1_cds_AAY90827.1_1512 [locus_tag=PFL_1544] [protein=transcriptional regulator, LysR family] [protein_id=AAY90827.1] [location=complement(1733192..1734115)] [gbkey=CDS]	PFL_1544	transcriptional regulator, LysR family	cds-AAY90827.1	360.92	-0.49106	0.711502	0.19492	-2.51929	0.0117592	0.031944
>lcl|CP000076.1_cds_AAY92933.1_3590 [locus_tag=PFL_3667] [protein=peptidase, S49 family] [protein_id=AAY92933.1] [location=complement(4241924..4242958)] [gbkey=CDS]	PFL_3667	peptidase, S49 family	cds-AAY92933.1	1344.39	-0.490935	0.711564	0.193224	-2.54076	0.0110611	0.030372
>lcl|CP000076.1_cds_AAY90704.1_1390 [locus_tag=PFL_1419] [protein=conserved hypothetical protein] [protein_id=AAY90704.1] [location=complement(1600500..1600874)] [gbkey=CDS]	PFL_1419	conserved hypothetical protein	cds-AAY90704.1	940.005	-0.490576	0.711741	0.194597	-2.52099	0.0117026	0.0318328
>lcl|CP000076.1_cds_AAY95336.1_6025 [locus_tag=PFL_6148] [protein=transcriptional regulator, GntR family/aminotransferase, classes I and II family protein] [protein_id=AAY95336.1] [location=complement(6982451..6984001)] [gbkey=CDS]	PFL_6148	transcriptional regulator, GntR family/aminotransferase, classes I and II family protein	cds-AAY95336.1	444.071	-0.490507	0.711775	0.144463	-3.39538	0.000685334	0.00292537
>lcl|CP000076.1_cds_AAY93457.1_4125 [locus_tag=PFL_4201] [protein=conserved hypothetical protein] [protein_id=AAY93457.1] [location=4888026..4888310] [gbkey=CDS]	PFL_4201	conserved hypothetical protein	cds-AAY93457.1	2939.72	-0.489732	0.712157	0.161499	-3.03242	0.00242605	0.00859964
>lcl|CP000076.1_cds_AAY96129.2_711 [locus_tag=PFL_0722] [protein=sodium/calcium exchanger family protein] [protein_id=AAY96129.2] [location=837275..838363] [gbkey=CDS]	PFL_0722	sodium/calcium exchanger family protein	cds-AAY96129.2	383.833	-0.48931	0.712366	0.197832	-2.47337	0.0133847	0.0354141
>lcl|CP000076.1_cds_AAY91810.1_2476 [locus_tag=PFL_2537] [protein=methyl-accepting chemotaxis protein] [protein_id=AAY91810.1] [location=complement(2806242..2807864)] [gbkey=CDS]	PFL_2537	methyl-accepting chemotaxis protein	cds-AAY91810.1	1887.59	-0.488918	0.712559	0.248278	-1.96923	0.0489263	0.101305
>lcl|CP000076.1_cds_AAY91940.2_2606 [locus_tag=PFL_2667] [protein=phenazine biosynthesis protein, PhzF family] [protein_id=AAY91940.2] [location=2948768..2949553] [gbkey=CDS]	PFL_2667	phenazine biosynthesis protein, PhzF family	cds-AAY91940.2	382.547	-0.487629	0.713196	0.195439	-2.49505	0.012594	0.033685
>lcl|CP000076.1_cds_AAY90736.1_1421 [locus_tag=PFL_1452] [protein=peptidase, M48 family] [protein_id=AAY90736.1] [location=complement(1632039..1633472)] [gbkey=CDS]	PFL_1452	peptidase, M48 family	cds-AAY90736.1	3919.97	-0.487333	0.713343	0.208539	-2.33689	0.0194449	0.0479757
>lcl|CP000076.1_cds_AAY94012.2_4696 [locus_tag=PFL_4782] [protein=conserved hypothetical protein] [protein_id=AAY94012.2] [location=5521824..5522279] [gbkey=CDS]	PFL_4782	conserved hypothetical protein	cds-AAY94012.2	1125.55	-0.486593	0.713708	0.141285	-3.44405	0.000573073	0.00251839
>lcl|CP000076.1_cds_AAY95335.1_6024 [locus_tag=PFL_6147] [protein=YeeE/YedE family protein] [protein_id=AAY95335.1] [location=complement(6981200..6982411)] [gbkey=CDS]	PFL_6147	YeeE/YedE family protein	cds-AAY95335.1	548.089	-0.484934	0.71453	0.164218	-2.95298	0.00314724	0.010678
>lcl|CP000076.1_cds_AAY94247.1_4931 [locus_tag=PFL_5019] [protein=transcriptional regulator, LysR family] [protein_id=AAY94247.1] [location=complement(5777142..5778071)] [gbkey=CDS]	PFL_5019	transcriptional regulator, LysR family	cds-AAY94247.1	699.17	-0.484394	0.714797	0.137679	-3.51828	0.000434348	0.00200095
gcl	PFL_1701	glyoxylate carboligase	cds-AAY90996.1	723.773	-0.483783	0.7151	0.166681	-2.90245	0.00370261	0.012283
>lcl|CP000076.1_cds_AAY95416.1_6105 [locus_tag=PFL_6228] [protein=proline-specific permease, ProY family] [protein_id=AAY95416.1] [location=complement(7068760..7070172)] [gbkey=CDS]	PFL_6228	proline-specific permease, ProY family	cds-AAY95416.1	621.953	-0.483666	0.715158	0.172162	-2.80937	0.0049638	0.0156584
>lcl|CP000076.1_cds_AAY93267.1_3939 [locus_tag=PFL_4006] [protein=conserved hypothetical protein] [protein_id=AAY93267.1] [location=4623330..4623692] [gbkey=CDS]	PFL_4006	conserved hypothetical protein	cds-AAY93267.1	4884.81	-0.483091	0.715443	0.21441	-2.25312	0.0242517	0.0575107
>lcl|CP000076.1_cds_AAY93599.2_4266 [locus_tag=PFL_4344] [protein=putative long-chain-fatty-acid--CoA ligase] [protein_id=AAY93599.2] [location=complement(5051027..5052865)] [gbkey=CDS]	PFL_4344	putative long-chain-fatty-acid--CoA ligase	cds-AAY93599.2	1747.23	-0.481671	0.716148	0.183036	-2.63157	0.00849921	0.0244918
rhlG	PFL_1243	rhamnolipids biosynthesis 3-oxoacyl-[acyl-carrier-protein	cds-AAY90530.1	904.017	-0.481113	0.716425	0.181307	-2.65358	0.00796434	0.0232716
ybhO	PFL_4745	putative cardiolipin synthetase YbhO	cds-AAY93976.1	1630.04	-0.480972	0.716495	0.122486	-3.92675	8.61e-05	0.000483049
>lcl|CP000076.1_cds_AAY95742.2_324 [locus_tag=PFL_0332] [protein=polyamine/opine/phosphonate ABC transporter, POPT family, permease protein] [protein_id=AAY95742.2] [location=complement(383432..384247)] [gbkey=CDS]	PFL_0332	polyamine/opine/phosphonate ABC transporter, POPT family, permease protein	cds-AAY95742.2	100.338	-0.480699	0.71663	0.215804	-2.22749	0.0259148	0.0606767
>lcl|CP000076.1_cds_AAY91599.1_2267 [locus_tag=PFL_2326] [protein=transcriptional regulator, AraC family] [protein_id=AAY91599.1] [location=complement(2590951..2591916)] [gbkey=CDS]	PFL_2326	transcriptional regulator, AraC family	cds-AAY91599.1	385.367	-0.480581	0.716689	0.241853	-1.98708	0.0469137	0.0983384
>lcl|CP000076.1_cds_AAY92679.1_3338 [locus_tag=PFL_3410] [protein=transcription activator, effector binding domain protein] [protein_id=AAY92679.1] [location=complement(3929056..3929544)] [gbkey=CDS]	PFL_3410	transcription activator, effector binding domain protein	cds-AAY92679.1	690.898	-0.47987	0.717042	0.136615	-3.51257	0.000443793	0.00203677
>lcl|CP000076.1_cds_AAY92383.1_3045 [locus_tag=PFL_3113] [protein=conserved hypothetical protein] [protein_id=AAY92383.1] [location=complement(3584538..3584960)] [gbkey=CDS]	PFL_3113	conserved hypothetical protein	cds-AAY92383.1	225.588	-0.479538	0.717207	0.204904	-2.34031	0.0192677	0.0475961
>lcl|CP000076.1_cds_AAY90627.2_1313 [locus_tag=PFL_1342] [protein=beta-lactamase] [protein_id=AAY90627.2] [location=1518228..1519325] [gbkey=CDS]	PFL_1342	beta-lactamase	cds-AAY90627.2	233.719	-0.4791	0.717425	0.201607	-2.37641	0.0174822	0.0440046
>lcl|CP000076.1_cds_AAY92841.1_3499 [locus_tag=PFL_3575] [protein=citrate transporter family protein] [protein_id=AAY92841.1] [location=4123128..4124519] [gbkey=CDS]	PFL_3575	citrate transporter family protein	cds-AAY92841.1	267.036	-0.478919	0.717515	0.181958	-2.63204	0.00848748	0.0244906
mpl	PFL_5467	UDP-N-acetylmuramate:L-alanyl-gamma-D-glutamyl-meso-diaminopimelate ligase	cds-AAY94677.2	3471.76	-0.477586	0.718178	0.158127	-3.02026	0.00252557	0.00889562
>lcl|CP000076.1_cds_AAY92751.1_3410 [locus_tag=PFL_3484] [protein=putative sigma factor regulatory protein] [protein_id=AAY92751.1] [location=4005632..4006579] [gbkey=CDS]	PFL_3484	putative sigma factor regulatory protein	cds-AAY92751.1	382.83	-0.476664	0.718637	0.188333	-2.53097	0.0113748	0.0311074
>lcl|CP000076.1_cds_AAY91513.1_2181 [locus_tag=PFL_2240] [protein=TonB-dependent outermembrane receptor] [protein_id=AAY91513.1] [location=complement(2502647..2504740)] [gbkey=CDS]	PFL_2240	TonB-dependent outermembrane receptor	cds-AAY91513.1	1792.05	-0.476555	0.718692	0.175845	-2.71009	0.00672649	0.020206
atsK	PFL_0210	alkylsulfatase AtsK	cds-AAY95621.1	157.443	-0.475822	0.719057	0.226307	-2.10255	0.0355047	0.0786336
>lcl|CP000076.1_cds_AAY92425.2_3087 [locus_tag=PFL_3155] [protein=sigma factor regulatory protein, FecR/PupR family] [protein_id=AAY92425.2] [location=complement(3630830..3631789)] [gbkey=CDS]	PFL_3155	sigma factor regulatory protein, FecR/PupR family	cds-AAY92425.2	849.954	-0.47546	0.719237	0.143977	-3.30233	0.000958848	0.00387603
eutB	PFL_5473	ethanolamine ammonia-lyase, large subunit	cds-AAY94683.1	1389.61	-0.474897	0.719518	0.227268	-2.08958	0.0366552	0.0805491
>lcl|CP000076.1_cds_AAY93113.1_3784 [locus_tag=PFL_3849] [protein=BNR/Asp-box repeat protein] [protein_id=AAY93113.1] [location=complement(4451415..4452710)] [gbkey=CDS]	PFL_3849	BNR/Asp-box repeat protein	cds-AAY93113.1	196.613	-0.474542	0.719695	0.228162	-2.07985	0.0375396	0.0821296
higA	PFL_5369	addiction module antidote protein HigA	cds-AAY94579.1	513.784	-0.474037	0.719947	0.178332	-2.65818	0.00785645	0.0229893
>lcl|CP000076.1_cds_AAY95991.1_571 [locus_tag=PFL_0584] [protein=radical SAM domain protein] [protein_id=AAY95991.1] [location=678782..681079] [gbkey=CDS]	PFL_0584	radical SAM domain protein	cds-AAY95991.1	16295.6	-0.474024	0.719954	0.164132	-2.88807	0.00387611	0.0127546
>lcl|CP000076.1_cds_AAY91648.1_2317 [locus_tag=PFL_2375] [protein=conserved hypothetical protein] [protein_id=AAY91648.1] [location=2647330..2648403] [gbkey=CDS]	PFL_2375	conserved hypothetical protein	cds-AAY91648.1	7160.96	-0.473743	0.720094	0.219804	-2.1553	0.0311383	0.0705263
mraZ	PFL_5070	MraZ protein	cds-AAY94298.1	2214.67	-0.473426	0.720252	0.128408	-3.6869	0.000227	0.00113854
>lcl|CP000076.1_cds_AAY94496.1_5181 [locus_tag=PFL_5282] [protein=conserved hypothetical protein] [protein_id=AAY94496.1] [location=6049738..6050604] [gbkey=CDS]	PFL_5282	conserved hypothetical protein	cds-AAY94496.1	762.587	-0.473242	0.720344	0.163433	-2.89564	0.00378387	0.0124915
pyk_1	PFL_1697	pyruvate kinase	cds-AAY90992.1	485.008	-0.473064	0.720433	0.183962	-2.57153	0.010125	0.028182
>lcl|CP000076.1_cds_AAY94075.1_4759 [locus_tag=PFL_4845] [protein=putative membrane protein] [protein_id=AAY94075.1] [location=5590385..5590966] [gbkey=CDS]	PFL_4845	putative membrane protein	cds-AAY94075.1	875.225	-0.473026	0.720452	0.200257	-2.3621	0.018172	0.045553
>lcl|CP000076.1_cds_AAY91931.1_2597 [locus_tag=PFL_2658] [protein=TRAP transporter solute receptor, DctP family] [protein_id=AAY91931.1] [location=2938716..2939717] [gbkey=CDS]	PFL_2658	TRAP transporter solute receptor, DctP family	cds-AAY91931.1	165.862	-0.472929	0.720501	0.179722	-2.63144	0.0085023	0.0244918
yraL	PFL_5071	S-adenosylmethionine-dependent methyltransferase, YraL family	cds-AAY94299.2	2737.91	-0.471856	0.721037	0.141079	-3.34461	0.000823979	0.00342381
>lcl|CP000076.1_cds_AAY90718.1_1403 [locus_tag=PFL_1434] [protein=enoyl-CoA hydratase/isomerase family protein] [protein_id=AAY90718.1] [location=complement(1613558..1614670)] [gbkey=CDS]	PFL_1434	enoyl-CoA hydratase/isomerase family protein	cds-AAY90718.1	2517.46	-0.471833	0.721048	0.135916	-3.4715	0.000517566	0.00231106
phuW	PFL_5263	putative lipoprotein PhuW	cds-AAY94477.1	475.444	-0.471643	0.721143	0.188221	-2.50579	0.0122178	0.0328824
>lcl|CP000076.1_cds_AAY92113.1_2775 [locus_tag=PFL_2841] [protein=spermine/spermidine synthase family protein] [protein_id=AAY92113.1] [location=complement(3167148..3169655)] [gbkey=CDS]	PFL_2841	spermine/spermidine synthase family protein	cds-AAY92113.1	570.472	-0.4713	0.721314	0.213102	-2.21162	0.0269928	0.0627195
alkK	PFL_5117	putative medium-chain-fatty-acid--CoA ligase	cds-AAY94339.2	1804.66	-0.47126	0.721334	0.184181	-2.55868	0.010507	0.0290813
>lcl|CP000076.1_cds_AAY94045.1_4729 [locus_tag=PFL_4815] [protein=metallo-beta-lactamase domain protein] [protein_id=AAY94045.1] [location=complement(5557686..5558570)] [gbkey=CDS]	PFL_4815	metallo-beta-lactamase domain protein	cds-AAY94045.1	532.902	-0.470986	0.721471	0.170066	-2.76943	0.00561543	0.0173114
algD	PFL_1024	GDP-mannose 6-dehydrogenase AlgD	cds-AAY90311.1	383.955	-0.470722	0.721603	0.151422	-3.10868	0.00187923	0.006933
liuB	PFL_3937	methylcrotonyl-CoA carboxylase, beta subunit LiuB	cds-AAY93201.1	9287.55	-0.470637	0.721646	0.153315	-3.06973	0.00214251	0.00774756
>lcl|CP000076.1_cds_AAY94862.1_5548 [locus_tag=PFL_5671] [protein=hydrolase, carbon-nitrogen family protein] [protein_id=AAY94862.1] [location=6463856..6464650] [gbkey=CDS]	PFL_5671	hydrolase, carbon-nitrogen family protein	cds-AAY94862.1	2862.85	-0.47009	0.72192	0.18759	-2.50595	0.0122123	0.0328821
gcdR	PFL_0116	transcriptional regulator GcdR	cds-AAY95533.2	641.424	-0.4694	0.722265	0.192269	-2.44137	0.0146316	0.0380132
>lcl|CP000076.1_cds_AAY93811.1_4476 [locus_tag=PFL_4564] [protein=DGPF domain protein] [protein_id=AAY93811.1] [location=complement(5275355..5275699)] [gbkey=CDS]	PFL_4564	DGPF domain protein	cds-AAY93811.1	350.457	-0.469187	0.722372	0.23092	-2.03181	0.0421728	0.0902605
>lcl|CP000076.1_cds_AAY92814.1_3472 [locus_tag=PFL_3547] [protein=malate/L-lactate dehydrogenase family protein] [protein_id=AAY92814.1] [location=complement(4090976..4091980)] [gbkey=CDS]	PFL_3547	malate/L-lactate dehydrogenase family protein	cds-AAY92814.1	285.879	-0.468809	0.722561	0.167245	-2.80313	0.00506085	0.0158988
>lcl|CP000076.1_cds_AAY95517.1_99 [locus_tag=PFL_0100] [protein=conserved hypothetical protein] [protein_id=AAY95517.1] [location=complement(100744..101892)] [gbkey=CDS]	PFL_0100	conserved hypothetical protein	cds-AAY95517.1	1782.39	-0.468389	0.722771	0.223866	-2.09227	0.0364145	0.0801854
dtd	PFL_0412	D-tyrosyl-tRNA(Tyr) deacylase	cds-AAY95821.1	1072.95	-0.465679	0.72413	0.157626	-2.95432	0.00313357	0.0106381
>lcl|CP000076.1_cds_AAY93956.1_4640 [locus_tag=PFL_4725] [protein=glutamyl aminopeptidase, M42 family] [protein_id=AAY93956.1] [location=complement(5462417..5463505)] [gbkey=CDS]	PFL_4725	glutamyl aminopeptidase, M42 family	cds-AAY93956.1	728.241	-0.465643	0.724148	0.172935	-2.69259	0.00709002	0.0211048
>lcl|CP000076.1_cds_AAY92184.1_2845 [locus_tag=PFL_2912] [protein=putative betaine-aldehyde dehydrogenase] [protein_id=AAY92184.1] [location=complement(3255794..3257224)] [gbkey=CDS]	PFL_2912	putative betaine-aldehyde dehydrogenase	cds-AAY92184.1	273.827	-0.464736	0.724604	0.222567	-2.08807	0.0367916	0.0807247
cysK	PFL_1519	cysteine synthase A	cds-AAY90802.2	2800.82	-0.464476	0.724734	0.188735	-2.461	0.0138551	0.0363748
>lcl|CP000076.1_cds_AAY91039.1_1708 [locus_tag=PFL_1744] [protein=AMP-binding domain protein] [protein_id=AAY91039.1] [location=1951226..1952893] [gbkey=CDS]	PFL_1744	AMP-binding domain protein	cds-AAY91039.1	967.546	-0.464224	0.724861	0.155969	-2.97638	0.00291675	0.0099841
>lcl|CP000076.1_cds_AAY95084.1_5771 [locus_tag=PFL_5894] [protein=phosphatidylglycerophosphatase B-like protein] [protein_id=AAY95084.1] [location=complement(6704384..6704971)] [gbkey=CDS]	PFL_5894	phosphatidylglycerophosphatase B-like protein	cds-AAY95084.1	497.776	-0.464068	0.724939	0.162793	-2.85066	0.00436285	0.0140904
>lcl|CP000076.1_cds_AAY91572.1_2240 [locus_tag=PFL_2299] [protein=tRNA synthetase class II family protein] [protein_id=AAY91572.1] [location=2562092..2562541] [gbkey=CDS]	PFL_2299	tRNA synthetase class II family protein	cds-AAY91572.1	331.313	-0.463179	0.725386	0.201305	-2.30088	0.0213984	0.0519967
>lcl|CP000076.1_cds_AAY95121.1_5808 [locus_tag=PFL_5931] [protein=transcriptional regulator, TetR family] [protein_id=AAY95121.1] [location=6743640..6744278] [gbkey=CDS]	PFL_5931	transcriptional regulator, TetR family	cds-AAY95121.1	1980.42	-0.462932	0.72551	0.124605	-3.7152	0.000203045	0.00103541
>lcl|CP000076.1_cds_AAY96108.1_690 [locus_tag=PFL_0701] [protein=POTRA domain protein, ShlB-type] [protein_id=AAY96108.1] [location=complement(812873..814549)] [gbkey=CDS]	PFL_0701	POTRA domain protein, ShlB-type	cds-AAY96108.1	2416.54	-0.46267	0.725642	0.218061	-2.12174	0.0338592	0.0756779
>lcl|CP000076.1_cds_AAY93366.1_4035 [locus_tag=PFL_4105] [protein=conserved hypothetical protein] [protein_id=AAY93366.1] [location=4765217..4765765] [gbkey=CDS]	PFL_4105	conserved hypothetical protein	cds-AAY93366.1	270.229	-0.462513	0.725721	0.196049	-2.35918	0.0183155	0.0458564
fitA	PFL_2980	type I secretion system ATPase FitA	cds-AAY92252.1	266.419	-0.462267	0.725845	0.230484	-2.00564	0.0448952	0.0946925
>lcl|CP000076.1_cds_AAY91809.1_2475 [locus_tag=PFL_2536] [protein=HDIG domain protein] [protein_id=AAY91809.1] [location=complement(2804928..2806091)] [gbkey=CDS]	PFL_2536	HDIG domain protein	cds-AAY91809.1	981.559	-0.461549	0.726206	0.165118	-2.79527	0.00518559	0.0162322
>lcl|CP000076.1_cds_AAY93025.1_3690 [locus_tag=PFL_3760] [protein=conserved hypothetical protein] [protein_id=AAY93025.1] [location=complement(4363207..4363515)] [gbkey=CDS]	PFL_3760	conserved hypothetical protein	cds-AAY93025.1	88.2937	-0.461111	0.726427	0.209264	-2.20349	0.0275601	0.0636741
algF	PFL_1014	alginate biosynthesis protein AlgF	cds-AAY90301.1	228.094	-0.460908	0.726529	0.212649	-2.16746	0.0301999	0.0687067
>lcl|CP000076.1_cds_AAY93778.1_4444 [locus_tag=PFL_4531] [protein=transcriptional regulator, TetR family] [protein_id=AAY93778.1] [location=5245165..5245773] [gbkey=CDS]	PFL_4531	transcriptional regulator, TetR family	cds-AAY93778.1	1797.29	-0.460695	0.726636	0.207765	-2.21739	0.0265968	0.0619644
>lcl|CP000076.1_cds_AAY95671.1_253 [locus_tag=PFL_0260] [protein=transcriptional regulator, AraC family] [protein_id=AAY95671.1] [location=complement(304096..305142)] [gbkey=CDS]	PFL_0260	transcriptional regulator, AraC family	cds-AAY95671.1	2401.7	-0.46035	0.72681	0.192103	-2.39637	0.0165585	0.0421138
czcC	PFL_5220	cobalt/zinc/cadmium resistance protein CzcC	cds-AAY94439.1	133.912	-0.460006	0.726983	0.234167	-1.96443	0.04948	0.102278
>lcl|CP000076.1_cds_AAY92800.1_3458 [locus_tag=PFL_3533] [protein=conserved hypothetical protein] [protein_id=AAY92800.1] [location=4073064..4074425] [gbkey=CDS]	PFL_3533	conserved hypothetical protein	cds-AAY92800.1	358.641	-0.459892	0.72704	0.179263	-2.56545	0.0103041	0.0286151
pilS	PFL_4680	type IV pilus biogenesis protein PilS	cds-AAY93923.1	133.806	-0.459133	0.727423	0.207629	-2.21132	0.0270139	0.0627446
>lcl|CP000076.1_cds_AAY92634.1_3293 [locus_tag=PFL_3365] [protein=putative (R,R)-butanediol dehydrogenase] [protein_id=AAY92634.1] [location=3885856..3886923] [gbkey=CDS]	PFL_3365	putative (R,R)-butanediol dehydrogenase	cds-AAY92634.1	121.573	-0.458783	0.7276	0.189363	-2.42277	0.0154026	0.0396532
wecB	PFL_3595	UDP-N-acetylglucosamine 2-epimerase	cds-AAY92861.2	782.637	-0.458493	0.727746	0.139841	-3.27868	0.00104294	0.00418234
>lcl|CP000076.1_cds_AAY91831.1_2497 [locus_tag=PFL_2558] [protein=RND transporter, heavy metal efflux (HME) family, permease protein] [protein_id=AAY91831.1] [location=complement(2833428..2836649)] [gbkey=CDS]	PFL_2558	RND transporter, heavy metal efflux (HME) family, permease protein	cds-AAY91831.1	280.009	-0.457222	0.728387	0.169701	-2.69429	0.00705395	0.0210138
>lcl|CP000076.1_cds_AAY92545.1_3204 [locus_tag=PFL_3276] [protein=conserved hypothetical protein] [protein_id=AAY92545.1] [location=complement(3780940..3782112)] [gbkey=CDS]	PFL_3276	conserved hypothetical protein	cds-AAY92545.1	3184.71	-0.456823	0.728589	0.170129	-2.68515	0.00724966	0.0214607
aqpZ	PFL_1540	aquaporin Z	cds-AAY90823.1	246.194	-0.456785	0.728608	0.167699	-2.72384	0.00645276	0.0195278
>lcl|CP000076.1_cds_AAY90524.1_1211 [locus_tag=PFL_1237] [protein=putative membrane protein] [protein_id=AAY90524.1] [location=complement(1408482..1409387)] [gbkey=CDS]	PFL_1237	putative membrane protein	cds-AAY90524.1	2028.92	-0.456014	0.728998	0.181305	-2.51517	0.0118974	0.032238
ccmB	PFL_1681	heme exporter protein CcmB	cds-AAY90976.1	4249.97	-0.454004	0.730014	0.199654	-2.27396	0.0229686	0.0550453
lipA	PFL_5445	lipoyl synthase	cds-AAY94655.1	11172.1	-0.452547	0.730751	0.171538	-2.63817	0.00833552	0.024171
>lcl|CP000076.1_cds_AAY91767.2_2434 [locus_tag=PFL_2494] [protein=conserved hypothetical protein] [protein_id=AAY91767.2] [location=complement(2760037..2761143)] [gbkey=CDS]	PFL_2494	conserved hypothetical protein	cds-AAY91767.2	1100.33	-0.452482	0.730784	0.155064	-2.91803	0.00352246	0.0117428
>lcl|CP000076.1_cds_AAY95317.1_6006 [locus_tag=PFL_6129] [protein=conserved hypothetical protein] [protein_id=AAY95317.1] [location=6960395..6960751] [gbkey=CDS]	PFL_6129	conserved hypothetical protein	cds-AAY95317.1	580.614	-0.452459	0.730796	0.161947	-2.79387	0.0052082	0.0162946
>lcl|CP000076.1_cds_AAY93746.1_4413 [locus_tag=PFL_4496] [protein=conserved hypothetical protein] [protein_id=AAY93746.1] [location=5209740..5209979] [gbkey=CDS]	PFL_4496	conserved hypothetical protein	cds-AAY93746.1	305.02	-0.451783	0.731139	0.224197	-2.01512	0.0438923	0.0928035
>lcl|CP000076.1_cds_AAY91137.1_1805 [locus_tag=PFL_1849] [protein=HAD hydrolase, family IA, variant 3] [protein_id=AAY91137.1] [location=2053476..2054171] [gbkey=CDS]	PFL_1849	HAD hydrolase, family IA, variant 3	cds-AAY91137.1	1203.46	-0.451528	0.731268	0.138862	-3.25162	0.00114749	0.00453351
argE_2	PFL_5942	acetylornithine deacetylase	cds-AAY95132.1	1375.15	-0.451217	0.731426	0.127213	-3.54694	0.000389735	0.00182715
>lcl|CP000076.1_cds_AAY96176.1_758 [locus_tag=PFL_0774] [protein=transcriptional regulator, RpiR family/SIS domain protein] [protein_id=AAY96176.1] [location=900916..901776] [gbkey=CDS]	PFL_0774	transcriptional regulator, RpiR family/SIS domain protein	cds-AAY96176.1	196.867	-0.451123	0.731473	0.168657	-2.6748	0.00747737	0.0220386
>lcl|CP000076.1_cds_AAY92686.1_3345 [locus_tag=PFL_3417] [protein=glyoxalase family protein] [protein_id=AAY92686.1] [location=3936556..3936948] [gbkey=CDS]	PFL_3417	glyoxalase family protein	cds-AAY92686.1	1115.66	-0.45071	0.731682	0.161373	-2.79298	0.00522251	0.016331
>lcl|CP000076.1_cds_AAY91404.1_2074 [locus_tag=PFL_2130] [protein=conserved hypothetical protein] [protein_id=AAY91404.1] [location=2352696..2353634] [gbkey=CDS]	PFL_2130	conserved hypothetical protein	cds-AAY91404.1	734.902	-0.450196	0.731943	0.16527	-2.72401	0.00644939	0.0195273
>lcl|CP000076.1_cds_AAY93243.1_3915 [locus_tag=PFL_3979] [protein=transcriptional regulator, LysR family] [protein_id=AAY93243.1] [location=complement(4595016..4595915)] [gbkey=CDS]	PFL_3979	transcriptional regulator, LysR family	cds-AAY93243.1	475.978	-0.449887	0.7321	0.170287	-2.64193	0.00824347	0.023931
>lcl|CP000076.1_cds_AAY95322.1_6011 [locus_tag=PFL_6134] [protein=metallo-beta-lactamase domain protein] [protein_id=AAY95322.1] [location=6964497..6965351] [gbkey=CDS]	PFL_6134	metallo-beta-lactamase domain protein	cds-AAY95322.1	238.027	-0.449521	0.732286	0.183273	-2.45273	0.0141775	0.0370301
>lcl|CP000076.1_cds_AAY90508.1_1194 [locus_tag=PFL_1221] [protein=putative bacteriophage Mu P protein] [protein_id=AAY90508.1] [location=1395440..1396480] [gbkey=CDS]	PFL_1221	putative bacteriophage Mu P protein	cds-AAY90508.1	372.387	-0.449369	0.732363	0.218308	-2.05842	0.0395502	0.0856992
>lcl|CP000076.1_cds_AAY94546.1_5230 [locus_tag=PFL_5336] [protein=putative lipoprotein] [protein_id=AAY94546.1] [location=6099971..6101797] [gbkey=CDS]	PFL_5336	putative lipoprotein	cds-AAY94546.1	1862.7	-0.448681	0.732713	0.145134	-3.09149	0.00199156	0.00726627
>lcl|CP000076.1_cds_AAY94886.1_5573 [locus_tag=PFL_5696] [protein=conserved hypothetical protein] [protein_id=AAY94886.1] [location=6491108..6493012] [gbkey=CDS]	PFL_5696	conserved hypothetical protein	cds-AAY94886.1	798.557	-0.448455	0.732827	0.171784	-2.61058	0.009039	0.0257626
>lcl|CP000076.1_cds_AAY93088.1_3760 [locus_tag=PFL_3824] [protein=sensory box histidine kinase/response regulator] [protein_id=AAY93088.1] [location=4421505..4423832] [gbkey=CDS]	PFL_3824	sensory box histidine kinase/response regulator	cds-AAY93088.1	506.11	-0.447898	0.73311	0.174945	-2.56022	0.0104605	0.0289878
>lcl|CP000076.1_cds_AAY91532.1_2200 [locus_tag=PFL_2259] [protein=conserved hypothetical protein] [protein_id=AAY91532.1] [location=2522239..2522742] [gbkey=CDS]	PFL_2259	conserved hypothetical protein	cds-AAY91532.1	99.9256	-0.44779	0.733165	0.225591	-1.98496	0.0471486	0.0986613
>lcl|CP000076.1_cds_AAY91840.1_2506 [locus_tag=PFL_2567] [protein=acetyltransferase, GNAT family] [protein_id=AAY91840.1] [location=complement(2844249..2844791)] [gbkey=CDS]	PFL_2567	acetyltransferase, GNAT family	cds-AAY91840.1	590.044	-0.446836	0.73365	0.168591	-2.65041	0.0080393	0.0234345
dsbA	PFL_0085	thiol:disulfide interchange protein DsbA	cds-AAY95502.1	7958.01	-0.446753	0.733692	0.151613	-2.94667	0.00321216	0.0108686
>lcl|CP000076.1_cds_AAY95765.1_346 [locus_tag=PFL_0355] [protein=conserved hypothetical protein] [protein_id=AAY95765.1] [location=complement(408137..408673)] [gbkey=CDS]	PFL_0355	conserved hypothetical protein	cds-AAY95765.1	991.204	-0.446642	0.733749	0.172438	-2.59016	0.00959326	0.0269601
>lcl|CP000076.1_cds_AAY92887.1_3545 [locus_tag=PFL_3621] [protein=transcriptional regulator, IclR family] [protein_id=AAY92887.1] [location=4181903..4182658] [gbkey=CDS]	PFL_3621	transcriptional regulator, IclR family	cds-AAY92887.1	983.417	-0.445492	0.734334	0.164888	-2.70179	0.0068968	0.020606
>lcl|CP000076.1_cds_AAY95458.1_40 [locus_tag=PFL_0040] [protein=conserved hypothetical protein] [protein_id=AAY95458.1] [location=41056..41271] [gbkey=CDS]	PFL_0040	conserved hypothetical protein	cds-AAY95458.1	1024.98	-0.445355	0.734403	0.206355	-2.1582	0.0309125	0.0700669
cadA_2	PFL_6191	cadmium-exporting ATPase	cds-AAY95379.1	954.744	-0.444832	0.73467	0.212935	-2.08905	0.0367032	0.0805674
>lcl|CP000076.1_cds_AAY94750.1_5430 [locus_tag=PFL_5544] [protein=putative AP endonuclease, family 2] [protein_id=AAY94750.1] [location=6330022..6331260] [gbkey=CDS]	PFL_5544	putative AP endonuclease, family 2	cds-AAY94750.1	317.166	-0.444736	0.734719	0.202696	-2.1941	0.0282282	0.0648983
>lcl|CP000076.1_cds_AAY93810.1_4475 [locus_tag=PFL_4563] [protein=activator of Hsp90 ATPase 1 family protein] [protein_id=AAY93810.1] [location=complement(5274837..5275328)] [gbkey=CDS]	PFL_4563	activator of Hsp90 ATPase 1 family protein	cds-AAY93810.1	397.793	-0.44455	0.734814	0.178607	-2.48898	0.012811	0.0341206
>lcl|CP000076.1_cds_AAY94595.1_5277 [locus_tag=PFL_5385] [protein=putative 4-hydroxyphenylpyruvate dioxygenase] [protein_id=AAY94595.1] [location=complement(6154768..6156678)] [gbkey=CDS]	PFL_5385	putative 4-hydroxyphenylpyruvate dioxygenase	cds-AAY94595.1	472.354	-0.4439	0.735145	0.144743	-3.06681	0.00216356	0.00780518
>lcl|CP000076.1_cds_AAY90875.1_1546 [locus_tag=PFL_1578] [protein=YecA family protein] [protein_id=AAY90875.1] [location=complement(1775873..1776460)] [gbkey=CDS]	PFL_1578	YecA family protein	cds-AAY90875.1	8928.04	-0.442439	0.73589	0.151147	-2.92721	0.00342015	0.011477
>lcl|CP000076.1_cds_AAY90302.1_990 [locus_tag=PFL_1015] [protein=alginate biosynthesis protein AlgJ] [protein_id=AAY90302.1] [location=complement(1160623..1161798)] [gbkey=CDS]	PFL_1015	alginate biosynthesis protein AlgJ	cds-AAY90302.1	265.938	-0.441368	0.736436	0.159334	-2.77008	0.00560427	0.0172857
>lcl|CP000076.1_cds_AAY92864.1_3522 [locus_tag=PFL_3598] [protein=glyoxalase family protein] [protein_id=AAY92864.1] [location=complement(4149993..4150370)] [gbkey=CDS]	PFL_3598	glyoxalase family protein	cds-AAY92864.1	443.024	-0.440806	0.736723	0.171444	-2.57113	0.0101367	0.0282016
rulA	PFL_4691	ultraviolet light resistance protein RulA	cds-AAY93932.2	407.213	-0.440314	0.736974	0.180074	-2.44518	0.0144778	0.0376855
>lcl|CP000076.1_cds_AAY92177.1_2838 [locus_tag=PFL_2905] [protein=malate/L-lactate dehydrogenase family protein] [protein_id=AAY92177.1] [location=3250419..3251456] [gbkey=CDS]	PFL_2905	malate/L-lactate dehydrogenase family protein	cds-AAY92177.1	1136.36	-0.439094	0.737598	0.162344	-2.70472	0.00683629	0.0204653
>lcl|CP000076.1_cds_AAY90839.1_4637 [locus_tag=PFL_4721] [protein=conserved hypothetical protein] [protein_id=AAY90839.1] [location=5457984..5458430] [gbkey=CDS]	PFL_4721	conserved hypothetical protein	cds-AAY90839.1	679.227	-0.438264	0.738022	0.165645	-2.64581	0.0081496	0.0237107
>lcl|CP000076.1_cds_AAY93931.1_4602 [locus_tag=PFL_4690] [protein=conserved hypothetical protein] [protein_id=AAY93931.1] [location=5418420..5420669] [gbkey=CDS]	PFL_4690	conserved hypothetical protein	cds-AAY93931.1	3596.76	-0.438156	0.738078	0.176856	-2.47747	0.0132317	0.0350852
>lcl|CP000076.1_cds_AAY92396.2_3058 [locus_tag=PFL_3126] [protein=phospholipase C, phosphocholine-specific] [protein_id=AAY92396.2] [location=complement(3596371..3598518)] [gbkey=CDS]	PFL_3126	phospholipase C, phosphocholine-specific	cds-AAY92396.2	1017.56	-0.437733	0.738294	0.155905	-2.80769	0.00498982	0.0157324
ftrA	PFL_2250	transcriptional activator FtrA	cds-AAY91523.1	583.414	-0.436037	0.739162	0.154788	-2.81699	0.00484762	0.0153793
>lcl|CP000076.1_cds_AAY94578.1_5261 [locus_tag=PFL_5368] [protein=addiction module killer protein] [protein_id=AAY94578.1] [location=6137750..6138028] [gbkey=CDS]	PFL_5368	addiction module killer protein	cds-AAY94578.1	609.346	-0.435854	0.739256	0.160939	-2.7082	0.00676502	0.0203017
phuT	PFL_5266	hemin ABC transporter, periplasmic hemin-binding protein PhuT	cds-AAY94480.2	1013.11	-0.435659	0.739356	0.190916	-2.28194	0.0224928	0.0540535
>lcl|CP000076.1_cds_AAY94146.1_4830 [locus_tag=PFL_4917] [protein=conserved hypothetical protein] [protein_id=AAY94146.1] [location=5665106..5665462] [gbkey=CDS]	PFL_4917	conserved hypothetical protein	cds-AAY94146.1	441.947	-0.435586	0.739394	0.194266	-2.24221	0.0249479	0.0587735
cyoB_1	PFL_4734	cytochrome o ubiquinol oxidase, subunit I	cds-AAY93965.1	1009.43	-0.435534	0.73942	0.151776	-2.86958	0.00411015	0.0133733
>lcl|CP000076.1_cds_AAY95743.1_325 [locus_tag=PFL_0333] [protein=polyamine/opine/phosphonate ABC transporter, POPT family, permease protein] [protein_id=AAY95743.1] [location=complement(384255..385091)] [gbkey=CDS]	PFL_0333	polyamine/opine/phosphonate ABC transporter, POPT family, permease protein	cds-AAY95743.1	102.625	-0.435503	0.739436	0.20842	-2.08954	0.0366588	0.0805491
>lcl|CP000076.1_cds_AAY95788.1_369 [locus_tag=PFL_0379] [protein=methylated-DNA-[protein]-cysteine S-methyltransferase, ADA family] [protein_id=AAY95788.1] [location=431232..432326] [gbkey=CDS]	PFL_0379	methylated-DNA-[protein	cds-AAY95788.1	512.403	-0.43439	0.740006	0.150467	-2.88694	0.00389002	0.0127935
>lcl|CP000076.1_cds_AAY95666.2_248 [locus_tag=PFL_0255] [protein=TonB-dependent outermembrane receptor] [protein_id=AAY95666.2] [location=296208..298466] [gbkey=CDS]	PFL_0255	TonB-dependent outermembrane receptor	cds-AAY95666.2	932.247	-0.434034	0.740189	0.129103	-3.36193	0.000774009	0.00325831
>lcl|CP000076.1_cds_AAY94435.1_5123 [locus_tag=PFL_5216] [protein=outer membrane porin, OprD family] [protein_id=AAY94435.1] [location=5972574..5973902] [gbkey=CDS]	PFL_5216	outer membrane porin, OprD family	cds-AAY94435.1	315.349	-0.433871	0.740273	0.161899	-2.67989	0.00736455	0.0217797
>lcl|CP000076.1_cds_AAY91759.1_2426 [locus_tag=PFL_2486] [protein=transporter, major facilitator family] [protein_id=AAY91759.1] [location=complement(2750626..2752248)] [gbkey=CDS]	PFL_2486	transporter, major facilitator family	cds-AAY91759.1	199.814	-0.433711	0.740355	0.206285	-2.10249	0.0355107	0.0786336
>lcl|CP000076.1_cds_AAY96089.1_671 [locus_tag=PFL_0682] [protein=conserved hypothetical protein] [protein_id=AAY96089.1] [location=795096..795401] [gbkey=CDS]	PFL_0682	conserved hypothetical protein	cds-AAY96089.1	605.999	-0.433634	0.740394	0.165002	-2.62806	0.00858727	0.0246555
>lcl|CP000076.1_cds_AAY91119.1_1787 [locus_tag=PFL_1830] [protein=conserved hypothetical protein] [protein_id=AAY91119.1] [location=2029703..2031112] [gbkey=CDS]	PFL_1830	conserved hypothetical protein	cds-AAY91119.1	1110.39	-0.433414	0.740507	0.193143	-2.244	0.0248323	0.0585462
>lcl|CP000076.1_cds_AAY91698.1_2366 [locus_tag=PFL_2425] [protein=conserved hypothetical protein] [protein_id=AAY91698.1] [location=complement(2688953..2689447)] [gbkey=CDS]	PFL_2425	conserved hypothetical protein	cds-AAY91698.1	561.168	-0.433123	0.740657	0.17736	-2.44206	0.0146039	0.0379651
>lcl|CP000076.1_cds_AAY94901.1_5588 [locus_tag=PFL_5711] [protein=inner membrane protein, CreD family] [protein_id=AAY94901.1] [location=complement(6509189..6510565)] [gbkey=CDS]	PFL_5711	inner membrane protein, CreD family	cds-AAY94901.1	370.536	-0.431891	0.741289	0.157447	-2.74309	0.00608634	0.0185469
>lcl|CP000076.1_cds_AAY93196.1_3868 [locus_tag=PFL_3932] [protein=transcriptional regulator, LysR family] [protein_id=AAY93196.1] [location=4543607..4544542] [gbkey=CDS]	PFL_3932	transcriptional regulator, LysR family	cds-AAY93196.1	1143.77	-0.431801	0.741336	0.154643	-2.79224	0.0052345	0.0163573
>lcl|CP000076.1_cds_AAY93360.1_4029 [locus_tag=PFL_4099] [protein=transcriptional regulator, TetR family] [protein_id=AAY93360.1] [location=4759751..4760338] [gbkey=CDS]	PFL_4099	transcriptional regulator, TetR family	cds-AAY93360.1	270.409	-0.431514	0.741483	0.202272	-2.13334	0.0328968	0.07377
>lcl|CP000076.1_cds_AAY91755.1_2422 [locus_tag=PFL_2482] [protein=conserved hypothetical protein] [protein_id=AAY91755.1] [location=complement(2746261..2746557)] [gbkey=CDS]	PFL_2482	conserved hypothetical protein	cds-AAY91755.1	1002.36	-0.431373	0.741556	0.162588	-2.65317	0.00797393	0.0232773
purA	PFL_0571	adenylosuccinate synthase	cds-AAY95980.1	19197.8	-0.430305	0.742105	0.150016	-2.8684	0.00412555	0.0134163
>lcl|CP000076.1_cds_AAY93937.1_4611 [locus_tag=PFL_4698] [protein=conserved hypothetical protein] [protein_id=AAY93937.1] [location=5428460..5429920] [gbkey=CDS]	PFL_4698	conserved hypothetical protein	cds-AAY93937.1	1140.09	-0.430059	0.742232	0.143863	-2.98937	0.00279557	0.00964763
>lcl|CP000076.1_cds_AAY95428.1_10 [locus_tag=PFL_0010] [protein=CHASE domain/sensory box histidine kinase] [protein_id=AAY95428.1] [location=10836..13154] [gbkey=CDS]	PFL_0010	CHASE domain/sensory box histidine kinase	cds-AAY95428.1	1471.84	-0.429275	0.742635	0.129853	-3.30586	0.00094686	0.00383774
>lcl|CP000076.1_cds_AAY90397.1_1083 [locus_tag=PFL_1110] [protein=CoA-transferase, family III] [protein_id=AAY90397.1] [location=complement(1268701..1269900)] [gbkey=CDS]	PFL_1110	CoA-transferase, family III	cds-AAY90397.1	3424.69	-0.428127	0.743226	0.150617	-2.84249	0.00447626	0.0143806
>lcl|CP000076.1_cds_AAY93018.1_3681 [locus_tag=PFL_3753] [protein=phage tail tape measure protein, lambda family] [protein_id=AAY93018.1] [location=complement(4356172..4359495)] [gbkey=CDS]	PFL_3753	phage tail tape measure protein, lambda family	cds-AAY93018.1	923.801	-0.427303	0.743651	0.167608	-2.54942	0.0107902	0.0297216
>lcl|CP000076.1_cds_AAY94558.1_5242 [locus_tag=PFL_5348] [protein=transcriptional regulator, GntR family] [protein_id=AAY94558.1] [location=6119210..6119923] [gbkey=CDS]	PFL_5348	transcriptional regulator, GntR family	cds-AAY94558.1	581.712	-0.42687	0.743874	0.153141	-2.78743	0.00531283	0.0165372
pepQ	PFL_5299	creatinase PepQ	cds-AAY94513.1	1543.21	-0.426726	0.743948	0.14548	-2.93322	0.00335461	0.0112943
>lcl|CP000076.1_cds_AAY96002.1_582 [locus_tag=PFL_0595] [protein=transcriptional regulator, LysR family] [protein_id=AAY96002.1] [location=complement(693692..694594)] [gbkey=CDS]	PFL_0595	transcriptional regulator, LysR family	cds-AAY96002.1	854.96	-0.42602	0.744312	0.157192	-2.71019	0.00672454	0.020206
>lcl|CP000076.1_cds_AAY90889.1_1560 [locus_tag=PFL_1592] [protein=LTXXQ domain protein] [protein_id=AAY90889.1] [location=complement(1790577..1791014)] [gbkey=CDS]	PFL_1592	LTXXQ domain protein	cds-AAY90889.1	1121.78	-0.425941	0.744353	0.214697	-1.98392	0.0472646	0.0988702
>lcl|CP000076.1_cds_AAY93227.1_3899 [locus_tag=PFL_3963] [protein=transcriptional regulator, LysR family] [protein_id=AAY93227.1] [location=4576099..4576986] [gbkey=CDS]	PFL_3963	transcriptional regulator, LysR family	cds-AAY93227.1	699.97	-0.425803	0.744424	0.163251	-2.60827	0.00910023	0.0258723
>lcl|CP000076.1_cds_AAY95236.1_5925 [locus_tag=PFL_6047] [protein=conserved hypothetical protein] [protein_id=AAY95236.1] [location=6870227..6870589] [gbkey=CDS]	PFL_6047	conserved hypothetical protein	cds-AAY95236.1	951.436	-0.424536	0.745079	0.208073	-2.04032	0.0413185	0.0887432
ndh	PFL_5296	NADH dehydrogenase	cds-AAY94510.1	7653.53	-0.424179	0.745263	0.134925	-3.14381	0.00166763	0.00627959
>lcl|CP000076.1_cds_AAY92229.1_2890 [locus_tag=PFL_2957] [protein=DNA-binding response regulator, LuxR family] [protein_id=AAY92229.1] [location=3313138..3313893] [gbkey=CDS]	PFL_2957	DNA-binding response regulator, LuxR family	cds-AAY92229.1	818.286	-0.423831	0.745442	0.149673	-2.83171	0.00462993	0.0147732
>lcl|CP000076.1_cds_AAY92804.1_3462 [locus_tag=PFL_3537] [protein=sensory box histidine kinase/response regulator] [protein_id=AAY92804.1] [location=complement(4078621..4080549)] [gbkey=CDS]	PFL_3537	sensory box histidine kinase/response regulator	cds-AAY92804.1	1399.46	-0.423707	0.745506	0.137971	-3.071	0.00213345	0.00771937
>lcl|CP000076.1_cds_AAY91628.1_2297 [locus_tag=PFL_2355] [protein=transcriptional regulator, MerR family] [protein_id=AAY91628.1] [location=2628182..2628571] [gbkey=CDS]	PFL_2355	transcriptional regulator, MerR family	cds-AAY91628.1	1647	-0.42303	0.745856	0.147851	-2.86119	0.00422058	0.0136888
aacA7	PFL_5759	aminoglycoside N(6')-acetyltransferase type 1	cds-AAY94949.1	343.704	-0.422099	0.746338	0.180439	-2.33929	0.0193203	0.0476875
glnA_3	PFL_2473	glutamine synthetase, catalytic domain protein	cds-AAY91746.1	494.423	-0.422087	0.746344	0.160148	-2.63561	0.00839865	0.0243105
pilN	PFL_4676	type IV pilus protein, PilN	cds-AAY93919.1	583.885	-0.421787	0.746499	0.146922	-2.87082	0.00409408	0.0133495
hutF	PFL_0398	formimidoylglutamate deiminase	cds-AAY95807.1	4157.56	-0.421726	0.746531	0.160404	-2.62914	0.00856006	0.0246001
>lcl|CP000076.1_cds_AAY90859.1_1531 [locus_tag=PFL_1562] [protein=putative lipoprotein] [protein_id=AAY90859.1] [location=complement(1763357..1764076)] [gbkey=CDS]	PFL_1562	putative lipoprotein	cds-AAY90859.1	1606.34	-0.42172	0.746534	0.160302	-2.63078	0.00851895	0.0245282
>lcl|CP000076.1_cds_AAY92653.1_3312 [locus_tag=PFL_3384] [protein=oxidoreductase, aldo/keto reductase family protein] [protein_id=AAY92653.1] [location=3905764..3906777] [gbkey=CDS]	PFL_3384	oxidoreductase, aldo/keto reductase family protein	cds-AAY92653.1	1229.59	-0.42165	0.74657	0.174291	-2.41923	0.0155532	0.0400239
>lcl|CP000076.1_cds_AAY94565.1_5249 [locus_tag=PFL_5355] [protein=conserved hypothetical protein] [protein_id=AAY94565.1] [location=complement(6125136..6125858)] [gbkey=CDS]	PFL_5355	conserved hypothetical protein	cds-AAY94565.1	1126.79	-0.42121	0.746798	0.152476	-2.76247	0.00573655	0.0176403
fruR	PFL_0858	DNA-binding transcriptional regulator FruR	cds-AAY96255.1	4520.94	-0.420301	0.747269	0.189597	-2.21681	0.0266359	0.0619911
>lcl|CP000076.1_cds_AAY91685.1_2353 [locus_tag=PFL_2412] [protein=putative peptidoglycan binding domain protein] [protein_id=AAY91685.1] [location=2677555..2679126] [gbkey=CDS]	PFL_2412	putative peptidoglycan binding domain protein	cds-AAY91685.1	1573.28	-0.42029	0.747274	0.13041	-3.22284	0.00126926	0.00496321
>lcl|CP000076.1_cds_AAY91226.1_1895 [locus_tag=PFL_1939] [protein=conserved hypothetical protein] [protein_id=AAY91226.1] [location=2164635..2165072] [gbkey=CDS]	PFL_1939	conserved hypothetical protein	cds-AAY91226.1	536.574	-0.420105	0.74737	0.147975	-2.83904	0.00452501	0.0144914
ydiI	PFL_1745	esterase YdiI	cds-AAY91040.1	675.764	-0.419668	0.747597	0.169574	-2.47483	0.0133299	0.0352997
>lcl|CP000076.1_cds_AAY91829.1_2495 [locus_tag=PFL_2556] [protein=efflux transporter, outer membrane factor lipoprotein, NodT family] [protein_id=AAY91829.1] [location=complement(2830876..2832288)] [gbkey=CDS]	PFL_2556	efflux transporter, outer membrane factor lipoprotein, NodT family	cds-AAY91829.1	184.427	-0.418873	0.748009	0.173794	-2.41017	0.015945	0.0409115
hisZ	PFL_0570	ATP phosphoribosyltransferase, regulatory subunit	cds-AAY95979.1	11050.5	-0.417664	0.748636	0.153583	-2.71947	0.0065387	0.019739
>lcl|CP000076.1_cds_AAY94177.1_4861 [locus_tag=PFL_4948] [protein=hydrolase, carbon-nitrogen family] [protein_id=AAY94177.1] [location=complement(5702069..5702860)] [gbkey=CDS]	PFL_4948	hydrolase, carbon-nitrogen family	cds-AAY94177.1	3440.65	-0.41717	0.748892	0.182199	-2.28964	0.022042	0.053306
>lcl|CP000076.1_cds_AAY94404.2_5092 [locus_tag=PFL_5185] [protein=acetyltransferase, GNAT family] [protein_id=AAY94404.2] [location=5945784..5946278] [gbkey=CDS]	PFL_5185	acetyltransferase, GNAT family	cds-AAY94404.2	392.986	-0.416353	0.749317	0.149751	-2.7803	0.0054308	0.0168187
>lcl|CP000076.1_cds_AAY91751.1_2418 [locus_tag=PFL_2478] [protein=amidohydrolase family protein] [protein_id=AAY91751.1] [location=2740605..2742455] [gbkey=CDS]	PFL_2478	amidohydrolase family protein	cds-AAY91751.1	729.302	-0.416201	0.749395	0.167186	-2.48945	0.0127942	0.0341029
maf-2	PFL_1627	putative motility accesory factor Maf-2	cds-AAY90924.1	2245.52	-0.415388	0.749818	0.158329	-2.62357	0.0087013	0.0249473
>lcl|CP000076.1_cds_AAY93613.1_4280 [locus_tag=PFL_4358] [protein=conserved hypothetical protein] [protein_id=AAY93613.1] [location=complement(5063017..5064375)] [gbkey=CDS]	PFL_4358	conserved hypothetical protein	cds-AAY93613.1	355.35	-0.415003	0.750018	0.193922	-2.14006	0.0323503	0.0727583
>lcl|CP000076.1_cds_AAY93950.1_4633 [locus_tag=PFL_4717] [protein=conserved hypothetical protein] [protein_id=AAY93950.1] [location=complement(5453713..5454210)] [gbkey=CDS]	PFL_4717	conserved hypothetical protein	cds-AAY93950.1	1205.36	-0.414277	0.750396	0.182724	-2.26722	0.0233767	0.0558478
rdoA	PFL_5697	serine/threonine protein kinase RdoA	cds-AAY94887.1	2042.38	-0.414186	0.750443	0.124993	-3.31367	0.000920815	0.00375712
proB	PFL_5326	glutamate 5-kinase	cds-AAY94536.2	5129.41	-0.413575	0.750761	0.145844	-2.83575	0.00457188	0.0146109
>lcl|CP000076.1_cds_AAY92161.1_2822 [locus_tag=PFL_2889] [protein=hydrolase, alpha/beta domain protein] [protein_id=AAY92161.1] [location=complement(3234501..3235511)] [gbkey=CDS]	PFL_2889	hydrolase, alpha/beta domain protein	cds-AAY92161.1	536.209	-0.413255	0.750927	0.176915	-2.3359	0.0194967	0.0480696
>lcl|CP000076.1_cds_AAY93655.1_4322 [locus_tag=PFL_4400] [protein=conserved hypothetical protein] [protein_id=AAY93655.1] [location=5109474..5111327] [gbkey=CDS]	PFL_4400	conserved hypothetical protein	cds-AAY93655.1	965.848	-0.412375	0.751385	0.202181	-2.03964	0.0413866	0.0888581
aroC	PFL_4348	chorismate synthase	cds-AAY93603.1	5704.08	-0.410444	0.752392	0.18939	-2.16719	0.0302206	0.0687213
ppc	PFL_1147	phosphoenolpyruvate carboxylase	cds-AAY90434.1	2906.56	-0.409706	0.752777	0.170083	-2.40885	0.0160027	0.0410251
>lcl|CP000076.1_cds_AAY91246.1_1915 [locus_tag=PFL_1959] [protein=glycerophosphodiester phosphodiesterase family protein] [protein_id=AAY91246.1] [location=complement(2192076..2192798)] [gbkey=CDS]	PFL_1959	glycerophosphodiester phosphodiesterase family protein	cds-AAY91246.1	2212.94	-0.409371	0.752951	0.149263	-2.74262	0.0060952	0.0185469
>lcl|CP000076.1_cds_AAY91646.1_2316 [locus_tag=PFL_2373] [protein=oxidoreductase family protein] [protein_id=AAY91646.1] [location=2645794..2646744] [gbkey=CDS]	PFL_2373	oxidoreductase family protein	cds-AAY91646.1	312.215	-0.409327	0.752975	0.20766	-1.97114	0.0487077	0.10092
trxB_2	PFL_3881	thioredoxin-disulfide reductase	cds-AAY93145.1	1832.24	-0.409085	0.753101	0.162402	-2.51897	0.0117699	0.0319525
>lcl|CP000076.1_cds_AAY91771.2_2438 [locus_tag=PFL_2498] [protein=aerobic C4-dicarboxylate transport protein] [protein_id=AAY91771.2] [location=2765601..2766926] [gbkey=CDS]	PFL_2498	aerobic C4-dicarboxylate transport protein	cds-AAY91771.2	353.665	-0.408637	0.753335	0.186889	-2.18652	0.0287772	0.0659618
>lcl|CP000076.1_cds_AAY93002.1_3658 [locus_tag=PFL_3736] [protein=putative membrane protein, DUF6 family] [protein_id=AAY93002.1] [location=complement(4335827..4336720)] [gbkey=CDS]	PFL_3736	putative membrane protein, DUF6 family	cds-AAY93002.1	369.09	-0.408326	0.753497	0.180495	-2.26226	0.0236814	0.0564654
>lcl|CP000076.1_cds_AAY93717.1_4384 [locus_tag=PFL_4466] [protein=CoA-transferase, family III] [protein_id=AAY93717.1] [location=complement(5175554..5176735)] [gbkey=CDS]	PFL_4466	CoA-transferase, family III	cds-AAY93717.1	1792.69	-0.408284	0.753519	0.190666	-2.14136	0.0322454	0.0726294
>lcl|CP000076.1_cds_AAY91244.2_1913 [locus_tag=PFL_1957] [protein=ApbE family protein] [protein_id=AAY91244.2] [location=2189463..2190437] [gbkey=CDS]	PFL_1957	ApbE family protein	cds-AAY91244.2	1574.67	-0.408241	0.753541	0.175755	-2.32279	0.0201905	0.049485
>lcl|CP000076.1_cds_AAY91659.1_2328 [locus_tag=PFL_2386] [protein=conserved hypothetical protein] [protein_id=AAY91659.1] [location=complement(2654829..2655158)] [gbkey=CDS]	PFL_2386	conserved hypothetical protein	cds-AAY91659.1	292.477	-0.407548	0.753904	0.172829	-2.3581	0.0183689	0.0459336
opuCB2	PFL_0871	glycine betaine/carnitine/choline ABC transporter, permease protein	cds-AAY90159.2	514.953	-0.406521	0.754441	0.152353	-2.66828	0.00762396	0.0224273
qor_2	PFL_0026	NADPH:quinone reductase	cds-AAY95444.1	2072.2	-0.40575	0.754844	0.201242	-2.01623	0.0437761	0.0927166
>lcl|CP000076.1_cds_AAY91247.1_1916 [locus_tag=PFL_1960] [protein=type IV pilus assembly protein, PilZ family] [protein_id=AAY91247.1] [location=complement(2192849..2193436)] [gbkey=CDS]	PFL_1960	type IV pilus assembly protein, PilZ family	cds-AAY91247.1	2354.48	-0.404969	0.755252	0.174431	-2.32166	0.0202512	0.0496042
>lcl|CP000076.1_cds_AAY90394.1_1080 [locus_tag=PFL_1107] [protein=DNA-binding response regulator, LuxR family] [protein_id=AAY90394.1] [location=complement(1266446..1267108)] [gbkey=CDS]	PFL_1107	DNA-binding response regulator, LuxR family	cds-AAY90394.1	834.963	-0.404837	0.755322	0.15702	-2.57825	0.00993023	0.0277156
>lcl|CP000076.1_cds_AAY90589.1_1275 [locus_tag=PFL_1304] [protein=signaling repeat/GGDEF domain/EAL domain protein] [protein_id=AAY90589.1] [location=complement(1474640..1476919)] [gbkey=CDS]	PFL_1304	signaling repeat/GGDEF domain/EAL domain protein	cds-AAY90589.1	3511.83	-0.404714	0.755386	0.174078	-2.32491	0.020077	0.0492366
>lcl|CP000076.1_cds_AAY93385.2_4054 [locus_tag=PFL_4124] [protein=transcriptional regulator, AraC family] [protein_id=AAY93385.2] [location=4787314..4788144] [gbkey=CDS]	PFL_4124	transcriptional regulator, AraC family	cds-AAY93385.2	254.464	-0.404587	0.755453	0.197091	-2.05279	0.0400928	0.0865982
>lcl|CP000076.1_cds_AAY90230.2_918 [locus_tag=PFL_0943] [protein=glycosyltransferase, group 1 family] [protein_id=AAY90230.2] [location=complement(1086053..1087333)] [gbkey=CDS]	PFL_0943	glycosyltransferase, group 1 family	cds-AAY90230.2	248.509	-0.404531	0.755482	0.191199	-2.11576	0.0343651	0.0765565
>lcl|CP000076.1_cds_AAY93060.1_3732 [locus_tag=PFL_3796] [protein=conserved hypothetical protein] [protein_id=AAY93060.1] [location=4396430..4397113] [gbkey=CDS]	PFL_3796	conserved hypothetical protein	cds-AAY93060.1	191.77	-0.404097	0.755709	0.199641	-2.02412	0.0429582	0.0914603
>lcl|CP000076.1_cds_AAY94442.2_5130 [locus_tag=PFL_5223] [protein=transporter, gluconate:H+ symporter family] [protein_id=AAY94442.2] [location=5982522..5983892] [gbkey=CDS]	PFL_5223	transporter, gluconate:H+ symporter family	cds-AAY94442.2	324.118	-0.403931	0.755796	0.189199	-2.13495	0.032765	0.0735555
>lcl|CP000076.1_cds_AAY95153.2_5841 [locus_tag=PFL_5963] [protein=ferric iron ABC transporter, FeT family, permease protein] [protein_id=AAY95153.2] [location=complement(6778719..6780335)] [gbkey=CDS]	PFL_5963	ferric iron ABC transporter, FeT family, permease protein	cds-AAY95153.2	1708.22	-0.403832	0.755848	0.17354	-2.32703	0.0199639	0.0490381
>lcl|CP000076.1_cds_AAY95180.1_5868 [locus_tag=PFL_5990] [protein=cytochrome c/iron permease family protein] [protein_id=AAY95180.1] [location=complement(6809594..6811492)] [gbkey=CDS]	PFL_5990	cytochrome c/iron permease family protein	cds-AAY95180.1	2134.97	-0.403695	0.75592	0.183041	-2.20548	0.0274201	0.0634707
>lcl|CP000076.1_cds_AAY92680.1_3339 [locus_tag=PFL_3411] [protein=oxidoreductase, 2-nitropropane dioxygenase family] [protein_id=AAY92680.1] [location=3929759..3930823] [gbkey=CDS]	PFL_3411	oxidoreductase, 2-nitropropane dioxygenase family	cds-AAY92680.1	1083.15	-0.402639	0.756473	0.147881	-2.72273	0.00647459	0.0195842
pilI	PFL_5825	type IV pilus biogenesis protein PilI	cds-AAY95015.1	487.324	-0.402595	0.756496	0.177913	-2.26287	0.0236435	0.0563969
>lcl|CP000076.1_cds_AAY92434.1_3095 [locus_tag=PFL_3164] [protein=ABC transporter, peptide/opine/nickel uptake transporter (PepT) family, periplasmic substrate-binding protein] [protein_id=AAY92434.1] [location=complement(3640168..3641739)] [gbkey=CDS]	PFL_3164	ABC transporter, peptide/opine/nickel uptake transporter (PepT) family, periplasmic substrate-binding protein	cds-AAY92434.1	135.913	-0.402396	0.756601	0.189802	-2.12008	0.0339994	0.0758802
>lcl|CP000076.1_cds_AAY92606.1_3265 [locus_tag=PFL_3337] [protein=conserved hypothetical protein] [protein_id=AAY92606.1] [location=3855157..3855861] [gbkey=CDS]	PFL_3337	conserved hypothetical protein	cds-AAY92606.1	600.015	-0.402393	0.756602	0.149111	-2.69862	0.00696278	0.0207828
>lcl|CP000076.1_cds_AAY92972.1_3628 [locus_tag=PFL_3706] [protein=transcriptional regulator, AraC family] [protein_id=AAY92972.1] [location=complement(4301025..4302062)] [gbkey=CDS]	PFL_3706	transcriptional regulator, AraC family	cds-AAY92972.1	368.727	-0.401985	0.756816	0.149297	-2.69252	0.00709142	0.0211048
>lcl|CP000076.1_cds_AAY92231.1_2892 [locus_tag=PFL_2959] [protein=conserved hypothetical protein] [protein_id=AAY92231.1] [location=3315312..3315848] [gbkey=CDS]	PFL_2959	conserved hypothetical protein	cds-AAY92231.1	499.587	-0.401675	0.756979	0.17031	-2.35849	0.0183494	0.0459037
>lcl|CP000076.1_cds_AAY91608.1_2276 [locus_tag=PFL_2335] [protein=conserved hypothetical protein] [protein_id=AAY91608.1] [location=complement(2602291..2603463)] [gbkey=CDS]	PFL_2335	conserved hypothetical protein	cds-AAY91608.1	737.492	-0.401666	0.756983	0.134293	-2.99096	0.00278102	0.00961775
>lcl|CP000076.1_cds_AAY91503.1_2171 [locus_tag=PFL_2230] [protein=putative lipoprotein] [protein_id=AAY91503.1] [location=2492537..2493622] [gbkey=CDS]	PFL_2230	putative lipoprotein	cds-AAY91503.1	366.379	-0.401018	0.757324	0.154385	-2.59751	0.0093902	0.0265651
>lcl|CP000076.1_cds_AAY95758.1_339 [locus_tag=PFL_0348] [protein=transcriptional regulator, IclR family] [protein_id=AAY95758.1] [location=402492..403217] [gbkey=CDS]	PFL_0348	transcriptional regulator, IclR family	cds-AAY95758.1	287.384	-0.400366	0.757666	0.186572	-2.1459	0.0318807	0.0720207
rzxD	PFL_2991	polyketide synthase RzxD	cds-AAY92263.1	1481.71	-0.39983	0.757948	0.148619	-2.6903	0.00713873	0.0212043
ygfO	PFL_3157	high-affinity xanthine transporter, NCS2 family, YgfO	cds-AAY92427.1	1024.91	-0.399266	0.758244	0.190859	-2.09194	0.0364439	0.0801923
>lcl|CP000076.1_cds_AAY95717.1_299 [locus_tag=PFL_0306] [protein=phosphotransferase family/aminotransferase, class III] [protein_id=AAY95717.1] [location=354422..357340] [gbkey=CDS]	PFL_0306	phosphotransferase family/aminotransferase, class III	cds-AAY95717.1	2069.91	-0.398838	0.758469	0.194974	-2.0456	0.0407962	0.0878698
glyA_3	PFL_5729	glycine hydroxymethyltransferase	cds-AAY94919.1	417.713	-0.39836	0.75872	0.171808	-2.31863	0.0204149	0.0499248
>lcl|CP000076.1_cds_AAY93916.1_4583 [locus_tag=PFL_4673] [protein=conserved hypothetical protein] [protein_id=AAY93916.1] [location=5395092..5396972] [gbkey=CDS]	PFL_4673	conserved hypothetical protein	cds-AAY93916.1	828.412	-0.397919	0.758952	0.188842	-2.10716	0.0351041	0.0779751
>lcl|CP000076.1_cds_AAY93528.1_4195 [locus_tag=PFL_4272] [protein=putative lipoprotein] [protein_id=AAY93528.1] [location=complement(4968478..4968864)] [gbkey=CDS]	PFL_4272	putative lipoprotein	cds-AAY93528.1	383.22	-0.396829	0.759526	0.156664	-2.53299	0.0113095	0.0309703
>lcl|CP000076.1_cds_AAY93376.1_4045 [locus_tag=PFL_4115] [protein=ADP-ribosylglycohydrolase family protein] [protein_id=AAY93376.1] [location=4775676..4776998] [gbkey=CDS]	PFL_4115	ADP-ribosylglycohydrolase family protein	cds-AAY93376.1	1342.5	-0.396049	0.759937	0.175101	-2.26183	0.0237079	0.0565064
>lcl|CP000076.1_cds_AAY94125.1_4809 [locus_tag=PFL_4895] [protein=response regulator/HD domain protein] [protein_id=AAY94125.1] [location=complement(5637965..5639311)] [gbkey=CDS]	PFL_4895	response regulator/HD domain protein	cds-AAY94125.1	1078.11	-0.395429	0.760263	0.197663	-2.00052	0.0454444	0.0955866
>lcl|CP000076.1_cds_AAY93690.1_4357 [locus_tag=PFL_4439] [protein=conserved hypothetical protein] [protein_id=AAY93690.1] [location=complement(5147849..5148976)] [gbkey=CDS]	PFL_4439	conserved hypothetical protein	cds-AAY93690.1	1373.83	-0.39497	0.760505	0.141972	-2.78203	0.00540201	0.0167559
pdxH	PFL_1283	pyridoxamine 5'-phosphate oxidase	cds-AAY90568.1	3455.52	-0.394866	0.76056	0.169117	-2.33486	0.0195506	0.0481585
>lcl|CP000076.1_cds_AAY94811.2_5496 [locus_tag=PFL_5618] [protein=OsmC family protein] [protein_id=AAY94811.2] [location=complement(6398748..6399170)] [gbkey=CDS]	PFL_5618	OsmC family protein	cds-AAY94811.2	1609.69	-0.393166	0.761457	0.133894	-2.93639	0.00332056	0.011192
gyrA	PFL_4314	DNA gyrase, A subunit	cds-AAY93569.1	31837.3	-0.391463	0.762356	0.163604	-2.39274	0.0167229	0.0424436
>lcl|CP000076.1_cds_AAY92465.1_3126 [locus_tag=PFL_3196] [protein=DNA-binding response regulator, LuxR family] [protein_id=AAY92465.1] [location=3680267..3680914] [gbkey=CDS]	PFL_3196	DNA-binding response regulator, LuxR family	cds-AAY92465.1	945.448	-0.391393	0.762393	0.194229	-2.01511	0.0438931	0.0928035
>lcl|CP000076.1_cds_AAY92778.1_3437 [locus_tag=PFL_3511] [protein=methionine synthase family protein, vitamin-B12 independent] [protein_id=AAY92778.1] [location=4046186..4047211] [gbkey=CDS]	PFL_3511	methionine synthase family protein, vitamin-B12 independent	cds-AAY92778.1	852.975	-0.391042	0.762578	0.157036	-2.49014	0.0127692	0.0340511
>lcl|CP000076.1_cds_AAY93398.2_4067 [locus_tag=PFL_4137] [protein=N-carbamyl-L-amino acid amidohydrolase] [protein_id=AAY93398.2] [location=complement(4804156..4805385)] [gbkey=CDS]	PFL_4137	N-carbamyl-L-amino acid amidohydrolase	cds-AAY93398.2	396.885	-0.390894	0.762657	0.193403	-2.02113	0.0432659	0.0920191
>lcl|CP000076.1_cds_AAY91783.1_2450 [locus_tag=PFL_2510] [protein=transcriptional regulator, LysR family] [protein_id=AAY91783.1] [location=2775548..2776510] [gbkey=CDS]	PFL_2510	transcriptional regulator, LysR family	cds-AAY91783.1	926.516	-0.390532	0.762848	0.168247	-2.32119	0.0202768	0.0496468
>lcl|CP000076.1_cds_AAY95254.1_5944 [locus_tag=PFL_6066] [protein=ActC family protein] [protein_id=AAY95254.1] [location=complement(6886749..6887606)] [gbkey=CDS]	PFL_6066	ActC family protein	cds-AAY95254.1	1264.55	-0.390454	0.76289	0.192859	-2.02455	0.0429135	0.091429
>lcl|CP000076.1_cds_AAY93941.1_4617 [locus_tag=PFL_4703] [protein=integrating conjugative element protein, PFL_4703 family] [protein_id=AAY93941.1] [location=5431796..5432440] [gbkey=CDS]	PFL_4703	integrating conjugative element protein, PFL_4703 family	cds-AAY93941.1	594.895	-0.389999	0.76313	0.152823	-2.55197	0.0107116	0.0295452
radC	PFL_6051	DNA repair protein RadC	cds-AAY95239.1	615.594	-0.389948	0.763157	0.141523	-2.75536	0.00586277	0.0179831
>lcl|CP000076.1_cds_AAY95705.1_287 [locus_tag=PFL_0294] [protein=transcriptional regulator, LysR family] [protein_id=AAY95705.1] [location=complement(343024..343911)] [gbkey=CDS]	PFL_0294	transcriptional regulator, LysR family	cds-AAY95705.1	509.778	-0.389358	0.763469	0.147379	-2.64187	0.00824491	0.023931
pap	PFL_4331	polyphosphate:AMP phosphotransferase	cds-AAY93586.1	1690.09	-0.388779	0.763776	0.13401	-2.90111	0.00371846	0.0123222
>lcl|CP000076.1_cds_AAY94668.1_5347 [locus_tag=PFL_5458] [protein=PAP2 family protein] [protein_id=AAY94668.1] [location=6228298..6229614] [gbkey=CDS]	PFL_5458	PAP2 family protein	cds-AAY94668.1	2460.66	-0.388765	0.763783	0.137912	-2.81894	0.00481819	0.0152959
>lcl|CP000076.1_cds_AAY92481.1_3141 [locus_tag=PFL_3212] [protein=amino acid permease, APC family] [protein_id=AAY92481.1] [location=complement(3704365..3705729)] [gbkey=CDS]	PFL_3212	amino acid permease, APC family	cds-AAY92481.1	222.644	-0.388473	0.763938	0.165367	-2.34915	0.0188162	0.0466886
>lcl|CP000076.1_cds_AAY93930.1_4601 [locus_tag=PFL_4689] [protein=conserved hypothetical protein] [protein_id=AAY93930.1] [location=5416895..5418334] [gbkey=CDS]	PFL_4689	conserved hypothetical protein	cds-AAY93930.1	1702.66	-0.388461	0.763944	0.12642	-3.07278	0.00212073	0.00768246
ctaE	PFL_0064	cytochrome c oxidase, subunit III	cds-AAY95481.1	388.325	-0.387895	0.764244	0.182152	-2.12951	0.0332122	0.0743954
aldH_2	PFL_1528	NADP-dependent fatty aldehyde dehydrogenase	cds-AAY90811.1	293.881	-0.387546	0.764429	0.16656	-2.32676	0.0199781	0.0490532
>lcl|CP000076.1_cds_AEK81731.1_4567 [locus_tag=PFL_6255] [protein=conserved hypothetical protein] [protein_id=AEK81731.1] [location=5378616..5379488] [gbkey=CDS]	PFL_6255	conserved hypothetical protein	cds-AEK81731.1	3392.02	-0.387362	0.764526	0.149827	-2.58539	0.00972681	0.0272851
znuC	PFL_0077	high-affinity zinc ABC transporter, ATP-binding protein ZnuC	cds-AAY95494.1	594.066	-0.387253	0.764584	0.197344	-1.96232	0.0497249	0.102647
>lcl|CP000076.1_cds_AAY91651.2_2320 [locus_tag=PFL_2378] [protein=transcriptional regulator, AraC family] [protein_id=AAY91651.2] [location=2649671..2650621] [gbkey=CDS]	PFL_2378	transcriptional regulator, AraC family	cds-AAY91651.2	815.986	-0.387098	0.764666	0.191791	-2.01833	0.0435566	0.092408
>lcl|CP000076.1_cds_AAY93973.1_4657 [locus_tag=PFL_4742] [protein=putative S-(hydroxymethyl)glutathione dehydrogenase] [protein_id=AAY93973.1] [location=5480448..5481608] [gbkey=CDS]	PFL_4742	putative S-(hydroxymethyl)glutathione dehydrogenase	cds-AAY93973.1	815.208	-0.386777	0.764836	0.148306	-2.60796	0.00910836	0.0258834
>lcl|CP000076.1_cds_AAY91962.1_2628 [locus_tag=PFL_2689] [protein=metal-dependent phosphohydrolase] [protein_id=AAY91962.1] [location=2964927..2965526] [gbkey=CDS]	PFL_2689	metal-dependent phosphohydrolase	cds-AAY91962.1	269.674	-0.386656	0.764901	0.160613	-2.40738	0.0160676	0.0411568
rhdA	PFL_0553	thiosulfate sulfurtransferase	cds-AAY95962.1	2091.97	-0.386554	0.764955	0.127902	-3.02227	0.00250888	0.00885214
fepC	PFL_3622	ferric enterobactin ABC transporter, ATP-binding protein FepC	cds-AAY92888.1	238.46	-0.385514	0.765506	0.161636	-2.38507	0.0170758	0.0431239
priA	PFL_0440	primosomal protein N'	cds-AAY95849.1	1828.42	-0.385506	0.765511	0.138457	-2.78429	0.00536442	0.0166808
>lcl|CP000076.1_cds_AAY93044.3_3710 [locus_tag=PFL_3779] [protein=conserved hypothetical protein] [protein_id=AAY93044.3] [location=complement(4378751..4379302)] [gbkey=CDS]	PFL_3779	conserved hypothetical protein	cds-AAY93044.3	296.895	-0.38493	0.765816	0.18668	-2.06198	0.0392099	0.0851431
>lcl|CP000076.1_cds_AAY93494.1_4161 [locus_tag=PFL_4238] [protein=DNA-binding response regulator, LuxR family] [protein_id=AAY93494.1] [location=4932218..4932844] [gbkey=CDS]	PFL_4238	DNA-binding response regulator, LuxR family	cds-AAY93494.1	320.127	-0.383897	0.766365	0.19274	-1.99179	0.0463946	0.0973505
>lcl|CP000076.1_cds_AAY91004.1_1675 [locus_tag=PFL_1709] [protein=putative glycosyl hydrolase] [protein_id=AAY91004.1] [location=complement(1911530..1913083)] [gbkey=CDS]	PFL_1709	putative glycosyl hydrolase	cds-AAY91004.1	2166.2	-0.383857	0.766386	0.139126	-2.75905	0.00579691	0.0178079
aguA	PFL_0308	agmatine deiminase	cds-AAY95719.1	2590.62	-0.383838	0.766396	0.153434	-2.50165	0.0123618	0.0331675
>lcl|CP000076.1_cds_AAY94333.1_5022 [locus_tag=PFL_5111] [protein=DNA-binding response regulator] [protein_id=AAY94333.1] [location=5871831..5872505] [gbkey=CDS]	PFL_5111	DNA-binding response regulator	cds-AAY94333.1	575.955	-0.383775	0.766429	0.182808	-2.09934	0.0357873	0.0790869
phuU	PFL_5265	hemin ABC transporter, permease protein PhuU	cds-AAY94479.1	543.02	-0.383587	0.766529	0.160746	-2.38629	0.0170194	0.0429993
>lcl|CP000076.1_cds_AAY95119.1_5806 [locus_tag=PFL_5929] [protein=putative gamma-glutamyl-gamma-aminobutyrate hydrolase] [protein_id=AAY95119.1] [location=complement(6741062..6741844)] [gbkey=CDS]	PFL_5929	putative gamma-glutamyl-gamma-aminobutyrate hydrolase	cds-AAY95119.1	1389.05	-0.383484	0.766584	0.173529	-2.20992	0.0271108	0.0628995
>lcl|CP000076.1_cds_AAY91050.1_1719 [locus_tag=PFL_1755] [protein=oxidoreductase, zinc-binding dehydrogenase family protein] [protein_id=AAY91050.1] [location=complement(1961481..1962485)] [gbkey=CDS]	PFL_1755	oxidoreductase, zinc-binding dehydrogenase family protein	cds-AAY91050.1	1236.41	-0.382667	0.767019	0.147391	-2.59626	0.00942437	0.0265956
>lcl|CP000076.1_cds_AAY90671.1_1357 [locus_tag=PFL_1386] [protein=TonB-dependent outermembrane receptor] [protein_id=AAY90671.1] [location=1565242..1567710] [gbkey=CDS]	PFL_1386	TonB-dependent outermembrane receptor	cds-AAY90671.1	236.184	-0.382442	0.767138	0.182191	-2.09912	0.0358061	0.0790869
argG	PFL_4853	argininosuccinate synthase	cds-AAY94083.1	12596.9	-0.382076	0.767333	0.151585	-2.52055	0.0117173	0.0318585
>lcl|CP000076.1_cds_AAY94057.1_4741 [locus_tag=PFL_4827] [protein=diguanylate cyclase (GGDEF) domain/cyclic diguanylate phosphodiesterase (EAL) domain lipoprotein] [protein_id=AAY94057.1] [location=5568895..5570946] [gbkey=CDS]	PFL_4827	diguanylate cyclase (GGDEF) domain/cyclic diguanylate phosphodiesterase (EAL) domain lipoprotein	cds-AAY94057.1	2818.9	-0.381957	0.767396	0.138498	-2.75785	0.00581825	0.0178645
>lcl|CP000076.1_cds_AAY94484.1_5169 [locus_tag=PFL_5269] [protein=aminotransferase, class I/II] [protein_id=AAY94484.1] [location=complement(6033130..6034302)] [gbkey=CDS]	PFL_5269	aminotransferase, class I/II	cds-AAY94484.1	2071.92	-0.381454	0.767664	0.171721	-2.22136	0.0263265	0.0614285
>lcl|CP000076.1_cds_AAY90257.1_945 [locus_tag=PFL_0970] [protein=MFS transporter, aromatic acid:H+ symporter (AAHS) family] [protein_id=AAY90257.1] [location=1111896..1113263] [gbkey=CDS]	PFL_0970	MFS transporter, aromatic acid:H+ symporter (AAHS) family	cds-AAY90257.1	697.926	-0.381224	0.767786	0.158301	-2.40821	0.0160309	0.0410799
>lcl|CP000076.1_cds_AAY92447.1_3108 [locus_tag=PFL_3177] [protein=TonB-dependent outermembrane receptor] [protein_id=AAY92447.1] [location=3657137..3659608] [gbkey=CDS]	PFL_3177	TonB-dependent outermembrane receptor	cds-AAY92447.1	348.099	-0.381183	0.767808	0.152803	-2.4946	0.0126098	0.0336997
>lcl|CP000076.1_cds_AAY91627.1_2296 [locus_tag=PFL_2354] [protein=NAD dependent epimerase/dehydratase family protein] [protein_id=AAY91627.1] [location=complement(2627037..2628107)] [gbkey=CDS]	PFL_2354	NAD dependent epimerase/dehydratase family protein	cds-AAY91627.1	699.734	-0.381164	0.767818	0.190679	-1.99898	0.0456108	0.0959037
>lcl|CP000076.1_cds_AAY95790.1_371 [locus_tag=PFL_0381] [protein=transcriptional regulator, LysR family] [protein_id=AAY95790.1] [location=complement(433879..434778)] [gbkey=CDS]	PFL_0381	transcriptional regulator, LysR family	cds-AAY95790.1	637.202	-0.381091	0.767856	0.140751	-2.70755	0.00677811	0.020311
>lcl|CP000076.1_cds_AAY92456.1_3117 [locus_tag=PFL_3186] [protein=transcriptional regulator, AraC family] [protein_id=AAY92456.1] [location=3666942..3667853] [gbkey=CDS]	PFL_3186	transcriptional regulator, AraC family	cds-AAY92456.1	518.162	-0.380898	0.767959	0.166095	-2.29326	0.0218331	0.0529056
lys1_1	PFL_2456	saccharopine dehydrogenase	cds-AAY91729.1	1094.16	-0.380864	0.767978	0.169474	-2.24732	0.0246195	0.058197
>lcl|CP000076.1_cds_AEK81711.1_2293 [locus_tag=PFL_6248] [protein=conserved hypothetical protein] [protein_id=AEK81711.1] [location=complement(2624744..2625172)] [gbkey=CDS]	PFL_6248	conserved hypothetical protein	cds-AEK81711.1	462.215	-0.380303	0.768276	0.146202	-2.60122	0.0092893	0.026324
>lcl|CP000076.1_cds_AAY90343.1_1029 [locus_tag=PFL_1056] [protein=conserved hypothetical protein] [protein_id=AAY90343.1] [location=1206695..1207165] [gbkey=CDS]	PFL_1056	conserved hypothetical protein	cds-AAY90343.1	499.737	-0.380257	0.768301	0.147684	-2.5748	0.0100299	0.0279427
>lcl|CP000076.1_cds_AAY94669.1_5348 [locus_tag=PFL_5459] [protein=ATP-dependent protease La domain protein] [protein_id=AAY94669.1] [location=complement(6229655..6230245)] [gbkey=CDS]	PFL_5459	ATP-dependent protease La domain protein	cds-AAY94669.1	1495.3	-0.379651	0.768623	0.148929	-2.54921	0.0107968	0.0297266
>lcl|CP000076.1_cds_AAY91253.2_1922 [locus_tag=PFL_1966] [protein=copper-binding protein, plastocyanin/azurin family] [protein_id=AAY91253.2] [location=2199063..2199608] [gbkey=CDS]	PFL_1966	copper-binding protein, plastocyanin/azurin family	cds-AAY91253.2	853.699	-0.378462	0.769257	0.154097	-2.45599	0.0140497	0.0368165
>lcl|CP000076.1_cds_AAY92180.2_2841 [locus_tag=PFL_2908] [protein=transcriptional regulator, LysR family] [protein_id=AAY92180.2] [location=complement(3252259..3253185)] [gbkey=CDS]	PFL_2908	transcriptional regulator, LysR family	cds-AAY92180.2	1057.22	-0.377956	0.769527	0.153048	-2.46953	0.0135291	0.0357342
>lcl|CP000076.1_cds_AAY94319.1_5002 [locus_tag=PFL_5091] [protein=metallo-beta-lactamase domain protein] [protein_id=AAY94319.1] [location=complement(5852175..5852819)] [gbkey=CDS]	PFL_5091	metallo-beta-lactamase domain protein	cds-AAY94319.1	1832.46	-0.377342	0.769855	0.162992	-2.3151	0.0206076	0.0503559
tag_2	PFL_0015	DNA-3-methyladenine glycosylase I	cds-AAY95433.1	710.008	-0.376442	0.770335	0.170893	-2.2028	0.027609	0.0637388
>lcl|CP000076.1_cds_AAY94316.2_4999 [locus_tag=PFL_5088] [protein=conserved hypothetical protein] [protein_id=AAY94316.2] [location=complement(5850019..5850648)] [gbkey=CDS]	PFL_5088	conserved hypothetical protein	cds-AAY94316.2	1215.96	-0.374742	0.771244	0.150708	-2.48654	0.0128992	0.0343078
fruA	PFL_0861	PTS system, fructose-specific IIBC component	cds-AAY96258.1	512.634	-0.374274	0.771494	0.141681	-2.64167	0.00824986	0.023934
>lcl|CP000076.1_cds_AAY95586.1_168 [locus_tag=PFL_0174] [protein=conserved hypothetical protein] [protein_id=AAY95586.1] [location=213083..213766] [gbkey=CDS]	PFL_0174	conserved hypothetical protein	cds-AAY95586.1	354.616	-0.373839	0.771726	0.146233	-2.55647	0.0105741	0.0292189
kdgK_2	PFL_3580	2-dehydro-3-deoxygluconokinase	cds-AAY92846.1	762.279	-0.373195	0.772071	0.152142	-2.45294	0.0141693	0.0370301
sdaA	PFL_5761	L-serine ammonia-lyase 1	cds-AAY94951.1	317.22	-0.373146	0.772097	0.178571	-2.08962	0.0366519	0.0805491
aphA_2	PFL_4136	acetylpolyamine aminohydrolase	cds-AAY93397.1	701.868	-0.372956	0.772198	0.189769	-1.96531	0.0493779	0.102136
potI2	PFL_2337	putrescine ABC transporter, permease protein	cds-AAY91610.1	1075.57	-0.372834	0.772264	0.151858	-2.45515	0.0140828	0.0368774
>lcl|CP000076.1_cds_AAY95118.1_5805 [locus_tag=PFL_5928] [protein=glutamate--ammonia ligase] [protein_id=AAY95118.1] [location=complement(6739665..6741023)] [gbkey=CDS]	PFL_5928	glutamate--ammonia ligase	cds-AAY95118.1	2268.91	-0.370802	0.773352	0.187053	-1.98234	0.0474409	0.0991333
>lcl|CP000076.1_cds_AAY91341.1_2011 [locus_tag=PFL_2062] [protein=transcriptional regulator, LysR family] [protein_id=AAY91341.1] [location=complement(2287334..2288224)] [gbkey=CDS]	PFL_2062	transcriptional regulator, LysR family	cds-AAY91341.1	547.234	-0.37065	0.773434	0.171087	-2.16645	0.0302771	0.0688055
>lcl|CP000076.1_cds_AAY92723.1_3382 [locus_tag=PFL_3455] [protein=DJ-1/PfpI family protein] [protein_id=AAY92723.1] [location=3969005..3969781] [gbkey=CDS]	PFL_3455	DJ-1/PfpI family protein	cds-AAY92723.1	1066.07	-0.370621	0.773449	0.175923	-2.10673	0.0351412	0.0780291
glgX	PFL_2882	glycogen debranching enzyme GlgX	cds-AAY92154.1	25223	-0.370377	0.77358	0.162024	-2.28594	0.0222577	0.0536449
>lcl|CP000076.1_cds_AAY93723.1_4390 [locus_tag=PFL_4472] [protein=dienelactone hydrolase family protein] [protein_id=AAY93723.1] [location=5182440..5183231] [gbkey=CDS]	PFL_4472	dienelactone hydrolase family protein	cds-AAY93723.1	697.452	-0.369664	0.773963	0.160994	-2.29614	0.0216681	0.0525475
clpP	PFL_3987	ATP-dependent Clp protease, proteolytic subunit ClpP	cds-AAY93251.1	10148.9	-0.369281	0.774168	0.183249	-2.01519	0.043885	0.0928035
cobF	PFL_2249	precorrin-6A synthase (deacetylating)	cds-AAY91522.1	970.878	-0.368752	0.774452	0.185728	-1.98544	0.0470956	0.0985841
>lcl|CP000076.1_cds_AAY91172.1_1841 [locus_tag=PFL_1885] [protein=conserved hypothetical protein] [protein_id=AAY91172.1] [location=2098817..2099611] [gbkey=CDS]	PFL_1885	conserved hypothetical protein	cds-AAY91172.1	1726.29	-0.368042	0.774833	0.158453	-2.32271	0.0201945	0.049485
>lcl|CP000076.1_cds_AAY92296.1_2959 [locus_tag=PFL_3026] [protein=putative methyltransferase] [protein_id=AAY92296.1] [location=complement(3488070..3488693)] [gbkey=CDS]	PFL_3026	putative methyltransferase	cds-AAY92296.1	907.564	-0.367776	0.774976	0.154053	-2.38734	0.0169707	0.0429474
>lcl|CP000076.1_cds_AAY93190.2_3862 [locus_tag=PFL_3926] [protein=outer membrane protein, OMP85 family] [protein_id=AAY93190.2] [location=complement(4536665..4538392)] [gbkey=CDS]	PFL_3926	outer membrane protein, OMP85 family	cds-AAY93190.2	2213.6	-0.367409	0.775173	0.176947	-2.07637	0.0378593	0.0826218
mtlR	PFL_3254	transcriptional activator MtlR	cds-AAY92523.1	689.62	-0.367368	0.775196	0.145764	-2.52028	0.011726	0.0318681
>lcl|CP000076.1_cds_AAY95520.1_102 [locus_tag=PFL_0103] [protein=Na/Pi-cotransporter II-like protein] [protein_id=AAY95520.1] [location=complement(104609..106267)] [gbkey=CDS]	PFL_0103	Na/Pi-cotransporter II-like protein	cds-AAY95520.1	883.605	-0.366809	0.775496	0.136963	-2.67816	0.00740277	0.0218503
>lcl|CP000076.1_cds_AAY93905.1_4568 [locus_tag=PFL_4659] [protein=conserved hypothetical protein] [protein_id=AAY93905.1] [location=5379490..5380242] [gbkey=CDS]	PFL_4659	conserved hypothetical protein	cds-AAY93905.1	345.983	-0.365287	0.776314	0.18078	-2.02062	0.0433193	0.0921008
>lcl|CP000076.1_cds_AAY91901.1_2567 [locus_tag=PFL_2628] [protein=D-isomer specific 2-hydroxyacid dehydrogenase family protein] [protein_id=AAY91901.1] [location=complement(2906069..2907019)] [gbkey=CDS]	PFL_2628	D-isomer specific 2-hydroxyacid dehydrogenase family protein	cds-AAY91901.1	903.388	-0.36335	0.777357	0.161739	-2.24652	0.0246708	0.0582781
ttuD	PFL_1698	putative glycerate dehydrogenase	cds-AAY90993.1	328.419	-0.362847	0.777629	0.172046	-2.10901	0.0349439	0.0776475
>lcl|CP000076.1_cds_AAY92483.1_3143 [locus_tag=PFL_3214] [protein=transcriptional regulator, AraC family] [protein_id=AAY92483.1] [location=complement(3707184..3708122)] [gbkey=CDS]	PFL_3214	transcriptional regulator, AraC family	cds-AAY92483.1	1125.46	-0.362594	0.777765	0.167798	-2.1609	0.030703	0.0696696
>lcl|CP000076.1_cds_AAY91757.1_2424 [locus_tag=PFL_2484] [protein=conserved hypothetical protein] [protein_id=AAY91757.1] [location=complement(2748312..2749058)] [gbkey=CDS]	PFL_2484	conserved hypothetical protein	cds-AAY91757.1	322.051	-0.360214	0.779049	0.164792	-2.18587	0.0288251	0.0660467
>lcl|CP000076.1_cds_AAY90442.1_1128 [locus_tag=PFL_1155] [protein=conserved hypothetical protein] [protein_id=AAY90442.1] [location=1321236..1322018] [gbkey=CDS]	PFL_1155	conserved hypothetical protein	cds-AAY90442.1	1673.02	-0.360162	0.779077	0.179012	-2.01194	0.0442264	0.0934435
>lcl|CP000076.1_cds_AAY90867.1_1538 [locus_tag=PFL_1570] [protein=conserved hypothetical protein] [protein_id=AAY90867.1] [location=1769403..1769531] [gbkey=CDS]	PFL_1570	conserved hypothetical protein	cds-AAY90867.1	2369.83	-0.359836	0.779253	0.162478	-2.21468	0.0267823	0.0623014
>lcl|CP000076.1_cds_AAY93812.1_4477 [locus_tag=PFL_4565] [protein=conserved hypothetical protein] [protein_id=AAY93812.1] [location=complement(5275767..5276201)] [gbkey=CDS]	PFL_4565	conserved hypothetical protein	cds-AAY93812.1	383.943	-0.359671	0.779342	0.176769	-2.0347	0.0418811	0.089699
>lcl|CP000076.1_cds_AAY93577.1_4244 [locus_tag=PFL_4322] [protein=sensory box/GGDEF domain/EAL domain protein] [protein_id=AAY93577.1] [location=complement(5025181..5027640)] [gbkey=CDS]	PFL_4322	sensory box/GGDEF domain/EAL domain protein	cds-AAY93577.1	7515.19	-0.358993	0.779709	0.144819	-2.47891	0.0131783	0.0349588
rnfB	PFL_4846	electron transport complex, RnfABCDGE type, B subunit	cds-AAY94076.1	2021.81	-0.35874	0.779845	0.127552	-2.8125	0.00491575	0.0155309
>lcl|CP000076.1_cds_AAY91671.2_2338 [locus_tag=PFL_2397] [protein=S-(hydroxymethyl)glutathione synthase] [protein_id=AAY91671.2] [location=complement(2663369..2663770)] [gbkey=CDS]	PFL_2397	S-(hydroxymethyl)glutathione synthase	cds-AAY91671.2	527.767	-0.35853	0.779959	0.177793	-2.01656	0.0437418	0.0927082
>lcl|CP000076.1_cds_AAY95769.1_350 [locus_tag=PFL_0360] [protein=transporter, major facilitator family] [protein_id=AAY95769.1] [location=413076..414737] [gbkey=CDS]	PFL_0360	transporter, major facilitator family	cds-AAY95769.1	931.7	-0.358358	0.780052	0.140613	-2.54854	0.0108174	0.0297699
>lcl|CP000076.1_cds_AAY93928.2_4598 [locus_tag=PFL_6258] [protein=conserved hypothetical protein] [protein_id=AAY93928.2] [location=5415250..5415855] [gbkey=CDS]	PFL_6258	conserved hypothetical protein	cds-AAY93928.2	425.662	-0.358287	0.780091	0.168957	-2.12058	0.0339574	0.0758141
>lcl|CP000076.1_cds_AAY92946.1_3603 [locus_tag=PFL_3680] [protein=amidase family protein] [protein_id=AAY92946.1] [location=4256541..4257953] [gbkey=CDS]	PFL_3680	amidase family protein	cds-AAY92946.1	439.299	-0.357454	0.780541	0.140825	-2.53829	0.0111396	0.0305602
thrH	PFL_1855	phosphoserine phosphatase/homoserine phosphotransferase bifunctional protein	cds-AAY91143.1	2516.4	-0.35719	0.780684	0.176984	-2.01821	0.0435698	0.092408
>lcl|CP000076.1_cds_AAY92801.1_3459 [locus_tag=PFL_3534] [protein=transporter, major facilitator family] [protein_id=AAY92801.1] [location=4074524..4075840] [gbkey=CDS]	PFL_3534	transporter, major facilitator family	cds-AAY92801.1	226.159	-0.355406	0.78165	0.166505	-2.13451	0.0328008	0.0735819
panC	PFL_5278	pantoate--beta-alanine ligase	cds-AAY94492.1	5820.85	-0.354607	0.782083	0.165405	-2.14387	0.0320433	0.0722276
>lcl|CP000076.1_cds_AAY93130.1_3801 [locus_tag=PFL_3866] [protein=conserved hypothetical protein] [protein_id=AAY93130.1] [location=4466793..4467128] [gbkey=CDS]	PFL_3866	conserved hypothetical protein	cds-AAY93130.1	240.951	-0.353949	0.78244	0.177647	-1.99242	0.0463245	0.0972368
>lcl|CP000076.1_cds_AAY90261.1_949 [locus_tag=PFL_0974] [protein=conserved hypothetical protein] [protein_id=AAY90261.1] [location=1116173..1116778] [gbkey=CDS]	PFL_0974	conserved hypothetical protein	cds-AAY90261.1	981.475	-0.352986	0.782962	0.157205	-2.24538	0.0247439	0.0584055
hpaB	PFL_3356	4-hydroxyphenylacetate 3-monooxygenase, oxygenase component	cds-AAY92625.1	253.17	-0.35288	0.783019	0.171412	-2.05867	0.0395259	0.0856992
>lcl|CP000076.1_cds_AAY90925.1_1595 [locus_tag=PFL_1628] [protein=conserved hypothetical protein] [protein_id=AAY90925.1] [location=1831644..1831913] [gbkey=CDS]	PFL_1628	conserved hypothetical protein	cds-AAY90925.1	400.639	-0.352666	0.783136	0.170359	-2.07013	0.0384401	0.0837695
>lcl|CP000076.1_cds_AAY96118.1_700 [locus_tag=PFL_0711] [protein=conserved hypothetical protein] [protein_id=AAY96118.1] [location=complement(827406..827789)] [gbkey=CDS]	PFL_0711	conserved hypothetical protein	cds-AAY96118.1	2063.83	-0.351282	0.783887	0.133285	-2.63557	0.00839954	0.0243105
>lcl|CP000076.1_cds_AAY92501.1_3161 [locus_tag=PFL_3232] [protein=oxidoreductase, zinc-binding dehydrogenase family] [protein_id=AAY92501.1] [location=complement(3727618..3728640)] [gbkey=CDS]	PFL_3232	oxidoreductase, zinc-binding dehydrogenase family	cds-AAY92501.1	6827.04	-0.35064	0.784236	0.139756	-2.50894	0.0121096	0.0326776
>lcl|CP000076.1_cds_AAY93290.1_3962 [locus_tag=PFL_4029] [protein=hydrolase, NUDIX family] [protein_id=AAY93290.1] [location=4645843..4646466] [gbkey=CDS]	PFL_4029	hydrolase, NUDIX family	cds-AAY93290.1	533.904	-0.349948	0.784612	0.171825	-2.03666	0.0416842	0.0893714
>lcl|CP000076.1_cds_AAY91978.1_2643 [locus_tag=PFL_2705] [protein=class II aldolase and adducin N-terminal domain protein] [protein_id=AAY91978.1] [location=2982225..2983019] [gbkey=CDS]	PFL_2705	class II aldolase and adducin N-terminal domain protein	cds-AAY91978.1	1427.09	-0.349812	0.784686	0.166832	-2.09679	0.036012	0.0794484
>lcl|CP000076.1_cds_AAY91910.1_2576 [locus_tag=PFL_2637] [protein=putative transcriptional regulatory protein RstA] [protein_id=AAY91910.1] [location=2917557..2918267] [gbkey=CDS]	PFL_2637	putative transcriptional regulatory protein RstA	cds-AAY91910.1	844.794	-0.349417	0.784901	0.163035	-2.1432	0.0320967	0.0723212
>lcl|CP000076.1_cds_AAY92239.1_2900 [locus_tag=PFL_2967] [protein=conserved hypothetical protein] [protein_id=AAY92239.1] [location=3325799..3326242] [gbkey=CDS]	PFL_2967	conserved hypothetical protein	cds-AAY92239.1	683.626	-0.349396	0.784913	0.144622	-2.41593	0.0156951	0.040338
>lcl|CP000076.1_cds_AAY93512.1_4179 [locus_tag=PFL_4256] [protein=conserved hypothetical protein] [protein_id=AAY93512.1] [location=complement(4954202..4955104)] [gbkey=CDS]	PFL_4256	conserved hypothetical protein	cds-AAY93512.1	774.789	-0.348793	0.785241	0.160063	-2.1791	0.0293242	0.0670895
erpA	PFL_5610	essential respiratory protein A	cds-AAY94803.1	3117.7	-0.34706	0.786184	0.153993	-2.25374	0.0242125	0.0574399
ada	PFL_3409	ADA regulatory protein	cds-AAY92678.1	976.392	-0.346207	0.78665	0.136962	-2.52775	0.0114795	0.0313096
>lcl|CP000076.1_cds_AAY92840.1_3498 [locus_tag=PFL_3574] [protein=sigma-54 dependent transcriptional regulator] [protein_id=AAY92840.1] [location=4121425..4122843] [gbkey=CDS]	PFL_3574	sigma-54 dependent transcriptional regulator	cds-AAY92840.1	780.185	-0.346204	0.786651	0.155752	-2.22278	0.0262305	0.0612747
>lcl|CP000076.1_cds_AAY94409.2_5097 [locus_tag=PFL_5190] [protein=conserved hypothetical protein] [protein_id=AAY94409.2] [location=5948829..5949545] [gbkey=CDS]	PFL_5190	conserved hypothetical protein	cds-AAY94409.2	1168.26	-0.345239	0.787178	0.167864	-2.05666	0.0397193	0.0860351
>lcl|CP000076.1_cds_AAY94225.1_4909 [locus_tag=PFL_4997] [protein=DNA-binding response regulator, OmpR family] [protein_id=AAY94225.1] [location=complement(5757469..5758179)] [gbkey=CDS]	PFL_4997	DNA-binding response regulator, OmpR family	cds-AAY94225.1	401.096	-0.34361	0.788067	0.155869	-2.20448	0.0274903	0.063585
omlA	PFL_0823	outer membrane lipoprotein OmlA	cds-AAY96223.1	16505.2	-0.343012	0.788394	0.142533	-2.40653	0.0161047	0.0411848
>lcl|CP000076.1_cds_AAY95676.1_258 [locus_tag=PFL_0265] [protein=fatty acid desaturase family protein] [protein_id=AAY95676.1] [location=309580..311559] [gbkey=CDS]	PFL_0265	fatty acid desaturase family protein	cds-AAY95676.1	515.468	-0.34128	0.789341	0.166047	-2.05532	0.0398479	0.0861608
>lcl|CP000076.1_cds_AAY92227.1_2888 [locus_tag=PFL_2955] [protein=DNA-binding response regulator, LuxR family] [protein_id=AAY92227.1] [location=complement(3311428..3312054)] [gbkey=CDS]	PFL_2955	DNA-binding response regulator, LuxR family	cds-AAY92227.1	833.15	-0.340357	0.789846	0.145171	-2.34452	0.0190515	0.0471575
>lcl|CP000076.1_cds_AAY94147.1_4831 [locus_tag=PFL_4918] [protein=putative lipoprotein] [protein_id=AAY94147.1] [location=5666091..5666738] [gbkey=CDS]	PFL_4918	putative lipoprotein	cds-AAY94147.1	949.358	-0.339247	0.790454	0.151803	-2.23478	0.0254317	0.0597518
>lcl|CP000076.1_cds_AAY90879.1_1550 [locus_tag=PFL_1582] [protein=selT/selW/selH selenoprotein domain protein] [protein_id=AAY90879.1] [location=1781773..1782060] [gbkey=CDS]	PFL_1582	selT/selW/selH selenoprotein domain protein	cds-AAY90879.1	570.092	-0.33878	0.79071	0.141666	-2.3914	0.0167843	0.0425816
fitD	PFL_2983	cytotoxin FitD	cds-AAY92255.1	1023.23	-0.338568	0.790826	0.167592	-2.02019	0.0433639	0.0921348
sthA	PFL_1958	soluble pyridine nucleotide transhydrogenase	cds-AAY91245.1	13883.1	-0.338	0.791137	0.148167	-2.2812	0.0225364	0.0541157
>lcl|CP000076.1_cds_AAY92648.1_3307 [locus_tag=PFL_3379] [protein=putative sugar diacid recognition domain protein] [protein_id=AAY92648.1] [location=complement(3900696..3901817)] [gbkey=CDS]	PFL_3379	putative sugar diacid recognition domain protein	cds-AAY92648.1	894.037	-0.335838	0.792324	0.13713	-2.44904	0.0143236	0.0373205
ubiC	PFL_6105	chorismate lyase	cds-AAY95293.1	786.073	-0.335446	0.792539	0.144588	-2.32002	0.0203401	0.0497618
>lcl|CP000076.1_cds_AAY95453.1_35 [locus_tag=PFL_0035] [protein=conserved hypothetical protein] [protein_id=AAY95453.1] [location=complement(36936..37379)] [gbkey=CDS]	PFL_0035	conserved hypothetical protein	cds-AAY95453.1	423.457	-0.335407	0.79256	0.152832	-2.19462	0.0281911	0.0648863
>lcl|CP000076.1_cds_AAY92290.1_2953 [locus_tag=PFL_3020] [protein=putative protein activator] [protein_id=AAY92290.1] [location=complement(3483880..3484377)] [gbkey=CDS]	PFL_3020	putative protein activator	cds-AAY92290.1	1087.79	-0.335282	0.792629	0.152107	-2.20425	0.0275069	0.0635992
>lcl|CP000076.1_cds_AAY90607.2_1293 [locus_tag=PFL_1322] [protein=MFS transporter, metabolite:H+ symporter (MHS) family protein] [protein_id=AAY90607.2] [location=1495951..1497246] [gbkey=CDS]	PFL_1322	MFS transporter, metabolite:H+ symporter (MHS) family protein	cds-AAY90607.2	663.245	-0.335165	0.792693	0.169868	-1.9731	0.0484846	0.100561
>lcl|CP000076.1_cds_AAY93093.2_3764 [locus_tag=PFL_3829] [protein=translocator protein, LysE family] [protein_id=AAY93093.2] [location=4427678..4428298] [gbkey=CDS]	PFL_3829	translocator protein, LysE family	cds-AAY93093.2	411.56	-0.333748	0.793473	0.168396	-1.98192	0.0474882	0.0991623
aroB	PFL_0451	3-dehydroquinate synthase	cds-AAY95860.1	7923.3	-0.333147	0.793803	0.128944	-2.58366	0.00977593	0.0273852
>lcl|CP000076.1_cds_AAY95080.1_5767 [locus_tag=PFL_5890] [protein=putative 2-aminoethylphosphonate ABC transporter, ATP-binding protein] [protein_id=AAY95080.1] [location=complement(6699302..6700378)] [gbkey=CDS]	PFL_5890	putative 2-aminoethylphosphonate ABC transporter, ATP-binding protein	cds-AAY95080.1	336.034	-0.331492	0.794714	0.168929	-1.96231	0.049726	0.102647
>lcl|CP000076.1_cds_AAY94424.2_5112 [locus_tag=PFL_5205] [protein=YbaK/prolyl-tRNA synthetase-associated domain protein] [protein_id=AAY94424.2] [location=complement(5962403..5962909)] [gbkey=CDS]	PFL_5205	YbaK/prolyl-tRNA synthetase-associated domain protein	cds-AAY94424.2	481.053	-0.330593	0.79521	0.159137	-2.07742	0.0377632	0.0825005
>lcl|CP000076.1_cds_AAY93441.1_4109 [locus_tag=PFL_4185] [protein=alpha/beta hydrolase family protein] [protein_id=AAY93441.1] [location=complement(4858556..4859368)] [gbkey=CDS]	PFL_4185	alpha/beta hydrolase family protein	cds-AAY93441.1	367.795	-0.328909	0.796139	0.163678	-2.00949	0.0444853	0.0939254
cupB5	PFL_1467	adhesive protein CupB5	cds-AAY90750.1	541.435	-0.328901	0.796143	0.156757	-2.09815	0.0358916	0.0792341
rhlE_1	PFL_5407	putative ATP-dependent RNA helicase	cds-AAY94617.1	3603.86	-0.328459	0.796386	0.158158	-2.07678	0.0378219	0.0825698
cbrB	PFL_5274	two-component response regulator CbrB	cds-AAY94488.1	11238.9	-0.3279	0.796695	0.1459	-2.24743	0.0246123	0.058197
>lcl|CP000076.1_cds_AAY92895.1_3553 [locus_tag=PFL_3629] [protein=conserved hypothetical protein] [protein_id=AAY92895.1] [location=4190185..4191111] [gbkey=CDS]	PFL_3629	conserved hypothetical protein	cds-AAY92895.1	964.53	-0.326156	0.797659	0.152365	-2.14062	0.0323047	0.0727362
>lcl|CP000076.1_cds_AAY92464.1_3125 [locus_tag=PFL_3195] [protein=sensor histidine kinase/response regulator] [protein_id=AAY92464.1] [location=3677013..3680192] [gbkey=CDS]	PFL_3195	sensor histidine kinase/response regulator	cds-AAY92464.1	771.791	-0.32571	0.797906	0.141444	-2.30275	0.0212929	0.0518229
>lcl|CP000076.1_cds_AAY95057.1_5744 [locus_tag=PFL_5867] [protein=oxidoreductase, GMC family] [protein_id=AAY95057.1] [location=6671948..6673543] [gbkey=CDS]	PFL_5867	oxidoreductase, GMC family	cds-AAY95057.1	1495.23	-0.321754	0.800096	0.158724	-2.02713	0.0426487	0.0910008
>lcl|CP000076.1_cds_AAY95721.1_303 [locus_tag=PFL_0310] [protein=TonB-dependent outermembrane receptor] [protein_id=AAY95721.1] [location=complement(360127..362226)] [gbkey=CDS]	PFL_0310	TonB-dependent outermembrane receptor	cds-AAY95721.1	964.1	-0.317784	0.802301	0.144253	-2.20295	0.027598	0.0637376
>lcl|CP000076.1_cds_AAY91504.1_2172 [locus_tag=PFL_2231] [protein=conserved hypothetical protein] [protein_id=AAY91504.1] [location=2493675..2494319] [gbkey=CDS]	PFL_2231	conserved hypothetical protein	cds-AAY91504.1	2260.44	-0.31696	0.80276	0.139538	-2.2715	0.0231169	0.0553403
pilG	PFL_5827	type IV pilus response regulator PilG	cds-AAY95017.1	3025.55	-0.316391	0.803076	0.121808	-2.59745	0.0093918	0.0265651
>lcl|CP000076.1_cds_AAY94335.1_5024 [locus_tag=PFL_5113] [protein=transcriptional regulator, LysR family] [protein_id=AAY94335.1] [location=5874062..5874964] [gbkey=CDS]	PFL_5113	transcriptional regulator, LysR family	cds-AAY94335.1	1261.62	-0.316093	0.803242	0.13821	-2.28704	0.0221935	0.053545
aroE	PFL_5382	quinate/shikimate dehydrogenase	cds-AAY94592.1	796.596	-0.312916	0.805013	0.146402	-2.13737	0.032568	0.0732211
>lcl|CP000076.1_cds_AAY91325.2_1995 [locus_tag=PFL_2039] [protein=xanthine/uracil permease family protein] [protein_id=AAY91325.2] [location=2266275..2267816] [gbkey=CDS]	PFL_2039	xanthine/uracil permease family protein	cds-AAY91325.2	1013.69	-0.312749	0.805106	0.135861	-2.30198	0.0213364	0.0518873
>lcl|CP000076.1_cds_AAY90783.1_1468 [locus_tag=PFL_1500] [protein=conserved hypothetical protein] [protein_id=AAY90783.1] [location=1685427..1686662] [gbkey=CDS]	PFL_1500	conserved hypothetical protein	cds-AAY90783.1	1940.62	-0.310254	0.8065	0.144248	-2.15085	0.0314884	0.0712398
cobO	PFL_4431	cob(I)yrinic acid a,c-diamide adenosyltransferase	cds-AAY93682.1	5385.76	-0.310206	0.806527	0.153668	-2.01868	0.0435202	0.0923992
hscA	PFL_4961	Fe-S protein assembly chaperone HscA	cds-AAY94190.1	15673.9	-0.307048	0.808294	0.12327	-2.49086	0.0127435	0.0339974
>lcl|CP000076.1_cds_AAY91347.1_2017 [locus_tag=PFL_2068] [protein=putative aspartate-semialdehyde dehydrogenase] [protein_id=AAY91347.1] [location=2293792..2294802] [gbkey=CDS]	PFL_2068	putative aspartate-semialdehyde dehydrogenase	cds-AAY91347.1	3405.04	-0.30702	0.80831	0.120208	-2.55407	0.0106472	0.0293808
>lcl|CP000076.1_cds_AAY90822.1_1507 [locus_tag=PFL_1539] [protein=conserved hypothetical protein] [protein_id=AAY90822.1] [location=1727824..1728948] [gbkey=CDS]	PFL_1539	conserved hypothetical protein	cds-AAY90822.1	1169.85	-0.306565	0.808564	0.127388	-2.40654	0.0161044	0.0411848
cbiD	PFL_0655	cobalamin biosynthesis protein CbiD	cds-AAY96062.2	855.953	-0.305902	0.808936	0.154356	-1.9818	0.0475017	0.0991623
>lcl|CP000076.1_cds_AAY95159.1_5847 [locus_tag=PFL_5969] [protein=conserved hypothetical protein] [protein_id=AAY95159.1] [location=complement(6785961..6786518)] [gbkey=CDS]	PFL_5969	conserved hypothetical protein	cds-AAY95159.1	3308.03	-0.30301	0.810559	0.137818	-2.19863	0.0279044	0.0642506
queF	PFL_1967	queuine synthase	cds-AAY91254.1	2643.19	-0.301471	0.811425	0.124859	-2.41449	0.0157571	0.0404632
>lcl|CP000076.1_cds_AAY93576.2_4243 [locus_tag=PFL_4321] [protein=TENA/THI-4 family protein] [protein_id=AAY93576.2] [location=complement(5024351..5025136)] [gbkey=CDS]	PFL_4321	TENA/THI-4 family protein	cds-AAY93576.2	12406.3	-0.300803	0.8118	0.131592	-2.28588	0.0222612	0.0536449
>lcl|CP000076.1_cds_AAY93423.1_4091 [locus_tag=PFL_4167] [protein=monooxygenase, DszC family] [protein_id=AAY93423.1] [location=complement(4841019..4842311)] [gbkey=CDS]	PFL_4167	monooxygenase, DszC family	cds-AAY93423.1	475.899	-0.299091	0.812764	0.138016	-2.16708	0.0302288	0.0687213
mraW	PFL_5069	S-adenosyl-methyltransferase MraW	cds-AAY94297.1	5928.39	-0.298274	0.813225	0.145078	-2.05596	0.0397863	0.0860579
>lcl|CP000076.1_cds_AAY95998.1_578 [locus_tag=PFL_0591] [protein=conserved hypothetical protein] [protein_id=AAY95998.1] [location=complement(689905..690492)] [gbkey=CDS]	PFL_0591	conserved hypothetical protein	cds-AAY95998.1	1271.75	-0.297196	0.813832	0.126182	-2.3553	0.0185079	0.0462243
>lcl|CP000076.1_cds_AAY91154.1_1822 [locus_tag=PFL_1866] [protein=integral membrane protein, DUF6 family] [protein_id=AAY91154.1] [location=complement(2074146..2075099)] [gbkey=CDS]	PFL_1866	integral membrane protein, DUF6 family	cds-AAY91154.1	774.395	-0.296386	0.814289	0.136537	-2.17074	0.0299505	0.0682156
>lcl|CP000076.1_cds_AAY93255.1_3927 [locus_tag=PFL_3994] [protein=putative lipoprotein] [protein_id=AAY93255.1] [location=complement(4610945..4611619)] [gbkey=CDS]	PFL_3994	putative lipoprotein	cds-AAY93255.1	1504.82	-0.294713	0.815235	0.14182	-2.07807	0.0377029	0.0824278
>lcl|CP000076.1_cds_AAY91638.1_2308 [locus_tag=PFL_2365] [protein=TonB-dependent outermembrane heme receptor] [protein_id=AAY91638.1] [location=2637968..2640802] [gbkey=CDS]	PFL_2365	TonB-dependent outermembrane heme receptor	cds-AAY91638.1	1249.38	-0.293478	0.815933	0.136824	-2.14493	0.0319583	0.072114
glnS	PFL_3913	glutamine--tRNA ligase	cds-AAY93177.1	14270.9	-0.292721	0.816361	0.131523	-2.22563	0.0260392	0.0609211
ftsY	PFL_5857	signal recognition particle-docking protein FtsY	cds-AAY95047.1	7291.88	-0.291548	0.817025	0.132497	-2.20041	0.0277778	0.0640315
>lcl|CP000076.1_cds_AAY94640.2_5319 [locus_tag=PFL_5430] [protein=Sel1 domain protein] [protein_id=AAY94640.2] [location=6200777..6201331] [gbkey=CDS]	PFL_5430	Sel1 domain protein	cds-AAY94640.2	3032.7	-0.287608	0.819259	0.144202	-1.99448	0.0460993	0.0968642
>lcl|CP000076.1_cds_AAY90221.1_909 [locus_tag=PFL_0934] [protein=conserved hypothetical protein] [protein_id=AAY90221.1] [location=1076367..1077125] [gbkey=CDS]	PFL_0934	conserved hypothetical protein	cds-AAY90221.1	2486.48	-0.287526	0.819306	0.135788	-2.11746	0.034221	0.0763189
gshB	PFL_5828	glutathione synthase	cds-AAY95018.1	2056.2	-0.278615	0.824382	0.132538	-2.10215	0.0355402	0.0786576
>lcl|CP000076.1_cds_AAY93842.1_4506 [locus_tag=PFL_4595] [protein=YihY family protein] [protein_id=AAY93842.1] [location=complement(5303797..5304747)] [gbkey=CDS]	PFL_4595	YihY family protein	cds-AAY93842.1	1611.81	-0.275541	0.82614	0.126202	-2.18333	0.0290112	0.0664482
nadE_2	PFL_0593	NAD+ synthetase	cds-AAY96000.1	2178.57	-0.264793	0.832318	0.127443	-2.07774	0.0377337	0.0824656
>lcl|CP000076.1_cds_AAY94965.1_5652 [locus_tag=PFL_5775] [protein=conserved hypothetical protein] [protein_id=AAY94965.1] [location=complement(6581818..6582555)] [gbkey=CDS]	PFL_5775	conserved hypothetical protein	cds-AAY94965.1	2027.87	-0.262707	0.833523	0.130321	-2.01584	0.0438164	0.0927652
ccmC	PFL_1682	heme exporter protein CcmC	cds-AAY90977.1	4084.78	-0.260201	0.834971	0.12376	-2.10247	0.035512	0.0786336
>lcl|CP000076.1_cds_AAY94002.1_4686 [locus_tag=PFL_4772] [protein=histidine triad domain protein] [protein_id=AAY94002.1] [location=complement(5508104..5508529)] [gbkey=CDS]	PFL_4772	histidine triad domain protein	cds-AAY94002.1	3510.79	-0.250218	0.840769	0.119727	-2.0899	0.0366265	0.0805491
>lcl|CP000076.1_cds_AAY91330.1_2000 [locus_tag=PFL_2045] [protein=aminotransferase family protein] [protein_id=AAY91330.1] [location=complement(2271156..2272352)] [gbkey=CDS]	PFL_2045	aminotransferase family protein	cds-AAY91330.1	13051.2	-0.245422	0.843569	0.121143	-2.02588	0.0427769	0.0912334
>lcl|CP000076.1_cds_AAY90878.1_1549 [locus_tag=PFL_1581] [protein=phospholipase, patatin family] [protein_id=AAY90878.1] [location=complement(1779512..1781701)] [gbkey=CDS]	PFL_1581	phospholipase, patatin family	cds-AAY90878.1	2149.84	-0.245042	0.843791	0.118708	-2.06425	0.0389944	0.0847052
>lcl|CP000076.1_cds_AAY90683.1_1369 [locus_tag=PFL_1398] [protein=conserved hypothetical protein] [protein_id=AAY90683.1] [location=complement(1577993..1579138)] [gbkey=CDS]	PFL_1398	conserved hypothetical protein	cds-AAY90683.1	1944.76	0.245365	1.18539	0.125128	1.96092	0.0498886	0.102948
>lcl|CP000076.1_cds_AAY94582.1_5265 [locus_tag=PFL_5372] [protein=purine transporter, AzgA family protein] [protein_id=AAY94582.1] [location=6139612..6140904] [gbkey=CDS]	PFL_5372	purine transporter, AzgA family protein	cds-AAY94582.1	2031.16	0.250947	1.18999	0.127777	1.96394	0.0495371	0.102326
>lcl|CP000076.1_cds_AAY94759.1_5439 [locus_tag=PFL_5553] [protein=transporter, major facilitator family] [protein_id=AAY94759.1] [location=complement(6342099..6343493)] [gbkey=CDS]	PFL_5553	transporter, major facilitator family	cds-AAY94759.1	12498.4	0.255441	1.1937	0.129706	1.96939	0.0489084	0.101302
xpt	PFL_6032	xanthine phosphoribosyltransferase	cds-AAY95221.1	3972.6	0.265218	1.20182	0.12649	2.09676	0.0360147	0.0794484
>lcl|CP000076.1_cds_AAY94594.2_5276 [locus_tag=PFL_5384] [protein=transcriptional regulator, TetR family] [protein_id=AAY94594.2] [location=complement(6153988..6154665)] [gbkey=CDS]	PFL_5384	transcriptional regulator, TetR family	cds-AAY94594.2	2250.26	0.266389	1.20279	0.119311	2.23272	0.0255671	0.0599776
>lcl|CP000076.1_cds_AAY92692.1_3351 [locus_tag=PFL_3423] [protein=conserved hypothetical protein] [protein_id=AAY92692.1] [location=3940314..3941384] [gbkey=CDS]	PFL_3423	conserved hypothetical protein	cds-AAY92692.1	1613.44	0.268236	1.20433	0.134547	1.99362	0.0461936	0.0970289
dbpA	PFL_5772	ATP-independent RNA helicase DbpA	cds-AAY94962.1	4408.84	0.269085	1.20504	0.131247	2.05022	0.0403431	0.0871079
>lcl|CP000076.1_cds_AAY93154.1_3825 [locus_tag=PFL_3890] [protein=hydrolase, NUDIX family] [protein_id=AAY93154.1] [location=4490463..4490909] [gbkey=CDS]	PFL_3890	hydrolase, NUDIX family	cds-AAY93154.1	922.359	0.270238	1.20601	0.133154	2.02952	0.0424056	0.0906633
rubB	PFL_6103	rubredoxin-NAD(+) reductase	cds-AAY95291.1	1924.92	0.275131	1.2101	0.133052	2.06785	0.0386544	0.0840863
>lcl|CP000076.1_cds_AAY94521.1_5206 [locus_tag=PFL_5311] [protein=type IV pilus biogenesis protein] [protein_id=AAY94521.1] [location=complement(6077632..6078033)] [gbkey=CDS]	PFL_5311	type IV pilus biogenesis protein	cds-AAY94521.1	812.86	0.285853	1.21913	0.140723	2.03132	0.0422229	0.0903361
hemA	PFL_5160	glutamyl-tRNA reductase	cds-AAY94382.1	9896.79	0.286025	1.21928	0.133382	2.1444	0.0320005	0.0721578
>lcl|CP000076.1_cds_AAY90447.1_1133 [locus_tag=PFL_1160] [protein=putative lipoprotein] [protein_id=AAY90447.1] [location=complement(1327835..1328233)] [gbkey=CDS]	PFL_1160	putative lipoprotein	cds-AAY90447.1	1055.83	0.291607	1.224	0.145432	2.00511	0.0449511	0.0947777
trkH	PFL_1589	Trk system potassium uptake protein TrkH	cds-AAY90886.1	2359.57	0.294223	1.22622	0.135369	2.17349	0.0297433	0.0678703
>lcl|CP000076.1_cds_AAY92135.1_2797 [locus_tag=PFL_2863] [protein=signaling repeat/GGDEF domain/EAL domain protein] [protein_id=AAY92135.1] [location=3198060..3200135] [gbkey=CDS]	PFL_2863	signaling repeat/GGDEF domain/EAL domain protein	cds-AAY92135.1	3328.29	0.294907	1.22681	0.134526	2.19219	0.0283659	0.065161
mdoD	PFL_1122	glucans biosynthesis protein D	cds-AAY90409.1	1888.38	0.295335	1.22717	0.147337	2.00449	0.0450179	0.0948529
>lcl|CP000076.1_cds_AAY91340.2_2010 [locus_tag=PFL_2061] [protein=sensory box/GGDEF domain/EAL domain protein] [protein_id=AAY91340.2] [location=complement(2283972..2287250)] [gbkey=CDS]	PFL_2061	sensory box/GGDEF domain/EAL domain protein	cds-AAY91340.2	2006.24	0.297467	1.22898	0.148936	1.99728	0.0457943	0.0962563
>lcl|CP000076.1_cds_AAY90565.1_1251 [locus_tag=PFL_1280] [protein=conserved hypothetical protein] [protein_id=AAY90565.1] [location=1449157..1451544] [gbkey=CDS]	PFL_1280	conserved hypothetical protein	cds-AAY90565.1	3195.18	0.297624	1.22912	0.122836	2.42293	0.0153958	0.0396524
cmoA	PFL_4926	tRNA (cmo5U34)-methyltransferase CmoA	cds-AAY94155.1	2324.48	0.298996	1.23029	0.150311	1.98919	0.0466807	0.0979171
ribA	PFL_5514	GTP cyclohydrolase II	cds-AAY94720.1	3200.58	0.302381	1.23318	0.125796	2.40375	0.016228	0.0414807
>lcl|CP000076.1_cds_AAY94876.1_5563 [locus_tag=PFL_5686] [protein=diguanylate cyclase (GGDEF) domain membrane protein] [protein_id=AAY94876.1] [location=complement(6480780..6482072)] [gbkey=CDS]	PFL_5686	diguanylate cyclase (GGDEF) domain membrane protein	cds-AAY94876.1	938.511	0.302797	1.23353	0.143884	2.10445	0.035339	0.0784112
kdsD	PFL_0920	arabinose 5-phosphate isomerase	cds-AAY90207.1	9815.36	0.305074	1.23548	0.154576	1.97361	0.0484258	0.100507
rzxA	PFL_2997	polyketide synthase/nonribosomal peptide synthetase hybrid RzxA	cds-AAY92269.1	2315.36	0.305271	1.23565	0.132606	2.30209	0.0213303	0.0518873
>lcl|CP000076.1_cds_AAY95670.1_252 [locus_tag=PFL_0259] [protein=drug resistance transporter, EmrB/QacA family] [protein_id=AAY95670.1] [location=302486..304081] [gbkey=CDS]	PFL_0259	drug resistance transporter, EmrB/QacA family	cds-AAY95670.1	485.022	0.305401	1.23576	0.15426	1.97978	0.0477277	0.0994944
>lcl|CP000076.1_cds_AAY91232.1_1901 [locus_tag=PFL_1945] [protein=conserved hypothetical protein] [protein_id=AAY91232.1] [location=2173980..2174831] [gbkey=CDS]	PFL_1945	conserved hypothetical protein	cds-AAY91232.1	1953.69	0.307545	1.2376	0.137371	2.23878	0.0251699	0.0592234
>lcl|CP000076.1_cds_AAY90596.1_1282 [locus_tag=PFL_1311] [protein=transcriptional regulator, LysR family] [protein_id=AAY90596.1] [location=complement(1484392..1485261)] [gbkey=CDS]	PFL_1311	transcriptional regulator, LysR family	cds-AAY90596.1	757.297	0.309202	1.23902	0.134574	2.29764	0.0215824	0.0523813
ttcA	PFL_4463	putative tRNA 2-thiocytidine biosynthesis protein TtcA	cds-AAY93714.2	6612.91	0.311547	1.24104	0.128183	2.43048	0.0150788	0.0390004
>lcl|CP000076.1_cds_AAY94007.1_4691 [locus_tag=PFL_4777] [protein=sensory box histidine kinase] [protein_id=AAY94007.1] [location=5513646..5515682] [gbkey=CDS]	PFL_4777	sensory box histidine kinase	cds-AAY94007.1	2045.49	0.311907	1.24135	0.153596	2.0307	0.0422859	0.090439
>lcl|CP000076.1_cds_AAY90635.1_1321 [locus_tag=PFL_1350] [protein=phospholipase D domain protein] [protein_id=AAY90635.1] [location=1526874..1528031] [gbkey=CDS]	PFL_1350	phospholipase D domain protein	cds-AAY90635.1	885.281	0.31225	1.24164	0.153326	2.03651	0.0416991	0.089372
coaA	PFL_5932	pantothenate kinase	cds-AAY95122.2	2206.83	0.312283	1.24167	0.127203	2.45499	0.0140889	0.0368777
hemF	PFL_0027	coproporphyrinogen III oxidase, aerobic	cds-AAY95445.1	2706.62	0.312443	1.24181	0.157827	1.97965	0.0477423	0.0994944
>lcl|CP000076.1_cds_AAY92081.1_2745 [locus_tag=PFL_2809] [protein=conserved hypothetical protein] [protein_id=AAY92081.1] [location=complement(3126402..3127157)] [gbkey=CDS]	PFL_2809	conserved hypothetical protein	cds-AAY92081.1	763.433	0.312689	1.24202	0.135856	2.30162	0.0213565	0.0519156
gmk	PFL_6061	guanylate kinase	cds-AAY95249.1	4630.47	0.312931	1.24223	0.158299	1.97683	0.0480603	0.0999865
>lcl|CP000076.1_cds_AAY91703.1_2371 [locus_tag=PFL_2430] [protein=conserved hypothetical protein] [protein_id=AAY91703.1] [location=complement(2694441..2695238)] [gbkey=CDS]	PFL_2430	conserved hypothetical protein	cds-AAY91703.1	511.525	0.313764	1.24295	0.149807	2.09445	0.0362203	0.0798153
>lcl|CP000076.1_cds_AAY92090.1_2753 [locus_tag=PFL_2818] [protein=conserved hypothetical protein] [protein_id=AAY92090.1] [location=complement(3141698..3141961)] [gbkey=CDS]	PFL_2818	conserved hypothetical protein	cds-AAY92090.1	1405.8	0.313931	1.24309	0.154429	2.03285	0.0420675	0.0900666
>lcl|CP000076.1_cds_AAY94616.1_5295 [locus_tag=PFL_5406] [protein=conserved hypothetical protein] [protein_id=AAY94616.1] [location=6174794..6176026] [gbkey=CDS]	PFL_5406	conserved hypothetical protein	cds-AAY94616.1	1793.42	0.316654	1.24544	0.138555	2.2854	0.0222894	0.0536916
smpB	PFL_0819	SsrA-binding protein	cds-AAY96219.1	6950.55	0.31735	1.24604	0.152052	2.08712	0.036877	0.080883
dsbG	PFL_4184	thiol:disulfide interchange protein DsbG	cds-AAY93440.1	1089.16	0.319132	1.24758	0.157973	2.02017	0.0433656	0.0921348
pitA_1	PFL_1313	low-affinity inorganic phosphate transporter	cds-AAY90598.1	5318.18	0.319576	1.24796	0.14358	2.22576	0.02603	0.0609211
>lcl|CP000076.1_cds_AAY93158.1_3829 [locus_tag=PFL_3894] [protein=cupin 4 family protein] [protein_id=AAY93158.1] [location=4494308..4495474] [gbkey=CDS]	PFL_3894	cupin 4 family protein	cds-AAY93158.1	10492	0.320045	1.24837	0.154304	2.07412	0.0380681	0.0830477
rraA	PFL_1871	putative regulator of ribonuclease activity A	cds-AAY91159.1	8101.09	0.321997	1.25006	0.131731	2.44435	0.0145112	0.0377413
fieF	PFL_5419	cation diffusion facilitator family transporter FieF	cds-AAY94629.1	1289.86	0.324379	1.25213	0.144477	2.24519	0.0247561	0.0584117
>lcl|CP000076.1_cds_AAY95914.1_494 [locus_tag=PFL_0505] [protein=conserved hypothetical protein] [protein_id=AAY95914.1] [location=584560..585396] [gbkey=CDS]	PFL_0505	conserved hypothetical protein	cds-AAY95914.1	2928.09	0.325677	1.25325	0.120293	2.70737	0.00678189	0.0203124
gidB	PFL_6225	16S rRNA (guanine(527)-N(7))-methyltransferase	cds-AAY95413.2	3471.7	0.326491	1.25396	0.154612	2.11169	0.0347134	0.0772478
folE3	PFL_4355	GTP cyclohydrolase I	cds-AAY93610.1	2647.92	0.327743	1.25505	0.129482	2.53119	0.0113676	0.0311017
arsC_1	PFL_4456	arsenate reductase	cds-AAY93707.1	1656.55	0.329114	1.25624	0.147395	2.23286	0.025558	0.0599776
>lcl|CP000076.1_cds_AAY94659.1_5338 [locus_tag=PFL_5449] [protein=lipoprotein, RlpA family] [protein_id=AAY94659.1] [location=complement(6219451..6220449)] [gbkey=CDS]	PFL_5449	lipoprotein, RlpA family	cds-AAY94659.1	5997.08	0.329939	1.25696	0.164585	2.00467	0.0449979	0.0948436
>lcl|CP000076.1_cds_AAY91507.1_2175 [locus_tag=PFL_2234] [protein=FAD binding domain protein] [protein_id=AAY91507.1] [location=complement(2495539..2496960)] [gbkey=CDS]	PFL_2234	FAD binding domain protein	cds-AAY91507.1	1355.53	0.330224	1.25721	0.142005	2.32543	0.0200488	0.0491873
clpA	PFL_3885	ATP-dependent Clp protease ATP-binding subunit ClpA	cds-AAY93149.1	28969.3	0.330402	1.25736	0.122019	2.70778	0.00677343	0.020307
birA	PFL_5601	bifunctional protein BirA	cds-AAY90851.1	2963.57	0.332311	1.25903	0.147516	2.25272	0.0242771	0.0575485
>lcl|CP000076.1_cds_AAY91217.1_1886 [locus_tag=PFL_1930] [protein=conserved hypothetical protein] [protein_id=AAY91217.1] [location=2153215..2154288] [gbkey=CDS]	PFL_1930	conserved hypothetical protein	cds-AAY91217.1	4693.42	0.33238	1.25909	0.14564	2.2822	0.0224775	0.0540535
>lcl|CP000076.1_cds_AAY90789.2_1474 [locus_tag=PFL_1506] [protein=cyclic nucleotide-binding domain protein] [protein_id=AAY90789.2] [location=complement(1689356..1689829)] [gbkey=CDS]	PFL_1506	cyclic nucleotide-binding domain protein	cds-AAY90789.2	984.766	0.332468	1.25917	0.135042	2.46197	0.0138177	0.0363234
>lcl|CP000076.1_cds_AAY91642.1_2312 [locus_tag=PFL_2369] [protein=conserved hypothetical protein] [protein_id=AAY91642.1] [location=complement(2642846..2643106)] [gbkey=CDS]	PFL_2369	conserved hypothetical protein	cds-AAY91642.1	878.028	0.332783	1.25944	0.155502	2.14006	0.0323498	0.0727583
rsuA	PFL_1430	ribosomal small subunit pseudouridine synthase A	cds-AAY90714.1	1099.13	0.33427	1.26074	0.150792	2.21677	0.0266387	0.0619911
>lcl|CP000076.1_cds_AAY95423.1_5 [locus_tag=PFL_0005] [protein=conserved hypothetical protein] [protein_id=AAY95423.1] [location=6669..7193] [gbkey=CDS]	PFL_0005	conserved hypothetical protein	cds-AAY95423.1	898.293	0.334435	1.26088	0.136155	2.45628	0.0140385	0.0368089
waaA	PFL_0536	3-deoxy-D-manno-octulosonic-acid transferase	cds-AAY95945.1	1960.48	0.334826	1.26123	0.146001	2.29331	0.0218302	0.0529056
>lcl|CP000076.1_cds_AAY94359.1_5048 [locus_tag=PFL_5137] [protein=conserved hypothetical protein] [protein_id=AAY94359.1] [location=complement(5900030..5900503)] [gbkey=CDS]	PFL_5137	conserved hypothetical protein	cds-AAY94359.1	924.208	0.336861	1.26301	0.165024	2.04129	0.041222	0.0885983
trmD	PFL_1096	tRNA (guanine-N(1)-)-methyltransferase	cds-AAY90383.1	67763.5	0.337031	1.26315	0.154125	2.18673	0.0287619	0.0659514
>lcl|CP000076.1_cds_AAY94685.1_5364 [locus_tag=PFL_5475] [protein=acetyltransferase, GNAT family] [protein_id=AAY94685.1] [location=6248260..6248718] [gbkey=CDS]	PFL_5475	acetyltransferase, GNAT family	cds-AAY94685.1	1066.57	0.337455	1.26353	0.143592	2.3501	0.0187686	0.0466719
cysE	PFL_4967	serine O-acetyltransferase	cds-AAY94196.1	2009.99	0.337493	1.26356	0.120369	2.80381	0.00505023	0.01589
>lcl|CP000076.1_cds_AAY93582.1_4249 [locus_tag=PFL_4327] [protein=conserved hypothetical protein] [protein_id=AAY93582.1] [location=complement(5031657..5032220)] [gbkey=CDS]	PFL_4327	conserved hypothetical protein	cds-AAY93582.1	10041.8	0.338664	1.26459	0.171275	1.97731	0.0480063	0.099908
>lcl|CP000076.1_cds_AAY95941.1_521 [locus_tag=PFL_0532] [protein=oxidoreductase, aldo/keto reductase family] [protein_id=AAY95941.1] [location=complement(621204..622016)] [gbkey=CDS]	PFL_0532	oxidoreductase, aldo/keto reductase family	cds-AAY95941.1	1178.63	0.33907	1.26494	0.160117	2.11763	0.034206	0.0763134
>lcl|CP000076.1_cds_AAY91435.2_2104 [locus_tag=PFL_2161] [protein=acyl-CoA dehydrogenase family protein] [protein_id=AAY91435.2] [location=complement(2413810..2415582)] [gbkey=CDS]	PFL_2161	acyl-CoA dehydrogenase family protein	cds-AAY91435.2	692.374	0.339465	1.26529	0.161523	2.10165	0.0355839	0.0786685
hrpB	PFL_5417	ATP-dependent helicase HrpB	cds-AAY94627.1	2635.94	0.339706	1.2655	0.158	2.15004	0.0315517	0.0713039
mdtB	PFL_2860	multidrug RND efflux transporter, permease protein MdtB	cds-AAY92132.1	1679.45	0.339885	1.26566	0.172303	1.9726	0.0485412	0.10061
>lcl|CP000076.1_cds_AAY95332.1_6021 [locus_tag=PFL_6144] [protein=conserved hypothetical protein] [protein_id=AAY95332.1] [location=6976717..6978777] [gbkey=CDS]	PFL_6144	conserved hypothetical protein	cds-AAY95332.1	1161.76	0.340568	1.26625	0.150752	2.25912	0.0238759	0.0568403
>lcl|CP000076.1_cds_AAY96292.1_4630 [locus_tag=PFL_4714] [protein=alpha/beta hydrolase family protein] [protein_id=AAY96292.1] [location=5449040..5449906] [gbkey=CDS]	PFL_4714	alpha/beta hydrolase family protein	cds-AAY96292.1	1605.22	0.340592	1.26628	0.16546	2.05845	0.0395471	0.0856992
hisD	PFL_0929	histidinol dehydrogenase	cds-AAY90216.2	3979.81	0.341327	1.26692	0.164998	2.06868	0.038576	0.0839758
>lcl|CP000076.1_cds_AAY95106.1_5793 [locus_tag=PFL_5916] [protein=conserved hypothetical protein] [protein_id=AAY95106.1] [location=6725566..6726318] [gbkey=CDS]	PFL_5916	conserved hypothetical protein	cds-AAY95106.1	1609.08	0.341406	1.26699	0.153192	2.22862	0.0258392	0.0605261
leuS	PFL_5439	leucine--tRNA ligase	cds-AAY94649.1	17364.3	0.342102	1.2676	0.15264	2.24124	0.0250106	0.0588984
>lcl|CP000076.1_cds_AAY91948.1_2614 [locus_tag=PFL_2675] [protein=putative lipoprotein] [protein_id=AAY91948.1] [location=2953404..2955011] [gbkey=CDS]	PFL_2675	putative lipoprotein	cds-AAY91948.1	566.206	0.342795	1.26821	0.14637	2.34198	0.0191816	0.0474218
hslO	PFL_0283	chaperonin HslO	cds-AAY95694.1	3570.75	0.343002	1.26839	0.151757	2.26021	0.0238084	0.0567018
>lcl|CP000076.1_cds_AAY94231.1_4915 [locus_tag=PFL_5003] [protein=putative lipoprotein] [protein_id=AAY94231.1] [location=complement(5763424..5763993)] [gbkey=CDS]	PFL_5003	putative lipoprotein	cds-AAY94231.1	1649.83	0.344134	1.26939	0.165704	2.07679	0.0378207	0.0825698
>lcl|CP000076.1_cds_AAY94609.1_5289 [locus_tag=PFL_5399] [protein=putative lipoprotein] [protein_id=AAY94609.1] [location=6168793..6169764] [gbkey=CDS]	PFL_5399	putative lipoprotein	cds-AAY94609.1	728.789	0.344221	1.26947	0.160829	2.14029	0.032331	0.0727583
rtcR	PFL_2302	sigma-54 dependent transcriptional regulator RtcR	cds-AAY91575.2	734.871	0.345217	1.27034	0.144019	2.39703	0.0165286	0.0420552
>lcl|CP000076.1_cds_AAY93684.1_4351 [locus_tag=PFL_4433] [protein=L-sorbosone dehydrogenase] [protein_id=AAY93684.1] [location=5142278..5143597] [gbkey=CDS]	PFL_4433	L-sorbosone dehydrogenase	cds-AAY93684.1	1072.58	0.345937	1.27098	0.135166	2.55936	0.0104866	0.0290428
surE	PFL_1204	5'/3'-nucleotidase SurE	cds-AAY90491.1	3469.63	0.345976	1.27101	0.134824	2.56614	0.0102839	0.028572
fadD_2	PFL_4598	long-chain-fatty-acid--CoA ligase	cds-AAY93845.1	6650.16	0.346231	1.27124	0.147252	2.35128	0.0187089	0.0465549
truA	PFL_2071	tRNA pseudouridine synthase A	cds-AAY91350.1	1966.25	0.34761	1.27245	0.133338	2.60697	0.00913461	0.0259338
>lcl|CP000076.1_cds_AAY91506.1_2174 [locus_tag=PFL_2233] [protein=conserved hypothetical protein] [protein_id=AAY91506.1] [location=2495161..2495526] [gbkey=CDS]	PFL_2233	conserved hypothetical protein	cds-AAY91506.1	564.116	0.350228	1.27476	0.167652	2.08901	0.0367067	0.0805674
rrmJ	PFL_0835	ribosomal RNA large subunit methyltransferase J	cds-AAY96235.1	3950.05	0.35058	1.27507	0.141654	2.47491	0.0133271	0.0352997
pslC	PFL_4219	putative glycosyltransferase PslC	cds-AAY93475.1	558.237	0.350784	1.27525	0.140349	2.49936	0.0124417	0.0333672
>lcl|CP000076.1_cds_AAY95233.1_5922 [locus_tag=PFL_6044] [protein=phospholipase D domain protein] [protein_id=AAY95233.1] [location=6865649..6867217] [gbkey=CDS]	PFL_6044	phospholipase D domain protein	cds-AAY95233.1	1241.31	0.350862	1.27532	0.16247	2.15955	0.0308076	0.069881
>lcl|CP000076.1_cds_AAY93487.1_4155 [locus_tag=PFL_4231] [protein=conserved hypothetical protein] [protein_id=AAY93487.1] [location=4920571..4920885] [gbkey=CDS]	PFL_4231	conserved hypothetical protein	cds-AAY93487.1	1421.14	0.351676	1.27604	0.153976	2.28396	0.0223738	0.0538524
>lcl|CP000076.1_cds_AAY93317.1_3988 [locus_tag=PFL_4056] [protein=conserved hypothetical protein] [protein_id=AAY93317.1] [location=4668876..4669571] [gbkey=CDS]	PFL_4056	conserved hypothetical protein	cds-AAY93317.1	1527.19	0.352029	1.27635	0.149398	2.35632	0.0184573	0.0461167
hemD	PFL_6001	uroporphyrinogen-III synthase	cds-AAY95190.1	1260.36	0.352276	1.27657	0.146761	2.40034	0.0163797	0.0417743
>lcl|CP000076.1_cds_AAY91103.1_1771 [locus_tag=PFL_1814] [protein=transporter, major facilitator family] [protein_id=AAY91103.1] [location=complement(2014813..2016030)] [gbkey=CDS]	PFL_1814	transporter, major facilitator family	cds-AAY91103.1	700.793	0.353229	1.27742	0.174727	2.02161	0.0432167	0.0919467
>lcl|CP000076.1_cds_AAY93516.1_4183 [locus_tag=PFL_4260] [protein=putative membrane protein] [protein_id=AAY93516.1] [location=complement(4959075..4959824)] [gbkey=CDS]	PFL_4260	putative membrane protein	cds-AAY93516.1	447.961	0.356907	1.28068	0.161676	2.20754	0.0272761	0.0632093
purU_1	PFL_4786	formyltetrahydrofolate deformylase	cds-AAY94016.2	4244.98	0.357643	1.28133	0.141456	2.5283	0.0114616	0.0312989
ppiC_1	PFL_3569	peptidyl-prolyl cis-trans isomerase C	cds-AAY92835.1	2618.27	0.361162	1.28446	0.171839	2.10175	0.0355756	0.0786685
>lcl|CP000076.1_cds_AAY95466.1_48 [locus_tag=PFL_0048] [protein=HAD hydrolase, family IA, variant 1] [protein_id=AAY95466.1] [location=complement(45834..46484)] [gbkey=CDS]	PFL_0048	HAD hydrolase, family IA, variant 1	cds-AAY95466.1	818.568	0.362391	1.28555	0.164677	2.20061	0.0277635	0.0640229
def_2	PFL_0022	peptide deformylase	cds-AAY95440.2	5178.99	0.363548	1.28659	0.166898	2.17827	0.0293858	0.0671802
ileS	PFL_5321	isoleucine--tRNA ligase	cds-AAY94531.1	26205.4	0.363563	1.2866	0.140863	2.58096	0.00985246	0.0275364
>lcl|CP000076.1_cds_AAY91121.1_1789 [locus_tag=PFL_1832] [protein=transglutaminase-like protein] [protein_id=AAY91121.1] [location=2032071..2032844] [gbkey=CDS]	PFL_1832	transglutaminase-like protein	cds-AAY91121.1	474.994	0.363873	1.28688	0.179386	2.02843	0.042516	0.0908357
>lcl|CP000076.1_cds_AAY92911.1_3568 [locus_tag=PFL_3645] [protein=conserved hypothetical protein] [protein_id=AAY92911.1] [location=complement(4212637..4213149)] [gbkey=CDS]	PFL_3645	conserved hypothetical protein	cds-AAY92911.1	863.299	0.364434	1.28738	0.156345	2.33097	0.019755	0.0486033
anmK	PFL_5609	anhydro-N-acetylmuramic acid kinase	cds-AAY94802.1	3831.31	0.364507	1.28744	0.172492	2.11319	0.0345847	0.0769894
>lcl|CP000076.1_cds_AAY93068.1_3740 [locus_tag=PFL_3804] [protein=transcriptional regulator, LysR family] [protein_id=AAY93068.1] [location=complement(4403387..4404271)] [gbkey=CDS]	PFL_3804	transcriptional regulator, LysR family	cds-AAY93068.1	395.098	0.364726	1.28764	0.152829	2.38649	0.0170101	0.0429993
>lcl|CP000076.1_cds_AAY94839.2_5524 [locus_tag=PFL_5646] [protein=organic solvent tolerance protein] [protein_id=AAY94839.2] [location=6430293..6433130] [gbkey=CDS]	PFL_5646	organic solvent tolerance protein	cds-AAY94839.2	39706	0.364863	1.28776	0.179977	2.02728	0.042634	0.0910008
rfaC	PFL_0512	lipopolysaccharide heptosyltransferase I	cds-AAY95921.1	2805.76	0.365406	1.28824	0.184342	1.98221	0.0474554	0.0991333
pilR	PFL_5309	putative sigma-54 dependent DNA-binding response regulator PilR	cds-AAY94519.1	922.32	0.365551	1.28837	0.162028	2.2561	0.0240642	0.0571993
>lcl|CP000076.1_cds_AAY95825.1_406 [locus_tag=PFL_0416] [protein=amino acid ABC transporter, permease protein, His/Glu/Gln/Arg/opine family] [protein_id=AAY95825.1] [location=481456..482418] [gbkey=CDS]	PFL_0416	amino acid ABC transporter, permease protein, His/Glu/Gln/Arg/opine family	cds-AAY95825.1	857.042	0.365555	1.28838	0.181352	2.01572	0.0438294	0.0927652
>lcl|CP000076.1_cds_AAY95210.2_5899 [locus_tag=PFL_6021] [protein=conserved hypothetical protein] [protein_id=AAY95210.2] [location=6839773..6840033] [gbkey=CDS]	PFL_6021	conserved hypothetical protein	cds-AAY95210.2	940.818	0.365889	1.28868	0.155564	2.35201	0.0186722	0.0464824
>lcl|CP000076.1_cds_AAY92717.1_3376 [locus_tag=PFL_3449] [protein=conserved hypothetical protein] [protein_id=AAY92717.1] [location=complement(3961453..3962946)] [gbkey=CDS]	PFL_3449	conserved hypothetical protein	cds-AAY92717.1	3187.16	0.366049	1.28882	0.179565	2.03853	0.0414966	0.089063
>lcl|CP000076.1_cds_AAY93473.2_4141 [locus_tag=PFL_4217] [protein=conserved hypothetical protein] [protein_id=AAY93473.2] [location=4906589..4907410] [gbkey=CDS]	PFL_4217	conserved hypothetical protein	cds-AAY93473.2	239.653	0.366829	1.28952	0.167738	2.18691	0.0287488	0.0659462
>lcl|CP000076.1_cds_AAY91461.1_2130 [locus_tag=PFL_2187] [protein=conserved hypothetical protein] [protein_id=AAY91461.1] [location=2442512..2443171] [gbkey=CDS]	PFL_2187	conserved hypothetical protein	cds-AAY91461.1	632.685	0.366876	1.28956	0.170594	2.15057	0.0315098	0.0712619
>lcl|CP000076.1_cds_AAY94875.1_5562 [locus_tag=PFL_5685] [protein=acyl-CoA dehydrogenase family protein] [protein_id=AAY94875.1] [location=complement(6478892..6480688)] [gbkey=CDS]	PFL_5685	acyl-CoA dehydrogenase family protein	cds-AAY94875.1	761.904	0.366931	1.28961	0.179581	2.04325	0.0410273	0.0882731
dnaA	PFL_0001	chromosomal replication initiator protein DnaA	cds-AAY95419.1	8928.37	0.366995	1.28966	0.148992	2.46319	0.0137708	0.0362315
>lcl|CP000076.1_cds_AAY95775.1_356 [locus_tag=PFL_0366] [protein=conserved hypothetical protein] [protein_id=AAY95775.1] [location=418091..418846] [gbkey=CDS]	PFL_0366	conserved hypothetical protein	cds-AAY95775.1	2217.03	0.367116	1.28977	0.144702	2.53704	0.0111793	0.0306415
>lcl|CP000076.1_cds_AAY92418.1_3080 [locus_tag=PFL_3148] [protein=heavy metal sensor histidine kinase] [protein_id=AAY92418.1] [location=3622320..3623744] [gbkey=CDS]	PFL_3148	heavy metal sensor histidine kinase	cds-AAY92418.1	597.177	0.367837	1.29042	0.172763	2.12914	0.0332426	0.074436
ppiC_2	PFL_3579	peptidyl-prolyl cis-trans isomerase C	cds-AAY92845.1	458.188	0.368161	1.29071	0.180036	2.04493	0.0408614	0.0879782
>lcl|CP000076.1_cds_AAY93110.2_3781 [locus_tag=PFL_3846] [protein=HNH endonuclease domain protein] [protein_id=AAY93110.2] [location=4447822..4448595] [gbkey=CDS]	PFL_3846	HNH endonuclease domain protein	cds-AAY93110.2	1399.8	0.368439	1.29096	0.158743	2.32097	0.0202883	0.049655
>lcl|CP000076.1_cds_AAY92605.1_3264 [locus_tag=PFL_3336] [protein=putative lipoprotein] [protein_id=AAY92605.1] [location=complement(3853907..3854938)] [gbkey=CDS]	PFL_3336	putative lipoprotein	cds-AAY92605.1	1193.36	0.368484	1.291	0.156184	2.35929	0.0183099	0.0458564
>lcl|CP000076.1_cds_AAY95203.1_5892 [locus_tag=PFL_6014] [protein=conserved hypothetical protein] [protein_id=AAY95203.1] [location=6834130..6834855] [gbkey=CDS]	PFL_6014	conserved hypothetical protein	cds-AAY95203.1	1685.5	0.369816	1.29219	0.147169	2.51287	0.0119755	0.0324075
>lcl|CP000076.1_cds_AAY94650.1_5329 [locus_tag=PFL_5440] [protein=lipoprotein, RplB family] [protein_id=AAY94650.1] [location=6211589..6212194] [gbkey=CDS]	PFL_5440	lipoprotein, RplB family	cds-AAY94650.1	3667.11	0.370024	1.29237	0.187262	1.97597	0.0481585	0.100088
trpI	PFL_0038	HTH-type transcriptional regulator TrpI	cds-AAY95456.1	276.48	0.371167	1.2934	0.18668	1.98825	0.0467836	0.0980994
>lcl|CP000076.1_cds_AAY92303.1_2966 [locus_tag=PFL_3033] [protein=conserved hypothetical protein] [protein_id=AAY92303.1] [location=3498536..3500011] [gbkey=CDS]	PFL_3033	conserved hypothetical protein	cds-AAY92303.1	1349.08	0.371488	1.29369	0.148298	2.505	0.012245	0.0329267
ispG	PFL_4954	4-hydroxy-3-methylbut-2-en-1-yl diphosphate synthase	cds-AAY94183.1	8383.25	0.3718	1.29397	0.180809	2.05632	0.0397519	0.0860562
>lcl|CP000076.1_cds_AAY92270.1_2931 [locus_tag=PFL_2998] [protein=conserved hypothetical protein] [protein_id=AAY92270.1] [location=complement(3446967..3448217)] [gbkey=CDS]	PFL_2998	conserved hypothetical protein	cds-AAY92270.1	864.292	0.371865	1.29402	0.182751	2.03482	0.0418695	0.089699
miaA	PFL_0565	tRNA dimethylallyltransferase	cds-AAY95974.1	6774.51	0.371923	1.29408	0.170721	2.17855	0.0293654	0.0671586
>lcl|CP000076.1_cds_AAY92111.1_2774 [locus_tag=PFL_2839] [protein=conserved hypothetical protein] [protein_id=AAY92111.1] [location=complement(3164411..3165388)] [gbkey=CDS]	PFL_2839	conserved hypothetical protein	cds-AAY92111.1	966.727	0.372089	1.29423	0.161465	2.30445	0.0211972	0.0516518
>lcl|CP000076.1_cds_AAY94993.1_5680 [locus_tag=PFL_5803] [protein=cytochrome b561 family protein] [protein_id=AAY94993.1] [location=complement(6611515..6612066)] [gbkey=CDS]	PFL_5803	cytochrome b561 family protein	cds-AAY94993.1	1363.07	0.37221	1.29433	0.161078	2.31074	0.020847	0.0508592
gltD	PFL_0454	glutamate synthase, small subunit	cds-AAY95863.1	3665.83	0.373493	1.29549	0.163686	2.28177	0.0225031	0.0540571
>lcl|CP000076.1_cds_AAY93638.2_4305 [locus_tag=PFL_4383] [protein=zinc metalloprotease, M18 family] [protein_id=AAY93638.2] [location=5091108..5092397] [gbkey=CDS]	PFL_4383	zinc metalloprotease, M18 family	cds-AAY93638.2	5115.96	0.373688	1.29566	0.129622	2.8829	0.00394031	0.012931
>lcl|CP000076.1_cds_AAY92210.1_2871 [locus_tag=PFL_2938] [protein=putative outer membrane protein] [protein_id=AAY92210.1] [location=3286686..3288134] [gbkey=CDS]	PFL_2938	putative outer membrane protein	cds-AAY92210.1	1288.71	0.374607	1.29649	0.12843	2.91682	0.0035362	0.0117758
>lcl|CP000076.1_cds_AAY94687.1_5366 [locus_tag=PFL_5477] [protein=conserved hypothetical protein] [protein_id=AAY94687.1] [location=6249623..6250435] [gbkey=CDS]	PFL_5477	conserved hypothetical protein	cds-AAY94687.1	1610	0.375348	1.29715	0.190866	1.96655	0.0492349	0.101875
>lcl|CP000076.1_cds_AAY92752.1_3411 [locus_tag=PFL_3485] [protein=TonB-dependent outermembrane ferripyoverdine receptor] [protein_id=AAY92752.1] [location=4006696..4009116] [gbkey=CDS]	PFL_3485	TonB-dependent outermembrane ferripyoverdine receptor	cds-AAY92752.1	998.871	0.375374	1.29718	0.168722	2.2248	0.0260947	0.0610043
peaD	PFL_4117	quinohemoprotein amine dehydrogenase, beta subunit PeaD	cds-AAY93378.1	1166.56	0.37631	1.29802	0.167449	2.24732	0.0246198	0.058197
>lcl|CP000076.1_cds_AAY95686.2_268 [locus_tag=PFL_0275] [protein=S1 RNA binding domain protein] [protein_id=AAY95686.2] [location=complement(320355..322679)] [gbkey=CDS]	PFL_0275	S1 RNA binding domain protein	cds-AAY95686.2	7120.89	0.37689	1.29854	0.137539	2.74024	0.00613934	0.0186719
>lcl|CP000076.1_cds_AAY93405.1_4074 [locus_tag=PFL_4149] [protein=short chain dehydrogenase/reductase family protein] [protein_id=AAY93405.1] [location=4817878..4818618] [gbkey=CDS]	PFL_4149	short chain dehydrogenase/reductase family protein	cds-AAY93405.1	1048.51	0.377152	1.29878	0.158624	2.37765	0.0174235	0.0438931
>lcl|CP000076.1_cds_AAY93102.1_3773 [locus_tag=PFL_3838] [protein=transporter, major facilitator family] [protein_id=AAY93102.1] [location=4439153..4440472] [gbkey=CDS]	PFL_3838	transporter, major facilitator family	cds-AAY93102.1	1136.21	0.37887	1.30032	0.150145	2.52336	0.0116238	0.0316325
>lcl|CP000076.1_cds_AAY91789.1_2456 [locus_tag=PFL_2516] [protein=sensory box histidine kinase/response regulator] [protein_id=AAY91789.1] [location=complement(2780094..2783690)] [gbkey=CDS]	PFL_2516	sensory box histidine kinase/response regulator	cds-AAY91789.1	2106.63	0.379721	1.30109	0.130574	2.9081	0.00363633	0.0120763
>lcl|CP000076.1_cds_AAY90544.1_1230 [locus_tag=PFL_1259] [protein=conserved hypothetical protein] [protein_id=AAY90544.1] [location=1431176..1432222] [gbkey=CDS]	PFL_1259	conserved hypothetical protein	cds-AAY90544.1	1127.91	0.379824	1.30118	0.156067	2.43373	0.0149442	0.0386931
>lcl|CP000076.1_cds_AAY92297.1_2960 [locus_tag=PFL_3027] [protein=transcriptional regulator, LysR family] [protein_id=AAY92297.1] [location=complement(3488765..3489682)] [gbkey=CDS]	PFL_3027	transcriptional regulator, LysR family	cds-AAY92297.1	237.302	0.38303	1.30408	0.194626	1.96803	0.0490647	0.101557
>lcl|CP000076.1_cds_AAY91845.1_2511 [locus_tag=PFL_2572] [protein=sensor histidine kinase] [protein_id=AAY91845.1] [location=complement(2848161..2849555)] [gbkey=CDS]	PFL_2572	sensor histidine kinase	cds-AAY91845.1	451.993	0.383294	1.30432	0.176508	2.17154	0.0298904	0.0681042
>lcl|CP000076.1_cds_AAY92167.1_2828 [locus_tag=PFL_2895] [protein=methyl-accepting chemotaxis protein] [protein_id=AAY92167.1] [location=complement(3240077..3242071)] [gbkey=CDS]	PFL_2895	methyl-accepting chemotaxis protein	cds-AAY92167.1	503.297	0.383769	1.30475	0.183055	2.09647	0.036041	0.0794776
>lcl|CP000076.1_cds_AAY90430.1_1116 [locus_tag=PFL_1143] [protein=putative lipoprotein] [protein_id=AAY90430.1] [location=1310729..1311055] [gbkey=CDS]	PFL_1143	putative lipoprotein	cds-AAY90430.1	4657.52	0.383789	1.30476	0.186246	2.06066	0.0393354	0.0853245
dapA_1	PFL_1457	dihydrodipicolinate synthase	cds-AAY90741.1	14712.9	0.384144	1.30509	0.115642	3.32184	0.000894258	0.00366592
lysA_2	PFL_6012	diaminopimelate decarboxylase	cds-AAY95201.1	5034.18	0.384863	1.30574	0.160198	2.40241	0.0162873	0.0415972
ribE	PFL_5519	6,7-dimethyl-8-ribityllumazine synthase	cds-AAY94725.1	5081.63	0.385446	1.30626	0.158088	2.43818	0.0147616	0.0382935
>lcl|CP000076.1_cds_AAY91428.1_2098 [locus_tag=PFL_2154] [protein=conserved hypothetical protein] [protein_id=AAY91428.1] [location=complement(2409495..2410130)] [gbkey=CDS]	PFL_2154	conserved hypothetical protein	cds-AAY91428.1	311.954	0.385932	1.3067	0.170104	2.2688	0.0232806	0.0556401
>lcl|CP000076.1_cds_AAY91129.1_1797 [locus_tag=PFL_1840] [protein=enoyl-CoA hydratase/isomerase family protein] [protein_id=AAY91129.1] [location=complement(2041081..2041770)] [gbkey=CDS]	PFL_1840	enoyl-CoA hydratase/isomerase family protein	cds-AAY91129.1	5861.09	0.386863	1.30755	0.186904	2.06985	0.0384666	0.0837973
rpsA	PFL_4308	ribosomal protein S1	cds-AAY93563.1	215049	0.390014	1.31041	0.164767	2.36706	0.01793	0.0450137
rnfG	PFL_4848	electron transport complex, RnfABCDGE type, G subunit	cds-AAY94078.1	299.237	0.390503	1.31085	0.182859	2.13554	0.0327168	0.0735014
lptA	PFL_0917	lipopolysaccharide ABC transporter, periplasmic lipopolysaccharide-binding protein LptA	cds-AAY90204.1	7355.43	0.39057	1.31091	0.137871	2.83287	0.00461321	0.0147275
>lcl|CP000076.1_cds_AAY95969.1_549 [locus_tag=PFL_0560] [protein=putative iron-sulfur cluster-binding protein] [protein_id=AAY95969.1] [location=complement(652462..653541)] [gbkey=CDS]	PFL_0560	putative iron-sulfur cluster-binding protein	cds-AAY95969.1	2383.29	0.392633	1.31279	0.131086	2.99524	0.00274232	0.00951085
yedZ	PFL_5250	membrane protein YedZ	cds-AAY94464.1	531.702	0.393146	1.31325	0.166968	2.35462	0.0185419	0.0462523
>lcl|CP000076.1_cds_AAY95320.2_6009 [locus_tag=PFL_6132] [protein=putative 3-oxoacyl-[acyl-carrier-protein] synthase 3] [protein_id=AAY95320.2] [location=6962474..6963493] [gbkey=CDS]	PFL_6132	putative 3-oxoacyl-[acyl-carrier-protein	cds-AAY95320.2	416.668	0.393264	1.31336	0.151706	2.59227	0.00953452	0.026832
lhr	PFL_5535	putative ATP-dependent helicase	cds-AAY94741.2	1559.58	0.394102	1.31412	0.189464	2.08009	0.0375169	0.0821095
puuR	PFL_6035	HTH-type transcriptional regulator PuuR	cds-AAY95224.1	6097.9	0.395066	1.315	0.157401	2.50993	0.0120756	0.0326238
>lcl|CP000076.1_cds_AAY94373.1_5062 [locus_tag=PFL_5151] [protein=conserved hypothetical protein] [protein_id=AAY94373.1] [location=5912431..5913246] [gbkey=CDS]	PFL_5151	conserved hypothetical protein	cds-AAY94373.1	218.272	0.39551	1.31541	0.196148	2.01639	0.0437592	0.0927129
>lcl|CP000076.1_cds_AAY91742.1_2409 [locus_tag=PFL_2469] [protein=conserved hypothetical protein] [protein_id=AAY91742.1] [location=complement(2731782..2732249)] [gbkey=CDS]	PFL_2469	conserved hypothetical protein	cds-AAY91742.1	354.81	0.395694	1.31558	0.16088	2.45957	0.0139105	0.036489
>lcl|CP000076.1_cds_AAY95949.1_529 [locus_tag=PFL_0540] [protein=putative lipoprotein] [protein_id=AAY95949.1] [location=complement(631189..631935)] [gbkey=CDS]	PFL_0540	putative lipoprotein	cds-AAY95949.1	1398.04	0.395746	1.31562	0.173052	2.28686	0.0222038	0.0535489
>lcl|CP000076.1_cds_AAY95519.1_101 [locus_tag=PFL_0102] [protein=peptidase, M16 family] [protein_id=AAY95519.1] [location=complement(103170..104552)] [gbkey=CDS]	PFL_0102	peptidase, M16 family	cds-AAY95519.1	1273.54	0.396455	1.31627	0.135598	2.92376	0.00345837	0.0115861
>lcl|CP000076.1_cds_AAY95165.1_5854 [locus_tag=PFL_5975] [protein=ABC-2 type transporter] [protein_id=AAY95165.1] [location=6792887..6794005] [gbkey=CDS]	PFL_5975	ABC-2 type transporter	cds-AAY95165.1	2470.92	0.397115	1.31687	0.155358	2.55613	0.0105844	0.0292208
[truncated: 1,342 more rows]

## Sheet: Day 1 P<0.05
TableS2: Differentially expressed genes at a cutoff of P< 0.05 at Day 1
[truncated: 1,412 more rows]

## Sheet: Day 1 up P<.05 >1.5 fold
TableS2: Upregulated genes at dual cutoff of P< 0.05 and >1.5 fold change at Day 1
[truncated: 346 more rows]

[truncated: 5 more sheets: Day 3 down P<.05 and >1.5 fold , Day 1 down P<.05 and>1.5 fold, BGCs-Day3 differentially exp, BGCs-Day 1 differentially exp, Day 3 up P<0.05 and >1.5 fold]
