# Supplementary material for: Microgravity effects on secondary metabolism of plant-affecting bacteria
Source: Microbiol Spectr. 2026 Mar 30;14(5):e02239-25. doi: 10.1128/spectrum.02239-25 (PMC13141840; doi:10.1128/spectrum.02239-25)
Supplement: Table S3 — Differentially expressed genes at a cutoff of P < 0.05 and fold change of >1.5 at both Day 1 and Day 3 for B. ambifaria-RNAseq data. [file spectrum.02239-25-s0006.xlsx]

## Sheet: Day 3 P<0.05
Table S3: Differentially expressed genes at a cutoff of P<0.05 at Day 3
Locus_Tag	Product_name	Product.ID	baseMean	log2FoldChange	fold.change	lfcSE	stat	pvalue	padj	COG_category
CH72_3781	hypothetical protein	cds-AJY25516.1	177.151	7.40618	169.622	2.31411	3.20045	0.00137213	0.0217585	[S] Function unknown
CH72_3029	molybdopterin converting factor, subunit 1	cds-AJY21537.1	44.2085	4.23542	18.836	1.26705	3.34275	0.000829523	0.0151702	NA
CH72_2041	putative lipoprotein	cds-AJY20471.1	18.258	4.13699	17.5938	1.46589	2.82217	0.00476997	NA	NA
CH72_3784	hypothetical protein	cds-AJY23970.1	325.27	4.00974	16.1084	1.19098	3.36677	0.000760549	0.0144669	[S] Function unknown
CH72_3504	methyl-accepting chemotaxis (MCP) signaling domain protein	cds-AJY24787.1	3.06871	3.70724	13.0614	1.6223	2.28517	0.0223028	NA	NA
CH72_4611	hypothetical protein	cds-AJY24985.1	29.0532	3.65108	12.5628	1.30551	2.79668	0.00516302	0.0585998	[S] Function unknown
CH72_5853	hypothetical protein	cds-AJY26295.1	248.187	3.61908	0.41954	0.700166	5.16889	2.35e-07	2.42e-05	[S] Function unknown
CH72_1954	bacterial regulatory s, luxR family protein	cds-AJY22764.1	5781.46	3.3702	10.3403	0.673205	5.00621	5.55e-07	4.62e-05	NA
CH72_5854	chaperonin GroL	cds-AJY26845.1	3201.99	3.34319	0.41954	0.679374	4.92099	8.61e-07	6.37e-05	NA
CH72_4119	putative membrane protein	cds-AJY24428.1	5034.24	3.33207	10.0706	0.907566	3.67144	0.000241189	0.00616783	[S] Function unknown
CH72_5855	10 kDa chaperonin	cds-AJY26684.1	1070.38	3.31486	0.41954	0.519071	6.38614	1.7e-10	5.52e-08	NA
CH72_647	hypothetical protein	cds-AJY21939.1	640.47	3.22181	9.32957	1.06289	3.03117	0.00243609	0.0341996	[S] Function unknown
CH72_4131	hypothetical protein	cds-AJY25305.1	104.594	3.22126	9.32603	1.22365	2.6325	0.00847587	0.0809872	[S] Function unknown
CH72_6352	putative pilM	cds-AJY26721.1	25.1013	3.20141	0.41954	1.02143	3.13425	0.00172293	0.0264004	NA
CH72_194	ribokinase	cds-AJY21979.1	26.9881	3.10583	8.60892	0.783451	3.9643	7.36e-05	0.00254873	[G] Carbohydrate transport and metabolism
CH72_1344	hypothetical protein	cds-AJY20393.1	5151.82	3.06991	8.3972	0.799008	3.84215	0.000121962	0.00377713	[S] Function unknown
CH72_2705	hypothetical protein	cds-AJY21147.1	942.272	3.02797	8.15659	1.11339	2.71958	0.00653647	0.0675911	[S] Function unknown
CH72_2706	response regulator	cds-AJY22629.1	194.138	3.02444	8.13665	1.08234	2.79434	0.00520052	0.0588345	NA
CH72_3595	sulfur transport family protein	cds-AJY25022.1	21.3508	2.9976	7.98671	1.12409	2.6667	0.00765997	0.074934	NA
CH72_4128	pyridine nucleotide-disulfide oxidoreductase family protein	cds-AJY24552.1	321.157	2.99306	7.96163	0.988563	3.02769	0.00246429	0.0345169	NA
CH72_5088	cobB/CobQ-like glutamine amidotransferase domain protein	cds-AJY24422.1	3076.8	2.97104	7.84102	0.662689	4.48331	7.35e-06	0.000380621	NA
CH72_399	hsp20/alpha crystallin family protein	cds-AJY20896.1	3989.24	2.95447	7.75146	0.409789	7.20973	5.61e-13	3.14e-10	NA
CH72_926	flavohemoprotein	cds-AJY21217.1	14363.9	2.89435	7.43508	1.15353	2.50913	0.0121029	0.101483	NA
CH72_5339	saccharopine dehydrogenase family protein	cds-AJY24715.1	664.148	2.89275	7.42686	0.588573	4.91486	8.88e-07	6.44e-05	NA
CH72_3952	YXWGXW repeat family protein	cds-AJY25817.1	263.245	2.88922	7.40872	1.06891	2.70296	0.00687258	0.0702416	NA
CH72_5593	major Facilitator Superfamily protein	cds-AJY25483.1	547.908	2.83544	7.13759	0.760563	3.72808	0.000192947	0.00517014	NA
CH72_4130	aldehyde dehydrogenase family protein	cds-AJY24060.1	291.854	2.81008	7.01324	0.948505	2.96264	0.00305011	0.0406001	NA
CH72_5337	major Facilitator Superfamily protein	cds-AJY24675.1	669.034	2.79693	6.94958	0.924805	3.02434	0.00249175	0.0345871	NA
CH72_5709	hypothetical protein	cds-AJY26092.1	86.9023	2.73989	0.41954	0.650541	4.21172	2.53e-05	0.0010652	[S] Function unknown
CH72_5685	crotonyl-CoA reductase	cds-AJY26903.1	260.885	2.73255	0.41954	0.507132	5.38825	7.11e-08	8.77e-06	NA
CH72_2707	HAMP domain protein	cds-AJY21137.1	73.8653	2.71503	6.56606	1.01277	2.6808	0.00734471	0.0729922	NA
CH72_1956	putative fimbrial protein	cds-AJY22732.1	337.131	2.67346	6.37958	0.456874	5.85163	4.87e-09	8.82e-07	NA
CH72_401	transcription factor zinc-finger family protein	cds-AJY23476.1	148.905	2.66705	6.35129	0.433388	6.15396	7.56e-10	1.66e-07	NA
CH72_3703	hypothetical protein	cds-AJY24939.1	9.3362	2.66476	6.34121	1.12452	2.36968	0.0178036	NA	[S] Function unknown
CH72_5694	phosphopantetheine attachment site family protein	cds-AJY26097.1	238.703	2.65626	0.41954	0.807035	3.29138	0.000996982	0.0175554	NA
CH72_4884	glyoxalase-like domain protein	cds-AJY25371.1	277.143	2.64376	6.24959	0.473143	5.58766	2.3e-08	3.12e-06	NA
CH72_400	hsp20/alpha crystallin family protein	cds-AJY23489.1	1567.25	2.62534	6.17031	0.589272	4.45523	8.38e-06	0.000430407	NA
CH72_1955	hpt domain protein	cds-AJY22617.1	2939.23	2.61869	6.14191	0.495479	5.28516	1.26e-07	1.43e-05	NA
CH72_1251	putative membrane protein	cds-AJY21730.1	8.84263	2.57273	5.94936	1.1098	2.3182	0.0204385	NA	[S] Function unknown
CH72_6183	hypothetical protein	cds-AJY26885.1	1100.98	2.5698	0.41954	0.318429	8.07024	7.02e-16	5.4e-13	[S] Function unknown
CH72_5852	hsp20/alpha crystallin family protein	cds-AJY25921.1	430.667	2.55986	0.41954	0.540081	4.73978	2.14e-06	0.000138798	NA
CH72_2264	putative membrane protein	cds-AJY21624.1	12.3966	2.55838	5.89046	1.03783	2.46512	0.0136967	NA	[S] Function unknown
CH72_2711	efflux transporter, RND family, MFP subunit	cds-AJY21308.1	56.6225	2.54783	5.84754	0.967499	2.63342	0.00845306	0.0808947	NA
CH72_3918	putative short-chain dehydrogenase/reductase SDR	cds-AJY25702.1	19.5567	2.51696	5.72377	0.710365	3.5432	0.000395301	NA	NA
CH72_5687	phosphopantetheine attachment site family protein	cds-AJY26077.1	121.871	2.50527	0.41954	0.620411	4.03808	5.39e-05	0.00195367	NA
CH72_5789	binding--dependent transport system inner membrane component family protein	cds-AJY26766.1	8.80435	2.50159	0.41954	0.929162	2.69231	0.00709581	NA	NA
CH72_1194	hypothetical protein	cds-AJY22682.1	7670.9	2.49353	5.63152	0.849015	2.93696	0.00331445	0.042645	[S] Function unknown
CH72_3951	RNA polymerase sigma factor, sigma-70 family protein	cds-AJY24729.1	95.9952	2.48159	5.58511	0.770454	3.22094	0.00127772	0.0209989	NA
CH72_5306	hypothetical protein	cds-AJY24217.1	191.428	2.4621	5.5102	0.850207	2.89589	0.00378088	0.0465102	[S] Function unknown
CH72_4129	glyoxalase-like domain protein	cds-AJY24827.1	282.8	2.45078	5.46711	0.834342	2.93738	0.00330997	0.042645	NA
CH72_3662	hypothetical protein	cds-AJY23923.1	15.2643	2.42612	5.37448	0.735559	3.29834	0.000972582	NA	[S] Function unknown
CH72_5592	glycosyl transferases group 1 family protein	cds-AJY23648.1	584.642	2.4202	5.35247	0.811987	2.98059	0.00287691	0.0388315	NA
CH72_5091	copper binding s, plastocyanin/azurin family protein	cds-AJY24563.1	108.443	2.4193	5.34912	0.62551	3.86773	0.000109855	0.00343672	NA
CH72_4132	thiamine pyrophosphate enzyme, central domain protein	cds-AJY25615.1	215.243	2.41739	5.34203	0.778787	3.10404	0.00190895	0.028625	NA
CH72_1650	ATP-dependent protease HslVU, ATPase subunit	cds-AJY23377.1	15516.3	2.41012	5.3152	0.639781	3.76711	0.000165151	0.00475619	NA
CH72_5851	hsp20/alpha crystallin family protein	cds-AJY26652.1	305.554	2.39443	0.41954	0.618156	3.87351	0.000107281	0.0034081	NA
CH72_3202	winged helix DNA-binding domain protein	cds-AJY20683.1	2076.44	2.39345	5.25411	0.695203	3.4428	0.000575722	0.0119871	NA
CH72_244	branched-chain amino acid transport system / permease component family protein	cds-AJY21868.1	19.6255	2.37494	5.18713	0.919091	2.58401	0.00976595	0.0887722	NA
CH72_5335	hypothetical protein	cds-AJY23972.1	45.1028	2.37263	5.17884	0.958868	2.4744	0.0133459	0.107658	[S] Function unknown
CH72_822	chaperonin GroL	cds-AJY23299.1	47864.3	2.36913	5.16628	0.528228	4.48504	7.29e-06	0.000380621	NA
CH72_2362	NAD(P)H binding domain of trans-2-enoyl-CoA reductase family protein	cds-AJY22992.1	722.376	2.33909	5.05983	0.370645	6.31085	2.78e-10	8.14e-08	NA
CH72_1984	iron-sulfur cluster-binding protein	cds-AJY23148.1	2964.11	2.32925	5.02544	0.809619	2.87697	0.00401513	0.0483305	NA
CH72_2710	efflux transporter, outer membrane factor (OMF) lipo, NodT family protein	cds-AJY23520.1	71.6077	2.32372	5.00622	1.14548	2.0286	0.0424988	0.224439	NA
CH72_1985	hypothetical protein	cds-AJY21608.1	101.228	2.31097	4.96218	0.713411	3.23933	0.00119811	0.0199028	[S] Function unknown
CH72_4298	aminotransferase class I and II family protein	cds-AJY25086.1	157.472	2.3056	4.94371	0.718492	3.20894	0.00133227	0.0215506	NA
CH72_6386	hypothetical protein	cds-AJY25997.1	40.2763	2.30216	0.41954	0.553855	4.15661	3.23e-05	0.00126792	[S] Function unknown
CH72_3896	luciferase oxidoreductase, group 1 family protein	cds-AJY25463.1	9.33799	2.30205	4.93159	1.17426	1.96042	0.0499463	NA	NA
CH72_2493	hypothetical protein	cds-AJY22459.1	773.67	2.29425	4.90499	0.446582	5.13736	2.79e-07	2.68e-05	[S] Function unknown
CH72_5338	phosphoenolpyruvate phosphomutase family protein	cds-AJY25316.1	697.96	2.28632	4.87809	0.442139	5.17104	2.33e-07	2.42e-05	NA
CH72_5090	hypothetical protein	cds-AJY24391.1	419.721	2.28548	4.87527	0.535824	4.26536	2e-05	0.000904434	[S] Function unknown
CH72_1986	cysteine-rich domain protein	cds-AJY21598.1	618.617	2.28106	4.86034	0.643036	3.54732	0.000389165	0.00881773	NA
CH72_4133	short chain dehydrogenase family protein	cds-AJY23793.1	59.6486	2.27623	4.8441	0.775895	2.93368	0.00334969	0.0430086	NA
CH72_2415	hsp90 family protein	cds-AJY21788.1	10391.9	2.27077	4.82582	0.61652	3.68321	0.000230313	0.00594498	NA
CH72_3322	efflux transporter, RND family, MFP subunit	cds-AJY25174.1	67.8187	2.2618	4.79591	0.96363	2.34717	0.0189166	0.135091	NA
CH72_1846	hypothetical protein	cds-AJY21635.1	2025.49	2.25791	4.78297	0.796913	2.83332	0.00460679	0.0536704	[S] Function unknown
CH72_3581	merR regulatory family protein	cds-AJY25586.1	1741.89	2.25253	4.76518	0.701047	3.2131	0.00131312	0.021353	NA
CH72_5850	hsp20/alpha crystallin family protein	cds-AJY26248.1	728.914	2.25111	0.41954	0.533726	4.21773	2.47e-05	0.00105332	NA
CH72_5707	smpA / OmlA family protein	cds-AJY26327.1	102.187	2.2458	0.41954	0.475566	4.72237	2.33e-06	0.000145115	NA
CH72_3917	hypothetical protein	cds-AJY23615.1	88.5105	2.22277	4.6679	0.775715	2.86545	0.00416414	0.0496394	[S] Function unknown
CH72_6184	phage integrase family protein	cds-AJY26443.1	741.517	2.22225	0.41954	0.473608	4.69216	2.7e-06	0.000155707	NA
CH72_5092	RNA polymerase sigma factor, sigma-70 family protein	cds-AJY25384.1	163.792	2.21634	4.64714	0.468594	4.72977	2.25e-06	0.000141354	NA
CH72_403	bacterial regulatory helix-turn-helix, lysR family protein	cds-AJY23118.1	207.704	2.21338	4.63761	0.776267	2.85131	0.00435389	0.0514042	NA
CH72_5591	glycosyl transferases group 1 family protein	cds-AJY23943.1	314.123	2.21309	4.63668	0.788	2.80849	0.0049774	0.0568069	NA
CH72_823	chaperonin 10 Kd subunit	cds-AJY23081.1	14955.9	2.21185	4.63269	0.592605	3.73242	0.000189649	0.00512635	NA
CH72_2712	acrB/AcrD/AcrF family protein	cds-AJY21103.1	234.435	2.20098	4.59793	0.788574	2.79109	0.00525303	0.0588976	NA
CH72_112	periplasmic binding domain protein	cds-AJY22576.1	636.995	2.19331	4.57353	0.664325	3.30156	0.000961491	0.0170278	NA
CH72_4118	universal stress family protein	cds-AJY25901.1	3684.32	2.18009	4.53182	0.552759	3.94402	8.01e-05	0.00272203	NA
CH72_3033	ATP-dependent chaperone protein ClpB	cds-AJY20748.1	31718.9	2.16482	4.48411	0.387584	5.58543	2.33e-08	3.12e-06	NA
CH72_827	hypothetical protein	cds-AJY20534.1	28.78	2.16069	4.4713	0.801214	2.69678	0.00700141	0.0708534	[S] Function unknown
CH72_3763	metallo-beta-lactamase superfamily protein	cds-AJY25287.1	868.095	2.16067	4.47122	0.552302	3.91211	9.15e-05	0.00306448	NA
CH72_6182	hypothetical protein	cds-AJY26722.1	801.975	2.13641	0.41954	0.355493	6.0097	1.86e-09	3.82e-07	[S] Function unknown
CH72_6187	respiratory nitrate reductase, gamma subunit	cds-AJY26513.1	1364.99	2.13346	0.41954	0.64741	3.29538	0.00098287	0.0173565	NA
CH72_6629	hypothetical protein	cds-AJY26100.1	946.191	2.12586	4.36462	1.03863	2.04678	0.0406796	0.218007	[S] Function unknown
CH72_6185	major Facilitator Superfamily protein	cds-AJY26831.1	1076.46	2.12189	0.41954	0.499841	4.24512	2.18e-05	0.000961765	NA
CH72_3583	RNA polymerase sigma factor, sigma-70 family protein	cds-AJY23591.1	2973.08	2.10893	4.31371	0.411329	5.12711	2.94e-07	2.74e-05	NA
CH72_5589	glycosyl transferases group 1 family protein	cds-AJY25366.1	69.701	2.10877	4.31325	0.803757	2.62365	0.00869939	0.0822543	NA
CH72_5686	hypothetical protein	cds-AJY26692.1	631.52	2.10782	0.41954	0.371984	5.66641	1.46e-08	2.3e-06	[S] Function unknown
CH72_4376	nitronate monooxygenase family protein	cds-AJY24173.1	81.9167	2.1073	4.30885	0.916723	2.29874	0.0215199	0.14617	NA
CH72_910	chaperone protein DnaK	cds-AJY20491.1	56828.7	2.09995	4.28694	0.447064	4.69719	2.64e-06	0.000154815	NA
CH72_5689	short chain dehydrogenase family protein	cds-AJY26731.1	122.509	2.09571	0.41954	0.656263	3.1934	0.00140607	0.0221061	NA
CH72_2708	hypothetical protein	cds-AJY22761.1	31.4836	2.09071	4.25958	1.03608	2.01791	0.0436011	0.226465	[S] Function unknown
CH72_4837	short chain dehydrogenase family protein	cds-AJY23730.1	491.363	2.08694	4.24845	0.684227	3.05006	0.00228794	0.032716	NA
CH72_6040	endoribonuclease L-PSP family protein	cds-AJY26866.1	23.7021	2.08538	0.41954	0.823456	2.53247	0.0113261	0.0976094	NA
CH72_5695	3-oxoacyl-[acyl-carrier-	cds-AJY26112.1	351.428	2.08455	0.41954	0.622329	3.3496	0.000809295	0.0149459	NA
CH72_2703	cytochrome o ubiquinol oxidase, subunit III	cds-AJY21162.1	486.588	2.08284	4.23641	1.00513	2.07222	0.0382454	0.211756	NA
CH72_653	NADH-dependent formate dehydrogenase delta subunit FdsD family protein	cds-AJY22780.1	62.0232	2.07977	4.2274	0.787166	2.6421	0.00823938	0.0793426	NA
CH72_6186	PPIC-type PPIASE domain protein	cds-AJY26046.1	1208.57	2.07859	0.41954	0.533314	3.89751	9.72e-05	0.00318599	NA
CH72_6324	NAD-binding of NADP-dependent 3-hydroxyisobutyrate dehydrogenase family protein	cds-AJY25933.1	49.9774	2.07705	0.41954	0.616426	3.3695	0.000753038	0.0144579	NA
CH72_5688	3-oxoacyl-[acyl-carrier-	cds-AJY26318.1	275.74	2.07154	0.41954	0.460403	4.4994	6.81e-06	0.000358951	NA
CH72_4127	sugar (and other) transporter family protein	cds-AJY25122.1	212.72	2.05031	4.14196	0.812784	2.52258	0.0116498	0.0988947	NA
CH72_832	ornithine cyclodeaminase/mu-crystallin family protein	cds-AJY22748.1	161.068	2.04188	4.11781	0.597429	3.41777	0.000631361	0.0128418	NA
CH72_5529	helix-turn-helix domain protein	cds-AJY25077.1	101.489	2.04144	4.11657	0.580596	3.51612	0.000437909	0.00957033	NA
CH72_1593	2-aminoethylphosphonate--pyruvate transaminase	cds-AJY20631.1	146.714	2.0408	4.11475	0.633	3.22402	0.00126404	0.0208297	NA
CH72_6356	type IV pilus biogenesis family protein	cds-AJY26875.1	55.6831	2.03518	0.41954	0.58857	3.45784	0.000544517	0.0114534	NA
CH72_4124	methane monooxygenase component C	cds-AJY23758.1	474.219	2.03475	4.09752	0.599168	3.39596	0.000683877	0.0135522	NA
CH72_1839	hypothetical protein	cds-AJY22970.1	162.761	2.02212	4.0618	0.519457	3.89275	9.91e-05	0.00323192	[S] Function unknown
CH72_23	hypothetical protein	cds-AJY21761.1	31578.5	2.01972	4.05505	0.789702	2.55757	0.0105406	0.0932016	[S] Function unknown
CH72_5343	hypothetical protein	cds-AJY24544.1	601.886	2.01793	4.05003	0.520037	3.88036	0.0001043	0.00334793	[S] Function unknown
CH72_2108	hypothetical protein	cds-AJY21560.1	102.73	2.01265	4.03521	0.47212	4.26299	2.02e-05	0.000907386	[S] Function unknown
CH72_1467	delta-1-pyrroline-5-carboxylate dehydrogenase	cds-AJY23313.1	2263.84	2.00737	4.0205	0.472298	4.25022	2.14e-05	0.00094687	NA
CH72_22	hypothetical protein	cds-AJY20800.1	4536.12	1.99599	3.98889	0.775362	2.57426	0.0100454	0.0905112	[S] Function unknown
CH72_3677	hypothetical protein	cds-AJY23998.1	49.3504	1.99372	3.98264	0.541338	3.68296	0.000230545	0.00594498	[S] Function unknown
CH72_5588	glycosyl transferase 21 family protein	cds-AJY23887.1	45.4715	1.9911	3.9754	0.847637	2.349	0.0188238	0.134846	NA
CH72_3134	hypothetical protein	cds-AJY21591.1	6632.6	1.9834	3.95423	0.518561	3.82481	0.000130875	0.00399297	[S] Function unknown
CH72_5708	coiled stalk of trimeric autotransporter adhesin family protein	cds-AJY26828.1	358.741	1.97674	0.41954	0.3913	5.05174	4.38e-07	3.85e-05	NA
CH72_6489	bacterial regulatory s, tetR family protein	cds-AJY26505.1	1639.95	1.96635	0.41954	0.710764	2.76654	0.00566552	0.0612579	NA
CH72_6132	hypothetical protein	cds-AJY26714.1	19.8855	1.96142	0.41954	0.937079	2.09312	0.0363388	0.20588	[S] Function unknown
CH72_4169	hypothetical protein	cds-AJY24562.1	19.4517	1.95968	3.88974	0.786944	2.49024	0.0127658	NA	[S] Function unknown
CH72_2660	DNA internalization-related competence protein ComEC/Rec2	cds-AJY22192.1	921	1.95875	3.88726	0.76887	2.54758	0.0108474	0.0948261	NA
CH72_3193	hypothetical protein	cds-AJY20586.1	21.821	1.95832	3.88609	0.784551	2.4961	0.0125567	0.103715	[S] Function unknown
CH72_575	hypothetical protein	cds-AJY21776.1	260.291	1.95449	3.87579	0.356766	5.47836	4.29e-08	5.51e-06	[S] Function unknown
CH72_3886	cytochrome c family protein	cds-AJY25308.1	96.9772	1.94909	3.86132	0.514802	3.7861	0.000153029	0.00453421	NA
CH72_3950	hypothetical protein	cds-AJY23734.1	68.4257	1.93849	3.83304	0.847223	2.28805	0.0221345	0.148921	[S] Function unknown
CH72_1844	aminotransferase class IV family protein	cds-AJY22547.1	7906.63	1.93781	3.83123	0.465021	4.16714	3.08e-05	0.00122644	NA
CH72_5684	short chain dehydrogenase family protein	cds-AJY26801.1	247.786	1.93689	0.41954	0.486667	3.9799	6.89e-05	0.00242805	NA
CH72_2169	putative membrane protein	cds-AJY22572.1	109.925	1.9331	3.81875	0.83552	2.31365	0.0206868	0.143313	[S] Function unknown
CH72_2494	hypothetical protein	cds-AJY21895.1	397.039	1.93003	3.81063	0.51794	3.72635	0.000194269	0.00518304	[S] Function unknown
CH72_5585	low molecular weight protein-tyrosine-phosphatase ptp	cds-AJY24581.1	13.2735	1.91628	3.77447	0.8258	2.32051	0.0203135	NA	NA
CH72_5650	3-deoxy-D-manno-octulosonate 8-phosphate phosphatase, YrbI family protein	cds-AJY26162.1	29.368	1.91294	0.41954	0.521193	3.6703	0.000242266	0.00616977	NA
CH72_2176	thioredoxin	cds-AJY22721.1	2368.67	1.91207	3.76349	0.569801	3.35568	0.000791708	0.014793	NA
CH72_6071	4-alpha-glucanotransferase	cds-AJY26729.1	41.5215	1.90994	0.41954	0.791694	2.41247	0.0158449	0.121084	[G] Carbohydrate transport and metabolism
CH72_21	spoVR like family protein	cds-AJY22993.1	7172.85	1.89939	3.73057	0.774415	2.45268	0.0141795	0.111893	NA
CH72_5857	hypothetical protein	cds-AJY26089.1	87.0585	1.89568	0.41954	0.50485	3.75493	0.000173388	0.0049018	[S] Function unknown
CH72_5336	helix-turn-helix domain protein	cds-AJY24648.1	204.06	1.89108	3.70914	0.743303	2.54416	0.0109541	0.0954878	NA
CH72_6357	pilin accessory family protein	cds-AJY26283.1	279.621	1.89002	0.41954	0.761186	2.48299	0.0130283	0.106208	NA
CH72_4139	hypothetical protein	cds-AJY24415.1	169.15	1.88451	3.69227	0.918374	2.052	0.0401693	0.216591	[S] Function unknown
CH72_5655	PAP2 superfamily protein	cds-AJY26121.1	42.7775	1.88229	0.41954	0.527554	3.56795	0.000359778	0.0082428	NA
CH72_1815	short chain dehydrogenase family protein	cds-AJY22009.1	1579.39	1.87875	3.67757	0.89589	2.09708	0.0359864	0.204787	NA
CH72_3947	hypothetical protein	cds-AJY25422.1	272.463	1.87101	3.6579	0.797569	2.3459	0.0189814	0.135396	[S] Function unknown
CH72_2630	peptidase M3 family protein	cds-AJY23135.1	9494.51	1.86559	3.64418	0.364055	5.12448	2.98e-07	2.74e-05	NA
CH72_3199	hypothetical protein	cds-AJY20746.1	130.175	1.8619	3.63485	0.65779	2.83053	0.00464706	0.053821	[S] Function unknown
CH72_4980	FAD binding domain protein	cds-AJY24146.1	448.604	1.86096	3.6325	0.816173	2.28011	0.0226015	0.151241	NA
CH72_3887	[2Fe-2S	cds-AJY25860.1	80.943	1.85835	3.62593	0.69546	2.67212	0.00753735	0.0742988	NA
CH72_3962	nitrite and sulphite reductase 4Fe-4S domain protein	cds-AJY25737.1	963.087	1.85198	3.60996	0.913971	2.02631	0.0427335	0.225099	NA
CH72_5022	patatin-like phospholipase family protein	cds-AJY25899.1	938.748	1.85133	3.60832	0.532204	3.4786	0.000504037	0.0107487	NA
CH72_5698	hypothetical protein	cds-AJY26031.1	437.607	1.84619	0.41954	0.396601	4.65503	3.24e-06	0.00018149	[S] Function unknown
CH72_2172	hypothetical protein	cds-AJY22965.1	880.739	1.84414	3.59038	0.544509	3.38679	0.00070716	0.0138356	[S] Function unknown
CH72_4803	lysine-arginine-ornithine-binding periplasmic family protein	cds-AJY25431.1	13670.6	1.84103	3.58266	0.659155	2.79302	0.00522188	0.0588345	NA
CH72_1798	hypothetical protein	cds-AJY22593.1	4226.34	1.83967	3.57927	0.580457	3.16934	0.00152786	0.0238384	[S] Function unknown
CH72_2877	pspA/IM30 family protein	cds-AJY22233.1	4410.27	1.83878	3.57709	0.389591	4.71978	2.36e-06	0.000145507	NA
CH72_4137	short chain dehydrogenase family protein	cds-AJY25041.1	99.2624	1.83644	3.57127	0.798984	2.29847	0.0215353	0.14617	NA
CH72_5021	putative signal peptide transmembrane protein	cds-AJY23580.1	105.404	1.83157	3.55923	0.907652	2.01792	0.0435999	0.226465	NA
CH72_2134	bacterial regulatory s, tetR family protein	cds-AJY21588.1	1817.34	1.82115	3.53364	0.741829	2.45495	0.0140904	0.111548	NA
CH72_3200	hypothetical protein	cds-AJY21785.1	55.9558	1.81579	3.52052	0.826813	2.19613	0.0280829	0.174119	[S] Function unknown
CH72_2128	peptidase Do family protein	cds-AJY21651.1	3705.45	1.81123	3.50942	0.831075	2.17938	0.0293033	0.178631	NA
CH72_5645	bacterial transferase hexapeptide family protein	cds-AJY26054.1	160.786	1.80838	0.41954	0.637272	2.83769	0.00454417	0.0531924	NA
CH72_5656	UTP--glucose-1-phosphate uridylyltransferase	cds-AJY26012.1	1261.52	1.80837	0.41954	0.779262	2.32061	0.0203077	0.14174	[M] Cell wall/membrane/envelope biogenesis
CH72_3668	glycosyl transferases group 1 family protein	cds-AJY24271.1	44.4512	1.80424	3.49245	0.586571	3.07591	0.00209865	0.0307602	NA
CH72_5307	alpha/beta hydrolase family protein	cds-AJY25581.1	209.324	1.80403	3.49195	0.73406	2.45761	0.0139866	0.111449	NA
CH72_1651	ATP-dependent protease HslVU, peptidase subunit	cds-AJY21225.1	3787.98	1.79611	3.47281	0.370797	4.8439	1.27e-06	8.82e-05	NA
CH72_5348	pyridine nucleotide-disulfide oxidoreductase family protein	cds-AJY25805.1	61.4461	1.79598	3.47251	0.721694	2.48856	0.0128262	0.104996	NA
CH72_4834	rmlD substrate binding domain protein	cds-AJY23805.1	114.48	1.79338	3.46627	0.776927	2.3083	0.0209823	0.144163	NA
CH72_5662	branched-chain amino acid transport system / permease component family protein	cds-AJY26798.1	19.8459	1.79277	0.41954	0.855669	2.09516	0.0361565	0.205376	NA
CH72_208	efflux transporter, outer membrane factor (OMF) lipo, NodT family protein	cds-AJY22401.1	664.328	1.79232	3.46372	0.859467	2.08539	0.0370339	0.207491	NA
CH72_4981	4Fe-4S dicluster domain protein	cds-AJY23878.1	1765.46	1.7908	3.46007	0.751542	2.38284	0.0171797	0.127873	NA
CH72_113	pfkB carbohydrate kinase family protein	cds-AJY22895.1	66.3805	1.78615	3.44893	0.467698	3.81903	0.00013398	0.00404764	NA
CH72_5700	ring hydroxylating alpha subunit family protein	cds-AJY26264.1	206.582	1.77356	0.41954	0.547124	3.2416	0.00118859	0.019798	NA
CH72_3633	DEAD/H associated family protein	cds-AJY25683.1	3281.53	1.76869	3.40744	0.495248	3.57132	0.000355189	0.00816802	NA
CH72_408	histone deacetylase domain protein	cds-AJY22891.1	25.9896	1.76783	3.40541	0.529757	3.33706	0.000846697	0.0153165	NA
CH72_6359	toxin co-regulated pilus biosynthesis Q family protein	cds-AJY26345.1	44.3975	1.7649	0.41954	0.525239	3.36018	0.000778926	0.0147255	NA
CH72_3671	mannose-1-phosphate guanylyltransferase/mannose-6-phosphate isomerase	cds-AJY24688.1	68.3805	1.76204	3.39178	0.517341	3.40596	0.00065931	0.0131079	NA
CH72_6189	nitrate reductase, beta subunit	cds-AJY26622.1	7227.54	1.76001	0.41954	0.581765	3.0253	0.00248388	0.0345871	NA
CH72_4838	bacterial regulatory s, tetR family protein	cds-AJY24125.1	484.236	1.75626	3.37821	0.311915	5.63056	1.8e-08	2.7e-06	NA
CH72_283	hypothetical protein	cds-AJY21055.1	31.8384	1.75546	3.37634	0.880364	1.99402	0.04615	0.235644	[S] Function unknown
CH72_2491	calcineurin-like phosphoesterase family protein	cds-AJY21049.1	260.731	1.75121	3.36642	0.553308	3.16499	0.00155088	0.0240757	NA
CH72_3888	molybdopterin-binding domain of aldehyde dehydrogenase family protein	cds-AJY23653.1	613.228	1.74519	3.35238	0.47971	3.638	0.000274759	0.00680056	NA
CH72_6379	citrate transporter family protein	cds-AJY26452.1	80.0253	1.73433	0.41954	0.706256	2.45566	0.0140625	0.111541	NA
CH72_2215	translation elongation factor G	cds-AJY23036.1	14484.5	1.73166	3.32109	0.479278	3.61305	0.000302615	0.00725688	NA
CH72_5070	ectoine synthase family protein	cds-AJY23577.1	516.954	1.7298	3.31681	0.452067	3.82641	0.000130025	0.0039868	NA
CH72_989	glu/Leu/Phe/Val dehydrogenase, dimerization domain protein	cds-AJY22618.1	12890.9	1.72972	3.31664	0.803023	2.15402	0.0312388	0.186194	NA
CH72_911	thioredoxin-like domain protein	cds-AJY21820.1	779.434	1.72893	3.31481	0.411183	4.20476	2.61e-05	0.00108835	NA
CH72_298	gram-negative porin family protein	cds-AJY22215.1	728.815	1.72688	3.31012	0.584216	2.9559	0.00311756	0.0412308	NA
CH72_5590	O-antigen ligase like membrane family protein	cds-AJY23620.1	323.639	1.72511	3.30605	0.637613	2.70557	0.00681867	0.0698064	NA
CH72_5277	3-beta hydroxysteroid dehydrogenase/isomerase family protein	cds-AJY25701.1	284.187	1.72341	3.30215	0.687841	2.50553	0.0122269	0.101692	NA
CH72_2876	tetratricopeptide repeat family protein	cds-AJY22546.1	2583.66	1.71125	3.27445	0.556408	3.07553	0.00210126	0.0307602	NA
CH72_4490	gamma-butyrobetaine dioxygenase	cds-AJY24654.1	937.312	1.70842	3.26803	0.812246	2.10333	0.035437	0.20222	NA
CH72_2151	HAD hydrolase, IA, variant 3 family protein	cds-AJY22562.1	17.3045	1.70814	3.2674	0.569171	3.00111	0.00268997	NA	NA
CH72_2112	zinc-finger domain protein	cds-AJY21738.1	69.8957	1.70749	3.26592	0.666344	2.56248	0.0103928	0.0922925	NA
CH72_4607	hypothetical protein	cds-AJY25385.1	117.11	1.70324	3.25632	0.778393	2.18815	0.0286585	0.17627	[S] Function unknown
CH72_5594	hxlR-like helix-turn-helix family protein	cds-AJY24100.1	247.8	1.6958	3.23957	0.566879	2.99147	0.00277641	0.0376895	NA
CH72_1033	2-keto-3-deoxy-galactonokinase family protein	cds-AJY22933.1	38.1788	1.69281	3.23286	0.583867	2.89931	0.00373988	0.0463105	NA
CH72_844	xanthine dehydrogenase, small subunit	cds-AJY21686.1	2875.6	1.69102	3.22885	0.645604	2.61929	0.00881137	0.0831615	NA
CH72_3402	NHL repeat family protein	cds-AJY23605.1	90.7905	1.69007	3.22673	0.446646	3.78392	0.00015438	0.00455235	NA
CH72_4261	type III secretion outer membrane pore, YscC/HrcC family	cds-AJY24919.1	137.352	1.68389	3.21294	0.655031	2.57071	0.0101491	0.0913123	NA
CH72_2337	gram-negative porin family protein	cds-AJY20427.1	2610.85	1.68325	3.21151	0.554068	3.03799	0.00238162	0.0335879	NA
CH72_2148	bacterial extracellular solute-binding family protein	cds-AJY22928.1	575.219	1.68153	3.20768	0.79499	2.11516	0.0344165	0.198418	NA
CH72_4170	gamma-glutamyltransferase	cds-AJY23925.1	564.519	1.67956	3.20329	0.516987	3.24874	0.00115919	0.0193606	NA
CH72_6385	sugar (and other) transporter family protein	cds-AJY26698.1	114.124	1.67621	0.41954	0.500456	3.34936	0.000809986	0.0149459	NA
CH72_3132	nitronate monooxygenase family protein	cds-AJY22989.1	2791.27	1.67546	3.19422	0.503133	3.33006	0.000868273	0.0156011	NA
CH72_4680	sugar (and other) transporter family protein	cds-AJY25705.1	788.33	1.67374	3.1904	0.773068	2.16506	0.0303833	0.183312	NA
CH72_5584	nucleotide sugar dehydrogenase family protein	cds-AJY24464.1	47.4053	1.6634	3.16763	0.487125	3.41473	0.000638443	0.0129007	NA
CH72_5587	capsular exopolysaccharide family domain protein	cds-AJY25293.1	149.697	1.65974	3.15959	0.531687	3.12164	0.00179846	0.027298	NA
CH72_5553	cheW-like domain protein	cds-AJY23794.1	90.9329	1.6553	3.14988	0.678487	2.43969	0.0147	0.115409	NA
CH72_5020	bacterial regulatory helix-turn-helix, lysR family protein	cds-AJY25004.1	197.267	1.65483	3.14885	0.559787	2.95617	0.00311485	0.0412308	NA
CH72_1372	cation diffusion facilitator transporter family protein	cds-AJY23095.1	378.302	1.65329	3.1455	0.372705	4.43592	9.17e-06	0.000463132	NA
CH72_2284	hypothetical protein	cds-AJY22613.1	1606.77	1.65316	3.14521	0.519719	3.18086	0.00146836	0.0230268	[S] Function unknown
CH72_4168	dicarboxylate symporter family protein	cds-AJY24822.1	389.092	1.64802	3.13403	0.669766	2.46059	0.013871	0.110878	NA
CH72_1518	type IV pilus biogenesis family protein	cds-AJY20763.1	668.504	1.6438	3.12488	0.660493	2.48875	0.0128194	0.104996	NA
CH72_1969	putative 3-Oxoacyl-[acyl-carrier-protein	cds-AJY22035.1	94.5018	1.63705	3.1103	0.829509	1.97352	0.0484364	0.242869	NA
CH72_5024	putative acetoacetate decarboxylase	cds-AJY24735.1	1260.42	1.63627	3.10861	0.527358	3.10277	0.00191719	0.0286787	NA
CH72_1193	hypothetical protein	cds-AJY21001.1	31.2189	1.6335	3.10265	0.693999	2.35375	0.0185851	0.133497	[S] Function unknown
CH72_831	bacterial extracellular solute-binding s, 3 family protein	cds-AJY21491.1	223.754	1.63223	3.09991	0.62416	2.61508	0.00892072	0.0839365	NA
CH72_3672	acetyltransferase domain protein	cds-AJY24744.1	20.7462	1.63128	3.09788	0.620594	2.62858	0.00857416	0.0816338	NA
CH72_6380	ring hydroxylating alpha subunit family protein	cds-AJY26359.1	185.977	1.62863	0.41954	0.598524	2.72108	0.00650684	0.0673977	NA
CH72_4288	bacterial regulatory s, luxR family protein	cds-AJY25532.1	16.1119	1.62738	3.08951	0.610204	2.66694	0.00765459	NA	NA
CH72_2171	peptide-methionine (S)-S-oxide reductase	cds-AJY20727.1	2644.84	1.62703	3.08877	0.508263	3.20116	0.00136877	0.0217585	[O] Posttranslational modification, protein turnover, chaperones
CH72_3198	peroxiredoxin, Ohr subfamily protein	cds-AJY22354.1	142.997	1.62655	3.08773	0.721232	2.25523	0.0241187	0.158469	NA
CH72_111	branched-chain amino acid transport system / permease component family protein	cds-AJY22592.1	167.703	1.62592	3.08639	0.545551	2.98032	0.00287944	0.0388315	NA
CH72_1822	hypothetical protein	cds-AJY21559.1	8523.33	1.62029	3.07436	0.589342	2.74931	0.00597208	0.0637884	[S] Function unknown
CH72_4258	hypothetical protein	cds-AJY25865.1	84.5137	1.61929	3.07224	0.59057	2.74191	0.00610824	0.0646822	[S] Function unknown
CH72_5093	dienelactone hydrolase family protein	cds-AJY23711.1	74.8613	1.61377	3.06051	0.501599	3.21726	0.00129422	0.0211012	NA
CH72_3675	hypothetical protein	cds-AJY23634.1	63.5714	1.60551	3.04304	0.524875	3.05885	0.00222191	0.0320693	[S] Function unknown
CH72_3734	efflux transporter, RND family, MFP subunit	cds-AJY25368.1	65.4312	1.60401	3.03988	0.543657	2.95041	0.00317349	0.0416888	NA
CH72_830	FAD dependent oxidoreductase family protein	cds-AJY21161.1	125.473	1.59981	3.03104	0.728322	2.19658	0.0280508	0.174096	NA
CH72_1912	hypothetical protein	cds-AJY20967.1	1226.88	1.59886	3.02903	0.44064	3.62849	0.000285087	0.00699997	[S] Function unknown
CH72_552	rieske [2Fe-2S	cds-AJY21237.1	262.372	1.59866	3.02862	0.636274	2.51254	0.0119866	0.10092	NA
CH72_5308	putative cytochrome P460	cds-AJY25306.1	47.2509	1.59648	3.02405	0.661826	2.41224	0.0158549	0.121084	NA
CH72_775	urease, beta subunit	cds-AJY22814.1	21.1006	1.59588	3.0228	0.799583	1.9959	0.0459453	0.235523	NA
CH72_5345	ornithine cyclodeaminase/mu-crystallin family protein	cds-AJY23939.1	158.219	1.59457	3.02004	0.366803	4.34721	1.38e-05	0.000643745	NA
CH72_1799	glycosyl hydrolase 1 family protein	cds-AJY23201.1	563.568	1.59056	3.01167	0.741882	2.14396	0.0320362	0.189299	NA
CH72_6381	putative rossmann fold nucleotide-binding -like protein	cds-AJY26703.1	196.32	1.58947	0.41954	0.364522	4.36042	1.3e-05	0.000621931	NA
CH72_2974	hypothetical protein	cds-AJY23227.1	164.169	1.58938	3.00919	0.663293	2.39619	0.0165665	0.12499	[S] Function unknown
CH72_1466	receptor ligand binding region family protein	cds-AJY20378.1	5692.17	1.58857	3.0075	0.534589	2.97157	0.00296284	0.0396956	NA
CH72_4672	eamA-like transporter family protein	cds-AJY23666.1	208.658	1.58116	2.9921	0.628319	2.51649	0.0118529	0.100205	NA
CH72_908	aminotransferase class IV family protein	cds-AJY21524.1	1300.26	1.58028	2.99029	0.33825	4.67194	2.98e-06	0.000168698	NA
CH72_402	integral membrane TerC family protein	cds-AJY20556.1	240.793	1.57479	2.97892	0.462237	3.40689	0.000657069	0.0131079	NA
CH72_900	hypothetical protein	cds-AJY22121.1	136.419	1.57289	2.975	0.704817	2.23163	0.0256394	0.163403	[S] Function unknown
CH72_5786	ABC transporter family protein	cds-AJY26479.1	69.471	1.56854	0.41954	0.404755	3.87529	0.000106496	0.00340069	NA
CH72_5063	hypothetical protein	cds-AJY23675.1	721.747	1.56829	2.96553	0.729267	2.1505	0.0315155	0.187119	[S] Function unknown
CH72_3129	major Facilitator Superfamily protein	cds-AJY23548.1	169.027	1.56754	2.96399	0.604924	2.5913	0.0095613	0.0874277	NA
CH72_1050	pfkB carbohydrate kinase family protein	cds-AJY21796.1	8780.4	1.56331	2.95532	0.369031	4.23627	2.27e-05	0.000990162	NA
CH72_1051	glycine zipper 2TM domain protein	cds-AJY21216.1	3484.05	1.56097	2.95052	0.617852	2.52645	0.0115223	0.0984907	NA
CH72_5342	YCII-related domain protein	cds-AJY23978.1	472.698	1.55366	2.93561	0.359288	4.32428	1.53e-05	0.000703817	NA
CH72_5693	hypothetical protein	cds-AJY25935.1	159.989	1.55347	0.41954	0.625364	2.48411	0.0129876	0.106017	[S] Function unknown
CH72_1832	pantothenate kinase, type III family protein	cds-AJY23179.1	190.091	1.54719	2.92247	0.675617	2.29003	0.0220194	0.148518	NA
CH72_5068	AMP-binding enzyme family protein	cds-AJY25310.1	704.357	1.54165	2.91128	0.454124	3.39478	0.000686834	0.0135672	NA
CH72_226	bacterial regulatory helix-turn-helix, lysR family protein	cds-AJY21322.1	168.413	1.53615	2.90019	0.529867	2.89912	0.00374211	0.0463105	NA
CH72_4136	cupin family protein	cds-AJY25470.1	233.221	1.53335	2.89458	0.461916	3.31955	0.000901625	0.0161064	NA
CH72_3676	amino acid--[acyl-carrier-protein	cds-AJY23715.1	67.5406	1.53042	2.88871	0.478009	3.20166	0.00136638	0.0217585	NA
CH72_5064	lysE type translocator family protein	cds-AJY24466.1	472.695	1.52669	2.88123	0.658422	2.3187	0.0204111	0.142139	NA
CH72_3667	glycosyl transferases group 1 family protein	cds-AJY25344.1	37.7445	1.52508	2.87803	0.610274	2.49901	0.0124539	0.103025	NA
CH72_2155	sugar (and other) transporter family protein	cds-AJY22065.1	46.4418	1.52339	2.87467	0.77164	1.97423	0.0483556	0.242869	NA
CH72_5647	glycosyl transferases group 1 family protein	cds-AJY26245.1	190.456	1.5227	0.41954	0.43828	3.47427	0.000512254	0.0108489	NA
CH72_5697	hypothetical protein	cds-AJY26602.1	160.001	1.51952	0.41954	0.55361	2.74475	0.00605561	0.0642989	[S] Function unknown
CH72_6355	type II/IV secretion system family protein	cds-AJY26877.1	520.915	1.51802	0.41954	0.555214	2.73411	0.00625486	0.0656707	NA
CH72_6349	type III secretion outer membrane pore, YscC/HrcC family	cds-AJY26423.1	610.885	1.51386	0.41954	0.580993	2.60564	0.00917023	0.0850821	NA
CH72_6358	type IVB pilus formation outer membrane protein, R64 PilN family	cds-AJY26193.1	589.354	1.51193	0.41954	0.395547	3.82238	0.000132172	0.00401269	NA
CH72_5069	major Facilitator Superfamily protein	cds-AJY25326.1	315.591	1.51159	2.85124	0.414467	3.64706	0.000265254	0.00659178	NA
CH72_2416	chorismate lyase family protein	cds-AJY22307.1	231.027	1.5111	2.85027	0.534824	2.82541	0.00472204	0.054498	NA
CH72_777	hypothetical protein	cds-AJY22971.1	29.5191	1.50773	2.84362	0.695526	2.16775	0.0301774	0.182874	[S] Function unknown
CH72_4140	rieske [2Fe-2S	cds-AJY24663.1	118.613	1.50665	2.84149	0.758753	1.98569	0.0470681	0.239143	NA
CH72_2492	RDD family protein	cds-AJY22276.1	353.804	1.50558	2.83939	0.576529	2.61146	0.00901566	0.0845716	NA
CH72_4392	winged helix DNA-binding domain protein	cds-AJY24018.1	250.038	1.50463	2.83752	0.569822	2.64053	0.00827765	0.0794699	NA
CH72_6354	type II secretion system (T2SS), F family protein	cds-AJY26783.1	326.21	1.50106	0.41954	0.516387	2.90686	0.00365076	0.0454538	NA
CH72_3133	hypothetical protein	cds-AJY22730.1	318.047	1.49876	2.826	0.573534	2.6132	0.00896976	0.0842692	[S] Function unknown
CH72_5696	hypothetical protein	cds-AJY26565.1	508.209	1.49805	0.41954	0.529307	2.83022	0.0046516	0.053821	[S] Function unknown
CH72_1528	hypothetical protein	cds-AJY20796.1	539.241	1.49499	2.81862	0.480619	3.11055	0.00186741	0.028208	[S] Function unknown
CH72_899	tetracycline resistance protein, class C	cds-AJY20570.1	100.785	1.49318	2.81509	0.720412	2.07268	0.0382023	0.211727	NA
CH72_5642	exopolysaccharide transport family protein	cds-AJY26411.1	697.022	1.48356	0.41954	0.636538	2.33068	0.0197704	0.139092	NA
CH72_6486	ParB/RepB/Spo0J family partition domain protein	cds-AJY26868.1	3210.19	1.48339	0.41954	0.549775	2.69818	0.00697192	0.0706926	NA
CH72_2361	bacterial regulatory s, tetR family protein	cds-AJY20632.1	674.894	1.48162	2.79262	0.31858	4.65069	3.31e-06	0.000183685	NA
CH72_409	amidase, hydantoinase/carbamoylase family protein	cds-AJY22581.1	24.1673	1.47661	2.78294	0.541322	2.72778	0.00637616	0.0663788	NA
CH72_5787	bacterial extracellular solute-binding family protein	cds-AJY26225.1	111.783	1.47451	0.41954	0.64433	2.28845	0.0221116	0.148921	NA
CH72_5654	putative membrane protein	cds-AJY26129.1	1226.54	1.47022	0.41954	0.627335	2.3436	0.0190989	0.13592	[S] Function unknown
CH72_2179	N-acetylmuramoyl-L-alanine amidase family protein	cds-AJY20958.1	2415.92	1.47012	2.77045	0.311706	4.71636	2.4e-06	0.000146508	NA
CH72_6361	hypothetical protein	cds-AJY26302.1	533.349	1.46703	0.41954	0.622873	2.35526	0.0185098	0.133266	[S] Function unknown
CH72_3201	acetyltransferase domain protein	cds-AJY22302.1	641.807	1.46375	2.75824	0.404839	3.61563	0.000299617	0.00724133	NA
CH72_909	chaperone protein DnaJ	cds-AJY20749.1	10176.6	1.46347	2.75771	0.336181	4.35322	1.34e-05	0.000635983	NA
CH72_2967	phage lysozyme family protein	cds-AJY23400.1	21.0789	1.46233	2.75553	0.702415	2.08186	0.0373551	0.208532	NA
CH72_984	outer membrane autotransporter barrel domain protein	cds-AJY21157.1	159.773	1.45016	2.73238	0.367095	3.95036	7.8e-05	0.00268666	NA
CH72_2419	putative membrane protein	cds-AJY20422.1	508.316	1.44774	2.7278	0.494003	2.93062	0.00338282	0.0433437	[S] Function unknown
CH72_1592	FAD dependent oxidoreductase family protein	cds-AJY22343.1	166.944	1.44562	2.7238	0.693887	2.08337	0.0372176	0.208183	NA
CH72_12	RND transporter, hydrophobe/amphiphile efflux-1 family protein	cds-AJY22974.1	205.06	1.44529	2.72318	0.47156	3.06491	0.00217733	0.0315739	NA
CH72_2129	carboxypeptidase regulatory-like domain protein	cds-AJY21957.1	750.868	1.44362	2.72002	0.622479	2.31915	0.0203871	0.142133	NA
CH72_2224	ATP-dependent Clp protease ATP-binding subunit ClpA	cds-AJY21445.1	35742.8	1.43717	2.7079	0.585475	2.45471	0.0140997	0.111548	[O] Posttranslational modification, protein turnover, chaperones
CH72_6045	ring hydroxylating alpha subunit family protein	cds-AJY26697.1	92.8048	1.43699	0.41954	0.541943	2.65155	0.00801229	0.0776411	NA
CH72_2170	56kDa selenium binding family protein	cds-AJY20472.1	1330.96	1.42954	2.6936	0.32668	4.37595	1.21e-05	0.000600907	NA
CH72_4257	type III secretion apparatus lipoprotein, YscJ/HrcJ family	cds-AJY25252.1	101.217	1.42917	2.69292	0.378469	3.77619	0.000159247	0.00462942	NA
CH72_3608	SIS domain protein	cds-AJY24606.1	300.445	1.42699	2.68885	0.647225	2.20478	0.0274693	0.172231	NA
CH72_3815	hypothetical protein	cds-AJY24701.1	9122.79	1.42375	2.68283	0.672074	2.11845	0.034137	0.19736	[S] Function unknown
CH72_4486	short chain dehydrogenase family protein	cds-AJY24381.1	177.616	1.42295	2.68134	0.673698	2.11215	0.0346734	0.199259	NA
CH72_506	cytochrome c oxidase caa3 assembly factor family protein	cds-AJY22344.1	465.842	1.41976	2.67541	0.485658	2.92337	0.00346264	0.0441828	NA
CH72_4485	fumarylacetoacetate (FAA) hydrolase family protein	cds-AJY25398.1	181.302	1.41875	2.67353	0.395463	3.58756	0.000333782	0.0078816	NA
CH72_5334	hypothetical protein	cds-AJY25489.1	301.019	1.41804	2.67223	0.413212	3.43175	0.000599691	0.0124023	[S] Function unknown
CH72_1579	putative membrane protein	cds-AJY21522.1	956.297	1.41621	2.66883	0.699429	2.02481	0.0428873	0.22526	[S] Function unknown
CH72_4299	nicotinate phosphoribosyltransferase family protein	cds-AJY25852.1	459.701	1.41503	2.66664	0.479699	2.94982	0.00317963	0.0416888	NA
CH72_3596	sulfur transport family protein	cds-AJY24127.1	87.3086	1.4129	2.66272	0.511984	2.75966	0.00578623	0.0622612	NA
CH72_4826	hypothetical protein	cds-AJY24075.1	387.864	1.41233	2.66166	0.696802	2.02687	0.0426755	0.224986	[S] Function unknown
CH72_5309	hypothetical protein	cds-AJY25009.1	28.0154	1.41104	2.65929	0.718616	1.96355	0.0495819	0.247028	[S] Function unknown
CH72_2845	tRNA nucleotidyltransferase, second domain protein	cds-AJY23019.1	5148.33	1.41025	2.65783	0.558081	2.52696	0.0115056	0.0984847	NA
CH72_5025	PAP2 superfamily protein	cds-AJY25657.1	244.082	1.40979	2.65698	0.672692	2.09574	0.0361052	0.205274	NA
CH72_2307	hypothetical protein	cds-AJY22312.1	1409.6	1.40939	2.65625	0.433732	3.24946	0.00115625	0.0193606	[S] Function unknown
CH72_912	grpE family protein	cds-AJY22462.1	6037.8	1.40882	2.65521	0.343828	4.09747	4.18e-05	0.00156011	NA
CH72_4482	ABC transporter family protein	cds-AJY24551.1	148.996	1.4065	2.65093	0.62931	2.23498	0.0254184	0.162672	NA
CH72_5583	undecaprenyl-phosphate glucose phosphotransferase	cds-AJY25336.1	71.9542	1.39983	2.6387	0.45253	3.09333	0.00197921	0.0293218	NA
CH72_3591	pyridine nucleotide-disulfide oxidoreductase family protein	cds-AJY25025.1	30.5379	1.39966	2.6384	0.615134	2.27538	0.0228833	0.152464	NA
CH72_6673	protein traJ	cds-AJY20340.1	359.508	1.39635	2.63235	0.463903	3.01001	0.0026124	0.0360185	NA
CH72_4501	CHAD domain protein	cds-AJY24453.1	419.876	1.39299	2.62622	0.672451	2.07151	0.0383115	0.211756	NA
CH72_3620	helix-turn-helix family protein	cds-AJY23863.1	110.772	1.38824	2.6176	0.350155	3.96466	7.35e-05	0.00254873	NA
CH72_1546	gram-negative porin family protein	cds-AJY22619.1	51.8271	1.38669	2.61477	0.562708	2.46431	0.0137279	0.109876	NA
CH72_2153	bacterial regulatory helix-turn-helix, lysR family protein	cds-AJY21871.1	116.364	1.38565	2.61289	0.580982	2.38501	0.0170788	0.127584	NA
CH72_5690	PEP-utilizing enzyme, mobile domain protein	cds-AJY26418.1	116.253	1.38477	0.41954	0.39327	3.52118	0.000429638	0.00952468	NA
CH72_5067	hypothetical protein	cds-AJY25797.1	484.573	1.38377	2.60949	0.47596	2.90732	0.00364543	0.0454538	[S] Function unknown
CH72_5691	hypothetical protein	cds-AJY26511.1	257.847	1.38334	0.41954	0.567875	2.436	0.0148507	0.116148	[S] Function unknown
CH72_5476	hypothetical protein	cds-AJY23994.1	267.686	1.38324	2.60853	0.506116	2.73304	0.0062752	0.0656709	[S] Function unknown
CH72_1608	methionyl-tRNA formyltransferase	cds-AJY22230.1	950.191	1.38083	2.60418	0.58595	2.35656	0.0184449	0.13311	[J] Translation, ribosomal structure and biogenesis
CH72_5168	bacterial regulatory helix-turn-helix, lysR family protein	cds-AJY23842.1	89.6559	1.37805	2.59917	0.494077	2.78914	0.00528482	0.0588976	NA
CH72_3580	succinate CoA transferase family protein	cds-AJY25355.1	5538.63	1.37777	2.59867	0.644691	2.13711	0.0325893	0.191648	NA
CH72_3130	hypothetical protein	cds-AJY22251.1	548.128	1.37577	2.59506	0.366107	3.75783	0.000171393	0.00486771	[S] Function unknown
CH72_5332	hypothetical protein	cds-AJY24968.1	152.794	1.37285	2.58981	0.559706	2.4528	0.0141747	0.111893	[S] Function unknown
CH72_1186	transposase, Mutator family protein	cds-AJY22374.1	228.001	1.37283	2.58978	0.603553	2.27458	0.0229311	0.15252	NA
CH72_3346	hypothetical protein	cds-AJY24955.1	591.702	1.37231	2.58885	0.658993	2.08244	0.0373027	0.208428	[S] Function unknown
CH72_3732	ABC-2 type transporter family protein	cds-AJY23902.1	195.051	1.37078	2.58611	0.542148	2.52843	0.0114574	0.0982088	NA
CH72_469	dihydrodipicolinate reductase, family protein	cds-AJY22348.1	5076.18	1.36849	2.582	0.359563	3.80597	0.000141248	0.00422579	NA
CH72_5653	BNR repeat-like domain protein	cds-AJY26600.1	1168.54	1.36254	0.41954	0.560461	2.43111	0.0150528	0.116978	NA
CH72_5659	eukaryotic DNA topoisomerase I, catalytic core family protein	cds-AJY26124.1	237.026	1.36147	0.41954	0.559498	2.43338	0.0149588	0.116734	NA
CH72_5477	helix-turn-helix family protein	cds-AJY24380.1	111.403	1.36106	2.56873	0.441823	3.08055	0.00206618	0.0303911	NA
CH72_685	hypothetical protein	cds-AJY22371.1	2358.05	1.3604	2.56756	0.668608	2.03467	0.0418836	0.222411	[S] Function unknown
CH72_3730	gram-negative porin family protein	cds-AJY24283.1	3717.39	1.36033	2.56743	0.683393	1.99055	0.0465306	0.237195	NA
CH72_4573	helix-turn-helix family protein	cds-AJY23933.1	891.457	1.35728	2.56201	0.443679	3.05914	0.00221977	0.0320693	NA
CH72_4674	serine carboxypeptidase family protein	cds-AJY25703.1	2775.5	1.35585	2.55948	0.464792	2.91711	0.0035329	0.0446583	NA
CH72_1458	transcriptional regulator PadR-like family protein	cds-AJY21263.1	365.73	1.35489	2.55778	0.515722	2.62717	0.00860977	0.0816338	NA
CH72_1560	catalase family protein	cds-AJY20752.1	139.588	1.35428	2.5567	0.444476	3.04691	0.00231204	0.032832	NA
CH72_5644	capsule polysaccharide biosynthesis family protein	cds-AJY26250.1	279.865	1.35117	0.41954	0.573361	2.35658	0.0184439	0.13311	NA
CH72_386	polyhydroxyalkanoate depolymerase, intracellular family protein	cds-AJY21504.1	581.976	1.35019	2.54946	0.62718	2.15279	0.0313349	0.186586	NA
CH72_2617	fatty acid hydroxylase superfamily protein	cds-AJY20706.1	3941.2	1.34974	2.54866	0.421768	3.20019	0.00137337	0.0217585	NA
CH72_5273	RES domain protein	cds-AJY25467.1	151.019	1.34924	2.54777	0.540702	2.49534	0.0125835	0.103715	NA
CH72_4260	type III secretion apparatus protein, YscD/HrpQ family	cds-AJY23829.1	14.8595	1.34814	2.54584	0.68741	1.96119	0.049857	NA	NA
CH72_4398	autotransporter-associated beta strand repeat family protein	cds-AJY25734.1	1490.29	1.34759	2.54487	0.410433	3.28335	0.00102583	0.017809	NA
CH72_5341	winged helix DNA-binding domain protein	cds-AJY23846.1	1063.89	1.34682	2.5435	0.376788	3.57447	0.000350943	0.00812841	NA
CH72_110	ABC transporter family protein	cds-AJY23312.1	378.716	1.34384	2.53826	0.677347	1.98398	0.0472583	0.239547	NA
CH72_5237	hypothetical protein	cds-AJY24265.1	41.0229	1.34038	2.53218	0.602031	2.22643	0.0259852	0.16493	[S] Function unknown
CH72_1909	cyd operon protein YbgT	cds-AJY23064.1	51.5782	1.34005	2.5316	0.60766	2.20526	0.0274359	0.172231	NA
CH72_2616	lactonase, 7-bladed beta-propeller family protein	cds-AJY23389.1	5227.31	1.33587	2.52428	0.391701	3.41044	0.000648588	0.0130629	NA
CH72_3743	hypothetical protein	cds-AJY24594.1	690.3	1.33457	2.522	0.409816	3.25651	0.00112792	0.0192375	[S] Function unknown
CH72_2396	bacterial regulatory, Fis family protein	cds-AJY22511.1	512.918	1.3335	2.52014	0.674039	1.97837	0.0478866	0.241707	NA
CH72_6122	glycosyltransferase like 2 family protein	cds-AJY26358.1	99.5484	1.33042	0.41954	0.480886	2.7666	0.00566451	0.0612579	NA
CH72_2248	ABC transporter family protein	cds-AJY23251.1	1225.69	1.32794	2.51043	0.439845	3.0191	0.00253527	0.0350334	NA
CH72_2173	methyltransferase small domain protein	cds-AJY22460.1	5824.93	1.3264	2.50776	0.562363	2.35862	0.0183432	0.132982	NA
CH72_4833	hypothetical protein	cds-AJY25069.1	60.8056	1.32617	2.50736	0.6253	2.12085	0.0339344	0.196743	[S] Function unknown
CH72_98	hypothetical protein	cds-AJY23526.1	13.6788	1.32007	2.49679	0.624254	2.11464	0.0344604	NA	[S] Function unknown
CH72_1327	asnC-type helix-turn-helix domain protein	cds-AJY21568.1	431.321	1.31823	2.4936	0.559676	2.35535	0.0185055	0.133266	NA
CH72_4050	D-ala-D-ala dipeptidase family protein	cds-AJY24622.1	39.0562	1.31676	2.49106	0.485647	2.71135	0.00670104	0.0688308	NA
CH72_1735	gram-negative porin family protein	cds-AJY21283.1	1087.45	1.31424	2.48671	0.669038	1.96437	0.0494871	0.247028	NA
CH72_2127	his Kinase A domain protein	cds-AJY22883.1	407.055	1.31331	2.48511	0.407876	3.21988	0.00128246	0.0210208	NA
CH72_1816	DSBA-like thioredoxin domain protein	cds-AJY20449.1	5657.16	1.31243	2.4836	0.317414	4.13477	3.55e-05	0.00137724	NA
CH72_6188	nitrate reductase molybdenum cofactor assembly chaperone	cds-AJY26618.1	509.016	1.31158	0.41954	0.618834	2.11944	0.0340536	0.197063	NA
CH72_2075	transglycosylase family protein	cds-AJY20699.1	3125.5	1.31037	2.48006	0.634977	2.06365	0.0390507	0.212982	NA
CH72_4483	short chain dehydrogenase family protein	cds-AJY25382.1	100.055	1.30135	2.46459	0.454652	2.8623	0.00420583	0.0500397	NA
CH72_1030	periplasmic binding domain protein	cds-AJY23466.1	289.276	1.29699	2.45716	0.65719	1.97354	0.0484338	0.242869	NA
CH72_3664	capsular exopolysaccharide family domain protein	cds-AJY24295.1	102.461	1.29654	2.45639	0.475211	2.72834	0.0063653	0.066378	NA
CH72_4379	hypothetical protein	cds-AJY23746.1	2260.45	1.29452	2.45295	0.506794	2.55433	0.0106392	0.0936705	[S] Function unknown
CH72_3477	bacterial regulatory helix-turn-helix, lysR family protein	cds-AJY23599.1	53.9633	1.29114	2.44721	0.628029	2.05585	0.0397966	0.215524	NA
CH72_2355	AAA domain protein	cds-AJY21286.1	165.321	1.29108	2.44711	0.459567	2.80934	0.00496438	0.0567634	NA
CH72_726	glucose-6-phosphate dehydrogenase	cds-AJY22288.1	2756.77	1.29093	2.44686	0.385721	3.34679	0.000817524	0.01504	NA
CH72_6487	4Fe-4S iron sulfur cluster binding s, NifH/frxC family protein	cds-AJY26431.1	3232.52	1.29071	0.41954	0.467904	2.7585	0.00580678	0.0622612	NA
CH72_1596	alpha/beta hydrolase family protein	cds-AJY20523.1	294.718	1.28917	2.44388	0.576798	2.23505	0.025414	0.162672	NA
CH72_829	secreted repeat of unknown function family protein	cds-AJY23034.1	112.375	1.28893	2.44347	0.316827	4.06824	4.74e-05	0.00173772	NA
CH72_4679	agmatinase	cds-AJY25646.1	306.711	1.2889	2.44341	0.604942	2.13061	0.0331211	0.193667	[E] Amino acid transport and metabolism
CH72_6204	helix-turn-helix domain protein	cds-AJY26176.1	109.13	1.2863	0.41954	0.458455	2.80574	0.00502016	0.057189	NA
CH72_2397	phage integrase family protein	cds-AJY21860.1	654.25	1.286	2.43851	0.622276	2.06661	0.0387711	0.212397	NA
CH72_772	urea ABC transporter, ATP-binding protein UrtE	cds-AJY20805.1	37.3672	1.28561	2.43784	0.615051	2.09024	0.0365962	0.206067	NA
CH72_6003	nitrile hydratase, beta subunit	cds-AJY25940.1	12.0522	1.2855	0.41954	0.620797	2.07073	0.0383841	NA	NA
CH72_1965	acetyl-CoA C-acyltransferase family protein	cds-AJY23277.1	1417.95	1.28456	2.43608	0.541564	2.37194	0.0176948	0.130446	NA
CH72_3663	polysaccharide biosynthesis/export family protein	cds-AJY24695.1	32.4386	1.28067	2.42952	0.480086	2.66759	0.00763971	0.0748546	NA
CH72_2667	hsp33 family protein	cds-AJY20854.1	2888.67	1.27885	2.42645	0.389352	3.28456	0.00102144	0.0177828	NA
CH72_5023	3-hydroxybutyrate dehydrogenase family protein	cds-AJY25034.1	1173.49	1.27837	2.42565	0.491449	2.60124	0.00928882	0.0859564	NA
CH72_494	phospholipase C, phosphocholine-specific	cds-AJY23290.1	453.446	1.2736	2.41764	0.342207	3.72172	0.000197871	0.00525637	NA
CH72_2844	subtilase family protein	cds-AJY21938.1	12356.8	1.27131	2.41381	0.495346	2.56652	0.0102726	0.0917386	NA
CH72_4673	NAD+ synthetase	cds-AJY23833.1	754.473	1.27053	2.4125	0.307818	4.12754	3.67e-05	0.00141234	NA
CH72_2847	ATPase associated with various cellular activities family protein	cds-AJY22238.1	2912.08	1.26949	2.41076	0.454448	2.79347	0.00521459	0.0588345	NA
CH72_1319	phenylacetic acid catabolic family protein	cds-AJY21698.1	4397.52	1.26838	2.40892	0.505037	2.51147	0.0120231	0.101072	NA
CH72_1459	FAD binding domain protein	cds-AJY22334.1	296.63	1.26779	2.40793	0.380035	3.33599	0.000849948	0.0153165	NA
CH72_4572	hypothetical protein	cds-AJY24540.1	1833.38	1.26093	2.39651	0.381019	3.30937	0.000935057	0.0166554	[S] Function unknown
CH72_3796	hypothetical protein	cds-AJY24633.1	378.698	1.25923	2.39368	0.50249	2.50599	0.012211	0.101692	[S] Function unknown
CH72_2998	psiF repeat family protein	cds-AJY21503.1	6411.1	1.25874	2.39286	0.383892	3.27888	0.0010422	0.0180423	NA
CH72_1987	bacterial regulatory s, gntR family protein	cds-AJY22470.1	77.286	1.25765	2.39106	0.56121	2.24096	0.0250289	0.161674	NA
CH72_725	bacterial extracellular solute-binding family protein	cds-AJY21756.1	2642.11	1.25615	2.38858	0.420458	2.98757	0.00281201	0.0380888	NA
CH72_2309	glycine-zipper containing OmpA-like membrane domain protein	cds-AJY23082.1	4634.68	1.25496	2.3866	0.335567	3.7398	0.000184163	0.00502212	NA
CH72_5331	hypothetical protein	cds-AJY25274.1	86.5901	1.25462	2.38604	0.591418	2.12137	0.0338907	0.196675	[S] Function unknown
CH72_4570	binding--dependent transport system inner membrane component family protein	cds-AJY24196.1	210.633	1.25403	2.38507	0.636036	1.97164	0.0486507	0.243569	NA
CH72_5706	NYN domain protein	cds-AJY26003.1	93.1257	1.25333	0.41954	0.442346	2.83338	0.0046059	0.0536704	NA
CH72_2216	hypothetical protein	cds-AJY21916.1	1043.54	1.25281	2.38304	0.432314	2.89791	0.00375661	0.0463606	[S] Function unknown
CH72_2245	hypothetical protein	cds-AJY22715.1	956.896	1.2522	2.38204	0.541157	2.31392	0.020672	0.143313	[S] Function unknown
CH72_6226	GAF domain protein	cds-AJY26819.1	124.315	1.24995	0.41954	0.515629	2.42412	0.0153454	0.118513	NA
CH72_2436	glycosyl hydrolases 15 family protein	cds-AJY20982.1	1739.85	1.24995	2.37833	0.249898	5.00182	5.68e-07	4.67e-05	NA
CH72_5602	RES domain protein	cds-AJY25152.1	505.238	1.24806	2.37522	0.353313	3.53246	0.000411716	0.00919351	NA
CH72_37	hypothetical protein	cds-AJY23224.1	1077.28	1.24607	2.37194	0.404427	3.08107	0.00206259	0.0303911	[S] Function unknown
CH72_5643	polysaccharide biosynthesis family protein	cds-AJY26506.1	175.665	1.24595	0.41954	0.498207	2.50087	0.012389	0.102902	NA
CH72_539	RNA polymerase sigma factor RpoE	cds-AJY23329.1	17517.4	1.24594	2.37174	0.408686	3.04866	0.00229863	0.0327927	NA
CH72_6181	hypothetical protein	cds-AJY25992.1	872.699	1.24283	0.41954	0.331497	3.74915	0.000177433	0.00494804	[S] Function unknown
CH72_3661	alpha/beta hydrolase family protein	cds-AJY23716.1	65.2811	1.24239	2.36591	0.538728	2.30616	0.0211016	0.144499	NA
CH72_4773	dienelactone hydrolase family protein	cds-AJY24472.1	75.2706	1.23884	2.36009	0.369218	3.35531	0.000792749	0.014793	NA
CH72_5701	histidine kinase-, DNA gyrase B-, and HSP90-like ATPase family protein	cds-AJY25977.1	293.855	1.2381	0.41954	0.585091	2.11608	0.0343384	0.198153	NA
CH72_2629	hypothetical protein	cds-AJY22568.1	296.823	1.23382	2.35188	0.336884	3.66244	0.000249826	0.00628441	[S] Function unknown
CH72_6194	fumarylacetoacetate (FAA) hydrolase family protein	cds-AJY26850.1	322.679	1.23351	0.41954	0.457569	2.69578	0.00702244	0.0709497	NA
CH72_4167	pyridine nucleotide-disulfide oxidoreductase family protein	cds-AJY23603.1	599.576	1.23191	2.34877	0.458127	2.689	0.00716655	0.071817	NA
CH72_2802	P-type conjugative transfer protein TrbG	cds-AJY20396.1	32.1929	1.23061	2.34667	0.513584	2.39613	0.0165693	0.12499	NA
CH72_4013	MG2 domain protein	cds-AJY25723.1	1984.68	1.22979	2.34533	0.409462	3.00343	0.00266953	0.0365608	NA
CH72_4317	beta-eliminating lyase family protein	cds-AJY24726.1	208.801	1.22854	2.34329	0.403534	3.04444	0.00233111	0.0330267	NA
CH72_1366	hypothetical protein	cds-AJY20680.1	27.0961	1.22704	2.34086	0.484451	2.53285	0.0113141	0.0976094	[S] Function unknown
CH72_3180	helix-turn-helix domain protein	cds-AJY23467.1	252.053	1.22536	2.33814	0.508298	2.41071	0.0159216	0.121292	NA
CH72_1595	putative phosphonoacetaldehyde dehydrogenase	cds-AJY22923.1	352.967	1.22402	2.33596	0.396156	3.08974	0.00200332	0.0296078	NA
CH72_2846	hypothetical protein	cds-AJY23258.1	1318.98	1.22223	2.33307	0.441762	2.76672	0.0056624	0.0612579	[S] Function unknown
CH72_5166	aminotransferase class I and II family protein	cds-AJY24549.1	129.384	1.22099	2.33106	0.357416	3.41615	0.000635125	0.0128759	NA
CH72_1542	ABC transporter family protein	cds-AJY22769.1	45.4864	1.22049	2.33026	0.486944	2.50644	0.0121955	0.101692	NA
CH72_5505	hypothetical protein	cds-AJY25508.1	392.563	1.21507	2.32153	0.542611	2.23931	0.0251358	0.161674	[S] Function unknown
CH72_1031	short chain dehydrogenase family protein	cds-AJY22117.1	44.6515	1.21172	2.31613	0.504698	2.40087	0.016356	0.12414	NA
CH72_4082	putative gP32	cds-AJY24687.1	421.168	1.21171	2.31611	0.480093	2.5239	0.0116062	0.0988947	NA
CH72_2223	ATP-dependent Clp protease adaptor ClpS family protein	cds-AJY20738.1	15389.7	1.21081	2.31467	0.517991	2.3375	0.019413	0.137678	NA
CH72_109	ROK family protein	cds-AJY21634.1	450.591	1.21033	2.31391	0.464007	2.60844	0.00909551	0.0848043	NA
CH72_3827	hypothetical protein	cds-AJY25682.1	339.496	1.2097	2.3129	0.448356	2.69808	0.00697405	0.0706926	[S] Function unknown
CH72_4010	cytochrome c family protein	cds-AJY24145.1	2985.07	1.20891	2.31163	0.475994	2.53976	0.011093	0.0964259	NA
CH72_2835	DSBA-like thioredoxin domain protein	cds-AJY20685.1	262.372	1.20698	2.30854	0.4203	2.87172	0.00408248	0.0489501	NA
CH72_1913	alternative sigma factor RpoH	cds-AJY23341.1	23815.4	1.20406	2.30387	0.356132	3.38094	0.000722387	0.0140888	NA
CH72_880	tol-pal system protein YbgF	cds-AJY22214.1	10494.8	1.20151	2.29981	0.322066	3.73064	0.000190994	0.00514017	[R] General function prediction only
CH72_3829	AAA domain family protein	cds-AJY24802.1	2083.94	1.19797	2.29417	0.357483	3.35113	0.00080483	0.0149403	NA
CH72_1906	phosphoenolpyruvate-protein phosphotransferase	cds-AJY20889.1	154.856	1.19624	2.29141	0.333136	3.59084	0.000329616	0.00781317	NA
CH72_1594	phosphonoacetate hydrolase	cds-AJY21290.1	485.224	1.19506	2.28954	0.486451	2.45668	0.0140226	0.111449	NA
CH72_5649	3-deoxy-8-phosphooctulonate synthase	cds-AJY26377.1	194.901	1.19449	0.41954	0.531789	2.24618	0.0246926	0.160697	NA
CH72_5015	bacterial regulatory s, tetR family protein	cds-AJY25792.1	81.9959	1.19297	2.28623	0.515737	2.31313	0.0207153	0.143313	NA
CH72_1244	binding--dependent transport system inner membrane component family protein	cds-AJY21426.1	186.989	1.19189	2.28453	0.552873	2.15582	0.0310976	0.185532	NA
CH72_879	peptidoglycan-associated lipoprotein	cds-AJY21814.1	7179.2	1.19012	2.28172	0.466358	2.55195	0.0107121	0.0941781	[M] Cell wall/membrane/envelope biogenesis
CH72_2838	thioredoxin	cds-AJY21409.1	99.1204	1.19003	2.28157	0.427412	2.78427	0.00536492	0.0595748	NA
CH72_538	hypothetical protein	cds-AJY22467.1	3397.33	1.18989	2.28135	0.420454	2.83001	0.00465465	0.053821	[S] Function unknown
CH72_2580	Rhs element Vgr family protein	cds-AJY22975.1	5511.98	1.18914	2.28017	0.475658	2.5	0.0124195	0.103016	NA
CH72_5620	esterase, PHB depolymerase family protein	cds-AJY25556.1	4152.3	1.18837	2.27895	0.549328	2.16331	0.0305174	0.183312	NA
CH72_4481	branched-chain amino acid transport system / permease component family protein	cds-AJY25090.1	113.737	1.18227	2.26934	0.517645	2.28394	0.0223749	0.149888	NA
CH72_5144	histone deacetylase domain protein	cds-AJY24244.1	27.728	1.17991	2.26562	0.530888	2.22252	0.0262484	0.166258	NA
CH72_668	hypothetical protein	cds-AJY20919.1	669.331	1.17701	2.26108	0.296288	3.97252	7.11e-05	0.00249033	[S] Function unknown
CH72_2354	alpha,alpha-trehalose-phosphate synthase	cds-AJY23155.1	1385.96	1.17683	2.2608	0.551597	2.1335	0.032884	0.192463	NA
CH72_6052	amino ABC transporter, permease, 3-TM region, His/Glu/Gln/Arg/opine family domain protein	cds-AJY26829.1	48.8176	1.17594	0.41954	0.546389	2.1522	0.0313814	0.186683	NA
CH72_35	repressor LexA	cds-AJY22447.1	736.724	1.17473	2.2575	0.336962	3.48623	0.000489877	0.0105195	[K] Transcription
CH72_1703	allophanate hydrolase subunit 1 family protein	cds-AJY21301.1	276.397	1.17382	2.25608	0.345933	3.39319	0.000690836	0.0135694	NA
CH72_1235	colicin M family protein	cds-AJY23436.1	301.801	1.17295	2.25473	0.300114	3.90835	9.29e-05	0.00307606	NA
CH72_3733	ABC transporter family protein	cds-AJY25696.1	197.165	1.17147	2.2524	0.573899	2.04124	0.0412269	0.219849	NA
CH72_1136	glycine cleavage system transcriptional activator	cds-AJY22870.1	68.7465	1.17096	2.25161	0.491653	2.38167	0.0172342	0.128123	NA
CH72_1868	glutathione synthase	cds-AJY21851.1	1782.15	1.16868	2.24806	0.380236	3.07357	0.00211514	0.0308901	[H] Coenzyme transport and metabolism
CH72_4341	glyoxalase-like domain protein	cds-AJY23621.1	197.731	1.16739	2.24605	0.50028	2.33347	0.0196237	0.13867	NA
CH72_6502	aminotransferase class I and II family protein	cds-AJY26818.1	142.207	1.1666	0.41954	0.345403	3.3775	0.00073147	0.0141397	NA
CH72_2837	flavin oxidoreductase / NADH oxidase family protein	cds-AJY22513.1	495.776	1.16539	2.24294	0.332047	3.50972	0.000448573	0.00973434	NA
CH72_828	RNA polymerase sigma factor, sigma-70 family protein	cds-AJY21181.1	62.6518	1.16492	2.2422	0.409074	2.84769	0.0044038	0.0518941	NA
CH72_4158	hypothetical protein	cds-AJY24147.1	19952.9	1.16476	2.24196	0.560209	2.07915	0.0376036	0.20954	[S] Function unknown
CH72_207	bacterial regulatory helix-turn-helix, lysR family protein	cds-AJY22138.1	1833.77	1.16083	2.23586	0.48573	2.38987	0.0168545	0.126368	NA
CH72_2180	tRNA threonylcarbamoyl adenosine modification protein YjeE	cds-AJY23168.1	470.412	1.16081	2.23583	0.361645	3.20981	0.00132821	0.0215416	NA
CH72_4011	FAD dependent oxidoreductase family protein	cds-AJY25142.1	3070.27	1.1596	2.23396	0.526143	2.20397	0.0275267	0.172231	NA
CH72_2905	endopeptidase La	cds-AJY23247.1	58131.8	1.15923	2.23339	0.423848	2.73502	0.00623764	0.0656017	NA
CH72_1665	eamA-like transporter family protein	cds-AJY23338.1	58.8391	1.15916	2.23327	0.549523	2.10939	0.0349111	0.200138	NA
CH72_2639	iclR helix-turn-helix domain protein	cds-AJY20475.1	3767.26	1.15569	2.22792	0.299885	3.85379	0.000116304	0.00362011	NA
CH72_6131	short chain dehydrogenase family protein	cds-AJY26851.1	46.2551	1.15477	0.41954	0.513994	2.24667	0.0246612	0.160663	NA
CH72_1229	thiazole biosynthesis ThiG family protein	cds-AJY22122.1	255.678	1.14864	2.21705	0.386983	2.96819	0.00299561	0.0400475	NA
CH72_3812	proline racemase	cds-AJY24340.1	150.599	1.14671	2.21409	0.358245	3.20091	0.00136994	0.0217585	[E] Amino acid transport and metabolism
CH72_2417	DNA-deoxyinosine glycosylase	cds-AJY22774.1	833.536	1.14336	2.20896	0.529644	2.15874	0.0308704	0.184713	NA
CH72_4882	propionate catabolism operon regulatory protein PrpR	cds-AJY25595.1	503.342	1.14091	2.2052	0.393168	2.90183	0.00370986	0.0460965	NA
CH72_2247	branched-chain amino acid transport system / permease component family protein	cds-AJY22286.1	801.023	1.133	2.19315	0.459147	2.46763	0.0136012	0.109371	NA
CH72_2318	hypothetical protein	cds-AJY22668.1	75.5999	1.12913	2.18726	0.345739	3.26584	0.0010914	0.0187362	[S] Function unknown
CH72_4871	mgtC family protein	cds-AJY23798.1	225.047	1.12859	2.18646	0.474434	2.37882	0.0173679	0.128693	NA
CH72_2065	hypothetical protein	cds-AJY21965.1	5753.32	1.12858	2.18643	0.273912	4.12023	3.78e-05	0.00143992	[S] Function unknown
CH72_4339	FAD binding domain protein	cds-AJY23825.1	256.036	1.12824	2.18592	0.51599	2.18656	0.0287746	0.176461	NA
CH72_3174	amino acid permease family protein	cds-AJY21862.1	168.606	1.12585	2.18229	0.490604	2.29482	0.0217437	0.147098	NA
CH72_1958	hypothetical protein	cds-AJY22069.1	784.176	1.12519	2.18131	0.32152	3.49961	0.000465944	0.0100758	[S] Function unknown
CH72_724	binding--dependent transport system inner membrane component family protein	cds-AJY22797.1	537.002	1.12399	2.17949	0.513225	2.19006	0.02852	0.175769	NA
CH72_4138	rieske [2Fe-2S	cds-AJY24420.1	267.905	1.12297	2.17795	0.546052	2.05653	0.0397313	0.21536	NA
CH72_440	peptidyl-tRNA hydrolase domain protein	cds-AJY22300.1	164.501	1.1225	2.17724	0.374857	2.99448	0.00274917	0.0374135	NA
CH72_645	hypothetical protein	cds-AJY22701.1	740.638	1.11959	2.17285	0.408948	2.73772	0.00618666	0.0653801	[S] Function unknown
CH72_5978	major facilitator superfamily MFS_1	cds-AJY26825.1	40.549	1.11939	0.41954	0.560012	1.99887	0.0456224	0.234309	NA
CH72_1339	bacterial regulatory helix-turn-helix, lysR family protein	cds-AJY22308.1	232.136	1.11924	2.17232	0.451246	2.48033	0.0131262	0.106583	NA
CH72_6383	dihydroorotate dehydrogenase family domain protein	cds-AJY26706.1	38.9421	1.11885	0.41954	0.434629	2.57427	0.0100453	0.0905112	NA
CH72_6382	amidase, hydantoinase/carbamoylase family protein	cds-AJY26033.1	69.6375	1.11768	0.41954	0.448944	2.48958	0.0127894	0.104996	NA
CH72_2317	outer membrane usher family protein	cds-AJY22745.1	156.279	1.11733	2.16945	0.341194	3.27477	0.00105747	0.0182045	NA
CH72_6649	type IV secretory pathway, VirB3-like family protein	cds-AJY20349.1	489.969	1.11701	2.16897	0.327861	3.40697	0.000656889	0.0131079	NA
CH72_3279	hypothetical protein	cds-AJY24246.1	1722.15	1.11589	2.16729	0.458599	2.43326	0.0149635	0.116734	[S] Function unknown
CH72_2422	putative membrane protein	cds-AJY21407.1	361.448	1.11242	2.16208	0.522487	2.12909	0.0332467	0.193936	[S] Function unknown
CH72_1690	hypothetical protein	cds-AJY23324.1	1323.74	1.11037	2.15901	0.459907	2.41434	0.0157639	0.120987	[S] Function unknown
CH72_6654	bacterial conjugation TrbI-like family protein	cds-AJY20362.1	1118.98	1.10987	2.15826	0.283841	3.91018	9.22e-05	0.00307246	NA
CH72_1561	prokaryotic cytochrome b561 family protein	cds-AJY20635.1	142.458	1.10742	2.1546	0.327782	3.37854	0.000728729	0.0141397	NA
CH72_5065	yjgF/chorismate mutase-like, endoribonuclease family protein	cds-AJY23845.1	202.149	1.1053	2.15144	0.407104	2.71504	0.00662686	0.0681825	NA
CH72_4775	flavin oxidoreductase / NADH oxidase family protein	cds-AJY25461.1	234.676	1.10427	2.1499	0.411472	2.6837	0.0072812	0.0726117	NA
CH72_5066	hypothetical protein	cds-AJY25176.1	587.56	1.10144	2.14568	0.399157	2.7594	0.00579074	0.0622612	[S] Function unknown
CH72_635	hypothetical protein	cds-AJY21271.1	2775.11	1.10067	2.14454	0.381769	2.88307	0.0039382	0.0477779	[S] Function unknown
CH72_1932	A/G-specific adenine glycosylase	cds-AJY22539.1	373.99	1.10066	2.14453	0.470714	2.33828	0.0193729	0.137552	[L] Replication, recombination and repair
CH72_3795	helix-turn-helix family protein	cds-AJY24724.1	123.218	1.0944	2.13525	0.441096	2.4811	0.0130977	0.106493	NA
CH72_4393	antibiotic biosynthesis monooxygenase family protein	cds-AJY23936.1	317.51	1.09379	2.13434	0.428084	2.55509	0.0106161	0.0936006	NA
CH72_5127	hypothetical protein	cds-AJY25587.1	526.092	1.09195	2.13162	0.486976	2.24231	0.0249412	0.161463	[S] Function unknown
CH72_5191	hypothetical protein	cds-AJY24150.1	549.992	1.09143	2.13085	0.412947	2.64302	0.00821699	0.0792508	[S] Function unknown
CH72_4340	fumarylacetoacetate (FAA) hydrolase family protein	cds-AJY24364.1	130.827	1.08737	2.12486	0.477772	2.27592	0.022851	0.152414	NA
CH72_6048	muconate and chloromuconate cycloisomerases family protein	cds-AJY26390.1	128.787	1.08378	0.41954	0.366937	2.95359	0.00314096	0.0414513	NA
CH72_4662	hypothetical protein	cds-AJY24505.1	317.845	1.07997	2.11399	0.521423	2.07119	0.0383412	0.211756	[S] Function unknown
CH72_495	receptor ligand binding region family protein	cds-AJY22257.1	244.559	1.07991	2.1139	0.369667	2.92131	0.00348567	0.0442931	NA
CH72_644	hypothetical protein	cds-AJY22021.1	229.502	1.07877	2.11223	0.328142	3.2875	0.00101081	0.0176597	[S] Function unknown
CH72_634	hypothetical protein	cds-AJY21850.1	1214.21	1.07864	2.11205	0.455175	2.36973	0.0178012	0.130761	[S] Function unknown
CH72_385	phosphoribosyl transferase domain protein	cds-AJY22169.1	81.1933	1.07772	2.11069	0.488239	2.20735	0.0272893	0.171616	NA
CH72_6145	hypothetical protein	cds-AJY26338.1	375.332	1.07736	0.41954	0.536443	2.00834	0.0446067	0.229667	[S] Function unknown
CH72_6584	hypothetical protein	cds-AJY26541.1	59.7037	1.07305	2.10387	0.465418	2.30556	0.0211354	0.144552	[S] Function unknown
CH72_6351	hypothetical protein	cds-AJY26552.1	655.371	1.07218	0.41954	0.528103	2.03026	0.0423306	0.223934	[S] Function unknown
CH72_1686	histidine kinase family protein	cds-AJY22498.1	2084.34	1.06328	2.08968	0.383087	2.77556	0.00551066	0.0604309	NA
CH72_1526	type II secretion system (T2SS), N family protein	cds-AJY20426.1	306.256	1.06317	2.08952	0.467666	2.27336	0.0230043	0.152776	NA
CH72_675	transglycosylase associated family protein	cds-AJY23415.1	279.319	1.06175	2.08746	0.395944	2.68157	0.00732783	0.0729587	NA
CH72_4077	acetyltransferase domain protein	cds-AJY24670.1	593.035	1.05988	2.08476	0.509982	2.07827	0.0376847	0.209566	NA
CH72_6353	bundlin family protein	cds-AJY26175.1	288.457	1.05977	0.41954	0.377939	2.80407	0.00504625	0.0573801	NA
CH72_1516	type II secretion system protein E	cds-AJY23047.1	1099.7	1.05949	2.0842	0.364414	2.90739	0.00364458	0.0454538	NA
CH72_441	exodeoxyribonuclease V, alpha subunit	cds-AJY20511.1	267.615	1.05712	2.08078	0.298294	3.5439	0.000394257	0.00890039	NA
CH72_2635	dihydrolipoyllysine-residue acetyltransferase	cds-AJY21566.1	4632.04	1.05649	2.07986	0.49467	2.13574	0.0327004	0.191936	NA
CH72_4113	glyoxalase-like domain protein	cds-AJY23650.1	382.08	1.05516	2.07795	0.492966	2.14044	0.0323192	0.190424	NA
CH72_4266	natural resistance-associated macrophage family protein	cds-AJY24946.1	421.921	1.05464	2.0772	0.294401	3.58233	0.000340547	0.00794996	NA
CH72_2333	hypothetical protein	cds-AJY20402.1	75.3518	1.05176	2.07306	0.380765	2.76223	0.00574075	0.0619619	[S] Function unknown
CH72_6366	hypothetical protein	cds-AJY25967.1	56.601	1.05127	0.41954	0.51915	2.02498	0.0428699	0.22526	[S] Function unknown
CH72_3614	peptidase S58 family protein	cds-AJY23870.1	45.3178	1.04932	2.06955	0.512538	2.0473	0.040629	0.218007	NA
CH72_5114	bacterial regulatory helix-turn-helix, lysR family protein	cds-AJY24610.1	27.2803	1.04876	2.06875	0.522704	2.00641	0.044812	0.230531	NA
CH72_3597	hypothetical protein	cds-AJY23980.1	169.139	1.048	2.06766	0.337144	3.10847	0.0018806	0.0283377	[S] Function unknown
CH72_3751	response regulator	cds-AJY24980.1	49.1042	1.04757	2.06705	0.473752	2.21123	0.0270202	0.170097	NA
CH72_1792	bacterial regulatory helix-turn-helix, lysR family protein	cds-AJY21575.1	158.283	1.04523	2.0637	0.509527	2.05137	0.0402305	0.216715	NA
CH72_3400	GDP-mannose 4,6-dehydratase	cds-AJY24982.1	95.7586	1.04266	2.06003	0.411702	2.53257	0.0113231	0.0976094	NA
CH72_2107	peptidase M48 family protein	cds-AJY23078.1	243.168	1.03953	2.05556	0.504116	2.06209	0.0391992	0.213603	NA
CH72_2634	pyruvate dehydrogenase (acetyl-transferring), homodimeric type	cds-AJY22649.1	13090.3	1.0375	2.05267	0.498011	2.08329	0.037225	0.208183	NA
CH72_1961	hypothetical protein	cds-AJY23395.1	204.847	1.03574	2.05017	0.49969	2.07278	0.0381931	0.211727	[S] Function unknown
CH72_1911	cytochrome d ubiquinol oxidase subunit 1	cds-AJY21208.1	7522.5	1.0336	2.04713	0.433632	2.38359	0.0171448	0.127767	NA
CH72_435	phosphomethylpyrimidine synthase	cds-AJY21854.1	2353.27	1.03316	2.0465	0.344166	3.00192	0.0026828	0.036661	[H] Coenzyme transport and metabolism
CH72_602	radical SAM superfamily protein	cds-AJY22620.1	1315.61	1.03262	2.04574	0.452008	2.28452	0.0223411	0.149824	NA
CH72_2836	osmC-like family protein	cds-AJY23497.1	506.399	1.03058	2.04285	0.292309	3.52565	0.000422443	0.00939897	NA
CH72_1910	cytochrome d ubiquinol oxidase, subunit II	cds-AJY21561.1	2691.49	1.03053	2.04277	0.382847	2.69175	0.00710777	0.071667	NA
CH72_4851	PAP2 superfamily protein	cds-AJY23759.1	105.225	1.02983	2.04179	0.491723	2.09434	0.0362299	0.205603	NA
CH72_5160	prolipodiacylglyceryl transferase family protein	cds-AJY24122.1	193.677	1.02841	2.03978	0.478666	2.1485	0.0316741	0.187699	NA
CH72_6672	protein traI	cds-AJY20360.1	1153.38	1.02391	2.03342	0.360864	2.83738	0.0045485	0.0531924	NA
CH72_2909	GDSL-like Lipase/Acylhydrolase family protein	cds-AJY23473.1	537.722	1.02329	2.03254	0.337447	3.03243	0.00242591	0.0341344	NA
CH72_5346	putative serine dehydratase domain protein	cds-AJY25302.1	128.66	1.02312	2.03231	0.468192	2.18526	0.0288696	0.176688	NA
CH72_2619	putative molybdopterin binding domain protein	cds-AJY22746.1	778.891	1.02193	2.03064	0.394513	2.59036	0.00958746	0.0875371	NA
CH72_4661	gram-negative porin family protein	cds-AJY25803.1	394.177	1.0204	2.02848	0.322634	3.16271	0.0015631	0.0242045	NA
CH72_2133	putative isochorismatase hydrolase	cds-AJY21392.1	100.161	1.0189	2.02637	0.358301	2.84369	0.00445939	0.0524489	NA
CH72_3908	ATP-dependent metallopeptidase HflB family protein	cds-AJY24958.1	221.241	1.01552	2.02163	0.489554	2.07438	0.0380439	0.211229	NA
CH72_5601	hypothetical protein	cds-AJY25453.1	275.152	1.01446	2.02015	0.402062	2.52315	0.011631	0.0988947	[S] Function unknown
CH72_4646	lysE type translocator family protein	cds-AJY25148.1	109.893	1.01358	2.01892	0.346108	2.92851	0.00340591	0.043549	NA
CH72_1689	endonuclease/Exonuclease/phosphatase family protein	cds-AJY22147.1	612.927	1.0134	2.01867	0.362683	2.79418	0.00520307	0.0588345	NA
CH72_3131	aldehyde dehydrogenase family protein	cds-AJY21845.1	1289.05	1.0129	2.01796	0.290467	3.48715	0.000488202	0.0105195	NA
CH72_4030	bacterial regulatory helix-turn-helix, lysR family protein	cds-AJY25784.1	132.642	1.0115	2.01601	0.506792	1.99589	0.045946	0.235523	NA
CH72_2306	surface antigen variable number repeat family protein	cds-AJY20495.1	1778.52	1.01122	2.01562	0.280608	3.60369	0.000313735	0.00749438	NA
CH72_3916	pyridoxal-phosphate dependent enzyme family protein	cds-AJY23727.1	95.6046	1.00813	2.0113	0.374758	2.69009	0.0071433	0.071817	NA
CH72_1607	peptide deformylase	cds-AJY21254.1	5186.81	1.00806	2.01121	0.46335	2.1756	0.0295852	0.179994	[J] Translation, ribosomal structure and biogenesis
CH72_4860	helix-turn-helix family protein	cds-AJY25612.1	706.107	1.00653	2.00907	0.348582	2.8875	0.00388321	0.0472968	NA
CH72_5473	sigma-54 interaction domain protein	cds-AJY25396.1	215.092	1.00505	2.00702	0.366216	2.74443	0.00606161	0.0642989	NA
CH72_5188	sel1 repeat family protein	cds-AJY25842.1	790.358	1.00439	2.0061	0.485106	2.07046	0.0384093	0.211756	NA
CH72_636	prophage CP4-57 regulatory family protein	cds-AJY22187.1	581.779	1.00126	2.00174	0.360552	2.77702	0.00548606	0.0602684	NA
CH72_1551	dimethylhistidine N-methyltransferase	cds-AJY22624.1	461.407	0.999506	1.99931	0.395912	2.52457	0.0115841	0.0988823	NA
CH72_4110	putative cytoplasmic protein	cds-AJY25786.1	806.317	0.999317	1.99905	0.318896	3.13367	0.00172632	0.0264004	NA
CH72_6286	amidohydrolase family protein	cds-AJY26233.1	62.8262	0.99912	0.41954	0.371236	2.69133	0.0071167	0.071667	NA
CH72_3157	bacterial regulatory helix-turn-helix, lysR family protein	cds-AJY23496.1	67.8977	0.998157	1.99745	0.472047	2.11453	0.0344701	0.198542	NA
CH72_4675	kumamolisin	cds-AJY24046.1	2935.86	0.995812	1.9942	0.277103	3.59366	0.000326066	0.00775885	NA
CH72_3599	hypothetical protein	cds-AJY24938.1	150.813	0.995356	1.99357	0.348732	2.85421	0.00431434	0.0511333	[S] Function unknown
CH72_4001	hypothetical protein	cds-AJY24149.1	8825.17	0.993284	1.99071	0.452073	2.19718	0.0280078	0.174096	[S] Function unknown
CH72_251	POTRA domain, ShlB-type family protein	cds-AJY23203.1	54.7964	0.989553	1.98557	0.488769	2.02458	0.0429102	0.22526	NA
CH72_4647	acetyltransferase family protein	cds-AJY24643.1	76.7176	0.988296	1.98384	0.468445	2.10974	0.034881	0.200138	NA
CH72_2666	hypothetical protein	cds-AJY21266.1	1162	0.984854	1.97911	0.31029	3.17398	0.00150363	0.02352	[S] Function unknown
CH72_5198	asnC-type helix-turn-helix domain protein	cds-AJY25643.1	45.2736	0.984559	1.97871	0.454983	2.16395	0.0304685	0.183312	NA
CH72_1381	methylenetetrahydrofolate reductase [NAD(P)H	cds-AJY22054.1	790.697	0.984136	1.97813	0.448231	2.1956	0.0281207	0.174179	NA
CH72_6144	encapsulating for peroxidase family protein	cds-AJY26493.1	247.559	0.981272	0.41954	0.429486	2.28476	0.0223271	0.149824	NA
CH72_4564	hypothetical protein	cds-AJY25207.1	514.126	0.980329	1.97292	0.448301	2.18677	0.0287595	0.176461	[S] Function unknown
CH72_863	hypothetical protein	cds-AJY20794.1	8009.77	0.980274	1.97284	0.405641	2.4166	0.015666	0.120389	[S] Function unknown
CH72_1378	nitronate monooxygenase family protein	cds-AJY23357.1	27.1421	0.975936	1.96692	0.472591	2.06507	0.038916	0.212812	NA
CH72_2072	bacterial regulatory s, gntR family protein	cds-AJY23052.1	375.222	0.975294	1.96604	0.317595	3.07087	0.00213437	0.0310973	NA
CH72_38	universal stress family protein	cds-AJY21009.1	887.32	0.974548	1.96503	0.369077	2.6405	0.00827839	0.0794699	NA
CH72_357	polyphosphate kinase 1	cds-AJY21343.1	1339.91	0.968488	1.95679	0.440054	2.20084	0.0277476	0.173261	NA
CH72_1851	bacterial regulatory helix-turn-helix, lysR family protein	cds-AJY22880.1	133.741	0.968112	1.95628	0.342045	2.83036	0.00464955	0.053821	NA
CH72_2352	hypothetical protein	cds-AJY21149.1	433.387	0.967913	1.95601	0.421378	2.29702	0.0216176	0.146567	[S] Function unknown
CH72_6371	formyl transferase family protein	cds-AJY26455.1	188.474	0.967283	0.41954	0.455434	2.12387	0.0336809	0.195826	NA
CH72_1639	putative hemolysin-type calcium-binding region	cds-AJY22560.1	127.356	0.964549	1.95145	0.468901	2.05704	0.0396824	0.21536	NA
CH72_2208	merR regulatory family protein	cds-AJY20566.1	53.6877	0.956297	1.94032	0.457674	2.08947	0.0366653	0.206175	NA
CH72_5651	3-deoxy-D-manno-octulosonate cytidylyltransferase	cds-AJY26673.1	79.7614	0.954212	0.41954	0.426182	2.23898	0.0251575	0.161674	NA
CH72_5858	hypothetical protein	cds-AJY26626.1	88.4231	0.953953	0.41954	0.420755	2.26724	0.0233753	0.154906	[S] Function unknown
CH72_1867	glutamate--cysteine ligase	cds-AJY21696.1	7108.24	0.951551	1.93395	0.413657	2.30034	0.0214289	0.145768	[H] Coenzyme transport and metabolism
CH72_5340	bacterial regulatory s, tetR family protein	cds-AJY23678.1	972.932	0.950305	1.93228	0.321406	2.95671	0.00310938	0.0412308	NA
CH72_3811	receptor ligand binding region family protein	cds-AJY25199.1	216.577	0.950042	1.93193	0.355595	2.6717	0.00754682	0.0742988	NA
CH72_4396	hypothetical protein	cds-AJY24823.1	498.543	0.949234	1.93085	0.357524	2.65502	0.00793029	0.0769675	[S] Function unknown
CH72_5892	short chain dehydrogenase family protein	cds-AJY26062.1	177.421	0.946653	0.41954	0.309868	3.05502	0.00225046	0.0323301	NA
CH72_6667	DNA primase traC	cds-AJY20322.1	4096.13	0.944302	1.92426	0.326339	2.89362	0.00380824	0.0466604	NA
CH72_764	oxygen-independent coproporphyrinogen III oxidase	cds-AJY20569.1	7676.51	0.942296	1.92158	0.455369	2.0693	0.0385176	0.21195	[H] Coenzyme transport and metabolism
CH72_4484	methylaspartate ammonia-lyase family protein	cds-AJY25706.1	207.375	0.939278	1.91757	0.472945	1.98602	0.0470312	0.239143	NA
CH72_1688	lysE type translocator family protein	cds-AJY20587.1	168.674	0.936493	1.91387	0.449032	2.08558	0.0370165	0.207491	NA
CH72_3612	binding--dependent transport system inner membrane component family protein	cds-AJY23990.1	58.1463	0.935282	1.91226	0.476258	1.96381	0.0495517	0.247028	NA
CH72_666	guanine deaminase	cds-AJY21648.1	305.698	0.933281	1.90961	0.393115	2.37407	0.0175933	0.129854	[R] General function prediction only
CH72_3405	glycosyl transferases group 1 family protein	cds-AJY23865.1	69.3212	0.92997	1.90524	0.388342	2.39472	0.016633	0.125206	NA
CH72_1389	hypothetical protein	cds-AJY21088.1	393.08	0.929472	1.90458	0.421578	2.20475	0.027472	0.172231	[S] Function unknown
CH72_5094	hypothetical protein	cds-AJY24557.1	101.723	0.92792	1.90253	0.382314	2.42712	0.0152193	0.117835	[S] Function unknown
CH72_2919	methionine-R-sulfoxide reductase MsrB	cds-AJY22515.1	1690.54	0.9272	1.90158	0.381732	2.42893	0.0151436	0.117396	NA
CH72_349	hypothetical protein	cds-AJY21982.1	2817.88	0.927063	1.9014	0.36165	2.56342	0.0103645	0.0922925	[S] Function unknown
CH72_2848	hypothetical protein	cds-AJY22455.1	2976.42	0.926153	1.9002	0.410332	2.25708	0.0240031	0.158215	[S] Function unknown
CH72_1380	amidase family protein	cds-AJY20814.1	263.059	0.92455	1.89809	0.470833	1.96365	0.0495709	0.247028	NA
CH72_6059	HAD hydrolase, IA, variant 1 family protein	cds-AJY26849.1	253.502	0.924169	0.41954	0.332426	2.78007	0.00543473	0.0601333	NA
CH72_584	bacterial regulatory, Fis family protein	cds-AJY21829.1	182.838	0.922842	1.89585	0.455817	2.02459	0.0429097	0.22526	NA
CH72_2804	P-type conjugative transfer protein TrbL	cds-AJY21772.1	35.7083	0.921352	1.89389	0.453422	2.032	0.042154	0.223384	NA
CH72_2926	putative lipoprotein	cds-AJY23391.1	286.416	0.919302	1.8912	0.350404	2.62355	0.0087019	0.0822543	NA
CH72_5386	putative leucyl aminopeptidase	cds-AJY23889.1	1228.02	0.918934	1.89072	0.390968	2.35041	0.0187528	0.134544	NA
CH72_1154	major Facilitator Superfamily protein	cds-AJY21131.1	263.988	0.91401	1.88428	0.409523	2.23189	0.0256222	0.163403	NA
CH72_1517	type II secretion system protein F	cds-AJY21780.1	848.558	0.911669	1.88122	0.443253	2.05677	0.0397084	0.21536	NA
CH72_1580	acetyltransferase domain protein	cds-AJY21462.1	420.128	0.911604	1.88114	0.3281	2.77843	0.00546216	0.0602205	NA
CH72_2875	large conductance mechanosensitive channel protein	cds-AJY22295.1	1121.81	0.911381	1.88085	0.429232	2.12329	0.03373	0.195926	NA
CH72_5328	enoyl-CoA hydratase/isomerase family protein	cds-AJY24473.1	191.153	0.908944	1.87767	0.350226	2.5953	0.00945075	0.0870627	NA
CH72_2246	branched-chain amino acid transport system / permease component family protein	cds-AJY21433.1	710.762	0.908518	1.87712	0.425349	2.13593	0.0326849	0.191936	NA
CH72_4431	bacterial regulatory helix-turn-helix, lysR family protein	cds-AJY24568.1	71.8433	0.906985	1.87512	0.358238	2.53179	0.0113481	0.0976094	NA
CH72_6676	protein traM	cds-AJY20336.1	363.745	0.901883	1.8685	0.265808	3.39299	0.000691349	0.0135694	NA
CH72_147	winged helix DNA-binding domain protein	cds-AJY21424.1	649.151	0.90084	1.86715	0.414168	2.17506	0.0296258	0.180063	NA
CH72_493	pyridoxal kinase	cds-AJY22866.1	406.606	0.900347	1.86651	0.347427	2.59147	0.00955675	0.0874277	NA
CH72_6657	P-type conjugative transfer protein TrbL	cds-AJY20330.1	715.366	0.899776	1.86578	0.400314	2.24767	0.024597	0.160414	NA
CH72_5432	bacterial regulatory helix-turn-helix, lysR family protein	cds-AJY24087.1	142.457	0.899599	1.86555	0.389905	2.30723	0.0210422	0.144413	NA
CH72_442	exodeoxyribonuclease V, beta subunit	cds-AJY22602.1	839.999	0.896059	1.86097	0.296492	3.0222	0.00250946	0.0347546	NA
CH72_6659	transglycosylase SLT domain protein	cds-AJY20328.1	545.239	0.895436	1.86017	0.399605	2.2408	0.0250389	0.161674	NA
CH72_2363	right handed beta helix region family protein	cds-AJY21813.1	727.88	0.895308	1.86001	0.280138	3.19595	0.00139371	0.0219679	NA
CH72_6650	type IV secretion/conjugal transfer ATPase, VirB4 family protein	cds-AJY20332.1	2325.56	0.89406	1.8584	0.336274	2.65872	0.00784377	0.0764189	NA
CH72_4618	EAL domain protein	cds-AJY24511.1	113.859	0.891893	1.85561	0.376757	2.36729	0.0179188	0.131081	NA
CH72_2910	ABC transporter family protein	cds-AJY22712.1	566.216	0.886413	1.84857	0.428133	2.07041	0.0384135	0.211756	NA
CH72_1845	bacterial regulatory helix-turn-helix, lysR family protein	cds-AJY23435.1	860.01	0.885946	1.84798	0.340037	2.60544	0.00917556	0.0850821	NA
CH72_6050	winged helix DNA-binding domain protein	cds-AJY26827.1	480.329	0.884306	0.41954	0.379665	2.32917	0.0198499	0.139493	NA
CH72_1957	hypothetical protein	cds-AJY21806.1	246.775	0.881153	1.84185	0.357125	2.46735	0.0136115	0.109371	[S] Function unknown
CH72_196	bacterial regulatory s, lacI family protein	cds-AJY23084.1	281.456	0.879905	1.84025	0.375711	2.34198	0.019182	0.136353	NA
CH72_1959	fimbrial family protein	cds-AJY21434.1	793.536	0.8797	1.83999	0.373103	2.35779	0.018384	0.132982	NA
CH72_2991	ankyrin repeat family protein	cds-AJY21270.1	3233.65	0.879555	1.83981	0.301169	2.92047	0.00349503	0.0443207	NA
CH72_1997	putative D-serine deaminase (D-serine dehydratase) protein	cds-AJY22537.1	403.31	0.875927	1.83519	0.31542	2.77702	0.00548597	0.0602684	NA
CH72_4180	bacterial regulatory helix-turn-helix, lysR family protein	cds-AJY23886.1	165.757	0.873801	1.83248	0.387732	2.25362	0.0242199	0.158626	NA
CH72_1960	hypothetical protein	cds-AJY22520.1	1094.08	0.873604	1.83223	0.377827	2.31218	0.0207679	0.143442	[S] Function unknown
CH72_1999	hypothetical protein	cds-AJY20411.1	262.638	0.872101	1.83033	0.40335	2.16214	0.0306072	0.183673	[S] Function unknown
CH72_1161	peptidase M1 family protein	cds-AJY22945.1	830.433	0.869929	1.82757	0.362534	2.39958	0.016414	0.1243	NA
CH72_4774	short chain dehydrogenase family protein	cds-AJY24809.1	117.981	0.867298	1.82424	0.332682	2.60699	0.00913414	0.0850358	NA
CH72_1962	hypothetical protein	cds-AJY20847.1	2607.88	0.865128	1.8215	0.430578	2.00923	0.0445132	0.229377	[S] Function unknown
CH72_1544	his Kinase A domain protein	cds-AJY22060.1	45.9072	0.86337	1.81928	0.420681	2.05231	0.0401391	0.216591	NA
CH72_5269	asnC-type helix-turn-helix domain protein	cds-AJY24230.1	604.996	0.862907	1.8187	0.437311	1.97321	0.0484713	0.242869	NA
CH72_3943	hypothetical protein	cds-AJY23940.1	158.455	0.862744	1.81849	0.434656	1.98489	0.0471567	0.239396	[S] Function unknown
CH72_513	helix-turn-helix family protein	cds-AJY23242.1	186.217	0.852511	1.80564	0.359538	2.37113	0.0177339	0.130578	NA
CH72_4568	binding--dependent transport system inner membrane component family protein	cds-AJY25473.1	199.946	0.851964	1.80496	0.313484	2.71773	0.00657314	0.0678564	NA
CH72_6473	RES domain protein	cds-AJY26041.1	468.752	0.851508	0.41954	0.394162	2.1603	0.0307495	0.184347	NA
CH72_885	hypothetical protein	cds-AJY23529.1	206.631	0.851137	1.80392	0.380095	2.23928	0.025138	0.161674	[S] Function unknown
CH72_3347	hypothetical protein	cds-AJY25454.1	265.959	0.849306	1.80163	0.347341	2.44517	0.0144785	0.113961	[S] Function unknown
CH72_5926	autotransporter-associated beta strand repeat family protein	cds-AJY26862.1	812.089	0.848024	0.41954	0.375858	2.25624	0.0240558	0.158224	NA
CH72_922	modulator of DNA gyrase family protein	cds-AJY22419.1	4118.93	0.845497	1.79688	0.380977	2.21929	0.0264673	0.167301	NA
CH72_6652	P-type conjugative transfer protein TrbG	cds-AJY20350.1	589.151	0.845469	1.79685	0.326194	2.59192	0.00954416	0.0874277	NA
CH72_6490	flavodoxin family protein	cds-AJY26817.1	338.506	0.845357	0.41954	0.351897	2.40229	0.016293	0.123815	NA
CH72_643	hypothetical protein	cds-AJY21584.1	79.8449	0.844909	1.79615	0.37645	2.24441	0.0248058	0.160942	[S] Function unknown
CH72_2086	helix-turn-helix domain protein	cds-AJY23069.1	150.55	0.843977	1.79499	0.424824	1.98665	0.046961	0.238993	NA
CH72_1810	carbonic anhydrase family protein	cds-AJY21502.1	412.76	0.843748	1.79471	0.329839	2.55806	0.0105258	0.0932016	NA
CH72_864	hypothetical protein	cds-AJY21010.1	2224.54	0.840864	1.79112	0.312829	2.68793	0.00718965	0.0719315	[S] Function unknown
CH72_4125	hydroxylamine reductase	cds-AJY25863.1	2083.99	0.840461	1.79062	0.401727	2.09212	0.0364276	0.206067	[C] Energy production and conversion
CH72_2353	hypothetical protein	cds-AJY20379.1	171.18	0.837827	1.78736	0.351451	2.38391	0.01713	0.127767	[S] Function unknown
CH72_5274	hypothetical protein	cds-AJY24644.1	281.945	0.832526	1.7808	0.412071	2.02034	0.0433477	0.226208	[S] Function unknown
CH72_4849	bacterial regulatory helix-turn-helix, lysR family protein	cds-AJY24671.1	122.917	0.826326	1.77316	0.377913	2.18655	0.0287754	0.176461	NA
CH72_2798	transposase DDE domain protein	cds-AJY20468.1	181.234	0.826138	1.77293	0.337948	2.44457	0.0145023	0.114002	NA
CH72_5236	serine carboxypeptidase family protein	cds-AJY24791.1	107.394	0.8206	1.76614	0.364516	2.25121	0.0243724	0.159242	NA
CH72_5323	bacterial regulatory helix-turn-helix, lysR family protein	cds-AJY24646.1	63.5204	0.820196	1.76565	0.384416	2.13361	0.0328744	0.192463	NA
CH72_717	outer membrane lipocarrier LolA family protein	cds-AJY20406.1	2582.89	0.819105	1.76431	0.301479	2.71695	0.00658865	0.0679028	NA
CH72_1242	sn-glycerol-3-phosphate import ATP-binding protein UgpC	cds-AJY21726.1	298.055	0.815886	1.76038	0.371065	2.19877	0.0278946	0.173826	NA
CH72_5047	transcriptional regulator, LysR family	cds-AJY24781.1	985.318	0.814433	1.75861	0.375469	2.16911	0.0300745	0.18243	NA
CH72_4117	amidase family protein	cds-AJY25667.1	480.408	0.814372	1.75853	0.342353	2.37875	0.0173713	0.128693	NA
CH72_1828	patatin-like phospholipase family protein	cds-AJY23303.1	528.263	0.810751	1.75412	0.333414	2.43166	0.0150296	0.116954	NA
CH72_1902	DNA polymerase III, alpha subunit	cds-AJY22836.1	444.263	0.806962	1.74952	0.366384	2.20251	0.0276297	0.172699	NA
CH72_1126	PDZ domain protein	cds-AJY20729.1	1769.86	0.802433	1.74404	0.406016	1.97636	0.0481144	0.24246	NA
CH72_4750	aminotransferase class I and II family protein	cds-AJY23749.1	518.026	0.797994	1.73868	0.301378	2.64782	0.00810127	0.0783136	NA
CH72_1228	thiamine monophosphate synthase/TENI family protein	cds-AJY23352.1	92.4911	0.794677	1.73469	0.374916	2.11961	0.0340386	0.197063	NA
CH72_2528	hypothetical protein	cds-AJY22585.1	1689.21	0.7942	1.73411	0.392475	2.02357	0.0430147	0.225431	[S] Function unknown
CH72_1835	hypothetical protein	cds-AJY20400.1	87.9154	0.793881	1.73373	0.38457	2.06433	0.0389862	0.212818	[S] Function unknown
CH72_1609	lysE type translocator family protein	cds-AJY22794.1	679.675	0.790608	1.7298	0.313705	2.52022	0.011728	0.0992854	NA
CH72_3365	amino acid permease family protein	cds-AJY23738.1	89.7889	0.788428	1.72719	0.359172	2.19513	0.0281545	0.174213	NA
CH72_4269	carbohydrate-selective porin, OprB family protein	cds-AJY23655.1	231.982	0.787416	1.72598	0.34936	2.25388	0.0242036	0.158626	NA
CH72_6346	bacterial type II/III secretion system short domain protein	cds-AJY26237.1	384.722	0.782473	0.41954	0.396346	1.97422	0.048357	0.242869	NA
CH72_1114	mltA specific insert domain protein	cds-AJY21094.1	1136.16	0.781894	1.71939	0.280073	2.79175	0.00524238	0.0588976	NA
CH72_1334	flavodoxin family protein	cds-AJY21712.1	148.769	0.78103	1.71836	0.358583	2.1781	0.0293988	0.179036	NA
CH72_3529	enoyl-CoA hydratase	cds-AJY25824.1	378.275	0.780687	1.71795	0.38669	2.0189	0.0434981	0.226465	[I] Lipid transport and metabolism
CH72_1709	poly A polymerase head domain protein	cds-AJY21138.1	527.791	0.775006	1.7112	0.305733	2.53491	0.0112477	0.0974959	NA
CH72_348	hypothetical protein	cds-AJY21655.1	5111	0.77305	1.70888	0.35969	2.14921	0.0316174	0.187544	[S] Function unknown
CH72_3674	putative beta-mannosidase	cds-AJY24627.1	96.9679	0.768152	1.70309	0.383286	2.00412	0.0450569	0.231598	NA
CH72_1637	coiled stalk of trimeric autotransporter adhesin family protein	cds-AJY22659.1	788.12	0.767103	1.70185	0.34179	2.24437	0.0248085	0.160942	NA
CH72_5572	hypothetical protein	cds-AJY24344.1	3445.97	0.76459	1.69889	0.332109	2.30223	0.0213224	0.145204	[S] Function unknown
CH72_1429	putative helix-turn-helix domain protein	cds-AJY23194.1	269.951	0.764459	1.69873	0.36988	2.06677	0.0387554	0.212397	NA
CH72_4014	penicillin-binding protein 1C	cds-AJY25380.1	333.603	0.76421	1.69844	0.349868	2.18428	0.0289416	0.176855	[M] Cell wall/membrane/envelope biogenesis
CH72_878	Tol-Pal system beta propeller repeat protein TolB	cds-AJY23485.1	9865.42	0.759743	1.69319	0.299054	2.54048	0.0110699	0.0963613	NA
CH72_3348	aconitate hydratase 1	cds-AJY24155.1	9148.69	0.758411	1.69163	0.315187	2.40623	0.0161183	0.122638	NA
CH72_6669	DNA topoisomerase III family protein	cds-AJY20365.1	1025.66	0.756943	1.68991	0.335486	2.25626	0.0240545	0.158224	NA
CH72_582	fecR family protein	cds-AJY21709.1	272.308	0.753299	1.68564	0.342663	2.19836	0.0279231	0.173829	NA
CH72_1515	type II secretion system protein D	cds-AJY21164.1	3998.4	0.745839	1.67695	0.322671	2.31146	0.0208076	0.143442	NA
CH72_2438	ftsK/SpoIIIE family protein	cds-AJY23048.1	2983.08	0.743662	1.67442	0.247241	3.00784	0.00263108	0.0361144	NA
CH72_2920	hypothetical protein	cds-AJY22124.1	2370.12	0.743268	1.67396	0.282486	2.63117	0.00850916	0.0811795	[S] Function unknown
CH72_2481	ftsX-like permease family protein	cds-AJY22670.1	217.383	0.738165	1.66805	0.363968	2.0281	0.0425498	0.224516	NA
CH72_2850	hypothetical protein	cds-AJY21822.1	1011.3	0.736641	1.66629	0.365159	2.01731	0.0436627	0.226465	[S] Function unknown
CH72_2477	response regulator	cds-AJY23223.1	183.284	0.728613	1.65704	0.30901	2.3579	0.0183789	0.132982	NA
CH72_287	acyltransferase family protein	cds-AJY22735.1	370.072	0.722227	1.64973	0.287939	2.50827	0.0121326	0.101594	NA
CH72_6180	hypothetical protein	cds-AJY26534.1	1947.38	0.717589	0.41954	0.363353	1.97491	0.0482784	0.242869	[S] Function unknown
CH72_5531	hypothetical protein	cds-AJY24483.1	173.078	0.711875	1.63793	0.31614	2.25177	0.024337	0.159224	[S] Function unknown
CH72_1824	iclR helix-turn-helix domain protein	cds-AJY21613.1	544.172	0.711479	1.63748	0.285907	2.4885	0.0128285	0.104996	NA
CH72_3509	hypothetical protein	cds-AJY25535.1	146.45	0.707754	1.63326	0.345211	2.05021	0.0403441	0.216964	[S] Function unknown
CH72_2435	polyhydroxyalkanoate depolymerase, intracellular family protein	cds-AJY20405.1	11809.4	0.703657	1.62863	0.295815	2.37871	0.0173734	0.128693	NA
CH72_3960	aminotransferase class-V family protein	cds-AJY24288.1	244.19	0.695411	1.61935	0.324449	2.14336	0.0320844	0.189402	NA
CH72_5344	HAD hydrolase, IA, variant 1 family protein	cds-AJY24198.1	222.237	0.694837	1.6187	0.324299	2.14258	0.032147	0.18959	NA
CH72_4655	WG containing repeat family protein	cds-AJY24937.1	428.482	0.69381	1.61755	0.293215	2.36622	0.0179709	0.131092	NA
CH72_2645	cysteine desulfurase IscS	cds-AJY22501.1	12247	0.693302	1.61698	0.349574	1.98328	0.0473363	0.239715	NA
CH72_2931	hypothetical protein	cds-AJY21163.1	153.796	0.688564	1.61168	0.338285	2.03545	0.0418052	0.2223	[S] Function unknown
CH72_669	aminopeptidase N	cds-AJY20938.1	1611.07	0.683265	1.60577	0.339222	2.01421	0.0439873	0.227252	[E] Amino acid transport and metabolism
CH72_1499	asnC-type helix-turn-helix domain protein	cds-AJY22269.1	531.883	0.680367	1.60255	0.292361	2.32714	0.0199576	0.140071	NA
CH72_3051	thioredoxin	cds-AJY23552.1	21235.5	0.675583	1.59724	0.325114	2.07799	0.0377103	0.209566	NA
CH72_6451	helix-turn-helix domain protein	cds-AJY26727.1	203.358	0.668115	0.41954	0.289354	2.30899	0.0209441	0.144061	NA
CH72_1264	cutA1 divalent ion tolerance family protein	cds-AJY20661.1	581.032	0.66372	1.58416	0.29182	2.27441	0.0229411	0.15252	NA
CH72_3797	cytochrome c family protein	cds-AJY24224.1	159.135	0.644754	1.56347	0.297596	2.16654	0.0302699	0.182968	NA
CH72_3948	acetyltransferase domain protein	cds-AJY24920.1	465.047	0.638319	1.55651	0.259807	2.4569	0.0140142	0.111449	NA
CH72_2250	hypothetical protein	cds-AJY23202.1	321.081	0.631668	1.54935	0.28821	2.19169	0.028402	0.17529	[S] Function unknown
CH72_957	deoR-like helix-turn-helix domain protein	cds-AJY21398.1	163.69	0.628504	1.54596	0.308308	2.03856	0.0414943	0.221003	NA
CH72_1850	gamma-glutamyltransferase	cds-AJY23553.1	535.57	0.622911	1.53998	0.252714	2.46488	0.0137059	0.109843	NA
CH72_1814	bacterial extracellular solute-binding s, 5 Middle family protein	cds-AJY22482.1	1285.8	0.589335	1.50455	0.263528	2.23633	0.02533	0.162444	NA
CH72_1694	sugar (and other) transporter family protein	cds-AJY23256.1	600.212	0.587586	1.50273	0.296734	1.98018	0.0476836	0.24088	NA
CH72_1825	fumarylacetoacetate (FAA) hydrolase family protein	cds-AJY23373.1	417.538	0.586467	1.50157	0.287731	2.03825	0.0415254	0.221003	NA
CH72_2881	transcription-repair coupling factor	cds-AJY20445.1	3263.59	0.523463	1.4374	0.259179	2.0197	0.0434143	0.226364	NA
CH72_2793	GMP synthase	cds-AJY20640.1	4711.13	-0.477197	0.718372	0.239168	-1.99524	0.0460171	0.235551	NA
CH72_3862	bacterial regulatory s, tetR family protein	cds-AJY24821.1	1771.76	-0.51562	0.699492	0.244665	-2.10746	0.0350781	0.200544	NA
CH72_2756	chromosome segregation protein SMC	cds-AJY23030.1	10041.2	-0.519022	0.697845	0.240412	-2.15889	0.0308589	0.184713	NA
CH72_2003	4Fe-4S dicluster domain protein	cds-AJY23369.1	14711.1	-0.532098	0.691548	0.267468	-1.98939	0.0466581	0.237648	NA
CH72_1259	resB-like family protein	cds-AJY21757.1	5674.24	-0.538866	0.688312	0.267094	-2.01751	0.0436419	0.226465	NA
CH72_75	NUDIX domain protein	cds-AJY23257.1	1664.21	-0.544466	0.685645	0.265161	-2.05334	0.0400392	0.216458	NA
CH72_49	hxlR-like helix-turn-helix family protein	cds-AJY22397.1	379.105	-0.547483	0.684213	0.276808	-1.97785	0.0479458	0.241809	NA
CH72_3821	rhodanese-like domain protein	cds-AJY24677.1	2567.74	-0.572344	0.672523	0.279588	-2.04709	0.0406489	0.218007	NA
CH72_6493	proQ/FINO family protein	cds-AJY26491.1	4342.6	-0.574117	0.41954	0.277622	-2.06798	0.0386419	0.212255	NA
CH72_2012	hypothetical protein	cds-AJY21348.1	2501.13	-0.575292	0.671151	0.284637	-2.02114	0.0432654	0.226162	[S] Function unknown
CH72_169	hypothetical protein	cds-AJY21949.1	665.137	-0.590095	0.664299	0.277744	-2.1246	0.0336197	0.195654	[S] Function unknown
CH72_747	hypothetical protein	cds-AJY22561.1	195.61	-0.593852	0.662572	0.289078	-2.0543	0.039947	0.216149	[S] Function unknown
CH72_2043	putative rRNA maturation factor YbeY	cds-AJY20435.1	2786.78	-0.594142	0.662438	0.262692	-2.26174	0.0237132	0.156639	NA
CH72_1848	lipoyl(octanoyl) transferase	cds-AJY20395.1	3844.69	-0.605403	0.657288	0.245552	-2.46548	0.0136829	0.109802	[H] Coenzyme transport and metabolism
CH72_3062	23S rRNA (uracil-5-)-methyltransferase RumA	cds-AJY22268.1	1519.38	-0.609124	0.655595	0.262246	-2.32272	0.0201942	0.141107	NA
CH72_1216	histidinol dehydrogenase	cds-AJY23335.1	2111.48	-0.610417	0.655007	0.310363	-1.96679	0.0492078	0.245959	[E] Amino acid transport and metabolism
CH72_2340	ABC transporter family protein	cds-AJY22571.1	902.274	-0.612473	0.654074	0.274499	-2.23124	0.0256651	0.163403	NA
CH72_1260	cytochrome c family protein	cds-AJY22655.1	9057.4	-0.615598	0.652659	0.260168	-2.36616	0.0179738	0.131092	NA
CH72_5122	bacterial regulatory helix-turn-helix, lysR family protein	cds-AJY24482.1	335.682	-0.619506	0.650894	0.283493	-2.18526	0.0288698	0.176688	NA
CH72_2276	LPS export ABC transporter permease LptF	cds-AJY23267.1	2671.23	-0.622342	0.649616	0.291643	-2.13392	0.0328497	0.192463	NA
CH72_3572	hypothetical protein	cds-AJY24991.1	1835.28	-0.624837	0.648493	0.310193	-2.01435	0.0439731	0.227252	[S] Function unknown
CH72_578	fumarate hydratase, class II	cds-AJY21337.1	2294.58	-0.634098	0.644343	0.272771	-2.32466	0.0200903	0.14066	[C] Energy production and conversion
CH72_1217	ATP phosphoribosyltransferase	cds-AJY23314.1	1441.16	-0.638599	0.642336	0.280554	-2.2762	0.0228338	0.152414	[E] Amino acid transport and metabolism
CH72_942	tRNA-guanine transglycosylase	cds-AJY23554.1	1869.41	-0.638904	0.642201	0.271431	-2.35383	0.018581	0.133497	NA
CH72_2842	hypothetical protein	cds-AJY22174.1	331.302	-0.641836	0.640897	0.303187	-2.11697	0.0342628	0.197902	[S] Function unknown
CH72_5609	CBS domain protein	cds-AJY25585.1	1386.23	-0.644013	0.639931	0.252666	-2.54887	0.0108072	0.0946356	NA
CH72_2312	deoxycytidine triphosphate deaminase	cds-AJY21008.1	2570.18	-0.646158	0.63898	0.309081	-2.09058	0.0365658	0.206067	NA
CH72_1612	hypothetical protein	cds-AJY22183.1	312.472	-0.646893	0.638654	0.306303	-2.11194	0.0346917	0.199259	[S] Function unknown
CH72_3833	CBS domain protein	cds-AJY24539.1	220.858	-0.658059	0.63373	0.331695	-1.98393	0.0472641	0.239547	NA
CH72_3710	drug resistance transporter, Bcr/CflA subfamily protein	cds-AJY24376.1	128.02	-0.65876	0.633422	0.314962	-2.09155	0.0364787	0.206067	NA
CH72_173	phenylalanine--tRNA ligase, alpha subunit	cds-AJY21986.1	4317.22	-0.660498	0.63266	0.327636	-2.01595	0.0438052	0.226867	NA
CH72_1174	lysozyme family protein	cds-AJY21105.1	9730.21	-0.660925	0.632473	0.279069	-2.36832	0.017869	0.130996	NA
CH72_1037	monofunctional biosynthetic peptidoglycan transglycosylase	cds-AJY21048.1	541.221	-0.66317	0.631489	0.324602	-2.04302	0.04105	0.21961	NA
CH72_2083	PAAR motif family protein	cds-AJY22265.1	420.553	-0.664455	0.630927	0.287761	-2.30905	0.0209409	0.144061	NA
CH72_3078	adenylosuccinate synthase	cds-AJY21797.1	16897.4	-0.664953	0.630709	0.296548	-2.24231	0.0249412	0.161463	[F] Nucleotide transport and metabolism
CH72_4097	flavodoxin, WrbA-like protein	cds-AJY24424.1	346.543	-0.66807	0.629348	0.304111	-2.1968	0.0280349	0.174096	NA
CH72_6414	lysE type translocator family protein	cds-AJY26732.1	138.147	-0.67203	0.41954	0.316162	-2.12559	0.0335375	0.195361	NA
CH72_517	diguanylate cyclase domain protein	cds-AJY21790.1	2004.23	-0.673799	0.626854	0.262224	-2.56956	0.0101829	0.091483	NA
CH72_550	tetrapyrrole (Corrin/Porphyrin) Methylases family protein	cds-AJY21091.1	582.764	-0.674449	0.626572	0.258524	-2.60885	0.00908481	0.0848043	NA
CH72_737	transcription antitermination factor NusB	cds-AJY22839.1	2323.41	-0.67583	0.625972	0.326976	-2.06691	0.0387425	0.212397	NA
CH72_3433	endoribonuclease L-PSP family protein	cds-AJY24159.1	406.959	-0.679235	0.624496	0.284156	-2.39036	0.0168319	0.126352	NA
CH72_3573	2-aminoethylphosphonate aminotransferase family protein	cds-AJY25403.1	4203.61	-0.679941	0.624191	0.31664	-2.14737	0.0317641	0.188052	NA
CH72_4601	acetyltransferase domain protein	cds-AJY24167.1	96.5224	-0.68393	0.622467	0.333842	-2.04867	0.0404948	0.217584	NA
CH72_3394	bifunctional FolC family protein	cds-AJY25716.1	1987.43	-0.689441	0.620094	0.290177	-2.37593	0.0175047	0.129437	NA
CH72_2664	phosphopyruvate hydratase	cds-AJY23106.1	14372.8	-0.690436	0.619666	0.295857	-2.33369	0.0196122	0.13867	NA
CH72_2197	hypothetical protein	cds-AJY22365.1	83.5242	-0.693043	0.618548	0.342725	-2.02215	0.0431604	0.225804	[S] Function unknown
CH72_512	hypothetical protein	cds-AJY23262.1	540.92	-0.693648	0.618288	0.289672	-2.3946	0.0166386	0.125206	[S] Function unknown
CH72_571	helix-turn-helix domain protein	cds-AJY20864.1	576.246	-0.696068	0.617252	0.268081	-2.59648	0.00941837	0.0869997	NA
CH72_6125	glycosyl transferases group 1 family protein	cds-AJY25937.1	107.706	-0.698275	0.41954	0.331089	-2.10903	0.0349421	0.200138	NA
CH72_5098	cation diffusion facilitator transporter family protein	cds-AJY24804.1	271.932	-0.701489	0.614937	0.339127	-2.06851	0.0385917	0.212168	NA
CH72_2287	hypothetical protein	cds-AJY21941.1	2817.02	-0.703766	0.613968	0.304257	-2.31306	0.0207191	0.143313	[S] Function unknown
CH72_369	CRS1 / YhbY domain protein	cds-AJY23191.1	2536.55	-0.705936	0.613044	0.335922	-2.10149	0.0355978	0.20295	NA
CH72_1491	hypothetical protein	cds-AJY22064.1	615.598	-0.708479	0.611965	0.346699	-2.0435	0.041003	0.219549	[S] Function unknown
CH72_3169	AAA domain protein	cds-AJY22480.1	506.615	-0.713764	0.609727	0.343467	-2.07812	0.0376985	0.209566	NA
CH72_6158	tryptophan--tRNA ligase	cds-AJY26834.1	628.009	-0.71735	0.41954	0.308304	-2.32677	0.0199777	0.140071	NA
CH72_4605	hypothetical protein	cds-AJY25415.1	1819.09	-0.719719	0.607216	0.355748	-2.02311	0.0430617	0.225479	[S] Function unknown
CH72_1046	acetyl-CoA carboxylase, biotin carboxylase subunit	cds-AJY22663.1	4779.1	-0.719842	0.607164	0.328785	-2.1894	0.0285679	0.175888	[I] Lipid transport and metabolism
CH72_4899	putative chromosome partitioning protein, ATP-binding subunit	cds-AJY24762.1	568.165	-0.720611	0.60684	0.293358	-2.45642	0.0140329	0.111449	NA
CH72_2687	inositol monophosphatase family protein	cds-AJY21839.1	7341.13	-0.720689	0.606807	0.313021	-2.30237	0.0213143	0.145204	NA
CH72_2114	azlC family protein	cds-AJY20553.1	1283.24	-0.721989	0.606261	0.271686	-2.65744	0.00787367	0.0765385	NA
CH72_1861	ahpC/TSA family protein	cds-AJY23063.1	2150.92	-0.727691	0.60387	0.285506	-2.54877	0.0108102	0.0946356	NA
CH72_2785	rnfH Ubiquitin family protein	cds-AJY21732.1	291.858	-0.7299	0.602946	0.353269	-2.06613	0.0388161	0.212454	NA
CH72_2841	hypothetical protein	cds-AJY23463.1	597.087	-0.730809	0.602566	0.30874	-2.36707	0.0179297	0.131081	[S] Function unknown
CH72_2688	RNA methyltransferase, TrmH, group 1 family protein	cds-AJY22771.1	378.288	-0.731812	0.602147	0.315821	-2.31717	0.0204943	0.142558	NA
CH72_2695	hhH-GPD superbase excision DNA repair family protein	cds-AJY21366.1	2451.42	-0.737593	0.599739	0.302398	-2.43914	0.0147221	0.115436	NA
CH72_5579	cysteine-rich domain protein	cds-AJY25177.1	248.739	-0.743671	0.597218	0.343278	-2.16638	0.030282	0.182968	NA
CH72_4015	hypothetical protein	cds-AJY24905.1	541.839	-0.744677	0.596802	0.257004	-2.89752	0.0037612	0.0463606	[S] Function unknown
CH72_4875	addiction module toxin, RelE/StbE family protein	cds-AJY24385.1	306.399	-0.747301	0.595717	0.323254	-2.31181	0.0207882	0.143442	NA
CH72_813	acyltransferase family protein	cds-AJY21490.1	788.963	-0.74873	0.595127	0.336255	-2.22668	0.0259689	0.16493	NA
CH72_371	transcription elongation factor GreA domain protein	cds-AJY22704.1	7291.04	-0.74913	0.594962	0.37555	-1.99475	0.0460696	0.235624	NA
CH72_6267	peroxiredoxin, Ohr subfamily protein	cds-AJY26361.1	164.97	-0.752412	0.41954	0.309548	-2.43068	0.0150706	0.116978	NA
CH72_2696	acetyl-CoA carboxylase, carboxyl transferase, alpha subunit	cds-AJY21109.1	7344.12	-0.754423	0.592783	0.360958	-2.09006	0.0366126	0.206067	NA
CH72_4439	2Fe-2S iron-sulfur cluster binding domain protein	cds-AJY24720.1	112.148	-0.756391	0.591975	0.373793	-2.02356	0.0430159	0.225431	NA
CH72_3056	5'/3'-nucleotidase SurE	cds-AJY23198.1	2634.42	-0.759785	0.590584	0.275446	-2.75838	0.00580889	0.0622612	NA
CH72_967	bacterial regulatory, Fis family protein	cds-AJY21346.1	524.687	-0.761507	0.58988	0.321252	-2.37043	0.0177673	0.130668	NA
CH72_213	major Facilitator Superfamily protein	cds-AJY20655.1	418.428	-0.761535	0.589868	0.334327	-2.27782	0.0227374	0.151986	NA
CH72_3045	putative membrane protein	cds-AJY22474.1	787.714	-0.762093	0.58964	0.371382	-2.05205	0.040165	0.216591	[S] Function unknown
CH72_2686	FAD dependent oxidoreductase family protein	cds-AJY20464.1	5684.36	-0.762895	0.589313	0.336092	-2.2699	0.0232138	0.154001	NA
CH72_1135	sugar (and other) transporter family protein	cds-AJY22363.1	83.5411	-0.763026	0.589259	0.386459	-1.9744	0.0483357	0.242869	NA
CH72_1617	radical SAM superfamily protein	cds-AJY22143.1	1996.78	-0.770951	0.586031	0.345136	-2.23376	0.0254988	0.163018	NA
CH72_1660	hypothetical protein	cds-AJY21506.1	4024.58	-0.771895	0.585648	0.393792	-1.96016	0.0499775	0.248431	[S] Function unknown
CH72_2499	phosphatidylserine decarboxylase family protein	cds-AJY22126.1	1158.81	-0.772357	0.58546	0.266797	-2.89492	0.00379257	0.046561	NA
CH72_4312	glutamine synthetase, catalytic domain protein	cds-AJY25801.1	535.359	-0.77355	0.584976	0.369582	-2.09304	0.0363455	0.20588	NA
CH72_1296	ribosomal protein S7	cds-AJY20654.1	27762.2	-0.773592	0.584959	0.358611	-2.15719	0.030991	0.185148	NA
CH72_1278	ribosomal S8 family protein	cds-AJY22934.1	18266.4	-0.773948	0.584815	0.394852	-1.9601	0.0499844	0.248431	NA
CH72_941	tRNA ribosyltransferase-isomerase	cds-AJY21733.1	1331.01	-0.775091	0.584352	0.336292	-2.30481	0.0211771	0.144552	NA
CH72_3250	hypothetical protein	cds-AJY22366.1	363.788	-0.779405	0.582607	0.393495	-1.98072	0.0476224	0.24088	[S] Function unknown
CH72_3652	short chain dehydrogenase family protein	cds-AJY24152.1	84.0319	-0.783494	0.580958	0.388988	-2.01418	0.0439902	0.227252	NA
CH72_531	GTP-binding protein Era	cds-AJY22805.1	2358.37	-0.78477	0.580444	0.381223	-2.05856	0.0395362	0.214869	NA
CH72_596	ribosomal protein L19	cds-AJY21872.1	44689.4	-0.785395	0.580193	0.376134	-2.08807	0.0367915	0.206696	NA
CH72_5301	sugar (and other) transporter family protein	cds-AJY24655.1	59.6787	-0.785974	0.57996	0.384834	-2.04237	0.0411146	0.219765	NA
CH72_5726	aldo/keto reductase family protein	cds-AJY26694.1	209.885	-0.786798	0.41954	0.357603	-2.2002	0.027793	0.173369	NA
CH72_2772	outer membrane family protein	cds-AJY23192.1	4750.66	-0.79273	0.577251	0.335961	-2.35958	0.0182954	0.132943	NA
CH72_2768	cytidylyltransferase family protein	cds-AJY21836.1	1324.35	-0.794528	0.576532	0.28677	-2.77062	0.00559505	0.0612474	NA
CH72_370	hypothetical protein	cds-AJY21728.1	2122.42	-0.795513	0.576138	0.340968	-2.3331	0.0196428	0.13867	[S] Function unknown
CH72_88	integrase core domain protein	cds-AJY23236.1	63.3437	-0.797135	0.575491	0.367075	-2.17159	0.0298867	0.18147	NA
CH72_4591	bacterial regulatory helix-turn-helix, lysR family protein	cds-AJY25124.1	133.063	-0.803859	0.572815	0.350244	-2.29514	0.021725	0.147098	NA
CH72_1338	ompW family protein	cds-AJY20783.1	453.989	-0.805591	0.572128	0.333961	-2.41223	0.0158551	0.121084	NA
CH72_4427	hypothetical protein	cds-AJY24662.1	589.279	-0.806243	0.571869	0.361493	-2.23032	0.0257264	0.163624	[S] Function unknown
CH72_5907	cupin domain protein	cds-AJY26840.1	112.607	-0.806719	0.41954	0.384594	-2.09758	0.0359419	0.204723	NA
CH72_172	phenylalanine--tRNA ligase, beta subunit	cds-AJY20498.1	9914.98	-0.808046	0.571155	0.344149	-2.34796	0.0188768	0.134962	NA
CH72_3266	PIN domain protein	cds-AJY21745.1	337.193	-0.80957	0.570552	0.323107	-2.50558	0.0122252	0.101692	NA
CH72_153	translation initiation factor IF-2	cds-AJY22055.1	69165.3	-0.811093	0.56995	0.350247	-2.31577	0.0205706	0.142928	[J] Translation, ribosomal structure and biogenesis
CH72_5466	O-acetylhomoserine aminocarboxypropyltransferase/cysteine synthase family protein	cds-AJY23830.1	928.977	-0.811316	0.569862	0.311415	-2.60526	0.00918053	0.0850821	NA
CH72_5305	pyridoxamine 5'-phosphate oxidase family protein	cds-AJY24452.1	76.4662	-0.812756	0.569293	0.388866	-2.09007	0.0366117	0.206067	NA
CH72_1275	ribosomal protein S5	cds-AJY22656.1	48071.6	-0.816708	0.567736	0.376943	-2.16666	0.0302606	0.182968	NA
CH72_2302	aspartate 1-decarboxylase	cds-AJY22386.1	866.067	-0.817307	0.5675	0.323989	-2.52264	0.0116478	0.0988947	[H] Coenzyme transport and metabolism
CH72_176	translation initiation factor IF-3	cds-AJY22016.1	60072.2	-0.817895	0.567269	0.307617	-2.65881	0.00784175	0.0764189	[J] Translation, ribosomal structure and biogenesis
CH72_542	acyl carrier protein	cds-AJY21173.1	15485	-0.818199	0.56715	0.395267	-2.06999	0.0384533	0.211785	[Q] Secondary metabolites biosynthesis, transport and catabolism
CH72_1007	smpA / OmlA family protein	cds-AJY21697.1	2467.76	-0.82035	0.566305	0.337313	-2.43202	0.015015	0.116954	NA
CH72_3007	ribosomal protein S6	cds-AJY20524.1	19613.6	-0.820641	0.56619	0.412059	-1.99156	0.046419	0.236822	NA
CH72_5580	hypothetical protein	cds-AJY23779.1	63.5986	-0.825147	0.564425	0.402306	-2.05104	0.0402626	0.216715	[S] Function unknown
CH72_597	tRNA (guanine(37)-N(1))-methyltransferase	cds-AJY22039.1	15535.7	-0.826685	0.563823	0.306184	-2.69996	0.00693475	0.0705261	NA
CH72_1289	ribosomal protein L2	cds-AJY20981.1	38030.4	-0.828405	0.563152	0.398135	-2.08071	0.0374601	0.208929	NA
CH72_4602	NIPSNAP family protein	cds-AJY24757.1	134.846	-0.831045	0.562122	0.304342	-2.73063	0.0063214	0.0660318	NA
CH72_3576	nucleotidyl transferase family protein	cds-AJY25869.1	3060.5	-0.831248	0.562043	0.316378	-2.62739	0.00860439	0.0816338	NA
CH72_1412	ribosomal protein S21	cds-AJY23424.1	19572.6	-0.832277	0.561642	0.335285	-2.48229	0.0130539	0.106277	NA
CH72_2718	hypothetical protein	cds-AJY22937.1	10003.1	-0.833154	0.561301	0.338998	-2.4577	0.0139831	0.111449	[S] Function unknown
CH72_39	nodulation ABC transporter NodI	cds-AJY22228.1	892.022	-0.834299	0.560855	0.303747	-2.74669	0.00602	0.064189	NA
CH72_6527	lysE type translocator family protein	cds-AJY26394.1	3381.56	-0.836796	0.41954	0.409966	-2.04114	0.0412372	0.219849	NA
CH72_2310	4Fe-4S iron sulfur cluster binding s, NifH/frxC family protein	cds-AJY21892.1	3010.41	-0.838868	0.559082	0.357161	-2.34871	0.0188386	0.134846	NA
CH72_157	segregation and condensation protein B	cds-AJY21033.1	16133.8	-0.839282	0.558922	0.300909	-2.78916	0.00528451	0.0588976	[K] Transcription
CH72_135	type IV leader peptidase family protein	cds-AJY22911.1	111.146	-0.839454	0.558855	0.344299	-2.43815	0.0147625	0.115605	NA
CH72_1571	ribonuclease P family protein	cds-AJY22032.1	2497.59	-0.843062	0.557459	0.284425	-2.96409	0.00303577	0.0404966	NA
CH72_1745	aminotransferase class-III family protein	cds-AJY22427.1	192.878	-0.843786	0.557179	0.40366	-2.09034	0.0365871	0.206067	NA
CH72_1276	ribosomal protein L18	cds-AJY23422.1	14954.3	-0.844341	0.556965	0.363261	-2.32434	0.0201073	0.14066	NA
CH72_3434	pyridine nucleotide-disulfide oxidoreductase family protein	cds-AJY24489.1	480.666	-0.845546	0.5565	0.286718	-2.94905	0.0031875	0.0416888	NA
CH72_2564	bacterial regulatory helix-turn-helix, lysR family protein	cds-AJY22775.1	870.939	-0.851407	0.554244	0.252861	-3.3671	0.000759631	0.0144669	NA
CH72_5051	hypothetical protein	cds-AJY24742.1	797.001	-0.856308	0.552364	0.341624	-2.50658	0.0121904	0.101692	[S] Function unknown
CH72_1904	N-acetylglucosamine-6-phosphate deacetylase	cds-AJY22005.1	233.548	-0.85778	0.551801	0.42633	-2.01201	0.044219	0.228243	[G] Carbohydrate transport and metabolism
CH72_1477	ATP synthase F0, B subunit	cds-AJY23498.1	3894.43	-0.858754	0.551429	0.331347	-2.59171	0.00955009	0.0874277	NA
CH72_1476	ATP synthase F1, delta subunit	cds-AJY21718.1	5360.1	-0.859238	0.551244	0.423513	-2.02883	0.0424753	0.224439	NA
CH72_177	threonine--tRNA ligase	cds-AJY21801.1	31715.5	-0.859595	0.551107	0.356524	-2.41104	0.015907	0.121292	NA
CH72_5454	fucose-binding lectin protein	cds-AJY24175.1	622.796	-0.862721	0.549915	0.403469	-2.13826	0.0324957	0.191281	NA
CH72_4684	hypothetical protein	cds-AJY24423.1	1168.62	-0.864112	0.549385	0.276003	-3.13081	0.00174325	0.0265932	[S] Function unknown
CH72_4765	tryptophan halogenase	cds-AJY25903.1	423.942	-0.864556	0.549215	0.406002	-2.12944	0.0332179	0.193936	NA
CH72_5489	hypothetical protein	cds-AJY24925.1	265.251	-0.867884	0.54795	0.308924	-2.80937	0.00496378	0.0567634	[S] Function unknown
CH72_79	bacterial extracellular solute-binding s, 3 family protein	cds-AJY21825.1	4982.74	-0.870828	0.546833	0.270052	-3.22467	0.00126118	0.0208297	NA
CH72_3147	hypothetical protein	cds-AJY21257.1	100.645	-0.874401	0.54548	0.369879	-2.36402	0.0180779	0.131695	[S] Function unknown
CH72_3150	merR regulatory family protein	cds-AJY23007.1	1331.47	-0.874583	0.545411	0.415752	-2.10361	0.0354121	0.20222	NA
CH72_1752	iron permease FTR1 family protein	cds-AJY22421.1	396.782	-0.88099	0.542995	0.417129	-2.11203	0.0346838	0.199259	NA
CH72_161	hypothetical protein	cds-AJY22857.1	793.535	-0.88161	0.542761	0.291429	-3.02513	0.00248527	0.0345871	[S] Function unknown
CH72_1297	ribosomal protein S12	cds-AJY22317.1	103439	-0.883776	0.541947	0.402781	-2.19418	0.0282223	0.174457	NA
CH72_5013	glycine C-acetyltransferase	cds-AJY24840.1	4601.38	-0.884456	0.541692	0.317972	-2.78155	0.00540993	0.0599666	[H] Coenzyme transport and metabolism
CH72_64	hypothetical protein	cds-AJY23174.1	271.241	-0.885515	0.541294	0.399239	-2.21801	0.0265544	0.167679	[S] Function unknown
CH72_1437	glycine cleavage system T protein	cds-AJY22221.1	7594.55	-0.887495	0.540552	0.3798	-2.33674	0.0194527	0.137801	NA
CH72_703	lipopolysaccharide heptosyltransferase I	cds-AJY23565.1	337.583	-0.88851	0.540172	0.430333	-2.06471	0.0389509	0.212814	[M] Cell wall/membrane/envelope biogenesis
CH72_2191	ribosomal protein S20	cds-AJY23113.1	22440.8	-0.893926	0.538148	0.377473	-2.36818	0.0178757	0.130996	NA
CH72_1218	UDP-N-acetylglucosamine 1-carboxyvinyltransferase	cds-AJY21746.1	3725.86	-0.89412	0.538075	0.402632	-2.22069	0.0263721	0.16687	[M] Cell wall/membrane/envelope biogenesis
CH72_5971	luciferase-like monooxygenase family protein	cds-AJY26765.1	43.0355	-0.895207	0.41954	0.440856	-2.03061	0.0422945	0.223934	NA
CH72_5151	glycosyl hydrolase 71 family protein	cds-AJY25189.1	302.532	-0.897419	0.536846	0.324384	-2.76653	0.00566559	0.0612579	NA
CH72_4818	aminoglycoside/hydroxyurea antibiotic resistance kinase family protein	cds-AJY25484.1	112.723	-0.898799	0.536333	0.349882	-2.56887	0.0102032	0.0915318	NA
CH72_3987	putative membrane protein	cds-AJY23810.1	353.462	-0.899434	0.536097	0.27668	-3.25081	0.00115078	0.0193606	[S] Function unknown
CH72_228	SIS domain protein	cds-AJY20381.1	421.885	-0.901874	0.535191	0.327508	-2.75374	0.00589181	0.0630403	NA
CH72_5943	thioesterase domain protein	cds-AJY26149.1	36.2075	-0.903295	0.41954	0.436185	-2.0709	0.0383684	0.211756	NA
CH72_3070	outer membrane assembly lipoprotein YfgL	cds-AJY20600.1	5959.64	-0.9069	0.53333	0.350367	-2.58843	0.00964141	0.0877696	NA
CH72_3966	hypothetical protein	cds-AJY25260.1	2234.81	-0.908312	0.532808	0.336306	-2.70085	0.00691617	0.0704835	[S] Function unknown
CH72_174	ribosomal protein L20	cds-AJY20369.1	25062.9	-0.910758	0.531905	0.420809	-2.1643	0.0304412	0.183312	NA
CH72_2275	LPS export ABC transporter permease LptG	cds-AJY23550.1	2340.8	-0.916491	0.529796	0.281022	-3.26128	0.0011091	0.0189871	NA
CH72_861	glutaryl-CoA dehydrogenase	cds-AJY23213.1	1970.09	-0.917581	0.529396	0.411123	-2.23189	0.0256225	0.163403	[I] Lipid transport and metabolism
CH72_413	hypothetical protein	cds-AJY20725.1	87.9161	-0.917869	0.52929	0.359062	-2.55629	0.0105794	0.0934109	[S] Function unknown
CH72_3807	bacterial regulatory s, crp family protein	cds-AJY23638.1	7474.46	-0.920023	0.528501	0.350193	-2.62719	0.00860938	0.0816338	NA
CH72_5470	tRNA-splicing ligase RtcB family protein	cds-AJY24330.1	592.908	-0.921873	0.527823	0.465527	-1.98028	0.0476721	0.24088	NA
CH72_4711	inner membrane protein yphA	cds-AJY24212.1	689.553	-0.922142	0.527725	0.27425	-3.36242	0.000772637	0.0146516	NA
CH72_1220	ABC-2 type transporter family protein	cds-AJY20840.1	1810.49	-0.926221	0.526235	0.314167	-2.94818	0.00319647	0.0416888	NA
CH72_5149	hypothetical protein	cds-AJY25654.1	2048.99	-0.929043	0.525206	0.345451	-2.68936	0.00715886	0.071817	[S] Function unknown
CH72_2058	MIP channel s family protein	cds-AJY20825.1	9616.98	-0.93508	0.523014	0.371861	-2.51459	0.0119169	0.100548	NA
CH72_5202	acyltransferase family protein	cds-AJY24913.1	1385.59	-0.939721	0.521334	0.450277	-2.08699	0.0368895	0.207058	NA
CH72_5179	helix-turn-helix family protein	cds-AJY23707.1	357.663	-0.94036	0.521103	0.343763	-2.73549	0.00622872	0.0656017	NA
CH72_1291	50S ribosomal protein L4	cds-AJY21784.1	25285.1	-0.940467	0.521064	0.429139	-2.19152	0.028414	0.17529	NA
CH72_1572	putative membrane protein insertion efficiency factor	cds-AJY21321.1	857.802	-0.941868	0.520559	0.39646	-2.3757	0.0175159	0.129437	NA
CH72_3217	hypothetical protein	cds-AJY22915.1	54.3787	-0.944604	0.519572	0.43913	-2.15108	0.03147	0.187029	[S] Function unknown
CH72_1271	translation initiation factor IF-1	cds-AJY21289.1	16491.9	-0.947805	0.518421	0.466047	-2.03371	0.0419809	0.222658	[J] Translation, ribosomal structure and biogenesis
CH72_619	hypothetical protein	cds-AJY21176.1	652.997	-0.948797	0.518064	0.299504	-3.16789	0.0015355	0.0238971	[S] Function unknown
CH72_5132	bacterial regulatory helix-turn-helix, lysR family protein	cds-AJY25229.1	379.554	-0.949118	0.517949	0.38126	-2.48943	0.0127949	0.104996	NA
CH72_1463	hypothetical protein	cds-AJY21922.1	2737.82	-0.949271	0.517894	0.341611	-2.77881	0.00545582	0.0602205	[S] Function unknown
CH72_1215	histidinol-phosphate transaminase	cds-AJY23235.1	1705.18	-0.950241	0.517546	0.319731	-2.972	0.00295868	0.0396956	NA
CH72_2680	araC-like ligand binding domain protein	cds-AJY21734.1	14262	-0.950493	0.517455	0.393825	-2.41349	0.0158006	0.121084	NA
CH72_28	heme ABC exporter, ATP-binding protein CcmA	cds-AJY23562.1	924.848	-0.951336	0.517153	0.383634	-2.4798	0.0131455	0.1066	NA
CH72_5037	FAD dependent oxidoreductase family protein	cds-AJY25263.1	69.1144	-0.965033	0.512267	0.413852	-2.33183	0.0197094	0.138936	NA
CH72_943	preprotein translocase, YajC subunit	cds-AJY22008.1	3100.74	-0.968325	0.511099	0.278572	-3.47604	0.000508882	0.0108146	NA
CH72_2097	integral membrane, YjbE family protein	cds-AJY22783.1	737.522	-0.971453	0.509992	0.366922	-2.64758	0.0081071	0.0783136	NA
CH72_80	amino ABC transporter, permease, 3-TM region, His/Glu/Gln/Arg/opine family domain protein	cds-AJY22777.1	538.15	-0.971577	0.509948	0.309617	-3.138	0.00170105	0.0262089	NA
CH72_4025	subtilase family protein	cds-AJY24649.1	181.997	-0.972442	0.509643	0.389722	-2.49522	0.0125878	0.103715	NA
CH72_3653	hypothetical protein	cds-AJY23721.1	262.143	-0.974452	0.508933	0.393708	-2.47506	0.0133212	0.107613	[S] Function unknown
CH72_2496	acetolactate synthase, large subunit, biosynthetic type	cds-AJY21831.1	32315	-0.976366	0.508258	0.364979	-2.67513	0.00747007	0.0738974	NA
CH72_4470	ompA family protein	cds-AJY23916.1	103.211	-0.976385	0.508252	0.478216	-2.04173	0.0411786	0.219849	NA
CH72_1274	ribosomal protein L30	cds-AJY22321.1	3082.11	-0.976854	0.508086	0.436152	-2.23971	0.0251096	0.161674	NA
CH72_5511	UDP-N-acetylglucosamine 2-epimerase	cds-AJY25451.1	71.5935	-0.978568	0.507483	0.362337	-2.70071	0.00691911	0.0704835	NA
CH72_5564	helix-turn-helix domain protein	cds-AJY24902.1	5230.8	-0.979915	0.50701	0.278841	-3.51425	0.000441006	0.00960395	NA
CH72_5831	helix-turn-helix domain protein	cds-AJY26735.1	132.946	-0.982198	0.41954	0.382673	-2.56668	0.0102678	0.0917386	NA
CH72_5488	hypothetical protein	cds-AJY24516.1	166.333	-0.984481	0.505407	0.478069	-2.05929	0.0394667	0.214825	[S] Function unknown
CH72_1743	polyamine ABC transporter, ATP-binding family protein	cds-AJY23477.1	52.1742	-0.985712	0.504976	0.388797	-2.53529	0.0112354	0.0974959	NA
CH72_547	ribosomal protein L32	cds-AJY21629.1	10474.9	-0.988526	0.503992	0.361701	-2.73299	0.00627619	0.0656709	NA
CH72_1439	glycine dehydrogenase	cds-AJY21639.1	9771.07	-0.991112	0.50309	0.33636	-2.94658	0.00321309	0.0417769	NA
CH72_1300	DNA-directed RNA polymerase, beta subunit	cds-AJY21615.1	68072.4	-0.993212	0.502358	0.34737	-2.85924	0.00424661	0.0504275	NA
CH72_1169	hypothetical protein	cds-AJY21896.1	3636.64	-0.994485	0.501915	0.379857	-2.61805	0.0088434	0.0833362	[S] Function unknown
CH72_1304	ribosomal protein L11	cds-AJY20563.1	24732.6	-0.995062	0.501714	0.421118	-2.36291	0.0181323	0.131936	NA
CH72_1616	queuosine biosynthesis protein QueC	cds-AJY20694.1	3113.22	-0.995732	0.501481	0.342093	-2.9107	0.00360616	0.0453566	NA
CH72_5225	sodium/calcium exchanger family protein	cds-AJY23587.1	513.9	-0.998641	0.500471	0.291194	-3.42947	0.000604767	0.0124239	NA
CH72_3069	tetratricopeptide repeat family protein	cds-AJY21302.1	4549.91	-1.00436	0.498492	0.305526	-3.28731	0.0010115	0.0176597	NA
CH72_2542	bacterial regulatory s, luxR family protein	cds-AJY21963.1	219.909	-1.00477	0.49835	0.387035	-2.59607	0.00942979	0.0869997	NA
CH72_41	hypothetical protein	cds-AJY22859.1	2819.07	-1.00523	0.49819	0.37812	-2.6585	0.00784897	0.0764189	[S] Function unknown
CH72_3154	bacterial regulatory s, tetR family protein	cds-AJY22505.1	251.233	-1.00654	0.497737	0.278538	-3.61366	0.000301899	0.00725688	NA
CH72_4231	hypothetical protein	cds-AJY25591.1	147.989	-1.00817	0.497178	0.465952	-2.16367	0.0304898	0.183312	[S] Function unknown
CH72_4632	gram-negative porin family protein	cds-AJY24386.1	156.445	-1.01249	0.495691	0.350926	-2.88519	0.00391182	0.0475514	NA
CH72_3300	yqey-like family protein	cds-AJY23645.1	2974.26	-1.01537	0.4947	0.249315	-4.07266	4.65e-05	0.00171531	NA
CH72_2050	HAD hydrolase, IA, variant 1 family protein	cds-AJY20702.1	781.746	-1.01702	0.494136	0.322614	-3.15243	0.00161916	0.0250097	NA
CH72_1268	30S ribosomal protein S11	cds-AJY21799.1	38168.5	-1.02294	0.492112	0.476495	-2.14681	0.0318087	0.188135	NA
CH72_3931	bacterial transferase hexapeptide family protein	cds-AJY25169.1	80.0852	-1.02686	0.490777	0.448426	-2.28992	0.0220259	0.148518	NA
CH72_1618	queuosine biosynthesis protein QueD	cds-AJY23360.1	1382.08	-1.02705	0.490713	0.299798	-3.42581	0.000612978	0.0125107	NA
CH72_1272	preprotein translocase, SecY subunit	cds-AJY22908.1	106927	-1.0273	0.490628	0.411055	-2.49918	0.0124482	0.103025	NA
CH72_6093	RNA polymerase sigma-54 factor	cds-AJY26067.1	91.0432	-1.02958	0.41954	0.524503	-1.96295	0.0496516	0.247175	[K] Transcription
CH72_5469	putative nucleotidyltransferase family protein	cds-AJY25404.1	221.4	-1.0296	0.489845	0.396993	-2.5935	0.00950044	0.0873899	NA
CH72_5239	FAD-linked oxidoreductase family protein	cds-AJY24247.1	93.8733	-1.045	0.484645	0.524015	-1.99422	0.0461285	0.235644	NA
CH72_2479	small Multidrug Resistance family protein	cds-AJY21312.1	480.575	-1.0455	0.484478	0.374726	-2.79003	0.00527026	0.0588976	NA
CH72_1273	ribosomal protein L15	cds-AJY22922.1	27376.9	-1.04685	0.484024	0.446551	-2.3443	0.0190628	0.135819	NA
CH72_1044	3-dehydroquinate dehydratase, type II	cds-AJY21311.1	3028.09	-1.05387	0.481674	0.366903	-2.87234	0.0040745	0.0489496	NA
CH72_2059	glycerol kinase	cds-AJY21674.1	67092.6	-1.0549	0.481329	0.329415	-3.20236	0.00136309	0.0217585	[C] Energy production and conversion
CH72_1303	ribosomal protein L1	cds-AJY22573.1	46498	-1.05821	0.480227	0.412386	-2.56607	0.0102858	0.0917386	NA
CH72_2281	dihydroxy-acid dehydratase	cds-AJY20520.1	2850.99	-1.05934	0.479852	0.461831	-2.29378	0.0218034	0.14734	[G] Carbohydrate transport and metabolism
CH72_5997	taurine catabolism dioxygenase TauD, TfdA family protein	cds-AJY26789.1	131.028	-1.06166	0.41954	0.479984	-2.21186	0.0269766	0.170097	NA
CH72_5131	FAD dependent oxidoreductase family protein	cds-AJY25449.1	1550.7	-1.07344	0.475186	0.424095	-2.53112	0.0113699	0.0976094	NA
CH72_2940	hypothetical protein	cds-AJY20710.1	88.1187	-1.07644	0.474197	0.373973	-2.8784	0.003997	0.0482065	[S] Function unknown
CH72_6273	cupin domain protein	cds-AJY26246.1	75.1403	-1.07754	0.41954	0.423405	-2.54494	0.0109296	0.0954093	NA
CH72_1479	ATP synthase F0, A subunit	cds-AJY21855.1	4090.78	-1.07772	0.473775	0.425633	-2.53205	0.0113398	0.0976094	NA
CH72_5214	bacterial regulatory s, luxR family protein	cds-AJY23895.1	348.857	-1.1026	0.465678	0.284933	-3.86967	0.000108984	0.00343672	NA
CH72_156	pseudouridine synthase family protein	cds-AJY22632.1	13338	-1.10376	0.465303	0.374889	-2.94423	0.00323761	0.041831	NA
CH72_5014	L-threonine 3-dehydrogenase	cds-AJY24801.1	4464.97	-1.10398	0.46523	0.395947	-2.78821	0.00529996	0.0589596	NA
CH72_1535	flagellar motor switch protein FliM	cds-AJY21740.1	313.571	-1.10421	0.465158	0.447165	-2.46935	0.0135359	0.109048	[N] Cell motility
CH72_5485	hypothetical protein	cds-AJY25593.1	1358.95	-1.10452	0.465056	0.292874	-3.77133	0.00016238	0.00469836	[S] Function unknown
CH72_5830	TonB-dependent siderophore receptor family protein	cds-AJY26499.1	173.903	-1.10555	0.41954	0.367498	-3.00832	0.002627	0.0361144	NA
CH72_4892	citrate transporter family protein	cds-AJY23785.1	2362.99	-1.10563	0.464699	0.244353	-4.52473	6.05e-06	0.000324082	NA
CH72_3654	hypothetical protein	cds-AJY23909.1	135.441	-1.10935	0.463504	0.484928	-2.28765	0.0221581	0.148921	[S] Function unknown
CH72_294	citrate transporter family protein	cds-AJY20516.1	94.7496	-1.11033	0.46319	0.373061	-2.97626	0.00291789	0.0392641	NA
CH72_5565	metal ion transporter, metal ion family protein	cds-AJY24029.1	1773.97	-1.11048	0.46314	0.255548	-4.34549	1.39e-05	0.000643952	NA
CH72_995	transporter, gluconate:H+ symporter family protein	cds-AJY21954.1	3389.54	-1.11292	0.462357	0.382569	-2.90907	0.00362502	0.0454085	NA
CH72_3068	histidine--tRNA ligase	cds-AJY21099.1	9658.45	-1.11614	0.461327	0.331367	-3.36829	0.000756359	0.0144669	NA
CH72_2924	acetyl-CoA C-acyltransferase family protein	cds-AJY22647.1	1431.85	-1.11895	0.460428	0.451632	-2.47758	0.0132277	0.107126	NA
CH72_3286	hypothetical protein	cds-AJY24495.1	315.642	-1.11959	0.460224	0.296294	-3.77865	0.000157681	0.00460563	[S] Function unknown
CH72_4510	peptidase propeptide and YPEB domain protein	cds-AJY24732.1	67.5276	-1.12069	0.459873	0.348248	-3.21809	0.00129049	0.0210962	NA
CH72_3849	zinc-binding alcohol dehydrogenase family protein	cds-AJY24911.1	9506.67	-1.12107	0.459752	0.350543	-3.1981	0.00138337	0.0218608	[R] General function prediction only
CH72_3067	4-hydroxy-3-methylbut-2-en-1-yl diphosphate synthase	cds-AJY22351.1	9083.65	-1.12209	0.459428	0.370974	-3.02471	0.00248868	0.0345871	NA
CH72_567	4Fe-4S binding domain protein	cds-AJY20542.1	5723.58	-1.12538	0.458381	0.33651	-3.34427	0.00082499	0.0151322	NA
CH72_3342	binding--dependent transport system inner membrane component family protein	cds-AJY23788.1	452.628	-1.12929	0.457141	0.421324	-2.68033	0.00735489	0.0729922	NA
CH72_4604	hypothetical protein	cds-AJY24417.1	108.035	-1.12995	0.456931	0.423553	-2.6678	0.00763505	0.0748546	[S] Function unknown
CH72_2689	serine O-acetyltransferase	cds-AJY23479.1	1669	-1.13166	0.456392	0.347561	-3.25599	0.00112996	0.0192375	[E] Amino acid transport and metabolism
CH72_2052	xylose isomerase-like TIM barrel family protein	cds-AJY22355.1	57.2136	-1.13392	0.455677	0.568198	-1.99564	0.0459734	0.235523	NA
CH72_1750	heavy-metal-associated domain protein	cds-AJY21032.1	2988.97	-1.13639	0.454896	0.37174	-3.05696	0.00223597	0.0321969	NA
CH72_3384	3-isopropylmalate dehydratase, small subunit	cds-AJY23836.1	3227.13	-1.13754	0.454535	0.385558	-2.95036	0.00317404	0.0416888	NA
CH72_4159	hypothetical protein	cds-AJY25098.1	2856.68	-1.14082	0.453502	0.541218	-2.10787	0.035042	0.200523	[S] Function unknown
CH72_3848	cation diffusion facilitator transporter family protein	cds-AJY24952.1	781.727	-1.14252	0.452969	0.518356	-2.20412	0.0275163	0.172231	NA
CH72_923	3-deoxy-7-phosphoheptulonate synthase	cds-AJY22285.1	3438.45	-1.14305	0.452801	0.506111	-2.2585	0.0239147	0.157801	[E] Amino acid transport and metabolism
CH72_4907	helix-turn-helix family protein	cds-AJY24798.1	1140.38	-1.14542	0.452059	0.305621	-3.74784	0.000178365	0.00495165	NA
CH72_5471	SPFH domain / Band 7 family protein	cds-AJY23774.1	648.908	-1.1504	0.450499	0.420276	-2.73726	0.00619535	0.0653801	NA
CH72_1402	membrane MotB of proton-channel complex MotA/MotB family protein	cds-AJY20374.1	563.241	-1.1558	0.448818	0.466985	-2.47502	0.0133229	0.107613	NA
CH72_5399	ring hydroxylating alpha subunit family protein	cds-AJY24081.1	127.343	-1.15672	0.448531	0.490299	-2.35921	0.0183139	0.132943	NA
CH72_186	3-oxoacid CoA-transferase, B subunit	cds-AJY21353.1	14647.7	-1.15703	0.448436	0.297578	-3.88815	0.000101012	0.00325936	NA
CH72_3800	asnC-type helix-turn-helix domain protein	cds-AJY25328.1	818.707	-1.16235	0.446786	0.330359	-3.51843	0.000434105	0.00957033	NA
CH72_1724	flagellar rod assembly protein/muramidase FlgJ	cds-AJY22399.1	138.532	-1.17299	0.443501	0.31177	-3.76236	0.00016832	0.00480259	NA
CH72_4236	helix-turn-helix domain protein	cds-AJY25003.1	764.22	-1.17468	0.442983	0.407801	-2.88052	0.00397024	0.0480719	NA
CH72_1368	rare lipoA family protein	cds-AJY22015.1	3511.83	-1.18729	0.439126	0.317921	-3.73455	0.000188053	0.00510561	NA
CH72_1740	hypothetical protein	cds-AJY22531.1	379.381	-1.18921	0.438541	0.527545	-2.25424	0.0241808	0.158626	[S] Function unknown
CH72_1301	ribosomal protein L7/L12	cds-AJY21749.1	32259.5	-1.19266	0.437495	0.418073	-2.85276	0.00433418	0.0512698	NA
CH72_6141	hypothetical protein	cds-AJY26755.1	49.8671	-1.19671	0.41954	0.472811	-2.53107	0.0113717	0.0976094	[S] Function unknown
CH72_414	NADH(P)-binding family protein	cds-AJY23222.1	135.207	-1.1974	0.43606	0.410929	-2.91389	0.00356958	0.0449883	NA
CH72_1673	flagellar protein export ATPase FliI	cds-AJY23087.1	111.596	-1.19808	0.435854	0.593696	-2.01801	0.0435903	0.226465	NA
CH72_3550	putative quinonprotein alcohol dehydrogenase-like transmembrane	cds-AJY25553.1	82.9368	-1.20122	0.434906	0.515209	-2.33153	0.0197257	0.138936	NA
CH72_4178	short chain dehydrogenase family protein	cds-AJY24382.1	410.098	-1.20222	0.434607	0.551176	-2.18119	0.0291696	0.177992	NA
CH72_739	integrase core domain protein	cds-AJY22554.1	131.226	-1.20599	0.433471	0.537091	-2.24542	0.0247415	0.160846	NA
CH72_997	phosphogluconate dehydratase	cds-AJY23138.1	8194.72	-1.21587	0.430514	0.466074	-2.60874	0.0090875	0.0848043	[E] Amino acid transport and metabolism
CH72_4905	binding--dependent transport system inner membrane component family protein	cds-AJY24238.1	97.7459	-1.23254	0.425567	0.543872	-2.26624	0.023437	0.155147	NA
CH72_5097	metal-sensitive transcriptional repressor family protein	cds-AJY25201.1	66.547	-1.23303	0.425423	0.418663	-2.94516	0.00322785	0.0417925	NA
CH72_2204	2-dehydropantoate 2-reductase family protein	cds-AJY21972.1	241.383	-1.23587	0.424587	0.497191	-2.4857	0.0129298	0.105685	NA
CH72_151	tRNA pseudouridine(55) synthase	cds-AJY21168.1	1047.67	-1.23658	0.424378	0.481491	-2.56822	0.0102221	0.0915683	NA
CH72_4313	helix-turn-helix family protein	cds-AJY24374.1	698.309	-1.24681	0.421379	0.36079	-3.45577	0.000548727	0.0115027	NA
CH72_3649	MMPL family protein	cds-AJY25006.1	196.811	-1.24883	0.42079	0.390106	-3.20125	0.00136832	0.0217585	NA
CH72_4414	enoyl-CoA hydratase/isomerase family protein	cds-AJY24988.1	410.42	-1.25328	0.419494	0.48416	-2.58856	0.00963774	0.0877696	NA
CH72_6278	hypothetical protein	cds-AJY26529.1	2708.15	-1.25358	0.41954	0.543468	-2.30663	0.0210754	0.14448	[S] Function unknown
CH72_1683	xdhC Rossmann domain protein	cds-AJY20617.1	958.525	-1.25535	0.418892	0.457214	-2.74565	0.00603917	0.0642822	NA
CH72_608	binding--dependent transport system inner membrane component family protein	cds-AJY20653.1	3011.41	-1.2657	0.415896	0.416263	-3.04064	0.0023608	0.0333706	NA
CH72_6275	hypothetical protein	cds-AJY26786.1	324.988	-1.27177	0.41954	0.386505	-3.29043	0.00100035	0.0175645	[S] Function unknown
CH72_1794	sulfate ABC transporter, sulfate-binding family protein	cds-AJY23509.1	1700.64	-1.288	0.409519	0.479869	-2.68406	0.00727338	0.0726117	NA
CH72_1713	flgN family protein	cds-AJY23117.1	181.81	-1.2963	0.40717	0.390209	-3.32206	0.000893541	0.0160084	NA
CH72_1398	hypothetical protein	cds-AJY21405.1	490.524	-1.29862	0.406516	0.543188	-2.39073	0.0168149	0.126352	[S] Function unknown
CH72_4418	AMP-binding enzyme family protein	cds-AJY24243.1	1721.59	-1.31007	0.403302	0.539992	-2.42608	0.0152627	0.118023	NA
CH72_3383	3-isopropylmalate dehydratase, large subunit	cds-AJY25520.1	9319.83	-1.31075	0.403111	0.324952	-4.03368	5.49e-05	0.00197899	NA
CH72_6163	bacterial Cytochrome Ubiquinol Oxidase family protein	cds-AJY26744.1	696.673	-1.31827	0.41954	0.424421	-3.10605	0.00189605	0.0285008	NA
CH72_3933	translation initiation factor IF-1	cds-AJY25039.1	27075.8	-1.31979	0.400592	0.453595	-2.90963	0.0036186	0.0454085	[J] Translation, ribosomal structure and biogenesis
CH72_152	ribosome-binding factor A	cds-AJY23131.1	2367.52	-1.32837	0.398217	0.428292	-3.10156	0.00192503	0.0287263	[J] Translation, ribosomal structure and biogenesis
CH72_6172	lysE type translocator family protein	cds-AJY26048.1	33.0705	-1.32945	0.41954	0.556751	-2.38787	0.0169463	0.126748	NA
CH72_1388	flagellar biosynthetic protein FlhB	cds-AJY23472.1	100.425	-1.33069	0.397579	0.594235	-2.23933	0.0251346	0.161674	NA
CH72_4230	NAD(P)H binding domain of trans-2-enoyl-CoA reductase family protein	cds-AJY24833.1	78.6757	-1.33494	0.396407	0.445816	-2.99438	0.00275001	0.0374135	NA
CH72_3934	'Cold-shock' DNA-binding domain protein	cds-AJY24814.1	34649.6	-1.33645	0.395993	0.552076	-2.42078	0.0154874	0.11946	NA
CH72_1425	methyltransferase domain protein	cds-AJY21684.1	53.1068	-1.34397	0.393934	0.434392	-3.09392	0.0019753	0.0293218	NA
CH72_6281	hypothetical protein	cds-AJY26606.1	1035.21	-1.34583	0.41954	0.623927	-2.15703	0.0310033	0.185148	[S] Function unknown
CH72_6276	'Cold-shock' DNA-binding domain protein	cds-AJY26444.1	8079.86	-1.34642	0.41954	0.479209	-2.80968	0.00495906	0.0567634	NA
CH72_6642	gram-negative porin family protein	cds-AJY26085.1	349.93	-1.35651	0.390526	0.658816	-2.05901	0.0394933	0.214825	NA
CH72_4098	'Cold-shock' DNA-binding domain protein	cds-AJY24967.1	42730.9	-1.3586	0.38996	0.499068	-2.72228	0.00648328	0.0673197	NA
CH72_5259	rieske [2Fe-2S	cds-AJY24626.1	13.6417	-1.36258	0.388887	0.63688	-2.13945	0.0323989	NA	NA
CH72_2020	enoyl-CoA hydratase/isomerase family protein	cds-AJY21632.1	2851.04	-1.36285	0.388814	0.400137	-3.40596	0.000659328	0.0131079	NA
CH72_187	3-oxoacid CoA-transferase, A subunit	cds-AJY23102.1	11137.9	-1.36731	0.387613	0.284235	-4.81049	1.51e-06	0.000100859	NA
CH72_1714	flagellar biosynthesis anti-sigma factor FlgM	cds-AJY20452.1	131.961	-1.3689	0.387188	0.396319	-3.45403	0.000552283	0.011538	NA
CH72_3850	bacterial regulatory s, crp family protein	cds-AJY23582.1	35572.9	-1.36957	0.387007	0.407938	-3.3573	0.000787089	0.0147891	NA
CH72_2597	histidine ammonia-lyase	cds-AJY22756.1	1015.27	-1.37736	0.384923	0.636542	-2.16381	0.0304787	0.183312	[E] Amino acid transport and metabolism
CH72_1404	flagellar transcriptional activator family protein	cds-AJY23018.1	785.853	-1.37899	0.384489	0.267591	-5.15333	2.56e-07	2.56e-05	NA
CH72_4429	hypothetical protein	cds-AJY24447.1	13176.2	-1.38845	0.381974	0.574475	-2.41691	0.0156531	0.120389	[S] Function unknown
CH72_3690	ketopantoate reductase PanE/ApbA family protein	cds-AJY25249.1	440.126	-1.39214	0.381	0.417114	-3.33754	0.000845224	0.0153165	NA
CH72_6142	phosphate-starvation-inducible E family protein	cds-AJY26065.1	182.284	-1.3959	0.41954	0.389338	-3.58531	0.000336682	0.00790328	NA
CH72_1570	ribosomal protein L34	cds-AJY21074.1	17152.8	-1.39689	0.379746	0.38232	-3.65373	0.000258459	0.00644891	NA
CH72_5772	helix-turn-helix domain protein	cds-AJY26335.1	261.335	-1.39847	0.41954	0.446867	-3.1295	0.00175104	0.026646	NA
CH72_1865	nitrogen regulatory P-II family protein	cds-AJY23350.1	2463.92	-1.4066	0.3772	0.49493	-2.84202	0.00448291	0.0526251	NA
CH72_3118	fecCD transport family protein	cds-AJY21833.1	110.448	-1.41874	0.374038	0.70569	-2.01044	0.0443851	0.228909	NA
CH72_1723	flagellar P-ring family protein	cds-AJY22898.1	106.007	-1.42217	0.373152	0.414677	-3.42958	0.000604525	0.0124239	NA
CH72_996	2-dehydro-3-deoxyphosphogluconate aldolase/4-hydroxy-2-oxoglutarate aldolase family protein	cds-AJY22615.1	1940.21	-1.42222	0.373139	0.554931	-2.56287	0.010381	0.0922925	NA
CH72_5633	bacterial regulatory, Fis family protein	cds-AJY26403.1	3873.9	-1.42614	0.372125	0.388111	-3.67457	0.000238249	0.00611803	NA
CH72_4906	periplasmic oligopeptide-binding protein	cds-AJY24253.1	236.136	-1.42899	0.37139	0.439222	-3.25346	0.00114008	0.0193412	NA
CH72_1494	ABC transporter family protein	cds-AJY22129.1	290.47	-1.43552	0.369714	0.557558	-2.57465	0.0100341	0.0905112	NA
CH72_4902	hypothetical protein	cds-AJY25258.1	130.214	-1.43842	0.368972	0.713131	-2.01704	0.043691	0.226465	[S] Function unknown
CH72_5129	histidine phosphatase super family protein	cds-AJY25664.1	1171.71	-1.44324	0.36774	0.306938	-4.70207	2.58e-06	0.000152614	NA
CH72_5665	helix-turn-helix domain protein	cds-AJY26292.1	800.819	-1.44804	0.41954	0.352431	-4.10873	3.98e-05	0.00150426	NA
CH72_4878	putative AcnD-accessory protein PrpF	cds-AJY24328.1	702.27	-1.44902	0.366269	0.46736	-3.10044	0.00193231	0.0287652	NA
CH72_6282	hypothetical protein	cds-AJY26016.1	701.938	-1.45175	0.41954	0.569587	-2.54878	0.0108099	0.0946356	[S] Function unknown
CH72_1741	binding--dependent transport system inner membrane component family protein	cds-AJY20419.1	92.7528	-1.45625	0.364438	0.420277	-3.46499	0.000530254	0.0111916	NA
CH72_5636	coenzyme PQQ biosynthesis protein PqqD	cds-AJY26195.1	153.13	-1.45932	0.363665	0.465192	-3.13702	0.00170672	0.0262308	NA
CH72_3038	bacterial regulatory, Fis family protein	cds-AJY20722.1	785.801	-1.45935	0.363657	0.375098	-3.89058	0.000100005	0.00324385	NA
CH72_5260	gram-negative porin family protein	cds-AJY25132.1	125.885	-1.45992	0.363513	0.360124	-4.05394	5.04e-05	0.00183656	NA
CH72_3153	efflux transporter, RND family, MFP subunit	cds-AJY20950.1	208.478	-1.47704	0.359225	0.640864	-2.30477	0.0211797	0.144552	NA
CH72_2203	hypothetical protein	cds-AJY23311.1	549.386	-1.48292	0.357763	0.44158	-3.35822	0.000784448	0.0147846	[S] Function unknown
CH72_5058	3-oxoadipate CoA-transferase subunit B	cds-AJY24844.1	249.583	-1.49009	0.35599	0.529055	-2.81652	0.00485474	0.0558205	NA
CH72_5506	cyclic nucleotide-binding domain protein	cds-AJY24352.1	97.333	-1.49792	0.354063	0.665475	-2.25091	0.0243915	0.159242	NA
CH72_5061	4-carboxymuconolactone decarboxylase	cds-AJY25732.1	202.208	-1.5008	0.353358	0.596899	-2.51432	0.0119261	0.100548	[R] General function prediction only
CH72_1399	cheW-like domain protein	cds-AJY21444.1	298.522	-1.50123	0.353252	0.412879	-3.636	0.000276903	0.00682621	NA
CH72_1397	cheR methyltransferase, SAM binding domain protein	cds-AJY22335.1	244.507	-1.50468	0.352408	0.462854	-3.25088	0.00115048	0.0193606	NA
CH72_3044	MATE efflux family protein	cds-AJY22506.1	726.278	-1.50521	0.35228	0.563908	-2.66924	0.00760231	0.0747257	NA
CH72_741	transglycosylase SLT domain protein	cds-AJY22596.1	17439	-1.51953	0.348799	0.370643	-4.09972	4.14e-05	0.00155444	NA
CH72_2274	cbiX family protein	cds-AJY20461.1	561.002	-1.53199	0.345801	0.396041	-3.86825	0.000109618	0.00343672	NA
CH72_1405	flagellar transcriptional activator family protein	cds-AJY20821.1	2761.76	-1.53886	0.344157	0.532504	-2.88986	0.00385418	0.0470362	NA
CH72_1151	'Cold-shock' DNA-binding domain protein	cds-AJY22227.1	53434.5	-1.54318	0.343128	0.282099	-5.47036	4.49e-08	5.65e-06	NA
CH72_2019	acetyl-CoA C-acyltransferase family protein	cds-AJY22132.1	8535.67	-1.5447	0.342767	0.412493	-3.74479	0.000180542	0.0049896	NA
CH72_607	lipo, YaeC family protein	cds-AJY23274.1	4585.47	-1.54673	0.342284	0.275998	-5.60415	2.09e-08	3e-06	NA
CH72_1417	tetratricopeptide repeat family protein	cds-AJY22897.1	126.231	-1.54696	0.34223	0.412587	-3.74942	0.000177244	0.00494804	NA
CH72_5634	coenzyme PQQ biosynthesis protein B	cds-AJY26022.1	9501.89	-1.54915	0.34171	0.761432	-2.03453	0.0418984	0.222411	NA
CH72_4901	outer membrane porin, OprD family protein	cds-AJY25030.1	1418.55	-1.54933	0.341669	0.371637	-4.16893	3.06e-05	0.00122474	NA
CH72_417	2-oxoisovalerate dehydrogenase subunit beta	cds-AJY21357.1	766.409	-1.5517	0.341109	0.602764	-2.5743	0.0100442	0.0905112	NA
CH72_4233	branched-chain amino acid transport system / permease component family protein	cds-AJY23629.1	80.1824	-1.55229	0.340968	0.540699	-2.8709	0.00409311	0.0489822	NA
CH72_2622	sensory box protein	cds-AJY21382.1	2824.21	-1.55546	0.34022	0.433897	-3.58486	0.000337265	0.00790328	NA
CH72_1416	tetratricopeptide repeat family protein	cds-AJY20615.1	73.634	-1.55599	0.340095	0.429034	-3.62673	0.000287035	0.00701983	NA
CH72_4224	sel1 repeat family protein	cds-AJY24981.1	75.3522	-1.55841	0.339525	0.791094	-1.96994	0.0488449	0.244343	NA
CH72_2021	formate dehydrogenase family accessory protein FdhD	cds-AJY22752.1	1496.4	-1.55899	0.339389	0.541555	-2.87873	0.00399286	0.0482065	NA
CH72_4016	sugar (and other) transporter family protein	cds-AJY24037.1	634.507	-1.55957	0.339253	0.262273	-5.94636	2.74e-09	5.45e-07	NA
CH72_2623	nitrogen regulation protein NR	cds-AJY22790.1	1962.78	-1.56249	0.338566	0.427018	-3.65908	0.000253126	0.00634152	NA
CH72_4281	bacterial extracellular solute-binding s, 3 family protein	cds-AJY25027.1	51.39	-1.56841	0.337179	0.776214	-2.02059	0.0433221	0.226208	NA
CH72_1400	signal transducing histidine kinase, homodimeric domain protein	cds-AJY22736.1	1034.14	-1.57144	0.336473	0.415652	-3.78066	0.000156413	0.00459035	NA
CH72_3336	lipase	cds-AJY25626.1	1159.21	-1.58624	0.333038	0.298838	-5.30804	1.11e-07	1.29e-05	NA
CH72_3536	aminotransferase class I and II family protein	cds-AJY24050.1	550.482	-1.60349	0.329079	0.638576	-2.51105	0.0120374	0.101072	NA
CH72_34	sulfate ABC transporter, sulfate-binding family protein	cds-AJY22516.1	16672.5	-1.6179	0.325809	0.740762	-2.18411	0.0289545	0.176855	NA
CH72_740	transposase family protein	cds-AJY21017.1	235.647	-1.62712	0.323733	0.36893	-4.41038	1.03e-05	0.00051704	NA
CH72_3534	amino acid ABC transporter ATP-binding protein, PAAT family	cds-AJY24907.1	147.253	-1.63079	0.322912	0.720058	-2.2648	0.0235251	0.155564	NA
CH72_1751	cupredoxin-like domain protein	cds-AJY22767.1	505.208	-1.63575	0.321803	0.330948	-4.94261	7.71e-07	5.84e-05	NA
CH72_5482	hypothetical protein	cds-AJY23724.1	240.101	-1.63795	0.321312	0.331504	-4.94097	7.77e-07	5.84e-05	[S] Function unknown
CH72_3126	hypothetical protein	cds-AJY21215.1	8.2077	-1.64766	0.319158	0.726707	-2.26729	0.0233723	NA	[S] Function unknown
CH72_69	alkanesulfonate monooxygenase, FMNH(2)-dependent	cds-AJY21031.1	176.076	-1.65456	0.317634	0.442407	-3.73991	0.000184085	0.00502212	NA
CH72_1418	tetratricopeptide repeat family protein	cds-AJY22140.1	65.3506	-1.65721	0.317051	0.530997	-3.12094	0.00180274	0.027298	NA
CH72_5130	hypothetical protein	cds-AJY24089.1	5075.17	-1.6707	0.314101	0.337156	-4.95527	7.22e-07	5.63e-05	[S] Function unknown
CH72_4925	hypothetical protein	cds-AJY24901.1	80.6438	-1.67792	0.312532	0.78816	-2.12891	0.0332615	0.193936	[S] Function unknown
CH72_5303	aminotransferase class I and II family protein	cds-AJY23860.1	184.855	-1.68161	0.311735	0.503918	-3.33707	0.000846671	0.0153165	NA
CH72_1403	flagellar motor stator protein MotA	cds-AJY22985.1	718.899	-1.68198	0.311655	0.430471	-3.9073	9.33e-05	0.00307606	NA
CH72_5635	coenzyme PQQ biosynthesis protein C	cds-AJY26492.1	1513.97	-1.68538	0.310921	0.549793	-3.06549	0.00217316	0.0315739	NA
CH72_4908	amino acid/peptide transporter family protein	cds-AJY23975.1	943.688	-1.69282	0.309323	0.356558	-4.74766	2.06e-06	0.000134921	NA
CH72_4879	2-methylisocitrate dehydratase, Fe/S-dependent	cds-AJY25074.1	2079.83	-1.69556	0.308734	0.27103	-6.25599	3.95e-10	1.06e-07	NA
CH72_4513	pepSY-associated TM helix family protein	cds-AJY25883.1	209.577	-1.69633	0.308569	0.475658	-3.56629	0.00036207	0.00826459	NA
CH72_1722	flagellar L-ring family protein	cds-AJY21364.1	98.7345	-1.69793	0.308228	0.480592	-3.533	0.000410874	0.00919351	NA
CH72_1419	methyltransferase domain protein	cds-AJY22788.1	60.4474	-1.69945	0.307903	0.458887	-3.70342	0.00021271	0.00560227	NA
CH72_4235	periplasmic binding domain protein	cds-AJY25761.1	78.0703	-1.70674	0.306351	0.456359	-3.73991	0.000184089	0.00502212	NA
CH72_2732	haloacid dehalogenase, type II	cds-AJY23046.1	1628.74	-1.70842	0.305996	0.698214	-2.44684	0.0144116	0.113579	NA
CH72_4417	methylmalonate-semialdehyde dehydrogenase	cds-AJY25243.1	1189.82	-1.71447	0.304715	0.483194	-3.54819	0.000387888	0.00881773	NA
CH72_4089	methyl-accepting chemotaxis (MCP) signaling domain protein	cds-AJY24583.1	147.743	-1.71786	0.303999	0.528101	-3.2529	0.00114234	0.0193412	NA
CH72_5283	hypothetical protein	cds-AJY25727.1	161.228	-1.7197	0.303613	0.426584	-4.03132	5.55e-05	0.00198738	[S] Function unknown
CH72_4515	TonB-dependent siderophore receptor family protein	cds-AJY25402.1	468.481	-1.72185	0.30316	0.720863	-2.38859	0.0169131	0.126653	NA
CH72_4065	putative membrane protein	cds-AJY23791.1	143.706	-1.74527	0.298278	0.692194	-2.52136	0.0116902	0.0991016	[S] Function unknown
CH72_1386	flagellar biosynthesis protein FlhF	cds-AJY21554.1	126.494	-1.74861	0.297588	0.412856	-4.2354	2.28e-05	0.000990162	[N] Cell motility
CH72_58	hypothetical protein	cds-AJY22274.1	953.161	-1.74992	0.297318	0.369625	-4.73432	2.2e-06	0.000139644	[S] Function unknown
CH72_4752	succinate-semialdehyde dehydrogenase	cds-AJY25704.1	926.967	-1.75593	0.296083	0.479291	-3.66359	0.000248701	0.00628174	NA
CH72_2559	iron permease FTR1 family protein	cds-AJY21532.1	2458.34	-1.75859	0.295538	0.544976	-3.2269	0.00125138	0.0207319	NA
CH72_1446	acetaldehyde dehydrogenase 2	cds-AJY22045.1	11550.9	-1.75962	0.295326	0.597424	-2.94534	0.00322596	0.0417925	NA
CH72_5261	hypothetical protein	cds-AJY25128.1	333.784	-1.76735	0.293747	0.44211	-3.99754	6.4e-05	0.00226698	[S] Function unknown
CH72_1396	cheD chemotactic sensory transduction family protein	cds-AJY22294.1	89.5904	-1.76966	0.293277	0.527517	-3.35471	0.000794494	0.014793	NA
CH72_1681	flhB HrpN YscU SpaS family protein	cds-AJY21085.1	119.697	-1.77177	0.292849	0.545265	-3.24938	0.00115659	0.0193606	NA
CH72_1394	response regulator	cds-AJY20660.1	219.748	-1.77277	0.292647	0.495865	-3.57511	0.000350087	0.00812841	NA
CH72_2060	FAD dependent oxidoreductase family protein	cds-AJY23186.1	23662.9	-1.77959	0.291267	0.286976	-6.20116	5.6e-10	1.37e-07	NA
CH72_2560	4Fe-4S binding domain protein	cds-AJY23238.1	4526.08	-1.78638	0.289899	0.605986	-2.94789	0.00319954	0.0416888	NA
CH72_1717	flagellar basal-body rod protein FlgC	cds-AJY21327.1	117.093	-1.79208	0.288756	0.397226	-4.51147	6.44e-06	0.000342043	[N] Cell motility
CH72_6320	catalase/peroxidase HPI	cds-AJY26657.1	625.047	-1.79544	0.41954	0.345758	-5.19276	2.07e-07	2.24e-05	NA
CH72_1387	flagellar biosynthesis protein FlhA	cds-AJY23344.1	172.149	-1.80791	0.285605	0.37496	-4.82161	1.42e-06	9.64e-05	[N] Cell motility
CH72_2584	fatty acid desaturase family protein	cds-AJY22981.1	605.686	-1.81561	0.284084	0.347354	-5.22698	1.72e-07	1.93e-05	NA
CH72_5774	transcriptional repressor frmR	cds-AJY26319.1	4882.96	-1.8171	0.41954	0.51386	-3.53617	0.000405971	0.00913139	NA
CH72_227	methylmalonate-semialdehyde dehydrogenase	cds-AJY21911.1	752.917	-1.83316	0.28065	0.440378	-4.16268	3.15e-05	0.00124259	NA
CH72_4234	ABC transporter family protein	cds-AJY24500.1	79.7139	-1.83879	0.279556	0.356896	-5.15218	2.57e-07	2.56e-05	NA
CH72_4512	heavy-metal-binding family protein	cds-AJY24252.1	97.7003	-1.84205	0.278926	0.545551	-3.37649	0.000734172	0.0141397	NA
CH72_1447	pyridoxamine 5'-phosphate oxidase family protein	cds-AJY22796.1	689.882	-1.84209	0.278917	0.676737	-2.72202	0.00648838	0.0673197	NA
CH72_4416	3-hydroxyisobutyrate dehydrogenase	cds-AJY25874.1	330.397	-1.84243	0.278852	0.433019	-4.25484	2.09e-05	0.000934253	[I] Lipid transport and metabolism
CH72_4455	rmlD substrate binding domain protein	cds-AJY23899.1	82.8621	-1.84655	0.278057	0.537505	-3.43541	0.000591662	0.0122775	NA
CH72_1270	ribosomal protein L36	cds-AJY23557.1	512.998	-1.84657	0.278052	0.445227	-4.14749	3.36e-05	0.00131119	NA
CH72_3267	antidote-toxin recognition MazE family protein	cds-AJY21416.1	367.291	-1.85879	0.275708	0.316649	-5.87017	4.35e-09	8.13e-07	NA
CH72_1720	flagellar basal-body rod protein FlgF	cds-AJY23500.1	98.1928	-1.85895	0.275677	0.542636	-3.42577	0.000613048	0.0125107	[N] Cell motility
CH72_3121	helix-turn-helix domain protein	cds-AJY22606.1	245.79	-1.86512	0.274501	0.564345	-3.30492	0.000950024	0.0168732	NA
CH72_6174	aminotransferase class I and II family protein	cds-AJY26398.1	1994.33	-1.86628	0.41954	0.650222	-2.87022	0.00410186	0.0489918	NA
CH72_3269	formyl transferase family protein	cds-AJY21880.1	315.592	-1.8675	0.274049	0.840034	-2.22312	0.0262078	0.166171	NA
CH72_6448	acetyl-CoA C-acyltransferase family protein	cds-AJY26231.1	952.077	-1.87692	0.41954	0.498849	-3.76251	0.00016822	0.00480259	NA
CH72_1718	hypothetical protein	cds-AJY22400.1	208.51	-1.88444	0.270848	0.50757	-3.71268	0.000205074	0.00542433	[S] Function unknown
CH72_3932	electron transfer flavoFAD-binding domain protein	cds-AJY24188.1	136.509	-1.88697	0.270375	0.49521	-3.81044	0.000138722	0.00417047	NA
CH72_1495	ABC transporter family protein	cds-AJY23502.1	1455.37	-1.90132	0.267698	0.73765	-2.57754	0.0099507	0.0901855	NA
CH72_6165	molybdenum cofactor synthesis domain protein	cds-AJY26138.1	86.2928	-1.90467	0.41954	0.793775	-2.3995	0.0164173	0.1243	NA
CH72_2567	hypothetical protein	cds-AJY22223.1	2572.68	-1.91755	0.264703	0.717377	-2.67301	0.0075175	0.0742474	[S] Function unknown
CH72_1855	coA-transferase III family protein	cds-AJY22813.1	440.206	-1.92247	0.263803	0.736553	-2.61008	0.00905199	0.0847833	NA
CH72_4511	peptidase M20/M25/M40 family protein	cds-AJY25670.1	96.1863	-1.92276	0.263749	0.441021	-4.3598	1.3e-05	0.000621931	NA
CH72_1677	flagellar hook-basal body complex protein FliE	cds-AJY20651.1	100.91	-1.92603	0.263153	0.398277	-4.8359	1.33e-06	9.08e-05	[N] Cell motility
CH72_2557	fe2+ transport family protein	cds-AJY21199.1	7264.71	-1.92728	0.262925	0.577643	-3.33645	0.000848566	0.0153165	NA
CH72_1898	lipo, YaeC family protein	cds-AJY23304.1	13261.7	-1.92753	0.262879	0.470961	-4.09275	4.26e-05	0.00158262	NA
CH72_1852	enoyl-CoA hydratase/isomerase family protein	cds-AJY22901.1	689.931	-1.92861	0.262683	0.872126	-2.21138	0.0270093	0.170097	NA
CH72_5099	TonB-dependent siderophore receptor family protein	cds-AJY24403.1	419.66	-1.9317	0.26212	0.280686	-6.88207	5.9e-12	2.6e-09	NA
CH72_1856	hypothetical protein	cds-AJY22689.1	66.4992	-1.93515	0.261494	0.755789	-2.56044	0.010454	0.0927025	[S] Function unknown
CH72_1422	methyltransferase domain protein	cds-AJY23442.1	138.17	-1.94373	0.259943	0.552667	-3.51701	0.00043644	0.00957033	NA
CH72_31	sulfate ABC transporter, ATP-binding family protein	cds-AJY21987.1	588.437	-1.95956	0.257107	0.515783	-3.79919	0.000145169	0.0043221	NA
CH72_1853	hypothetical protein	cds-AJY21324.1	429.934	-1.96351	0.256403	0.761042	-2.58003	0.00987916	0.089669	[S] Function unknown
CH72_3344	pseudomonalisin	cds-AJY24986.1	21205.3	-1.96573	0.25601	0.558869	-3.51734	0.000435901	0.00957033	NA
CH72_1716	flagellar basal-body rod protein FlgB	cds-AJY23539.1	69.2748	-1.96692	0.255798	0.466451	-4.21678	2.48e-05	0.00105332	[N] Cell motility
CH72_4881	methylisocitrate lyase	cds-AJY24361.1	1951.58	-1.98633	0.252379	0.548667	-3.62029	0.000294268	0.00714005	[G] Carbohydrate transport and metabolism
CH72_574	hypothetical protein	cds-AJY20678.1	307.122	-1.98761	0.252156	0.475693	-4.17835	2.94e-05	0.00119846	[S] Function unknown
CH72_4232	zinc-binding dehydrogenase family protein	cds-AJY25401.1	233.168	-1.98771	0.252139	0.40106	-4.95614	7.19e-07	5.63e-05	NA
CH72_2273	uroporphyrinogen-III C-methyltransferase	cds-AJY22510.1	1681.04	-1.99153	0.251471	0.736042	-2.70573	0.00681535	0.0698064	NA
CH72_5773	S-(hydroxymethyl)glutathione dehydrogenase/class III alcohol dehydrogenase	cds-AJY26402.1	7057.61	-1.99565	0.41954	0.558446	-3.57357	0.000352148	0.00812841	NA
CH72_6277	hypothetical protein	cds-AJY26421.1	2613.15	-2.00672	0.41954	0.508899	-3.94325	8.04e-05	0.00272203	[S] Function unknown
CH72_4817	penicillin-binding, 1A family protein	cds-AJY24597.1	163.096	-2.01269	0.247811	0.614455	-3.27557	0.00105449	0.018204	NA
CH72_5046	lysE type translocator family protein	cds-AJY24059.1	2085.79	-2.01339	0.24769	0.690268	-2.91682	0.00353615	0.0446583	NA
CH72_2568	BFD-like [2Fe-2S	cds-AJY21414.1	7115.82	-2.01631	0.247189	0.689975	-2.9223	0.00347458	0.0442435	NA
CH72_448	binding--dependent transport system inner membrane component family protein	cds-AJY22881.1	355.963	-2.02084	0.246414	0.767349	-2.63354	0.00845004	0.0808947	NA
CH72_1384	RNA polymerase sigma factor, FliA/WhiG family protein	cds-AJY20774.1	108.499	-2.0285	0.24511	0.481697	-4.21115	2.54e-05	0.0010652	NA
CH72_2268	nitrite and sulphite reductase 4Fe-4S domain protein	cds-AJY22841.1	54416.2	-2.03902	0.243329	0.562906	-3.62231	0.000291988	0.00711275	NA
CH72_1423	FAD dependent oxidoreductase family protein	cds-AJY21401.1	77.9751	-2.04598	0.242157	0.490304	-4.17289	3.01e-05	0.00121948	NA
CH72_1420	3-beta hydroxysteroid dehydrogenase/isomerase family protein	cds-AJY20510.1	89.072	-2.077	0.237006	0.365461	-5.68324	1.32e-08	2.14e-06	NA
CH72_1727	flagellar hook-associated protein 3	cds-AJY20538.1	201.118	-2.08172	0.236233	0.499281	-4.16943	3.05e-05	0.00122474	NA
CH72_4903	hypothetical protein	cds-AJY24308.1	120.722	-2.12086	0.22991	0.694413	-3.05418	0.00225676	0.0323451	[S] Function unknown
CH72_4880	2-methylcitrate synthase/citrate synthase II family protein	cds-AJY24746.1	2276.78	-2.12448	0.229333	0.469464	-4.52534	6.03e-06	0.000324082	NA
CH72_1721	flagellar basal-body rod protein FlgG	cds-AJY20791.1	157.939	-2.13513	0.227647	0.375373	-5.68802	1.29e-08	2.14e-06	[N] Cell motility
CH72_1421	tetratricopeptide repeat family protein	cds-AJY21594.1	136.316	-2.16645	0.222759	0.565799	-3.82901	0.000128662	0.00396472	NA
CH72_4040	molybdopterin oxidoreductase family protein	cds-AJY23595.1	31054.7	-2.16779	0.222552	0.78297	-2.76867	0.00562852	0.0612579	NA
CH72_416	2-oxoacid dehydrogenases acyltransferase family protein	cds-AJY21545.1	509.465	-2.17372	0.221638	0.461103	-4.71419	2.43e-06	0.000146628	NA
CH72_4926	carbon starvation CstA family protein	cds-AJY24342.1	1954.31	-2.17664	0.22119	0.644493	-3.37729	0.000732041	0.0141397	NA
CH72_1676	flagellar M-ring protein FliF	cds-AJY22544.1	188.279	-2.17893	0.220839	0.369251	-5.90095	3.61e-09	6.96e-07	[U] Intracellular trafficking, secretion, and vesicular transport
CH72_1726	flagellar hook-associated protein FlgK	cds-AJY20795.1	464.762	-2.23523	0.212387	0.451632	-4.94923	7.45e-07	5.74e-05	NA
CH72_59	acetyltransferase domain protein	cds-AJY21224.1	6600.82	-2.25621	0.209321	0.507618	-4.4447	8.8e-06	0.000448288	NA
CH72_3039	diacylglycerol kinase catalytic domain protein	cds-AJY21180.1	901.858	-2.27155	0.207108	0.939977	-2.4166	0.0156663	0.120389	NA
CH72_415	dihydrolipoyl dehydrogenase	cds-AJY22253.1	407.049	-2.2754	0.206555	0.478712	-4.75317	2e-06	0.000132703	[C] Energy production and conversion
CH72_6274	S-(hydroxymethyl)glutathione synthase	cds-AJY25909.1	1959.54	-2.27883	0.41954	0.577483	-3.94615	7.94e-05	0.00271917	[S] Function unknown
CH72_1719	flagellar hook-basal body family protein	cds-AJY23212.1	377.746	-2.28924	0.204583	0.285414	-8.0208	1.05e-15	7.19e-13	NA
CH72_2270	adenylylsulfate reductase, thioredoxin dependent family protein	cds-AJY21997.1	12594.1	-2.29611	0.203612	0.556747	-4.12415	3.72e-05	0.00142442	NA
CH72_3122	tonB dependent receptor family protein	cds-AJY22543.1	812.611	-2.3196	0.200322	0.531645	-4.36307	1.28e-05	0.000621931	NA
CH72_6319	pseudoazurin	cds-AJY26446.1	45.9073	-2.33104	0.41954	0.581682	-4.00741	6.14e-05	0.00218695	[C] Energy production and conversion
CH72_4635	zinc-binding dehydrogenase family protein	cds-AJY24763.1	250.508	-2.33743	0.197862	0.332392	-7.03216	2.03e-12	1.04e-09	NA
CH72_4225	2OG-Fe(II) oxygenase superfamily protein	cds-AJY24931.1	379.482	-2.33893	0.197657	0.513007	-4.55925	5.13e-06	0.000279991	NA
CH72_4548	hypothetical protein	cds-AJY24808.1	212.724	-2.34216	0.197215	0.977157	-2.39691	0.0165338	0.12499	[S] Function unknown
CH72_2561	hemin uptake hemP family protein	cds-AJY21664.1	11202.7	-2.35149	0.195944	0.849703	-2.76743	0.00565008	0.0612579	NA
CH72_5483	hemolysin secretion/activation ShlB/FhaC/HecB family protein	cds-AJY24119.1	106.852	-2.35461	0.19552	0.379994	-6.19645	5.78e-10	1.37e-07	NA
CH72_3986	zinc-binding dehydrogenase family protein	cds-AJY24803.1	650.797	-2.38491	0.191457	0.546587	-4.36327	1.28e-05	0.000621931	NA
CH72_1414	flagellar hook-associated family protein	cds-AJY22247.1	364.5	-2.38926	0.19088	0.423223	-5.6454	1.65e-08	2.54e-06	NA
CH72_4514	2OG-Fe(II) oxygenase superfamily protein	cds-AJY24276.1	92.9318	-2.41844	0.187059	0.526237	-4.59571	4.31e-06	0.000237313	NA
CH72_3541	peroxiredoxin	cds-AJY25416.1	3657.78	-2.41892	0.186995	0.387727	-6.23873	4.41e-10	1.13e-07	[O] Posttranslational modification, protein turnover, chaperones
CH72_4552	hypothetical protein	cds-AJY25083.1	564.401	-2.42305	0.186461	0.616121	-3.93275	8.4e-05	0.00282821	[S] Function unknown
CH72_1675	flagellar motor switch protein FliG	cds-AJY22892.1	170.572	-2.44261	0.183951	0.520526	-4.69258	2.7e-06	0.000155707	[N] Cell motility
CH72_4534	F5/8 type C domain protein	cds-AJY25118.1	185.221	-2.47436	0.179946	0.4851	-5.10073	3.38e-07	3.07e-05	NA
CH72_33	sulfate ABC transporter, permease protein CysT	cds-AJY23120.1	1571.5	-2.476	0.179742	0.462141	-5.35768	8.43e-08	1.02e-05	NA
CH72_6164	formate dehydrogenase family accessory protein FdhD	cds-AJY26869.1	1288.76	-2.48687	0.41954	0.859685	-2.89277	0.00381863	0.0466949	NA
CH72_3268	acetyltransferase domain protein	cds-AJY22031.1	940.3	-2.49666	0.177187	0.778902	-3.20535	0.00134897	0.0217585	NA
CH72_447	bacterial extracellular solute-binding family protein	cds-AJY23361.1	1220.89	-2.5144	0.175021	0.891203	-2.82135	0.00478214	0.0550885	NA
CH72_30	bacterial regulatory helix-turn-helix, lysR family protein	cds-AJY21361.1	3944.99	-2.52006	0.174336	0.519662	-4.84942	1.24e-06	8.67e-05	NA
CH72_1424	wbqC-like family protein	cds-AJY20770.1	50.5608	-2.52962	0.173184	0.461408	-5.48241	4.2e-08	5.5e-06	NA
CH72_1415	flagellar FliT family protein	cds-AJY23365.1	59.9047	-2.56547	0.168934	0.596026	-4.30429	1.68e-05	0.000764773	NA
CH72_2271	phosphoadenosine phosphosulfate reductase family protein	cds-AJY21472.1	20220.5	-2.58373	0.166809	0.402267	-6.42292	1.34e-10	4.58e-08	NA
CH72_2049	3,4-dihydroxy-2-butanone-4-phosphate synthase	cds-AJY23176.1	2408.63	-2.60497	0.164371	0.269924	-9.65077	4.88e-22	7.52e-19	NA
CH72_4634	TonB-dependent siderophore receptor family protein	cds-AJY25680.1	1252.13	-2.61068	0.163722	0.536603	-4.8652	1.14e-06	8.1e-05	NA
CH72_32	sulfate ABC transporter, permease protein CysW	cds-AJY23211.1	1424.76	-2.63324	0.161182	0.402916	-6.53545	6.34e-11	2.3e-08	NA
CH72_1682	pepSY-associated TM helix family protein	cds-AJY23484.1	4453.05	-2.64327	0.160065	0.513764	-5.1449	2.68e-07	2.62e-05	NA
CH72_1678	flagellar protein FliS	cds-AJY20975.1	106.759	-2.71374	0.152435	0.547168	-4.95961	7.06e-07	5.63e-05	NA
CH72_6166	molybdenum cofactor biosynthesis protein A	cds-AJY26689.1	2099.53	-2.74156	0.41954	0.741718	-3.69624	0.00021882	0.00573868	NA
CH72_4223	TonB-dependent siderophore receptor family protein	cds-AJY24872.1	2658.74	-2.75059	0.14859	0.651001	-4.22516	2.39e-05	0.00102904	NA
CH72_2272	sulfate adenylyltransferase, large subunit	cds-AJY21096.1	22227.4	-2.77232	0.146369	0.415254	-6.67619	2.45e-11	9.45e-09	NA
CH72_4751	4-aminobutyrate transaminase	cds-AJY24777.1	4261.85	-2.79093	0.144493	0.64192	-4.34779	1.38e-05	0.000643745	NA
CH72_4	RNA polymerase sigma factor, sigma-70 family protein	cds-AJY22640.1	12801.8	-2.79793	0.143793	1.04435	-2.67911	0.00738178	0.0731413	NA
CH72_5304	hypothetical protein	cds-AJY24642.1	13.5198	-2.81767	0.141839	0.81016	-3.47792	0.000505319	NA	[S] Function unknown
CH72_2566	motA/TolQ/ExbB proton channel family protein	cds-AJY22231.1	7653.16	-2.81785	0.141822	0.564804	-4.98907	6.07e-07	4.92e-05	NA
CH72_3152	acrB/AcrD/AcrF family protein	cds-AJY22336.1	1555.58	-2.85185	0.138519	0.510549	-5.58584	2.33e-08	3.12e-06	NA
CH72_5484	PPIC-type PPIASE domain protein	cds-AJY25129.1	101.067	-2.86565	0.137199	0.364736	-7.8568	3.94e-15	2.43e-12	NA
CH72_3	hypothetical protein	cds-AJY22083.1	2086.82	-2.87478	0.136334	1.03894	-2.76703	0.00565695	0.0612579	[S] Function unknown
CH72_2565	biopolymer transport ExbD/TolR family protein	cds-AJY21513.1	4191.48	-2.87825	0.136007	0.416751	-6.90641	4.97e-12	2.36e-09	NA
CH72_1679	flagellar FliT family protein	cds-AJY23228.1	49.1754	-2.88638	0.135243	0.787045	-3.66736	0.000245069	0.00621548	NA
CH72_3484	sugar (and other) transporter family protein	cds-AJY25835.1	1508.35	-2.90345	0.133652	0.952825	-3.0472	0.00230982	0.032832	NA
CH72_4551	hypothetical protein	cds-AJY24796.1	294.87	-2.96977	0.127647	0.804728	-3.6904	0.000223905	0.00584715	[S] Function unknown
CH72_4576	sarcosine oxidase, alpha subunit	cds-AJY24365.1	1380.46	-3.00581	0.124498	0.688929	-4.36302	1.28e-05	0.000621931	NA
CH72_3270	TonB-dependent siderophore receptor family protein	cds-AJY23137.1	4598.75	-3.00873	0.124245	0.802359	-3.74986	0.000176931	0.00494804	NA
CH72_2	taurine catabolism dioxygenase TauD, TfdA family protein	cds-AJY23132.1	8957.64	-3.04654	0.121032	1.09173	-2.79056	0.00526174	0.0588976	NA
CH72_6167	moaE family protein	cds-AJY26011.1	462.264	-3.15532	0.41954	0.614577	-5.13413	2.83e-07	2.69e-05	NA
CH72_5242	amino acid permease family protein	cds-AJY23877.1	423.594	-3.15745	0.112076	0.503547	-6.27042	3.6e-10	1.01e-07	NA
CH72_6168	molybdopterin converting factor, subunit 1	cds-AJY26704.1	176.569	-3.20246	0.41954	0.59939	-5.34286	9.15e-08	1.08e-05	NA
CH72_3151	efflux transporter, outer membrane factor (OMF) lipo, NodT family protein	cds-AJY20839.1	510.311	-3.21213	0.107907	0.549992	-5.84033	5.21e-09	9.17e-07	NA
CH72_4813	fecCD transport family protein	cds-AJY24433.1	141.725	-3.25783	0.104543	0.696891	-4.67481	2.94e-06	0.000167902	NA
CH72_3540	alkyl hydroperoxide reductase subunit F	cds-AJY24407.1	2368.79	-3.2909	0.102174	0.536513	-6.13386	8.58e-10	1.82e-07	NA
CH72_4550	ompW family protein	cds-AJY25637.1	399.12	-3.37739	0.0962287	0.686534	-4.91948	8.68e-07	6.37e-05	NA
CH72_3319	pseudomonalisin	cds-AJY25087.1	1190	-3.38251	0.0958877	0.326843	-10.349	4.23e-25	1.3e-21	NA
CH72_4042	fusaric acid resistance family protein	cds-AJY24846.1	220.109	-3.38722	0.0955755	0.532407	-6.36208	1.99e-10	6.13e-08	NA
CH72_3168	ketopantoate reductase PanE/ApbA family protein	cds-AJY20669.1	1618.26	-3.40121	0.0946529	0.363468	-9.35766	8.15e-21	1e-17	NA
CH72_1496	FAD dependent oxidoreductase family protein	cds-AJY20868.1	23842.1	-3.44813	0.0916241	0.823641	-4.18645	2.83e-05	0.00116685	NA
CH72_3278	fecCD transport family protein	cds-AJY22452.1	786.881	-3.53788	0.0860977	1.01551	-3.48384	0.000494276	0.0105772	NA
CH72_5289	receptor ligand binding region family protein	cds-AJY25892.1	270.168	-3.55994	0.0847912	0.577274	-6.16681	6.97e-10	1.59e-07	NA
CH72_4812	hemin-binding periplasmic protein hmuT	cds-AJY25021.1	340.653	-3.63952	0.0802407	1.62588	-2.23849	0.0251889	0.161707	NA
CH72_3271	FAD-NAD(P)-binding family protein	cds-AJY22789.1	4115.57	-3.76878	0.0733642	1.02195	-3.68783	0.000226177	0.00588156	NA
CH72_4041	bestrophin, RFP-TM, chloride channel family protein	cds-AJY24666.1	1327.06	-3.77626	0.0729847	0.729159	-5.17893	2.23e-07	2.37e-05	NA
CH72_4810	TonB-dependent hemoglobin/transferrin/lactoferrin receptor family protein	cds-AJY25848.1	15950.9	-3.8514	0.0692806	0.768992	-5.00838	5.49e-07	4.62e-05	NA
CH72_3276	periplasmic binding family protein	cds-AJY21753.1	5393.58	-4.2337	0.0531533	0.899859	-4.70484	2.54e-06	0.000152017	NA
CH72_4521	formyltetrahydrofolate deformylase	cds-AJY23979.1	3057.51	-4.33444	0.0495683	0.853027	-5.08125	3.75e-07	3.35e-05	[F] Nucleotide transport and metabolism
CH72_3274	D-alanine--poly(phosphoribitol) ligase, subunit 1	cds-AJY21849.1	25896.5	-4.43035	0.04638	1.05839	-4.18593	2.84e-05	0.00116685	NA
CH72_4811	hemin-degrading HemS.ChuX domain protein	cds-AJY25023.1	6453.8	-4.53523	0.043128	0.957707	-4.73551	2.19e-06	0.000139644	NA
CH72_3273	amino acid adenylation domain protein	cds-AJY20742.1	5256.53	-4.59262	0.0414461	0.940481	-4.88327	1.04e-06	7.48e-05	NA
CH72_4816	hypothetical protein	cds-AJY25066.1	822.172	-4.60036	0.0412243	0.81811	-5.62316	1.88e-08	2.75e-06	[S] Function unknown
CH72_4579	L-serine ammonia-lyase	cds-AJY25200.1	13756.4	-4.64995	0.0398314	0.925318	-5.02524	5.03e-07	4.3e-05	NA
CH72_4814	hemin import ATP-binding protein HmuV	cds-AJY24993.1	1394.67	-4.67416	0.0391685	0.900135	-5.19274	2.07e-07	2.24e-05	NA
CH72_5241	beta-eliminating lyase family protein	cds-AJY24912.1	16210.5	-4.88446	0.0338556	0.971432	-5.0281	4.95e-07	4.3e-05	NA
CH72_3275	cyclic peptide transporter family protein	cds-AJY23157.1	9080.59	-4.94776	0.0324023	0.865095	-5.71932	1.07e-08	1.83e-06	NA
CH72_4549	hypothetical protein	cds-AJY23997.1	2384.9	-5.11128	0.0289303	0.522749	-9.77769	1.4e-22	2.88e-19	[S] Function unknown
CH72_1413	hypothetical protein	cds-AJY22826.1	5779.69	-5.24078	0.0264465	0.439749	-11.9177	9.58e-33	5.9e-29	[S] Function unknown
CH72_4815	glyoxalase-like domain protein	cds-AJY24672.1	670.968	-5.29758	0.0254255	0.778032	-6.80895	9.83e-12	4.04e-09	NA
CH72_4578	sarcosine oxidase, beta subunit	cds-AJY23766.1	4142.89	-5.60078	0.0206062	0.678105	-8.25946	1.46e-16	1.29e-13	NA
CH72_4577	subunit delta of sarcosine oxidase	cds-AJY24334.1	707.094	-6.33197	0.0124133	0.707847	-8.94539	3.71e-19	3.81e-16	NA

## Sheet: Day 1 P<0.05
Table S3: Differentially expressed genes at a cutoff of P<0.05 at Day 1
Locus_Tag	Product_name	Protein.ID	baseMean	log2FoldChange	Fold.change	lfcSE	stat	pvalue	padj	Protein_ID	COG_category
CH72_1413	hypothetical protein	cds-AJY22826.1	36153.5	7.27101	154.451	0.485656	14.9715	1.13e-50	3.88e-48	AJY22826.1	[S] Function unknown
CH72_1415	flagellar FliT family protein	cds-AJY23365.1	697.419	6.2003	73.532	1.26236	4.91169	9.03e-07	1.99e-05	AJY23365.1	NA
CH72_1727	flagellar hook-associated protein 3	cds-AJY20538.1	2513.15	5.60075	48.528	0.507682	11.032	2.68e-28	4.18e-26	AJY20538.1	NA
CH72_1403	flagellar motor stator protein MotA	cds-AJY22985.1	2755.73	5.29065	39.1421	0.481428	10.9895	4.29e-28	6.54e-26	AJY22985.1	NA
CH72_1726	flagellar hook-associated protein FlgK	cds-AJY20795.1	3616.76	5.1881	36.4565	0.497933	10.4193	2.02e-25	2.55e-23	AJY20795.1	NA
CH72_1414	flagellar hook-associated family protein	cds-AJY22247.1	2435.12	5.1632	35.8326	0.477861	10.8048	3.27e-27	4.75e-25	AJY22247.1	NA
CH72_1679	flagellar FliT family protein	cds-AJY23228.1	413.859	5.12976	35.0116	0.53658	9.56011	1.18e-21	1.12e-19	AJY23228.1	NA
CH72_1402	membrane MotB of proton-channel complex MotA/MotB family protein	cds-AJY20374.1	1906.79	4.92298	30.3364	0.475336	10.3568	3.9e-25	4.72e-23	AJY20374.1	NA
CH72_1678	flagellar protein FliS	cds-AJY20975.1	898.09	4.83951	28.6311	0.491695	9.8425	7.39e-23	7.93e-21	AJY20975.1	NA
CH72_1675	flagellar motor switch protein FliG	cds-AJY22892.1	974.874	4.7453	26.8212	0.258974	18.3235	5.38e-75	5.87e-72	AJY22892.1	[N] Cell motility
CH72_1396	cheD chemotactic sensory transduction family protein	cds-AJY22294.1	592.031	4.65656	25.2211	0.418108	11.1372	8.27e-29	1.35e-26	AJY22294.1	NA
CH72_1400	signal transducing histidine kinase, homodimeric domain protein	cds-AJY22736.1	4441.67	4.65532	25.1994	0.382481	12.1714	4.42e-34	9.04e-32	AJY22736.1	NA
CH72_5484	PPIC-type PPIASE domain protein	cds-AJY25129.1	359	4.6278	24.7233	0.450933	10.2627	1.04e-24	1.17e-22	AJY25129.1	NA
CH72_1719	flagellar hook-basal body family protein	cds-AJY23212.1	1681.05	4.5988	24.2313	0.185599	24.7781	1.54e-135	1.01e-131	AJY23212.1	NA
CH72_1420	3-beta hydroxysteroid dehydrogenase/isomerase family protein	cds-AJY20510.1	570.522	4.58096	23.9334	0.280149	16.3519	4.22e-60	2.12e-57	AJY20510.1	NA
CH72_1397	cheR methyltransferase, SAM binding domain protein	cds-AJY22335.1	1561.27	4.56581	23.6834	0.423608	10.7784	4.35e-27	6.07e-25	AJY22335.1	NA
CH72_1721	flagellar basal-body rod protein FlgG	cds-AJY20791.1	828.308	4.53843	23.2383	0.237048	19.1456	1.05e-81	1.72e-78	AJY20791.1	[N] Cell motility
CH72_574	hypothetical protein	cds-AJY20678.1	2043.12	4.48145	22.3384	0.51007	8.78596	1.55e-18	1.25e-16	AJY20678.1	[S] Function unknown
CH72_1419	methyltransferase domain protein	cds-AJY22788.1	372.73	4.45018	21.8593	0.265745	16.7461	6.05e-63	3.3e-60	AJY22788.1	NA
CH72_4089	methyl-accepting chemotaxis (MCP) signaling domain protein	cds-AJY24583.1	1069.54	4.35702	20.4924	0.464473	9.38057	6.56e-21	6.14e-19	AJY24583.1	NA
CH72_1720	flagellar basal-body rod protein FlgF	cds-AJY23500.1	415.53	4.35575	20.4745	0.239299	18.2022	4.96e-74	4.64e-71	AJY23500.1	[N] Cell motility
CH72_1718	hypothetical protein	cds-AJY22400.1	790.837	4.3305	20.1192	0.210151	20.6066	2.39e-94	7.84e-91	AJY22400.1	[S] Function unknown
CH72_1424	wbqC-like family protein	cds-AJY20770.1	353.186	4.31323	19.8798	0.338811	12.7305	4e-37	8.74e-35	AJY20770.1	NA
CH72_5483	hemolysin secretion/activation ShlB/FhaC/HecB family protein	cds-AJY24119.1	352.533	4.24793	19.0001	0.371144	11.4455	2.48e-30	4.38e-28	AJY24119.1	NA
CH72_1394	response regulator	cds-AJY20660.1	1249.36	4.23259	18.7991	0.406848	10.4034	2.39e-25	2.96e-23	AJY20660.1	NA
CH72_1399	cheW-like domain protein	cds-AJY21444.1	1598.63	4.20562	18.4509	0.39516	10.6428	1.88e-26	2.52e-24	AJY21444.1	NA
CH72_1676	flagellar M-ring protein FliF	cds-AJY22544.1	665.922	4.18945	18.2452	0.277131	15.1172	1.25e-51	4.8e-49	AJY22544.1	[U] Intracellular trafficking, secretion, and vesicular transport
CH72_1535	flagellar motor switch protein FliM	cds-AJY21740.1	1084.09	4.10336	17.1884	0.25876	15.8578	1.24e-56	5.08e-54	AJY21740.1	[N] Cell motility
CH72_1386	flagellar biosynthesis protein FlhF	cds-AJY21554.1	801.071	4.08213	16.9373	0.212236	19.2339	1.92e-82	4.2e-79	AJY21554.1	[N] Cell motility
CH72_1421	tetratricopeptide repeat family protein	cds-AJY21594.1	624.538	4.05832	16.66	0.29685	13.6713	1.51e-42	4.11e-40	AJY21594.1	NA
CH72_1717	flagellar basal-body rod protein FlgC	cds-AJY21327.1	389.017	4.03302	16.3705	0.222474	18.1281	1.91e-73	1.57e-70	AJY21327.1	[N] Cell motility
CH72_1398	hypothetical protein	cds-AJY21405.1	2539.61	3.99718	15.9687	0.415127	9.6288	6.04e-22	5.91e-20	AJY21405.1	[S] Function unknown
CH72_1716	flagellar basal-body rod protein FlgB	cds-AJY23539.1	245.345	3.99563	15.9516	0.351701	11.3609	6.55e-30	1.1e-27	AJY23539.1	[N] Cell motility
CH72_1722	flagellar L-ring family protein	cds-AJY21364.1	466.04	3.98514	15.836	0.209985	18.9782	2.58e-80	3.38e-77	AJY21364.1	NA
CH72_1387	flagellar biosynthesis protein FlhA	cds-AJY23344.1	933.644	3.97452	15.7199	0.302376	13.1443	1.84e-39	4.62e-37	AJY23344.1	[N] Cell motility
CH72_1539	flagellar biosynthetic protein FliQ	cds-AJY21436.1	80.7969	3.96682	15.6363	0.385145	10.2996	7.08e-25	8.13e-23	AJY21436.1	NA
CH72_1423	FAD dependent oxidoreductase family protein	cds-AJY21401.1	490.535	3.89972	14.9256	0.259829	15.0088	6.43e-51	2.34e-48	AJY21401.1	NA
CH72_1395	cheB methylesterase family protein	cds-AJY22430.1	686.807	3.85624	14.4825	0.483733	7.97183	1.56e-15	1.08e-13	AJY22430.1	NA
CH72_1713	flgN family protein	cds-AJY23117.1	1026.97	3.79785	13.908	0.500197	7.5927	3.13e-14	1.87e-12	AJY23117.1	NA
CH72_1723	flagellar P-ring family protein	cds-AJY22898.1	460.41	3.76782	13.6216	0.254313	14.8157	1.16e-49	3.45e-47	AJY22898.1	NA
CH72_1417	tetratricopeptide repeat family protein	cds-AJY22897.1	694.637	3.75474	13.4986	0.213627	17.5761	3.75e-69	2.23e-66	AJY22897.1	NA
CH72_1388	flagellar biosynthetic protein FlhB	cds-AJY23472.1	422.055	3.75215	13.4744	0.318207	11.7915	4.32e-32	8.07e-30	AJY23472.1	NA
CH72_1422	methyltransferase domain protein	cds-AJY23442.1	667.616	3.69283	12.9316	0.331835	11.1285	9.11e-29	1.46e-26	AJY23442.1	NA
CH72_1418	tetratricopeptide repeat family protein	cds-AJY22140.1	368.925	3.69195	12.9237	0.231842	15.9244	4.29e-57	1.87e-54	AJY22140.1	NA
CH72_1384	RNA polymerase sigma factor, FliA/WhiG family protein	cds-AJY20774.1	610.129	3.68205	12.8354	0.23083	15.9513	2.79e-57	1.3e-54	AJY20774.1	NA
CH72_1401	response regulator	cds-AJY22148.1	560.452	3.62418	12.3307	0.496019	7.30653	2.74e-13	1.53e-11	AJY22148.1	NA
CH72_1416	tetratricopeptide repeat family protein	cds-AJY20615.1	404.711	3.61088	12.2176	0.281154	12.8431	9.4e-38	2.2e-35	AJY20615.1	NA
CH72_4238	methyl-accepting chemotaxis (MCP) signaling domain protein	cds-AJY25742.1	804.739	3.57142	11.8879	0.505449	7.06583	1.6e-12	8.23e-11	AJY25742.1	NA
CH72_1385	cobQ/CobB/MinD/ParA nucleotide binding domain protein	cds-AJY20484.1	174.7	3.53116	11.5607	0.310085	11.3877	4.81e-30	8.3e-28	AJY20484.1	NA
CH72_1714	flagellar biosynthesis anti-sigma factor FlgM	cds-AJY20452.1	833.9	3.43768	10.8354	0.479521	7.16899	7.56e-13	4.02e-11	AJY20452.1	NA
CH72_5243	beta-eliminating lyase family protein	cds-AJY23658.1	2193.17	3.34766	10.18	0.363605	9.20685	3.36e-20	3.05e-18	AJY23658.1	NA
CH72_5244	hypothetical protein	cds-AJY24534.1	219.826	3.17894	9.0564	0.396979	8.00782	1.17e-15	8.4e-14	AJY24534.1	[S] Function unknown
CH72_4461	2OG-Fe(II) oxygenase superfamily protein	cds-AJY24101.1	1014.44	3.17591	9.03739	0.306956	10.3464	4.34e-25	5.17e-23	AJY24101.1	NA
CH72_1673	flagellar protein export ATPase FliI	cds-AJY23087.1	424.952	3.17517	9.03278	0.213212	14.8921	3.71e-50	1.16e-47	AJY23087.1	NA
CH72_1897	methyl-accepting chemotaxis (MCP) signaling domain protein	cds-AJY20493.1	926.057	3.1716	9.01046	0.439613	7.21453	5.41e-13	2.95e-11	AJY20493.1	NA
CH72_5506	cyclic nucleotide-binding domain protein	cds-AJY24352.1	175.918	3.16306	8.95726	0.452234	6.99429	2.67e-12	1.32e-10	AJY24352.1	NA
CH72_1536	flagellar motor switch protein FliN	cds-AJY23229.1	262.959	3.13784	8.80206	0.251295	12.4867	8.82e-36	1.86e-33	AJY23229.1	[U] Intracellular trafficking, secretion, and vesicular transport
CH72_1393	chemotaxis phosphatase, CheZ family protein	cds-AJY22973.1	1234.59	3.13231	8.7684	0.471182	6.64777	2.98e-11	1.26e-09	AJY22973.1	NA
CH72_4462	hypothetical protein	cds-AJY24408.1	1709.58	3.02959	8.16579	0.333802	9.07602	1.13e-19	1.01e-17	AJY24408.1	[S] Function unknown
CH72_5482	hypothetical protein	cds-AJY23724.1	631.204	3.01974	8.11023	0.387725	7.78836	6.79e-15	4.19e-13	AJY23724.1	[S] Function unknown
CH72_1534	flagellar basal body-associated FliL family protein	cds-AJY22828.1	139.675	3.01941	8.10836	0.300559	10.046	9.57e-24	1.04e-21	AJY22828.1	NA
CH72_1672	flagellar export protein FliJ	cds-AJY23220.1	203.197	2.96485	7.80742	0.245597	12.072	1.49e-33	2.95e-31	AJY23220.1	NA
CH72_5509	methyl-accepting chemotaxis (MCP) signaling domain protein	cds-AJY23750.1	197.228	2.85741	7.24714	0.492509	5.80174	6.56e-09	2.17e-07	AJY23750.1	NA
CH72_1425	methyltransferase domain protein	cds-AJY21684.1	183.207	2.78041	6.87048	0.350493	7.93285	2.14e-15	1.43e-13	AJY21684.1	NA
CH72_1405	flagellar transcriptional activator family protein	cds-AJY20821.1	1810.48	2.74024	6.68182	0.334961	8.18077	2.82e-16	2.1e-14	AJY20821.1	NA
CH72_6613	hypothetical protein	cds-AJY26433.1	292.205	2.72708	6.62114	0.461702	5.90658	3.49e-09	1.22e-07	AJY26433.1	[S] Function unknown
CH72_4065	putative membrane protein	cds-AJY23791.1	229.735	2.69589	6.47954	0.391292	6.88972	5.59e-12	2.63e-10	AJY23791.1	[S] Function unknown
CH72_5130	hypothetical protein	cds-AJY24089.1	1690.23	2.67229	6.37438	0.383843	6.96192	3.36e-12	1.63e-10	AJY24089.1	[S] Function unknown
CH72_1538	flagellar biosynthetic protein FliP	cds-AJY21498.1	184.45	2.61392	6.12166	0.328597	7.9548	1.79e-15	1.22e-13	AJY21498.1	NA
CH72_1404	flagellar transcriptional activator family protein	cds-AJY23018.1	600.034	2.59966	6.06145	0.293234	8.8655	7.62e-19	6.48e-17	AJY23018.1	NA
CH72_4735	bacterial Transmembrane Pair family protein	cds-AJY25294.1	721.142	2.56588	5.92115	0.382576	6.70684	1.99e-11	8.74e-10	AJY25294.1	NA
CH72_5508	membrane MotB of proton-channel complex MotA/MotB family protein	cds-AJY25766.1	53.2734	2.5626	5.90772	0.468701	5.46746	4.57e-08	1.33e-06	AJY25766.1	NA
CH72_4460	eamA-like transporter family protein	cds-AJY24312.1	374.992	2.55641	5.88243	0.332154	7.69648	1.4e-14	8.56e-13	AJY24312.1	NA
CH72_4754	sensory box protein	cds-AJY24174.1	1806.55	2.53034	5.77709	0.319275	7.92527	2.28e-15	1.51e-13	AJY24174.1	NA
CH72_1724	flagellar rod assembly protein/muramidase FlgJ	cds-AJY22399.1	589.836	2.51985	5.73522	0.243598	10.3443	4.44e-25	5.19e-23	AJY22399.1	NA
CH72_1677	flagellar hook-basal body complex protein FliE	cds-AJY20651.1	327.722	2.41103	5.31854	0.329629	7.31438	2.59e-13	1.47e-11	AJY20651.1	[N] Cell motility
CH72_1680	flagellar hook-length control FliK family protein	cds-AJY22603.1	34.0073	2.38847	5.23602	0.575356	4.15129	3.31e-05	0.000472657	AJY22603.1	NA
CH72_4755	sensory box protein	cds-AJY24441.1	1851.23	2.38716	5.23127	0.350923	6.80252	1.03e-11	4.71e-10	AJY24441.1	NA
CH72_992	FAD dependent oxidoreductase family protein	cds-AJY21903.1	6751.47	2.27047	4.8248	0.50858	4.46433	8.03e-06	0.000138042	AJY21903.1	NA
CH72_3828	methyl-accepting chemotaxis (MCP) signaling domain protein	cds-AJY23897.1	1227.94	2.24536	4.74157	0.392588	5.7194	1.07e-08	3.47e-07	AJY23897.1	NA
CH72_3814	pilZ domain protein	cds-AJY24863.1	133.802	2.24274	4.73295	0.451547	4.96679	6.81e-07	1.56e-05	AJY24863.1	NA
CH72_4239	bacterial regulatory s, luxR family protein	cds-AJY24373.1	93.1772	2.20725	4.61794	0.383929	5.74911	8.97e-09	2.95e-07	AJY24373.1	NA
CH72_212	methyl-accepting chemotaxis (MCP) signaling domain protein	cds-AJY21943.1	483.874	2.20612	4.61434	0.409006	5.39386	6.9e-08	1.99e-06	AJY21943.1	NA
CH72_5507	motA/TolQ/ExbB proton channel family protein	cds-AJY25690.1	62.9275	2.18968	4.56203	0.491381	4.45617	8.34e-06	0.00014265	AJY25690.1	NA
CH72_4998	response regulator	cds-AJY25012.1	612.697	2.18548	4.54877	0.368435	5.93178	3e-09	1.08e-07	AJY25012.1	NA
CH72_1984	iron-sulfur cluster-binding protein	cds-AJY23148.1	2290.71	2.17367	4.51171	0.938383	2.3164	0.0205362	0.0788226	AJY23148.1	NA
CH72_4126	hypothetical protein	cds-AJY25711.1	219.994	2.14467	4.42191	0.323988	6.61961	3.6e-11	1.51e-09	AJY25711.1	[S] Function unknown
CH72_1427	glycosyl transferases group 1 family protein	cds-AJY22434.1	293.105	2.07978	4.22742	0.236539	8.79253	1.46e-18	1.2e-16	AJY22434.1	NA
CH72_1348	ftsX-like permease family protein	cds-AJY22955.1	3307.13	2.00673	4.0187	0.343812	5.83671	5.32e-09	1.79e-07	AJY22955.1	NA
CH72_132	bacterial type II and III secretion system family protein	cds-AJY22171.1	840.018	1.93452	3.82251	0.185642	10.4207	2e-25	2.55e-23	AJY22171.1	NA
CH72_129	type II secretion system (T2SS), F family protein	cds-AJY20818.1	289.209	1.92932	3.80875	0.201099	9.59387	8.48e-22	8.17e-20	AJY20818.1	NA
CH72_6489	bacterial regulatory s, tetR family protein	cds-AJY26505.1	2486.54	1.92817	3.80571	0.430179	4.48224	7.39e-06	0.000128765	AJY26505.1	NA
CH72_134	tadE-like family protein	cds-AJY20893.1	337.148	1.9062	3.74819	0.238262	8.00043	1.24e-15	8.82e-14	AJY20893.1	NA
CH72_2134	bacterial regulatory s, tetR family protein	cds-AJY21588.1	4042.61	1.86922	3.65336	0.417772	4.47427	7.67e-06	0.00013247	AJY21588.1	NA
CH72_130	type II/IV secretion system family protein	cds-AJY22972.1	589.163	1.85591	3.6198	0.177802	10.4381	1.66e-25	2.18e-23	AJY22972.1	NA
CH72_6490	flavodoxin family protein	cds-AJY26817.1	1137.47	1.85453	3.61634	0.303577	6.10892	1e-09	3.77e-08	AJY26817.1	NA
CH72_135	type IV leader peptidase family protein	cds-AJY22911.1	376.128	1.84696	3.5974	0.189893	9.72631	2.33e-22	2.35e-20	AJY22911.1	NA
CH72_2220	hypothetical protein	cds-AJY21012.1	17925.6	1.84439	3.59101	0.347108	5.31358	1.07e-07	2.96e-06	AJY21012.1	[S] Function unknown
CH72_4167	pyridine nucleotide-disulfide oxidoreductase family protein	cds-AJY23603.1	1252.31	1.84015	3.58047	0.402206	4.57514	4.76e-06	8.76e-05	AJY23603.1	NA
CH72_211	efflux transporter, RND family, MFP subunit	cds-AJY22390.1	219.37	1.81738	3.5244	0.327651	5.54668	2.91e-08	8.79e-07	AJY22390.1	NA
CH72_4141	gram-negative porin family protein	cds-AJY25231.1	227.757	1.80678	3.49861	0.890553	2.02883	0.0424754	0.132065	AJY25231.1	NA
CH72_1349	retinal pigment epithelial membrane family protein	cds-AJY23446.1	7300.43	1.8013	3.48535	0.379916	4.74132	2.12e-06	4.2e-05	AJY23446.1	NA
CH72_604	ketopantoate reductase PanE/ApbA family protein	cds-AJY21873.1	1717.45	1.80008	3.48241	0.341842	5.26583	1.4e-07	3.71e-06	AJY21873.1	NA
CH72_291	methyl-accepting chemotaxis (MCP) signaling domain protein	cds-AJY21419.1	330.049	1.7998	3.48171	0.393738	4.57105	4.85e-06	8.9e-05	AJY21419.1	NA
CH72_1681	flhB HrpN YscU SpaS family protein	cds-AJY21085.1	126.468	1.78312	3.4417	0.281502	6.33431	2.38e-10	9.52e-09	AJY21085.1	NA
CH72_4869	hypothetical protein	cds-AJY23689.1	5574.04	1.7816	3.43808	0.431512	4.12874	3.65e-05	0.00051364	AJY23689.1	[S] Function unknown
CH72_128	type II secretion system (T2SS), F family protein	cds-AJY20879.1	434.315	1.77921	3.43239	0.201393	8.83456	1e-18	8.33e-17	AJY20879.1	NA
CH72_1540	flagellar biosynthetic protein FliR	cds-AJY20541.1	58.9652	1.77467	3.4216	0.36178	4.90539	9.32e-07	2.04e-05	AJY20541.1	NA
CH72_4753	hypothetical protein	cds-AJY24456.1	229.543	1.7624	3.39262	0.261513	6.73925	1.59e-11	7.09e-10	AJY24456.1	[S] Function unknown
CH72_131	response regulator	cds-AJY22415.1	381.573	1.75794	3.38214	0.200887	8.75086	2.12e-18	1.67e-16	AJY22415.1	NA
CH72_3156	hypothetical protein	cds-AJY21580.1	168.572	1.75424	3.37349	0.361934	4.84685	1.25e-06	2.65e-05	AJY21580.1	[S] Function unknown
CH72_6587	hypothetical protein	cds-AJY26551.1	115.597	1.75066	3.36512	0.457851	3.82364	0.000131494	0.001557	AJY26551.1	[S] Function unknown
CH72_5485	hypothetical protein	cds-AJY25593.1	3109.97	1.74671	3.35592	0.332974	5.24579	1.56e-07	4.09e-06	AJY25593.1	[S] Function unknown
CH72_126	hypothetical protein	cds-AJY21844.1	123.959	1.73477	3.32826	0.248208	6.98917	2.77e-12	1.36e-10	AJY21844.1	[S] Function unknown
CH72_4119	putative membrane protein	cds-AJY24428.1	6194.71	1.7324	3.32281	0.390769	4.43332	9.28e-06	0.000157414	AJY24428.1	[S] Function unknown
CH72_1326	acetyltransferase family protein	cds-AJY22410.1	1874.48	1.70921	3.26981	0.412975	4.13877	3.49e-05	0.000494896	AJY22410.1	NA
CH72_4997	cheC-like family protein	cds-AJY25270.1	244.205	1.70439	3.25891	0.363302	4.69138	2.71e-06	5.27e-05	AJY25270.1	NA
CH72_5978	major facilitator superfamily MFS_1	cds-AJY26825.1	27.4986	1.69143	3.22978	0.561371	3.01304	0.00258642	0.0168015	AJY26825.1	NA
CH72_5131	FAD dependent oxidoreductase family protein	cds-AJY25449.1	883.993	1.66517	3.17152	0.303182	5.49231	3.97e-08	1.16e-06	AJY25449.1	NA
CH72_125	tad-like Flp pilus-assembly family protein	cds-AJY21259.1	704.845	1.66129	3.16299	0.19222	8.64265	5.49e-18	4.23e-16	AJY21259.1	NA
CH72_1674	hypothetical protein	cds-AJY22890.1	21.444	1.63789	3.11211	0.527612	3.10435	0.00190698	0.0133836	AJY22890.1	[S] Function unknown
CH72_3887	[2Fe-2S	cds-AJY25860.1	137.232	1.61528	3.06371	0.383167	4.2156	2.49e-05	0.000368213	AJY25860.1	NA
CH72_4775	flavin oxidoreductase / NADH oxidase family protein	cds-AJY25461.1	186.516	1.61148	3.05566	0.33634	4.79123	1.66e-06	3.38e-05	AJY25461.1	NA
CH72_3213	hypothetical protein	cds-AJY23029.1	1404.74	1.60647	3.04506	0.448717	3.58013	0.000343417	0.00341747	AJY23029.1	[S] Function unknown
CH72_4341	glyoxalase-like domain protein	cds-AJY23621.1	133.65	1.60541	3.04282	0.599606	2.67744	0.0074187	0.0366071	AJY23621.1	NA
CH72_4906	periplasmic oligopeptide-binding protein	cds-AJY24253.1	59.9985	1.5727	2.97461	0.401358	3.91844	8.91e-05	0.00111796	AJY24253.1	NA
CH72_4118	universal stress family protein	cds-AJY25901.1	6168.17	1.56974	2.96851	0.402155	3.90331	9.49e-05	0.00118119	AJY25901.1	NA
CH72_51	hypothetical protein	cds-AJY22608.1	110.82	1.56105	2.95068	0.322246	4.84428	1.27e-06	2.68e-05	AJY22608.1	[S] Function unknown
CH72_5808	diguanylate cyclase domain protein	cds-AJY26638.1	96.14	1.56104	2.95065	0.319289	4.8891	1.01e-06	2.17e-05	AJY26638.1	NA
CH72_5639	exopolysaccharide biosynthesis polyprenyl glycosylphosphotransferase family protein	cds-AJY25910.1	7206.45	1.55478	2.93788	0.355972	4.36769	1.26e-05	0.000204533	AJY25910.1	NA
CH72_4281	bacterial extracellular solute-binding s, 3 family protein	cds-AJY25027.1	17.5164	1.54469	2.91741	0.514149	3.00436	0.00266144	0.0172	AJY25027.1	NA
CH72_6436	putative lipoprotein	cds-AJY26461.1	1073.39	1.5348	2.89749	0.291403	5.26694	1.39e-07	3.71e-06	AJY26461.1	NA
CH72_3757	methyl-accepting chemotaxis (MCP) signaling domain protein	cds-AJY24329.1	230.391	1.52923	2.88632	0.389205	3.92912	8.53e-05	0.0010736	AJY24329.1	NA
CH72_5638	helix-turn-helix domain protein	cds-AJY26384.1	10747.1	1.50186	2.83207	0.280903	5.34654	8.97e-08	2.51e-06	AJY26384.1	NA
CH72_4088	hypothetical protein	cds-AJY24053.1	187.479	1.48891	2.80677	0.318841	4.66975	3.02e-06	5.76e-05	AJY24053.1	[S] Function unknown
CH72_5129	histidine phosphatase super family protein	cds-AJY25664.1	289.908	1.4729	2.7758	0.38736	3.80242	0.000143291	0.00166951	AJY25664.1	NA
CH72_127	tetratricopeptide repeat family protein	cds-AJY21135.1	367.248	1.45954	2.75021	0.204188	7.14803	8.8e-13	4.61e-11	AJY21135.1	NA
CH72_1685	bacterial regulatory s, luxR family protein	cds-AJY21536.1	1819.59	1.44271	2.7183	0.268304	5.37714	7.57e-08	2.16e-06	AJY21536.1	NA
CH72_2670	alpha/beta hydrolase family protein	cds-AJY23291.1	1437.61	1.42924	2.69305	0.382005	3.74142	0.000182983	0.00203425	AJY23291.1	NA
CH72_4903	hypothetical protein	cds-AJY24308.1	20.3477	1.40382	2.64602	0.59771	2.34867	0.0188405	0.0740501	AJY24308.1	[S] Function unknown
CH72_4061	hypothetical protein	cds-AJY24069.1	771.387	1.38305	2.6082	0.32572	4.24614	2.17e-05	0.000329652	AJY24069.1	[S] Function unknown
CH72_5354	ornithine cyclodeaminase	cds-AJY25904.1	530.864	1.38121	2.60488	0.396923	3.47981	0.000501775	0.00458849	AJY25904.1	[E] Amino acid transport and metabolism
CH72_5489	hypothetical protein	cds-AJY24925.1	220.879	1.37732	2.59784	0.285814	4.81891	1.44e-06	3.01e-05	AJY24925.1	[S] Function unknown
CH72_3594	bacterial regulatory, arsR family protein	cds-AJY24431.1	76.6641	1.36786	2.58087	0.468913	2.91708	0.00353322	0.0212058	AJY24431.1	NA
CH72_5642	exopolysaccharide transport family protein	cds-AJY26411.1	3199.28	1.35976	2.56643	0.405861	3.35032	0.000807182	0.00662168	AJY26411.1	NA
CH72_4742	transposase family protein	cds-AJY25492.1	1203.46	1.35747	2.56235	0.214724	6.32193	2.58e-10	1.03e-08	AJY25492.1	NA
CH72_1596	alpha/beta hydrolase family protein	cds-AJY20523.1	431.225	1.34156	2.53426	0.380784	3.52316	0.000426439	0.00402932	AJY20523.1	NA
CH72_1666	hypothetical protein	cds-AJY23136.1	641.908	1.33345	2.52005	0.179234	7.43973	1.01e-13	5.9e-12	AJY23136.1	[S] Function unknown
CH72_4661	gram-negative porin family protein	cds-AJY25803.1	537.465	1.32823	2.51095	0.271023	4.90082	9.54e-07	2.06e-05	AJY25803.1	NA
CH72_5643	polysaccharide biosynthesis family protein	cds-AJY26506.1	869.304	1.3276	2.50985	0.390866	3.39656	0.00068239	0.00576554	AJY26506.1	NA
CH72_4629	2Fe-2S iron-sulfur cluster binding domain protein	cds-AJY23875.1	26.3518	1.32272	2.50137	0.558262	2.36935	0.0178194	0.0708907	AJY23875.1	NA
CH72_2078	bacterial regulatory helix-turn-helix, lysR family protein	cds-AJY23492.1	222.975	1.32122	2.49878	0.260593	5.07007	3.98e-07	9.61e-06	AJY23492.1	NA
CH72_4339	FAD binding domain protein	cds-AJY23825.1	138.484	1.30897	2.47764	0.595352	2.19865	0.0279032	0.0981161	AJY23825.1	NA
CH72_2016	bacterial regulatory s, tetR family protein	cds-AJY22484.1	11116.7	1.29257	2.44964	0.391327	3.30303	0.000956453	0.00760055	AJY22484.1	NA
CH72_3158	xylose isomerase-like TIM barrel family protein	cds-AJY22222.1	164.168	1.28949	2.44442	0.489031	2.63683	0.00836839	0.0400047	AJY22222.1	NA
CH72_5488	hypothetical protein	cds-AJY24516.1	133.81	1.28946	2.44437	0.380314	3.39052	0.000697609	0.0058714	AJY24516.1	[S] Function unknown
CH72_2109	alpha/beta hydrolase family protein	cds-AJY21018.1	2544.76	1.28672	2.43972	0.217187	5.92448	3.13e-09	1.12e-07	AJY21018.1	NA
CH72_1194	hypothetical protein	cds-AJY22682.1	19341.8	1.24698	2.37345	0.203201	6.13671	8.42e-10	3.23e-08	AJY22682.1	[S] Function unknown
CH72_4083	hypothetical protein	cds-AJY23611.1	3901.89	1.23911	2.36053	0.310526	3.99035	6.6e-05	0.000855462	AJY23611.1	[S] Function unknown
CH72_5859	hypothetical protein	cds-AJY26368.1	1954.68	1.23698	2.35705	0.391891	3.15645	0.00159705	0.011568	AJY26368.1	[S] Function unknown
CH72_5341	winged helix DNA-binding domain protein	cds-AJY23846.1	1080.94	1.23139	2.34793	0.389821	3.15886	0.00158385	0.0115196	AJY23846.1	NA
CH72_5658	H-NS histone family protein	cds-AJY26570.1	3747.23	1.23101	2.34732	0.401666	3.06477	0.00217837	0.0148583	AJY26570.1	NA
CH72_5659	eukaryotic DNA topoisomerase I, catalytic core family protein	cds-AJY26124.1	1542.08	1.21783	2.32596	0.400359	3.04184	0.00235139	0.0157771	AJY26124.1	NA
CH72_5657	flagellar transcriptional activator family protein	cds-AJY26147.1	2495.5	1.20937	2.31237	0.469521	2.57576	0.010002	0.045773	AJY26147.1	NA
CH72_4857	bacterial Cytochrome Ubiquinol Oxidase family protein	cds-AJY25660.1	1309.7	1.20653	2.30781	0.431396	2.7968	0.00516123	0.0279304	AJY25660.1	NA
CH72_1430	helix-turn-helix family protein	cds-AJY22303.1	1880.5	1.20608	2.3071	0.177937	6.77815	1.22e-11	5.5e-10	AJY22303.1	NA
CH72_4221	PIN domain protein	cds-AJY25211.1	589.514	1.20118	2.29927	0.279008	4.30517	1.67e-05	0.00026327	AJY25211.1	NA
CH72_4125	hydroxylamine reductase	cds-AJY25863.1	2785.79	1.20036	2.29797	0.347973	3.44958	0.000561461	0.00495166	AJY25863.1	[C] Energy production and conversion
CH72_4489	hypothetical protein	cds-AJY25240.1	2048.58	1.20004	2.29745	0.188736	6.35828	2.04e-10	8.3e-09	AJY25240.1	[S] Function unknown
CH72_926	flavohemoprotein	cds-AJY21217.1	1163.42	1.18484	2.27338	0.314794	3.76386	0.000167314	0.00190203	AJY21217.1	NA
CH72_4580	helix-turn-helix domain protein	cds-AJY25662.1	3610.68	1.16849	2.24776	0.213374	5.47623	4.34e-08	1.27e-06	AJY25662.1	NA
CH72_5190	hypothetical protein	cds-AJY24337.1	59.2168	1.16208	2.2378	0.379113	3.06526	0.00217479	0.0148494	AJY24337.1	[S] Function unknown
CH72_1983	transporter, lactate permease family protein	cds-AJY20761.1	822.43	1.16191	2.23753	0.424209	2.739	0.00616263	0.03195	AJY20761.1	NA
CH72_3121	helix-turn-helix domain protein	cds-AJY22606.1	44.127	1.15837	2.23205	0.394187	2.93863	0.00329671	0.0201935	AJY22606.1	NA
CH72_5048	bacterial regulatory s, crp family protein	cds-AJY25644.1	11972.5	1.15157	2.22155	0.354818	3.24551	0.00117239	0.00893694	AJY25644.1	NA
CH72_6642	gram-negative porin family protein	cds-AJY26085.1	227.134	1.14695	2.21446	0.536902	2.13625	0.0326594	0.109508	AJY26085.1	NA
CH72_710	acetyltransferase family protein	cds-AJY21962.1	10455.2	1.13877	2.20193	0.193617	5.88157	4.06e-09	1.42e-07	AJY21962.1	NA
CH72_2843	AAA domain family protein	cds-AJY20548.1	25601.4	1.13618	2.19798	0.412455	2.75467	0.00587511	0.0308502	AJY20548.1	NA
CH72_2866	ureidoglycolate hydrolase family protein	cds-AJY22424.1	316.778	1.13542	2.19683	0.288152	3.94035	8.14e-05	0.00102852	AJY22424.1	NA
CH72_1986	cysteine-rich domain protein	cds-AJY21598.1	399.075	1.13138	2.19069	0.391565	2.88939	0.00385994	0.0226884	AJY21598.1	NA
CH72_6260	long-chain-fatty-acid--CoA ligase	cds-AJY25939.1	835.499	1.12733	2.18454	0.344813	3.26939	0.00107779	0.00832236	AJY25939.1	NA
CH72_1985	hypothetical protein	cds-AJY21608.1	87.4629	1.12062	2.1744	0.555376	2.01777	0.0436154	0.13465	AJY21608.1	[S] Function unknown
CH72_764	oxygen-independent coproporphyrinogen III oxidase	cds-AJY20569.1	6701.12	1.11795	2.17039	0.311418	3.58987	0.000330839	0.00331244	AJY20569.1	[H] Coenzyme transport and metabolism
CH72_5852	hsp20/alpha crystallin family protein	cds-AJY25921.1	416.973	1.11522	2.16628	0.484417	2.30219	0.0213244	0.0808523	AJY25921.1	NA
CH72_5641	low molecular weight phosphotyrosine phosphatase family protein	cds-AJY25968.1	655.443	1.11176	2.16109	0.322456	3.44778	0.000565211	0.00496779	AJY25968.1	NA
CH72_4996	diguanylate cyclase	cds-AJY25019.1	471.378	1.11065	2.15942	0.209357	5.30504	1.13e-07	3.09e-06	AJY25019.1	[T] Signal transduction mechanisms
CH72_4098	'Cold-shock' DNA-binding domain protein	cds-AJY24967.1	6106.87	1.10367	2.14901	0.206009	5.35738	8.44e-08	2.37e-06	AJY24967.1	NA
CH72_1426	TDP-4-keto-6-deoxy-D-glucose transaminase family protein	cds-AJY21272.1	253.891	1.10028	2.14397	0.208049	5.28856	1.23e-07	3.34e-06	AJY21272.1	NA
CH72_133	Flp pilus assembly protein CpaB	cds-AJY22011.1	181.683	1.08852	2.12655	0.286222	3.80304	0.00014293	0.00166828	AJY22011.1	NA
CH72_1728	uracil-xanthine permease family protein	cds-AJY20578.1	921.123	1.08627	2.12325	0.246636	4.40435	1.06e-05	0.00017723	AJY20578.1	NA
CH72_559	putative transmembrane protein	cds-AJY20637.1	328.566	1.08214	2.11717	0.209527	5.16467	2.41e-07	6.07e-06	AJY20637.1	NA
CH72_3848	cation diffusion facilitator transporter family protein	cds-AJY24952.1	141.396	1.08209	2.1171	0.474482	2.28057	0.0225739	0.0837949	AJY24952.1	NA
CH72_5656	UTP--glucose-1-phosphate uridylyltransferase	cds-AJY26012.1	9932.04	1.08137	2.11605	0.431246	2.50756	0.0121569	0.0534968	AJY26012.1	[M] Cell wall/membrane/envelope biogenesis
CH72_514	acetyltransferase family protein	cds-AJY21315.1	270.87	1.07971	2.11361	0.209337	5.15778	2.5e-07	6.27e-06	AJY21315.1	NA
CH72_1533	lrgB-like family protein	cds-AJY23280.1	148.229	1.07499	2.10671	0.225268	4.77206	1.82e-06	3.7e-05	AJY23280.1	NA
CH72_3687	gluconate 2-dehydrogenase subunit 3 family protein	cds-AJY24962.1	277.346	1.07252	2.10311	0.239209	4.48364	7.34e-06	0.000128477	AJY24962.1	NA
CH72_3445	putative membrane protein	cds-AJY25182.1	143.468	1.07134	2.10139	0.240545	4.45381	8.44e-06	0.000143848	AJY25182.1	[S] Function unknown
CH72_2639	iclR helix-turn-helix domain protein	cds-AJY20475.1	3817.14	1.06831	2.09697	0.289277	3.69302	0.000221607	0.00237882	AJY20475.1	NA
CH72_2432	endonuclease III	cds-AJY23105.1	809.953	1.06633	2.0941	0.207274	5.14455	2.68e-07	6.7e-06	AJY23105.1	[L] Replication, recombination and repair
CH72_6690	plasmid stabilization system family protein	cds-AJY20354.1	954.532	1.06451	2.09146	0.224302	4.7459	2.08e-06	4.13e-05	AJY20354.1	NA
CH72_6610	tripartite ATP-independent periplasmic transporter, DctQ component family protein	cds-AJY26464.1	18.4083	1.05523	2.07805	0.451128	2.3391	0.0193305	0.0753427	AJY26464.1	NA
CH72_4884	glyoxalase-like domain protein	cds-AJY25371.1	393.228	1.0525	2.07413	0.493728	2.13175	0.0330274	0.110353	AJY25371.1	NA
CH72_124	AAA domain family protein	cds-AJY22364.1	676.463	1.05203	2.07345	0.170985	6.15277	7.61e-10	2.95e-08	AJY22364.1	NA
CH72_1846	hypothetical protein	cds-AJY21635.1	2615.32	1.04866	2.06861	0.367799	2.85117	0.00435581	0.0248232	AJY21635.1	[S] Function unknown
CH72_3772	aminotransferase class-III family protein	cds-AJY25486.1	269.108	1.0486	2.06852	0.398514	2.63127	0.00850653	0.0404508	AJY25486.1	NA
CH72_1429	putative helix-turn-helix domain protein	cds-AJY23194.1	228.169	1.04069	2.05722	0.294033	3.53937	0.000401081	0.00384521	AJY23194.1	NA
CH72_989	glu/Leu/Phe/Val dehydrogenase, dimerization domain protein	cds-AJY22618.1	5489.62	1.0322	2.04515	0.308663	3.34411	0.000825456	0.00671439	AJY22618.1	NA
CH72_1537	flagellar biosynthetic protein FliO	cds-AJY22299.1	22.7639	1.03098	2.04341	0.469363	2.19654	0.0280531	0.0984943	AJY22299.1	NA
CH72_3502	PIN domain protein	cds-AJY24971.1	1435.1	1.02607	2.03648	0.267126	3.84116	0.000122456	0.00146857	AJY24971.1	NA
CH72_2651	FeS assembly protein IscX	cds-AJY23145.1	887.662	1.02267	2.03167	0.34134	2.99605	0.00273505	0.0174723	AJY23145.1	[O] Posttranslational modification, protein turnover, chaperones
CH72_680	hypothetical protein	cds-AJY23429.1	1204.17	1.02213	2.03092	0.288533	3.54251	0.000396335	0.00380528	AJY23429.1	[S] Function unknown
CH72_1749	aldehyde dehydrogenase family protein	cds-AJY20407.1	6987.42	1.02011	2.02807	0.311202	3.27797	0.00104558	0.00815003	AJY20407.1	NA
CH72_200	hypothetical protein	cds-AJY22112.1	1118.98	1.01745	2.02434	0.218749	4.65124	3.3e-06	6.24e-05	AJY22112.1	[S] Function unknown
CH72_1667	hypothetical protein	cds-AJY21280.1	7172.4	1.01617	2.02255	0.200798	5.06066	4.18e-07	1e-05	AJY21280.1	[S] Function unknown
CH72_5649	3-deoxy-8-phosphooctulonate synthase	cds-AJY26377.1	643.401	1.00897	2.01247	0.380211	2.65371	0.00796131	0.0386521	AJY26377.1	NA
CH72_5333	putative membrane protein	cds-AJY25790.1	258.282	1.00707	2.00982	0.203104	4.95837	7.11e-07	1.62e-05	AJY25790.1	[S] Function unknown
CH72_2150	binding--dependent transport system inner membrane component family protein	cds-AJY22146.1	133.027	1.0066	2.00916	0.31938	3.15171	0.00162315	0.0116539	AJY22146.1	NA
CH72_2190	hypothetical protein	cds-AJY22499.1	8048.6	1.00614	2.00853	0.218254	4.60994	4.03e-06	7.51e-05	AJY22499.1	[S] Function unknown
CH72_5640	polysaccharide biosynthesis/export family protein	cds-AJY26662.1	5197.21	1.00379	2.00526	0.348364	2.88144	0.00395867	0.0231648	AJY26662.1	NA
CH72_1607	peptide deformylase	cds-AJY21254.1	5105.86	1.00228	2.00316	0.266414	3.7621	0.000168494	0.00191213	AJY21254.1	[J] Translation, ribosomal structure and biogenesis
CH72_5851	hsp20/alpha crystallin family protein	cds-AJY26652.1	208.131	0.993622	1.99118	0.495783	2.00415	0.0450543	0.137836	AJY26652.1	NA
CH72_256	glutamine--tRNA ligase	cds-AJY21378.1	15825.9	0.993185	1.99057	0.197391	5.03156	4.86e-07	1.16e-05	AJY21378.1	NA
CH72_2681	FKBP-type peptidyl-prolyl cis-trans isomerase family protein	cds-AJY20870.1	14769.9	0.989541	1.98555	0.174952	5.65608	1.55e-08	4.95e-07	AJY20870.1	NA
CH72_4774	short chain dehydrogenase family protein	cds-AJY24809.1	86.6376	0.98934	1.98528	0.300961	3.28727	0.00101165	0.0079619	AJY24809.1	NA
CH72_4573	helix-turn-helix family protein	cds-AJY23933.1	2095.8	0.988401	1.98399	0.409435	2.41406	0.0157758	0.0649838	AJY23933.1	NA
CH72_3159	phosphomethylpyrimidine kinase family protein	cds-AJY20779.1	328.851	0.987007	1.98207	0.362269	2.72452	0.00643957	0.0329682	AJY20779.1	NA
CH72_2974	hypothetical protein	cds-AJY23227.1	233.902	0.986176	1.98093	0.226195	4.35985	1.3e-05	0.000210949	AJY23227.1	[S] Function unknown
CH72_2863	polysaccharide deacetylase family protein	cds-AJY22802.1	1329.48	0.985779	1.98038	0.256564	3.84224	0.000121917	0.0014662	AJY22802.1	NA
CH72_5644	capsule polysaccharide biosynthesis family protein	cds-AJY26250.1	1127.6	0.978779	1.9708	0.404807	2.41789	0.0156108	0.0645674	AJY26250.1	NA
CH72_5732	hypothetical protein	cds-AJY26629.1	146.004	0.976453	1.96762	0.281271	3.47157	0.000517422	0.00467321	AJY26629.1	[S] Function unknown
CH72_4627	marR family protein	cds-AJY25812.1	1856.18	0.967006	1.95478	0.193094	5.00796	5.5e-07	1.3e-05	AJY25812.1	NA
CH72_3134	hypothetical protein	cds-AJY21591.1	7914.7	0.960419	1.94588	0.346085	2.7751	0.00551852	0.0293306	AJY21591.1	[S] Function unknown
CH72_2795	hypothetical protein	cds-AJY22697.1	507.241	0.957736	1.94226	0.221527	4.32333	1.54e-05	0.000244859	AJY22697.1	[S] Function unknown
CH72_4082	putative gP32	cds-AJY24687.1	831.818	0.951517	1.93391	0.247882	3.83859	0.000123742	0.00147859	AJY24687.1	NA
CH72_4223	TonB-dependent siderophore receptor family protein	cds-AJY24872.1	205.747	0.951011	1.93323	0.221695	4.28973	1.79e-05	0.000278897	AJY24872.1	NA
CH72_5047	transcriptional regulator, LysR family	cds-AJY24781.1	838.066	0.950393	1.9324	0.405825	2.34188	0.0191869	0.0748724	AJY24781.1	NA
CH72_6432	bacterial regulatory s, tetR family protein	cds-AJY26823.1	1165.21	0.94892	1.93043	0.237042	4.00318	6.25e-05	0.000820096	AJY26823.1	NA
CH72_4129	glyoxalase-like domain protein	cds-AJY24827.1	121.353	0.946594	1.92732	0.444955	2.12739	0.0333877	0.110976	AJY24827.1	NA
CH72_561	acetyltransferase domain protein	cds-AJY20666.1	168.747	0.943188	1.92277	0.299431	3.14994	0.00163305	0.0117122	AJY20666.1	NA
CH72_6689	hypothetical protein	cds-AJY20361.1	2855.16	0.941443	1.92045	0.298354	3.15546	0.00160248	0.0115817	AJY20361.1	[S] Function unknown
CH72_6012	ribbon-helix-helix, copG family protein	cds-AJY25990.1	164.562	0.941092	1.91998	0.296952	3.16917	0.00152877	0.0111598	AJY25990.1	NA
CH72_2869	hydroxyisourate hydrolase	cds-AJY22591.1	342.312	0.938308	1.91628	0.268098	3.49987	0.000465489	0.00431121	AJY22591.1	NA
CH72_2803	virB8 family protein	cds-AJY23077.1	27.0506	0.934636	1.91141	0.39525	2.36467	0.018046	0.0717021	AJY23077.1	NA
CH72_2110	snoaL-like domain protein	cds-AJY21858.1	3200.28	0.934138	1.91075	0.226151	4.1306	3.62e-05	0.000510598	AJY21858.1	NA
CH72_3957	hypothetical protein	cds-AJY25741.1	365.2	0.933303	1.90964	0.3615	2.58175	0.00983013	0.0451846	AJY25741.1	[S] Function unknown
CH72_4338	sugar (and other) transporter family protein	cds-AJY25598.1	97.0301	0.931029	1.90663	0.447094	2.0824	0.0373059	0.119862	AJY25598.1	NA
CH72_5815	methyl-accepting chemotaxis (MCP) signaling domain protein	cds-AJY26158.1	98.4461	0.929841	1.90507	0.267881	3.47109	0.000518344	0.00467507	AJY26158.1	NA
CH72_1082	UDP-3-O-[3-hydroxymyristoyl	cds-AJY20860.1	10037.7	0.929745	1.90494	0.162798	5.71102	1.12e-08	3.62e-07	AJY20860.1	NA
CH72_4662	hypothetical protein	cds-AJY24505.1	433.384	0.928543	1.90335	0.196118	4.73462	2.19e-06	4.33e-05	AJY24505.1	[S] Function unknown
CH72_458	FAD binding domain protein	cds-AJY21052.1	316.527	0.926067	1.90009	0.177386	5.22062	1.78e-07	4.63e-06	AJY21052.1	NA
CH72_5651	3-deoxy-D-manno-octulosonate cytidylyltransferase	cds-AJY26673.1	377.123	0.910139	1.87923	0.294134	3.0943	0.00197276	0.0137568	AJY26673.1	NA
CH72_4245	fic/DOC family protein	cds-AJY24716.1	1037.1	0.9101	1.87918	0.204131	4.45841	8.26e-06	0.000141534	AJY24716.1	NA
CH72_3807	bacterial regulatory s, crp family protein	cds-AJY23638.1	4735.89	0.906565	1.87458	0.320444	2.82909	0.00466803	0.0260804	AJY23638.1	NA
CH72_2248	ABC transporter family protein	cds-AJY23251.1	2145.27	0.90644	1.87441	0.254069	3.5677	0.000360133	0.00355143	AJY23251.1	NA
CH72_1712	hypothetical protein	cds-AJY22984.1	177.317	0.906062	1.87392	0.386562	2.3439	0.0190834	0.0746465	AJY22984.1	[S] Function unknown
CH72_963	hypothetical protein	cds-AJY20490.1	1541.64	0.905031	1.87258	0.287793	3.14472	0.00166244	0.011905	AJY20490.1	[S] Function unknown
CH72_3013	phosphate transporter family protein	cds-AJY21107.1	1534.43	0.901902	1.86853	0.249472	3.61525	0.000300063	0.00305629	AJY21107.1	NA
CH72_5646	glycosyl transferases group 1 family protein	cds-AJY26561.1	912.635	0.899986	1.86605	0.367947	2.44597	0.0144463	0.0607544	AJY26561.1	NA
CH72_4590	aspartyl/Asparaginyl beta-hydroxylase family protein	cds-AJY24103.1	807.841	0.899305	1.86517	0.224688	4.00246	6.27e-05	0.000820129	AJY24103.1	NA
CH72_2561	hemin uptake hemP family protein	cds-AJY21664.1	636.405	0.897681	1.86307	0.257797	3.48212	0.000497461	0.00456855	AJY21664.1	NA
CH72_999	hypothetical protein	cds-AJY22920.1	930.972	0.896027	1.86093	0.199441	4.4927	7.03e-06	0.000124121	AJY22920.1	[S] Function unknown
CH72_2001	7-cyano-7-deazaguanine reductase	cds-AJY21827.1	2442.42	0.89425	1.85864	0.206685	4.32662	1.51e-05	0.000241818	AJY21827.1	[J] Translation, ribosomal structure and biogenesis
CH72_4630	rieske [2Fe-2S	cds-AJY25005.1	38.3836	0.893236	1.85734	0.417007	2.14202	0.032192	0.10821	AJY25005.1	NA
CH72_5830	TonB-dependent siderophore receptor family protein	cds-AJY26499.1	331.47	0.882396	1.84343	0.220476	4.00222	6.27e-05	0.000820129	AJY26499.1	NA
CH72_5647	glycosyl transferases group 1 family protein	cds-AJY26245.1	739.84	0.881653	1.84249	0.393647	2.23971	0.02511	0.0909105	AJY26245.1	NA
CH72_690	RelA/SpoT family protein	cds-AJY21715.1	27739.6	0.880843	1.84145	0.200555	4.39203	1.12e-05	0.00018582	AJY21715.1	NA
CH72_1662	hypothetical protein	cds-AJY20903.1	623.023	0.878124	1.83798	0.270962	3.24076	0.0011921	0.0090241	AJY20903.1	[S] Function unknown
CH72_5353	amidinotransferase family protein	cds-AJY23807.1	220.669	0.87601	1.83529	0.255588	3.42743	0.000609324	0.00531272	AJY23807.1	NA
CH72_2556	excinuclease ABC subunit B	cds-AJY21338.1	9780	0.875314	1.83441	0.20717	4.2251	2.39e-05	0.000353815	AJY21338.1	[L] Replication, recombination and repair
CH72_1771	gram-negative porin family protein	cds-AJY21076.1	1751.4	0.873176	1.83169	0.269177	3.24388	0.00117915	0.00894676	AJY21076.1	NA
CH72_496	bacterial regulatory s, gntR family protein	cds-AJY23426.1	2491.66	0.867957	1.82508	0.293876	2.95347	0.00314219	0.0194471	AJY23426.1	NA
CH72_613	cysteine synthase B	cds-AJY21665.1	3053.2	0.867229	1.82416	0.164345	5.27688	1.31e-07	3.53e-06	AJY21665.1	NA
CH72_2219	isocitrate dehydrogenase, NADP-dependent	cds-AJY22316.1	11118	0.864584	1.82081	0.250182	3.45581	0.000548632	0.00487231	AJY22316.1	NA
CH72_3815	hypothetical protein	cds-AJY24701.1	7864.84	0.863322	1.81922	0.352235	2.45098	0.0142466	0.0601463	AJY24701.1	[S] Function unknown
CH72_6312	adenylate and Guanylate cyclase catalytic domain protein	cds-AJY26811.1	1242.6	0.863263	1.81915	0.202679	4.25927	2.05e-05	0.000312322	AJY26811.1	NA
CH72_2075	transglycosylase family protein	cds-AJY20699.1	5048.8	0.859964	1.81499	0.154531	5.56498	2.62e-08	7.98e-07	AJY20699.1	NA
CH72_5739	his Kinase A domain protein	cds-AJY26200.1	175.633	0.859708	1.81467	0.299463	2.87083	0.00409398	0.0237865	AJY26200.1	NA
CH72_3849	zinc-binding alcohol dehydrogenase family protein	cds-AJY24911.1	5102.55	0.85888	1.81363	0.283932	3.02495	0.00248672	0.0164144	AJY24911.1	[R] General function prediction only
CH72_1962	hypothetical protein	cds-AJY20847.1	1607.18	0.857812	1.81229	0.241537	3.55147	0.000383084	0.0037107	AJY20847.1	[S] Function unknown
CH72_1671	flagellar hook-length control FliK family protein	cds-AJY22939.1	159.187	0.85684	1.81107	0.339218	2.52593	0.0115392	0.051292	AJY22939.1	NA
CH72_3244	citrate transporter family protein	cds-AJY21623.1	35.3456	0.856415	1.81053	0.363499	2.35603	0.0184714	0.0730719	AJY21623.1	NA
CH72_1934	P-loop ATPase family protein	cds-AJY21230.1	4823.36	0.855439	1.80931	0.197148	4.33907	1.43e-05	0.000229646	AJY21230.1	NA
CH72_3155	CBS domain protein	cds-AJY21268.1	561.826	0.853484	1.80686	0.222222	3.84068	0.000122696	0.00146877	AJY21268.1	NA
CH72_191	FAD dependent oxidoreductase family protein	cds-AJY21448.1	4634.72	0.85117	1.80396	0.249514	3.41132	0.000646503	0.00552651	AJY21448.1	NA
CH72_2340	ABC transporter family protein	cds-AJY22571.1	915.2	0.851102	1.80388	0.232196	3.66544	0.00024691	0.0025993	AJY22571.1	NA
CH72_3773	methylmalonate-semialdehyde dehydrogenase	cds-AJY24077.1	786.323	0.850697	1.80337	0.233235	3.64738	0.000264924	0.00277556	AJY24077.1	NA
CH72_2798	transposase DDE domain protein	cds-AJY20468.1	213.552	0.849275	1.8016	0.290263	2.92588	0.00343484	0.0207485	AJY20468.1	NA
CH72_5231	multicopper oxidase family protein	cds-AJY25528.1	1847.81	0.847812	1.79977	0.233753	3.62696	0.000286777	0.00294736	AJY25528.1	NA
CH72_2759	peptide deformylase	cds-AJY21729.1	1582.19	0.846624	1.79829	0.216121	3.91736	8.95e-05	0.00112082	AJY21729.1	[J] Translation, ribosomal structure and biogenesis
CH72_605	electron transfer flavoFAD-binding domain protein	cds-AJY22654.1	11415.2	0.84513	1.79643	0.198252	4.26292	2.02e-05	0.000308451	AJY22654.1	NA
CH72_4030	bacterial regulatory helix-turn-helix, lysR family protein	cds-AJY25784.1	138.319	0.844803	1.79602	0.312521	2.70319	0.00686784	0.0346461	AJY25784.1	NA
CH72_2865	allantoicase	cds-AJY20785.1	1122.01	0.844659	1.79584	0.216519	3.90109	9.58e-05	0.00118982	AJY20785.1	[F] Nucleotide transport and metabolism
CH72_3079	phosphoribosyl transferase domain protein	cds-AJY21717.1	2881.3	0.843249	1.79409	0.221296	3.8105	0.000138687	0.00163038	AJY21717.1	NA
CH72_3888	molybdopterin-binding domain of aldehyde dehydrogenase family protein	cds-AJY23653.1	995.776	0.840191	1.79029	0.353298	2.37814	0.0174003	0.0696439	AJY23653.1	NA
CH72_3804	hypothetical protein	cds-AJY24021.1	8609.05	0.839898	1.78992	0.228055	3.68287	0.000230625	0.00244753	AJY24021.1	[S] Function unknown
CH72_3133	hypothetical protein	cds-AJY22730.1	448.622	0.836231	1.78538	0.350664	2.38471	0.0170928	0.0686649	AJY22730.1	[S] Function unknown
CH72_6477	hypothetical protein	cds-AJY25966.1	177.323	0.831301	1.77929	0.197651	4.2059	2.6e-05	0.00038341	AJY25966.1	[S] Function unknown
CH72_6009	hypothetical protein	cds-AJY26669.1	46.1812	0.830949	1.77886	0.33651	2.46931	0.0135373	0.0578604	AJY26669.1	[S] Function unknown
CH72_606	electron transfer flavodomain protein	cds-AJY22806.1	9784.19	0.829822	1.77747	0.292111	2.84077	0.00450045	0.0253824	AJY22806.1	NA
CH72_1144	glutamyl-tRNA reductase	cds-AJY20665.1	8687.55	0.827915	1.77512	0.16212	5.10682	3.28e-07	8.1e-06	AJY20665.1	[H] Coenzyme transport and metabolism
CH72_5528	hypothetical protein	cds-AJY25213.1	225.768	0.826839	1.77379	0.247126	3.34582	0.000820409	0.00670582	AJY25213.1	[S] Function unknown
CH72_3297	tRNA threonylcarbamoyl adenosine modification protein TsaD	cds-AJY25779.1	1227.22	0.826805	1.77375	0.234154	3.53103	0.000413945	0.00394543	AJY25779.1	NA
CH72_1691	AAA domain family protein	cds-AJY22282.1	2999.51	0.826758	1.77369	0.302412	2.73388	0.00625933	0.0322979	AJY22282.1	NA
CH72_1623	rod shape-determining protein MreD	cds-AJY23517.1	687.956	0.826222	1.77304	0.212657	3.88523	0.000102232	0.00126067	AJY23517.1	[M] Cell wall/membrane/envelope biogenesis
CH72_1262	delta-aminolevulinic acid dehydratase family protein	cds-AJY22201.1	11390.8	0.825489	1.77214	0.201364	4.09949	4.14e-05	0.000574413	AJY22201.1	NA
CH72_382	sugar (and other) transporter family protein	cds-AJY22052.1	1116.09	0.825103	1.77166	0.360835	2.28665	0.0222165	0.0828909	AJY22052.1	NA
CH72_3501	antidote-toxin recognition MazE family protein	cds-AJY24321.1	920.9	0.824823	1.77132	0.250622	3.2911	0.00099796	0.00786359	AJY24321.1	NA
CH72_6673	protein traJ	cds-AJY20340.1	261.382	0.823643	1.76987	0.27186	3.02966	0.00244828	0.0162439	AJY20340.1	NA
CH72_1661	phytanoyl-CoA dioxygenase family protein	cds-AJY21344.1	8009.76	0.821516	1.76726	0.193508	4.2454	2.18e-05	0.00032998	AJY21344.1	NA
CH72_4773	dienelactone hydrolase family protein	cds-AJY24472.1	68.8673	0.820417	1.76592	0.297691	2.75594	0.00585246	0.0308054	AJY24472.1	NA
CH72_5050	hypothetical protein	cds-AJY25076.1	490.767	0.82034	1.76582	0.220095	3.72721	0.000193608	0.00213785	AJY25076.1	[S] Function unknown
CH72_4901	outer membrane porin, OprD family protein	cds-AJY25030.1	477.253	0.819567	1.76488	0.318508	2.57314	0.0100779	0.0460826	AJY25030.1	NA
CH72_24	hypothetical protein	cds-AJY20456.1	749.579	0.818797	1.76393	0.337108	2.42888	0.0151454	0.0629264	AJY20456.1	[S] Function unknown
CH72_924	prevent-host-death family protein	cds-AJY20386.1	545.248	0.818188	1.76319	0.315402	2.59411	0.00948349	0.0440411	AJY20386.1	NA
CH72_1687	ferredoxin--NADP reductase	cds-AJY20771.1	9648.03	0.817832	1.76275	0.193131	4.2346	2.29e-05	0.000343066	AJY20771.1	NA
CH72_691	DNA-directed RNA polymerase, omega subunit	cds-AJY21140.1	4329.4	0.817052	1.7618	0.20672	3.95245	7.74e-05	0.000989301	AJY21140.1	NA
CH72_2513	NADH-quinone oxidoreductase, B subunit	cds-AJY23196.1	3521.47	0.815104	1.75942	0.21214	3.84229	0.000121893	0.0014662	AJY23196.1	NA
CH72_5652	sugar isomerase, KpsF/GutQ family protein	cds-AJY26247.1	1490.59	0.814973	1.75927	0.304136	2.67963	0.00737035	0.0364689	AJY26247.1	NA
CH72_6528	bacterial regulatory helix-turn-helix, lysR family protein	cds-AJY26472.1	606.757	0.814961	1.75925	0.23443	3.47635	0.00050829	0.00460981	AJY26472.1	NA
CH72_2138	putative purine permease ygfU	cds-AJY20504.1	355.945	0.811617	1.75518	0.31219	2.59975	0.00932911	0.0434474	AJY20504.1	NA
CH72_82	bacterial regulatory s, gntR family protein	cds-AJY23216.1	306.216	0.811577	1.75513	0.189352	4.28607	1.82e-05	0.000282187	AJY23216.1	NA
CH72_6011	hypothetical protein	cds-AJY26314.1	328.156	0.810928	1.75434	0.240101	3.37744	0.000731632	0.0060796	AJY26314.1	[S] Function unknown
CH72_2650	ferredoxin, 2Fe-2S type, ISC system	cds-AJY23042.1	1617.95	0.810763	1.75414	0.379142	2.13841	0.0324831	0.109077	AJY23042.1	NA
CH72_1715	flagella basal body P-ring formation protein FlgA	cds-AJY22720.1	249.792	0.810605	1.75395	0.270743	2.99401	0.0027534	0.0175724	AJY22720.1	NA
CH72_2835	DSBA-like thioredoxin domain protein	cds-AJY20685.1	98.7066	0.809207	1.75225	0.284764	2.84168	0.0044877	0.0253323	AJY20685.1	NA
CH72_376	lysM domain protein	cds-AJY20547.1	5691.16	0.805742	1.74805	0.198077	4.06782	4.75e-05	0.000650073	AJY20547.1	NA
CH72_2868	cytochrome c family protein	cds-AJY23234.1	947.814	0.805614	1.74789	0.27604	2.91847	0.0035175	0.0211502	AJY23234.1	NA
CH72_4392	winged helix DNA-binding domain protein	cds-AJY24018.1	179.6	0.801274	1.74264	0.379529	2.11124	0.0347521	0.113823	AJY24018.1	NA
CH72_2783	SsrA-binding protein	cds-AJY23125.1	4300.92	0.800539	1.74175	0.176981	4.52329	6.09e-06	0.000109827	AJY23125.1	[O] Posttranslational modification, protein turnover, chaperones
CH72_1238	glutamine amidotransferases class-II family protein	cds-AJY20668.1	64322	0.795934	1.7362	0.360649	2.20695	0.0273176	0.096742	AJY20668.1	NA
CH72_2175	thiF family protein	cds-AJY21704.1	1326.89	0.792621	1.73222	0.206525	3.83789	0.000124096	0.00148011	AJY21704.1	NA
CH72_2550	hypothetical protein	cds-AJY23003.1	6435.17	0.792089	1.73158	0.403217	1.96442	0.0494814	0.148218	AJY23003.1	[S] Function unknown
CH72_2829	replication initiator A family protein	cds-AJY21461.1	76.057	0.791975	1.73144	0.3002	2.63816	0.00833572	0.0398994	AJY21461.1	NA
CH72_2114	azlC family protein	cds-AJY20553.1	1365.32	0.785708	1.72394	0.242774	3.23637	0.00121059	0.00915353	AJY20553.1	NA
CH72_6523	bacterial regulatory helix-turn-helix, lysR family protein	cds-AJY26165.1	171.061	0.785437	1.72361	0.291656	2.69303	0.0070806	0.0354463	AJY26165.1	NA
CH72_1994	sugar (and other) transporter family protein	cds-AJY20377.1	2525.25	0.784203	1.72214	0.275868	2.84268	0.00447362	0.0252947	AJY20377.1	NA
CH72_1237	glutamate synthase, NADH/NADPH, small subunit domain protein	cds-AJY22938.1	17086.6	0.782416	1.72001	0.317252	2.46623	0.0136543	0.0582846	AJY22938.1	NA
CH72_2236	fatty acid desaturase family protein	cds-AJY22358.1	27427.9	0.7821	1.71963	0.198389	3.94225	8.07e-05	0.00102235	AJY22358.1	NA
CH72_2934	transcriptional regulator, XRE family	cds-AJY22812.1	2596.81	0.781093	1.71843	0.224588	3.47789	0.000505379	0.00459614	AJY22812.1	NA
CH72_4983	malate synthase G	cds-AJY25196.1	14159.2	0.780204	1.71737	0.359884	2.16793	0.030164	0.103056	AJY25196.1	NA
CH72_2541	cobalt uptake substrate-specific transmembrane region family protein	cds-AJY21582.1	2348.59	0.779845	1.71695	0.221581	3.51945	0.000432444	0.00406845	AJY21582.1	NA
CH72_2874	hypothetical protein	cds-AJY23566.1	10934.3	0.779739	1.71682	0.211655	3.68401	0.000229593	0.00244055	AJY23566.1	[S] Function unknown
CH72_2247	branched-chain amino acid transport system / permease component family protein	cds-AJY22286.1	1161.5	0.779574	1.71662	0.272849	2.85716	0.00427453	0.0245523	AJY22286.1	NA
CH72_925	PIN domain protein	cds-AJY21349.1	385.18	0.778936	1.71586	0.314691	2.47524	0.0133145	0.0570572	AJY21349.1	NA
CH72_6644	AMP-binding enzyme family protein	cds-AJY26354.1	1707.96	0.777122	1.71371	0.250036	3.10804	0.00188332	0.0132602	AJY26354.1	NA
CH72_2009	2-polyprenylphenol 6-hydroxylase	cds-AJY21326.1	3648.22	0.776873	1.71341	0.209883	3.70147	0.000214358	0.00233547	AJY21326.1	[C] Energy production and conversion
CH72_2241	ribosomal protein L28	cds-AJY21659.1	18675.4	0.775837	1.71218	0.206795	3.75172	0.000175626	0.00197255	AJY21659.1	NA
CH72_2174	pyridoxamine 5'-phosphate oxidase	cds-AJY21218.1	4374.05	0.774372	1.71045	0.219584	3.52655	0.000421018	0.0039954	AJY21218.1	[H] Coenzyme transport and metabolism
CH72_372	carbamoyl-phosphate synthase, large subunit	cds-AJY21438.1	9265.3	0.771934	1.70756	0.180816	4.26918	1.96e-05	0.000301572	AJY21438.1	NA
CH72_2617	fatty acid hydroxylase superfamily protein	cds-AJY20706.1	2696.49	0.771917	1.70754	0.177806	4.34135	1.42e-05	0.000227832	AJY20706.1	NA
CH72_3046	ribosomal protein L31	cds-AJY21523.1	11333.1	0.771794	1.70739	0.194224	3.97373	7.08e-05	0.000913814	AJY21523.1	NA
CH72_1145	peptide chain release factor 1	cds-AJY22488.1	1389.77	0.77152	1.70707	0.222924	3.46091	0.000538357	0.00482029	AJY22488.1	[J] Translation, ribosomal structure and biogenesis
CH72_789	xanthomonalisin	cds-AJY22271.1	2934.4	0.771471	1.70701	0.170678	4.52005	6.18e-06	0.000111219	AJY22271.1	NA
CH72_5487	transposase, Mutator family protein	cds-AJY25628.1	395.954	0.770007	1.70528	0.18446	4.17439	2.99e-05	0.000430203	AJY25628.1	NA
CH72_4783	hypothetical protein	cds-AJY25493.1	728.916	0.769293	1.70443	0.336353	2.28716	0.0221864	0.082826	AJY25493.1	[S] Function unknown
CH72_590	exonuclease family protein	cds-AJY20589.1	1722.8	0.768812	1.70387	0.153131	5.02062	5.15e-07	1.22e-05	AJY20589.1	NA
CH72_2337	gram-negative porin family protein	cds-AJY20427.1	5711.11	0.766258	1.70085	0.363566	2.10762	0.0350641	0.114513	AJY20427.1	NA
CH72_3031	bacterial-like globin family protein	cds-AJY22931.1	1729.35	0.764886	1.69924	0.22356	3.4214	0.000623007	0.00538186	AJY22931.1	NA
CH72_2249	ABC transporter family protein	cds-AJY22463.1	2173.24	0.762918	1.69692	0.251554	3.03281	0.00242286	0.0161393	AJY22463.1	NA
CH72_5230	outer membrane efflux family protein	cds-AJY23963.1	637.503	0.762507	1.69644	0.236497	3.22418	0.00126336	0.00950858	AJY23963.1	NA
CH72_5273	RES domain protein	cds-AJY25467.1	258.966	0.76123	1.69494	0.241374	3.15374	0.00161193	0.0116129	AJY25467.1	NA
CH72_2674	tryptophan--tRNA ligase	cds-AJY20815.1	6679.4	0.760805	1.69444	0.186931	4.06997	4.7e-05	0.00064545	AJY20815.1	NA
CH72_6572	hypothetical protein	cds-AJY26083.1	70.9018	0.760555	1.69414	0.341292	2.22846	0.0258499	0.0928497	AJY26083.1	[S] Function unknown
CH72_2002	threonine ammonia-lyase, biosynthetic	cds-AJY20571.1	5793.23	0.759686	1.69312	0.205444	3.69777	0.000217498	0.00234625	AJY20571.1	NA
CH72_2515	NADH dehydrogenase (quinone), D subunit	cds-AJY20676.1	10853.9	0.756317	1.68917	0.221592	3.41311	0.000642264	0.00550464	AJY20676.1	NA
CH72_1731	chromate transporter family protein	cds-AJY22492.1	110.241	0.755285	1.68796	0.253527	2.97911	0.00289087	0.0182013	AJY22492.1	NA
CH72_4668	bacterial regulatory s, tetR family protein	cds-AJY24854.1	3256.58	0.753691	1.6861	0.21565	3.49497	0.00047412	0.00438494	AJY24854.1	NA
CH72_602	radical SAM superfamily protein	cds-AJY22620.1	1452.42	0.753518	1.6859	0.248619	3.03082	0.00243893	0.0162133	AJY22620.1	NA
CH72_2417	DNA-deoxyinosine glycosylase	cds-AJY22774.1	1184.38	0.752704	1.68495	0.310338	2.42543	0.0152903	0.0634883	AJY22774.1	NA
CH72_761	undecaprenyl-diphosphatase UppP	cds-AJY22605.1	1186.09	0.751254	1.68326	0.239969	3.13062	0.00174436	0.0124018	AJY22605.1	NA
CH72_4863	hypothetical protein	cds-AJY24010.1	291.173	0.749568	1.68129	0.279594	2.68092	0.00734208	0.0363936	AJY24010.1	[S] Function unknown
CH72_207	bacterial regulatory helix-turn-helix, lysR family protein	cds-AJY22138.1	2746.62	0.749458	1.68116	0.205782	3.642	0.000270527	0.00281176	AJY22138.1	NA
CH72_2341	amino ABC transporter, permease, 3-TM region, His/Glu/Gln/Arg/opine family domain protein	cds-AJY22279.1	488.879	0.746651	1.67789	0.228284	3.27071	0.00107277	0.00829335	AJY22279.1	NA
CH72_2419	putative membrane protein	cds-AJY20422.1	724.402	0.743507	1.67424	0.165894	4.48181	7.4e-06	0.000128765	AJY20422.1	[S] Function unknown
CH72_4222	arc-like DNA binding domain protein	cds-AJY25140.1	160.6	0.743062	1.67372	0.358087	2.07509	0.0379783	0.12124	AJY25140.1	NA
CH72_1472	ATP synthase F1, epsilon subunit	cds-AJY22913.1	9102.49	0.742789	1.67341	0.215712	3.44343	0.000574376	0.00504158	AJY22913.1	NA
CH72_5228	hypothetical protein	cds-AJY25063.1	461.931	0.742117	1.67263	0.264198	2.80894	0.00497049	0.0273185	AJY25063.1	[S] Function unknown
CH72_829	secreted repeat of unknown function family protein	cds-AJY23034.1	586.973	0.742066	1.67257	0.29501	2.5154	0.0118899	0.0524629	AJY23034.1	NA
CH72_983	glutamine amidotransferases class-II family protein	cds-AJY21005.1	4231.91	0.741211	1.67158	0.209997	3.52963	0.000416144	0.00396062	AJY21005.1	NA
CH72_1603	bacterial regulatory helix-turn-helix, lysR family protein	cds-AJY20873.1	26750.2	0.740984	1.67132	0.280409	2.64251	0.00822932	0.0396801	AJY20873.1	NA
CH72_377	hydroxyacylglutathione hydrolase	cds-AJY21183.1	2726.82	0.740775	1.67107	0.179569	4.1253	3.7e-05	0.000520251	AJY21183.1	[R] General function prediction only
CH72_1568	DNA polymerase III, beta subunit	cds-AJY22074.1	19792.4	0.740353	1.67058	0.243392	3.04181	0.00235162	0.0157771	AJY22074.1	NA
CH72_2039	apolipoprotein N-acyltransferase	cds-AJY22528.1	888.186	0.740274	1.67049	0.225883	3.27725	0.00104824	0.00815003	AJY22528.1	[M] Cell wall/membrane/envelope biogenesis
CH72_1063	CNP1-like family protein	cds-AJY22212.1	2440.66	0.740116	1.67031	0.150031	4.93309	8.09e-07	1.82e-05	AJY22212.1	NA
CH72_3796	hypothetical protein	cds-AJY24633.1	525.714	0.739639	1.66976	0.237362	3.11607	0.00183276	0.01296	AJY24633.1	[S] Function unknown
CH72_3755	cyclic nucleotide-binding domain protein	cds-AJY23782.1	203.657	0.739226	1.66928	0.22291	3.31625	0.000912334	0.00729422	AJY23782.1	NA
CH72_1466	receptor ligand binding region family protein	cds-AJY20378.1	13440.9	0.733864	1.66309	0.24289	3.02138	0.00251626	0.0164942	AJY20378.1	NA
CH72_6488	beta-lactamase superfamily domain protein	cds-AJY26800.1	452.089	0.733717	1.66292	0.264732	2.77155	0.00557899	0.0296039	AJY26800.1	NA
CH72_2673	peptidase M50 family protein	cds-AJY20963.1	1571.61	0.733273	1.66241	0.2437	3.00892	0.00262181	0.016964	AJY20963.1	NA
CH72_3886	cytochrome c family protein	cds-AJY25308.1	168.308	0.732875	1.66195	0.361887	2.02515	0.0428521	0.132795	AJY25308.1	NA
CH72_4545	transcriptional repressor BetI	cds-AJY25708.1	322.12	0.732443	1.66145	0.261912	2.79653	0.00516551	0.0279304	AJY25708.1	NA
CH72_525	translation elongation factor P	cds-AJY21973.1	8541.19	0.73227	1.66125	0.161165	4.54361	5.53e-06	0.000100305	AJY21973.1	NA
CH72_6013	putative spermidine synthase	cds-AJY26599.1	376.79	0.732228	1.6612	0.258626	2.83122	0.00463705	0.025993	AJY26599.1	NA
CH72_136	flp/Fap pilin component family protein	cds-AJY21990.1	8730.66	0.730195	1.65886	0.19051	3.83284	0.00012667	0.00150806	AJY21990.1	NA
CH72_4845	coA-transferase III family protein	cds-AJY25472.1	42.8084	0.727562	1.65584	0.314175	2.31579	0.0205699	0.0788593	AJY25472.1	NA
CH72_2514	NADH dehydrogenase	cds-AJY21351.1	3157.59	0.726258	1.65434	0.209975	3.45878	0.000542637	0.00484085	AJY21351.1	NA
CH72_6606	bacterial regulatory s, gntR family protein	cds-AJY26531.1	1290.42	0.725601	1.65359	0.218132	3.32643	0.000879651	0.00706743	AJY26531.1	NA
CH72_3806	hypothetical protein	cds-AJY24251.1	7470.17	0.725274	1.65321	0.23224	3.12295	0.00179049	0.0127022	AJY24251.1	[S] Function unknown
CH72_6010	hypothetical protein	cds-AJY26563.1	133.714	0.722093	1.64957	0.290163	2.48857	0.0128257	0.055434	AJY26563.1	[S] Function unknown
CH72_290	hypothetical protein	cds-AJY22049.1	303.393	0.721048	1.64838	0.200621	3.59409	0.000325526	0.00328435	AJY22049.1	[S] Function unknown
CH72_2549	Cu(I)-responsive transcriptional regulator	cds-AJY22833.1	1009.98	0.720115	1.64731	0.163395	4.40721	1.05e-05	0.00017581	AJY22833.1	NA
CH72_4389	bacterial OB fold family protein	cds-AJY23684.1	352.304	0.71984	1.647	0.239224	3.00907	0.00262051	0.016964	AJY23684.1	NA
CH72_1829	P-aminobenzoate N-oxygenase AurF family protein	cds-AJY21062.1	11276.5	0.718952	1.64599	0.19887	3.6152	0.000300121	0.00305629	AJY21062.1	NA
CH72_1933	ATP-dependent protease La domain protein	cds-AJY21119.1	1688.62	0.718488	1.64546	0.214918	3.34308	0.000828532	0.00673105	AJY21119.1	NA
CH72_4123	putative DNA-binding protein	cds-AJY25146.1	397.564	0.716368	1.64304	0.32958	2.17358	0.0297371	0.101893	AJY25146.1	NA
CH72_6193	universal stress family protein	cds-AJY26140.1	10092.8	0.715719	1.6423	0.23033	3.10736	0.00188763	0.0132763	AJY26140.1	NA
CH72_2524	proton-translocating NADH-quinone oxidoreductase, chain M family protein	cds-AJY20429.1	5783.28	0.715581	1.64214	0.17744	4.03281	5.51e-05	0.000739535	AJY20429.1	NA
CH72_3850	bacterial regulatory s, crp family protein	cds-AJY23582.1	18133.4	0.715205	1.64172	0.311529	2.29579	0.0216881	0.0816832	AJY23582.1	NA
CH72_23	hypothetical protein	cds-AJY21761.1	63574.5	0.714718	1.64116	0.196327	3.64045	0.000272164	0.0028243	AJY21761.1	[S] Function unknown
CH72_3397	amidophosphoribosyltransferase	cds-AJY25156.1	19214.9	0.71429	1.64068	0.296721	2.40728	0.0160719	0.0655694	AJY25156.1	[F] Nucleotide transport and metabolism
CH72_516	hypothetical protein	cds-AJY20920.1	3315.74	0.713713	1.64002	0.212449	3.35945	0.000780981	0.00644875	AJY20920.1	[S] Function unknown
CH72_3639	hypothetical protein	cds-AJY25370.1	1254.33	0.713697	1.64	0.252108	2.83092	0.00464142	0.025993	AJY25370.1	[S] Function unknown
CH72_3052	DNA polymerase III, subunit gamma and tau	cds-AJY23068.1	5751.02	0.71244	1.63857	0.153208	4.65015	3.32e-06	6.26e-05	AJY23068.1	NA
CH72_3357	succinate dehydrogenase and fumarate reductase iron-sulfur family protein	cds-AJY25672.1	5681.48	0.709795	1.63557	0.191897	3.69884	0.000216587	0.00234416	AJY25672.1	NA
CH72_2315	HAD hydrolase, IA, variant 3 family protein	cds-AJY21622.1	657.217	0.708163	1.63372	0.192696	3.67503	0.000237823	0.00251577	AJY21622.1	NA
CH72_5912	bacterial regulatory s, tetR family protein	cds-AJY26581.1	986.889	0.70801	1.63355	0.222163	3.18689	0.00143811	0.0106284	AJY26581.1	NA
CH72_165	hypothetical protein	cds-AJY21863.1	1917.3	0.705693	1.63093	0.166954	4.22686	2.37e-05	0.000352664	AJY21863.1	[S] Function unknown
CH72_5274	hypothetical protein	cds-AJY24644.1	594.989	0.705233	1.63041	0.295232	2.38874	0.0169061	0.068082	AJY24644.1	[S] Function unknown
CH72_5645	bacterial transferase hexapeptide family protein	cds-AJY26054.1	571.416	0.704514	1.6296	0.349476	2.01592	0.0438087	0.135056	AJY26054.1	NA
CH72_3636	polyphosphate kinase 2	cds-AJY24003.1	3190.89	0.703893	1.62889	0.175312	4.01509	5.94e-05	0.000789246	AJY24003.1	NA
CH72_1059	phosphoribosyl transferase domain protein	cds-AJY21425.1	4335.07	0.703101	1.628	0.179824	3.90994	9.23e-05	0.00115144	AJY21425.1	NA
CH72_553	HAD hydrolase, IA, variant 1 family protein	cds-AJY22676.1	2301.06	0.702697	1.62754	0.203504	3.45298	0.000554422	0.00491252	AJY22676.1	NA
CH72_6511	AMP-binding enzyme family protein	cds-AJY26614.1	484.543	0.7014	1.62608	0.197561	3.55029	0.000384801	0.00372182	AJY26614.1	NA
CH72_4537	formaldehyde dehydrogenase, glutathione-independent	cds-AJY24384.1	118.284	0.699589	1.62404	0.221538	3.15787	0.00158924	0.0115242	AJY24384.1	NA
CH72_1204	twin arginine-targeting protein translocase TatB	cds-AJY20720.1	4922.13	0.696881	1.621	0.30334	2.29736	0.0215983	0.0814665	AJY20720.1	NA
CH72_2240	ribosomal protein L33	cds-AJY22020.1	2793.58	0.693487	1.61719	0.218167	3.1787	0.00147936	0.0108597	AJY22020.1	NA
CH72_3180	helix-turn-helix domain protein	cds-AJY23467.1	251.438	0.691874	1.61538	0.327176	2.11469	0.0344566	0.113321	AJY23467.1	NA
CH72_5625	phosphotransferase enzyme family protein	cds-AJY25729.1	915.716	0.690681	1.61405	0.224279	3.07957	0.00207303	0.0142886	AJY25729.1	NA
CH72_2772	outer membrane family protein	cds-AJY23192.1	7196.87	0.690481	1.61382	0.212837	3.24418	0.0011779	0.00894676	AJY23192.1	NA
CH72_5653	BNR repeat-like domain protein	cds-AJY26600.1	4349.51	0.690471	1.61381	0.299277	2.30713	0.0210475	0.0801739	AJY26600.1	NA
CH72_945	export membrane protein SecF	cds-AJY22532.1	2639.32	0.690324	1.61365	0.215466	3.20387	0.00135593	0.0100894	AJY22532.1	NA
CH72_3688	gluconate 2-dehydrogenase flavoprotein	cds-AJY24061.1	791.074	0.689666	1.61291	0.237376	2.90538	0.00366812	0.021828	AJY24061.1	NA
CH72_3053	DNA-binding protein, YbaB/EbfC family	cds-AJY21779.1	4300.51	0.689292	1.61249	0.205128	3.36031	0.000778558	0.00643686	AJY21779.1	NA
CH72_5733	hypothetical protein	cds-AJY25931.1	79.8582	0.688014	1.61106	0.297796	2.31035	0.0208686	0.0798173	AJY25931.1	[S] Function unknown
CH72_3275	cyclic peptide transporter family protein	cds-AJY23157.1	49.9931	0.687811	1.61084	0.344105	1.99884	0.0456256	0.139195	AJY23157.1	NA
CH72_716	sigma-54 interaction domain protein	cds-AJY21768.1	4868.51	0.687794	1.61082	0.17104	4.02125	5.79e-05	0.00077046	AJY21768.1	NA
CH72_556	molybdenum cofactor biosynthesis protein A	cds-AJY20978.1	1950.24	0.687155	1.6101	0.146876	4.67846	2.89e-06	5.57e-05	AJY20978.1	NA
CH72_1075	hypothetical protein	cds-AJY21178.1	7907.12	0.686812	1.60972	0.217439	3.15864	0.00158509	0.0115196	AJY21178.1	[S] Function unknown
CH72_2225	amino acid permease family protein	cds-AJY23358.1	665.028	0.686808	1.60972	0.246116	2.79059	0.00526122	0.0282845	AJY23358.1	NA
CH72_4079	diguanylate cyclase domain protein	cds-AJY25768.1	2011.35	0.686793	1.6097	0.203271	3.3787	0.000728294	0.00605955	AJY25768.1	NA
CH72_1830	bifunctional protein RfaE, domain II	cds-AJY20601.1	720.528	0.685514	1.60828	0.189024	3.6266	0.000287174	0.00294736	AJY20601.1	NA
CH72_201	YihY family inner membrane domain protein	cds-AJY21878.1	1961.29	0.684882	1.60757	0.179836	3.80837	0.000139885	0.00163566	AJY21878.1	NA
CH72_1757	glutamine-fructose-6-phosphate transaminase	cds-AJY22772.1	4692.67	0.684514	1.60716	0.228694	2.99314	0.0027612	0.0175905	AJY22772.1	NA
CH72_1610	peptidase M48 family protein	cds-AJY21867.1	4589.2	0.683023	1.6055	0.344671	1.98167	0.0475165	0.14348	AJY21867.1	NA
CH72_3292	ring hydroxylating alpha subunit family protein	cds-AJY24156.1	9232.22	0.682602	1.60503	0.179978	3.79269	0.000149022	0.00172098	AJY24156.1	NA
CH72_1924	aminoacyl-tRNA hydrolase	cds-AJY20448.1	362.511	0.681423	1.60372	0.251881	2.70533	0.00682356	0.0345024	AJY20448.1	NA
CH72_901	phosphoribosylformylglycinamidine cyclo-ligase	cds-AJY22786.1	9168.13	0.68076	1.60298	0.165996	4.10105	4.11e-05	0.000571765	AJY22786.1	[F] Nucleotide transport and metabolism
CH72_471	diguanylate cyclase domain protein	cds-AJY22375.1	3275.82	0.678441	1.60041	0.266441	2.54631	0.010887	0.0490625	AJY22375.1	NA
CH72_175	ribosomal protein L35	cds-AJY22679.1	16954.7	0.677675	1.59956	0.194919	3.4767	0.000507631	0.00460981	AJY22679.1	NA
CH72_472	HDOD domain protein	cds-AJY20935.1	982.394	0.676863	1.59866	0.24536	2.75866	0.00580395	0.0306239	AJY20935.1	NA
CH72_28	heme ABC exporter, ATP-binding protein CcmA	cds-AJY23562.1	1806.21	0.67493	1.59652	0.271917	2.48211	0.0130606	0.0561896	AJY23562.1	NA
CH72_535	hypothetical protein	cds-AJY23039.1	563.823	0.673111	1.59451	0.17667	3.80999	0.000138971	0.0016308	AJY23039.1	[S] Function unknown
CH72_1913	alternative sigma factor RpoH	cds-AJY23341.1	25341.7	0.671909	1.59318	0.300361	2.23701	0.0252859	0.0912747	AJY23341.1	NA
CH72_2400	hypothetical protein	cds-AJY21207.1	6707.29	0.670907	1.59207	0.20378	3.2923	0.0009937	0.00783946	AJY21207.1	[S] Function unknown
CH72_2682	FKBP-type peptidyl-prolyl cis-trans isomerases 2	cds-AJY22111.1	2311.11	0.67049	1.59161	0.19566	3.42681	0.000610706	0.00531769	AJY22111.1	NA
CH72_2189	ornithine carbamoyltransferase	cds-AJY22181.1	8483.97	0.669917	1.59098	0.190181	3.52251	0.000427473	0.00403327	AJY22181.1	[E] Amino acid transport and metabolism
CH72_3049	merR HTH regulatory family protein	cds-AJY21527.1	63.4068	0.669392	1.5904	0.33001	2.0284	0.0425191	0.132138	AJY21527.1	NA
CH72_5011	hypothetical protein	cds-AJY25388.1	971.338	0.667543	1.58837	0.193888	3.44294	0.000575429	0.00504406	AJY25388.1	[S] Function unknown
CH72_2780	phosphoenolpyruvate synthase	cds-AJY22264.1	18086.9	0.666808	1.58756	0.174672	3.81748	0.000134821	0.00159351	AJY22264.1	NA
CH72_2512	NADH-ubiquinone/plastoquinone oxidoreductase, chain 3 family protein	cds-AJY23533.1	4340.45	0.665944	1.58661	0.191393	3.47945	0.000502435	0.00458849	AJY23533.1	NA
CH72_533	signal peptidase I	cds-AJY22446.1	2893.41	0.665533	1.58615	0.192472	3.45782	0.000544573	0.00484492	AJY22446.1	[U] Intracellular trafficking, secretion, and vesicular transport
CH72_2834	bacterial regulatory s, tetR family protein	cds-AJY20964.1	3826.28	0.665387	1.58599	0.283131	2.35011	0.0187681	0.0738099	AJY20964.1	NA
CH72_3797	cytochrome c family protein	cds-AJY24224.1	218.367	0.664136	1.58462	0.224454	2.9589	0.0030874	0.0191805	AJY24224.1	NA
CH72_1096	cell division protein FtsL	cds-AJY21628.1	712.657	0.663283	1.58368	0.229124	2.89486	0.00379326	0.0224172	AJY21628.1	[D] Cell cycle control, cell division, chromosome partitioning
CH72_2995	glycosyl transferases group 1 family protein	cds-AJY21748.1	4979.71	0.66253	1.58286	0.158198	4.18798	2.81e-05	0.000410459	AJY21748.1	NA
CH72_2794	hypothetical protein	cds-AJY20897.1	1235.52	0.662519	1.58284	0.223429	2.96524	0.00302451	0.0188255	AJY20897.1	[S] Function unknown
CH72_5527	hypothetical protein	cds-AJY25523.1	1184.71	0.662249	1.58255	0.227328	2.91319	0.00357759	0.0214328	AJY25523.1	[S] Function unknown
CH72_203	hypothetical protein	cds-AJY23410.1	551.157	0.661665	1.58191	0.289054	2.28907	0.0220752	0.082552	AJY23410.1	[S] Function unknown
CH72_3140	binding--dependent transport system inner membrane component family protein	cds-AJY22583.1	227.087	0.661333	1.58154	0.269362	2.45519	0.0140812	0.0597173	AJY22583.1	NA
CH72_6592	hypothetical protein	cds-AJY26174.1	90.2394	0.658551	1.5785	0.258747	2.54516	0.0109228	0.0491565	AJY26174.1	[S] Function unknown
CH72_1689	endonuclease/Exonuclease/phosphatase family protein	cds-AJY22147.1	1196.6	0.657351	1.57718	0.294758	2.23013	0.0257385	0.0925006	AJY22147.1	NA
CH72_3622	hypothetical protein	cds-AJY23950.1	270.248	0.657091	1.5769	0.196471	3.34447	0.000824408	0.00671421	AJY23950.1	[S] Function unknown
CH72_2616	lactonase, 7-bladed beta-propeller family protein	cds-AJY23389.1	2870.21	0.656516	1.57627	0.164939	3.98035	6.88e-05	0.000890516	AJY23389.1	NA
CH72_601	TM2 domain protein	cds-AJY22690.1	600.254	0.654827	1.57443	0.238191	2.74917	0.00597472	0.0312729	AJY22690.1	NA
CH72_505	hypothetical protein	cds-AJY22224.1	254.786	0.653093	1.57254	0.238153	2.74233	0.00610045	0.0317282	AJY22224.1	[S] Function unknown
CH72_2796	putative dNA-binding protein	cds-AJY20508.1	591.051	0.649927	1.56909	0.226863	2.86485	0.00417213	0.0240909	AJY20508.1	NA
CH72_2562	hypothetical protein	cds-AJY22157.1	2241.74	0.649744	1.56889	0.139495	4.65785	3.2e-06	6.08e-05	AJY22157.1	[S] Function unknown
CH72_5210	bacterial regulatory helix-turn-helix, lysR family protein	cds-AJY25709.1	351.525	0.648616	1.56766	0.198779	3.26299	0.00110242	0.00848258	AJY25709.1	NA
CH72_513	helix-turn-helix family protein	cds-AJY23242.1	119.741	0.648405	1.56743	0.243434	2.66357	0.00773155	0.0378089	AJY23242.1	NA
CH72_1925	ribosomal protein L25, Ctc-form	cds-AJY22982.1	13499.3	0.64829	1.56731	0.203823	3.18065	0.00146946	0.0107991	AJY22982.1	NA
CH72_583	thymidylate synthase	cds-AJY22071.1	3274.89	0.648014	1.56701	0.146843	4.41298	1.02e-05	0.000172064	AJY22071.1	[F] Nucleotide transport and metabolism
CH72_1622	penicillin-binding protein 2	cds-AJY22196.1	1445.91	0.646854	1.56575	0.190012	3.40428	0.000663394	0.00564143	AJY22196.1	[D] Cell cycle control, cell division, chromosome partitioning
CH72_5349	iclR helix-turn-helix domain protein	cds-AJY25024.1	319.939	0.646195	1.56503	0.319718	2.02114	0.0432654	0.133759	AJY25024.1	NA
CH72_2779	kinase/pyrophosphorylase family protein	cds-AJY20992.1	2621.2	0.646019	1.56484	0.263732	2.44953	0.0143041	0.0603502	AJY20992.1	NA
CH72_1573	membrane protein insertase	cds-AJY20872.1	5983.49	0.645104	1.56385	0.189326	3.40737	0.000655931	0.0055925	AJY20872.1	NA
CH72_4143	hypothetical protein	cds-AJY24779.1	2164.2	0.645023	1.56376	0.186447	3.45955	0.000541073	0.00483348	AJY24779.1	[S] Function unknown
CH72_1926	ribose-phosphate diphosphokinase family protein	cds-AJY22843.1	14724.2	0.644973	1.56371	0.174632	3.69333	0.000221338	0.00237882	AJY22843.1	NA
CH72_1729	bacterial regulatory helix-turn-helix, lysR family protein	cds-AJY22465.1	321.965	0.644648	1.56336	0.211782	3.04391	0.00233522	0.0157153	AJY22465.1	NA
CH72_171	integration host factor, alpha subunit	cds-AJY20918.1	2266.54	0.643827	1.56247	0.163067	3.94823	7.87e-05	0.00100104	AJY20918.1	NA
CH72_1259	resB-like family protein	cds-AJY21757.1	4428.35	0.642781	1.56134	0.179365	3.58365	0.000338825	0.00338205	AJY21757.1	NA
CH72_1992	ecsC family protein	cds-AJY21754.1	1901.57	0.640883	1.55928	0.192404	3.33093	0.000865559	0.00697132	AJY21754.1	NA
CH72_2492	RDD family protein	cds-AJY22276.1	303.677	0.640854	1.55925	0.251855	2.54454	0.0109422	0.0492097	AJY22276.1	NA
CH72_4922	putative dioxygenase	cds-AJY24824.1	463.749	0.640504	1.55887	0.245329	2.6108	0.00903311	0.0423702	AJY24824.1	NA
CH72_1686	histidine kinase family protein	cds-AJY22498.1	3502.39	0.64022	1.55857	0.184039	3.47872	0.000503812	0.00459465	AJY22498.1	NA
CH72_2286	cell division ZapA family protein	cds-AJY22758.1	7057.3	0.639544	1.55784	0.22015	2.90504	0.00367205	0.021828	AJY22758.1	NA
CH72_3027	threonine synthase	cds-AJY20733.1	7673.97	0.639376	1.55766	0.175709	3.63884	0.000273865	0.00283297	AJY20733.1	[E] Amino acid transport and metabolism
CH72_6005	metA-pathway of phenol degradation family protein	cds-AJY26332.1	53.827	0.638772	1.557	0.319847	1.99712	0.0458122	0.139655	AJY26332.1	NA
CH72_2275	LPS export ABC transporter permease LptG	cds-AJY23550.1	1953.43	0.638597	1.55681	0.225486	2.83209	0.00462449	0.0259701	AJY23550.1	NA
CH72_632	phage integrase family protein	cds-AJY20718.1	4925.5	0.63844	1.55665	0.219857	2.90389	0.00368558	0.021828	AJY20718.1	NA
CH72_1621	rod shape-determining protein RodA	cds-AJY23163.1	1008	0.636629	1.55469	0.224901	2.83071	0.00464444	0.025993	AJY23163.1	NA
CH72_767	rhodanese-like domain protein	cds-AJY21853.1	1160.56	0.636154	1.55418	0.188995	3.36599	0.0007627	0.00631373	AJY21853.1	NA
CH72_3857	acetoacetyl-CoA reductase family protein	cds-AJY25221.1	6287.62	0.635999	1.55401	0.222854	2.85388	0.00431884	0.0247316	AJY25221.1	NA
CH72_939	bacterial regulatory helix-turn-helix, lysR family protein	cds-AJY22255.1	5527.35	0.635956	1.55397	0.226035	2.81352	0.00490018	0.0270391	AJY22255.1	NA
CH72_807	glycosyl transferases group 1 family protein	cds-AJY22172.1	12225.7	0.634706	1.55262	0.17956	3.53479	0.000408097	0.00390675	AJY22172.1	NA
CH72_3012	hypothetical protein	cds-AJY22385.1	1800.29	0.634345	1.55223	0.177042	3.58303	0.000339636	0.00338499	AJY22385.1	[S] Function unknown
CH72_1090	cell division protein FtsW	cds-AJY20703.1	3261.7	0.633826	1.55167	0.266293	2.38018	0.0173042	0.0693014	AJY20703.1	[D] Cell cycle control, cell division, chromosome partitioning
CH72_1412	ribosomal protein S21	cds-AJY23424.1	10880	0.633498	1.55132	0.218152	2.90394	0.00368505	0.021828	AJY23424.1	NA
CH72_1571	ribonuclease P family protein	cds-AJY22032.1	1397.6	0.63319	1.55099	0.177112	3.57509	0.000350105	0.00346298	AJY22032.1	NA
CH72_4449	major Facilitator Superfamily protein	cds-AJY25818.1	55.7557	0.632356	1.55009	0.28452	2.22253	0.0262472	0.0938649	AJY25818.1	NA
CH72_1880	tRNA (cytidine(34)-2'-O)-methyltransferase	cds-AJY23384.1	1131.4	0.631803	1.5495	0.18197	3.47201	0.00051657	0.00467321	AJY23384.1	NA
CH72_3805	hypothetical protein	cds-AJY24470.1	9187.88	0.630523	1.54813	0.232597	2.71079	0.00671233	0.034098	AJY24470.1	[S] Function unknown
CH72_721	hypothetical protein	cds-AJY20577.1	594.799	0.630357	1.54795	0.290159	2.17246	0.0298211	0.102128	AJY20577.1	[S] Function unknown
CH72_2801	bacterial conjugation TrbI-like family protein	cds-AJY21456.1	163.025	0.630325	1.54791	0.231284	2.72533	0.00642379	0.0329312	AJY21456.1	NA
CH72_3558	bacterial regulatory helix-turn-helix, lysR family protein	cds-AJY24748.1	457.239	0.629772	1.54732	0.200892	3.13488	0.00171924	0.0122498	AJY24748.1	NA
CH72_1283	30S ribosomal protein S17	cds-AJY21198.1	20811.7	0.629756	1.5473	0.178258	3.53283	0.000411131	0.00392432	AJY21198.1	NA
CH72_1080	preprotein translocase, SecA subunit	cds-AJY21919.1	20811.3	0.629334	1.54685	0.195151	3.22486	0.00126036	0.00949693	AJY21919.1	NA
CH72_2516	NADH-quinone oxidoreductase, E subunit	cds-AJY21656.1	4099.56	0.628859	1.54634	0.214427	2.93275	0.00335978	0.0204459	AJY21656.1	NA
CH72_1092	phospho-N-acetylmuramoyl-pentapeptide-transferase	cds-AJY21030.1	5560.42	0.626102	1.54339	0.261951	2.39015	0.0168416	0.0678815	AJY21030.1	[M] Cell wall/membrane/envelope biogenesis
CH72_2013	aspartate--tRNA ligase	cds-AJY21061.1	10606.5	0.626091	1.54338	0.207264	3.02074	0.0025216	0.0165114	AJY21061.1	NA
CH72_1305	transcription termination/antitermination factor NusG	cds-AJY22741.1	14974.2	0.625823	1.54309	0.218274	2.86714	0.00414201	0.0239923	AJY22741.1	NA
CH72_1236	hypothetical protein	cds-AJY23231.1	243.575	0.62547	1.54271	0.214909	2.9104	0.00360965	0.0215382	AJY23231.1	[S] Function unknown
CH72_1347	ftsX-like permease family protein	cds-AJY22029.1	518.039	0.625084	1.5423	0.192341	3.24988	0.00115455	0.00881116	AJY22029.1	NA
CH72_3856	hypothetical protein	cds-AJY25144.1	12606.4	0.624899	1.5421	0.227783	2.74339	0.00608082	0.0316764	AJY25144.1	[S] Function unknown
CH72_162	hypothetical protein	cds-AJY22033.1	10961.3	0.622444	1.53948	0.184113	3.38077	0.000722832	0.00603713	AJY22033.1	[S] Function unknown
CH72_978	ribosomal S9/S16 family protein	cds-AJY20579.1	9258.46	0.621846	1.53884	0.213597	2.91131	0.00359921	0.021523	AJY20579.1	NA
CH72_174	ribosomal protein L20	cds-AJY20369.1	13027.8	0.621319	1.53828	0.195793	3.17335	0.00150692	0.011025	AJY20369.1	NA
CH72_2310	4Fe-4S iron sulfur cluster binding s, NifH/frxC family protein	cds-AJY21892.1	3556.45	0.620816	1.53775	0.174506	3.55756	0.000374312	0.00364731	AJY21892.1	NA
CH72_686	transcription elongation factor GreB	cds-AJY21900.1	2116.09	0.620406	1.53731	0.141445	4.38619	1.15e-05	0.000189303	AJY21900.1	[K] Transcription
CH72_2718	hypothetical protein	cds-AJY22937.1	8656.83	0.619992	1.53687	0.216318	2.86611	0.00415548	0.0240372	AJY22937.1	[S] Function unknown
CH72_4876	prevent-host-death family protein	cds-AJY25354.1	617.97	0.618793	1.53559	0.22459	2.75521	0.0058654	0.0308487	AJY25354.1	NA
CH72_1067	ribosomal protein L21	cds-AJY22347.1	37062.4	0.617371	1.53408	0.160002	3.85852	0.000114076	0.00139104	AJY22347.1	NA
CH72_2797	hypothetical protein	cds-AJY22329.1	417.804	0.616476	1.53313	0.26603	2.31732	0.0204865	0.0787239	AJY22329.1	[S] Function unknown
CH72_4872	hypothetical protein	cds-AJY23992.1	256.84	0.614087	1.53059	0.281518	2.18134	0.0291581	0.100851	AJY23992.1	[S] Function unknown
CH72_1478	ATP synthase F0, C subunit	cds-AJY22301.1	9002.98	0.613978	1.53047	0.206827	2.96856	0.00299201	0.0186943	AJY22301.1	NA
CH72_2302	aspartate 1-decarboxylase	cds-AJY22386.1	1137.77	0.613448	1.52991	0.204503	2.99971	0.0027024	0.0173483	AJY22386.1	[H] Coenzyme transport and metabolism
CH72_685	hypothetical protein	cds-AJY22371.1	3514.68	0.613271	1.52972	0.223464	2.74438	0.00606248	0.0316306	AJY22371.1	[S] Function unknown
CH72_1209	phosphoribosyl-AMP cyclohydrolase family protein	cds-AJY21517.1	1898.09	0.612911	1.52934	0.166104	3.68991	0.000224332	0.00239629	AJY21517.1	NA
CH72_2209	hypothetical protein	cds-AJY23518.1	547.907	0.612832	1.52926	0.253513	2.41736	0.0156334	0.0645674	AJY23518.1	[S] Function unknown
CH72_1725	pilZ domain protein	cds-AJY22429.1	3043.02	0.612101	1.52848	0.22902	2.6727	0.00752433	0.0370725	AJY22429.1	NA
CH72_4225	2OG-Fe(II) oxygenase superfamily protein	cds-AJY24931.1	120.176	0.611964	1.52834	0.31064	1.97001	0.0488374	0.146691	AJY24931.1	NA
CH72_1293	ribosomal protein S10	cds-AJY23555.1	38132.4	0.611652	1.52801	0.186937	3.27197	0.00106799	0.0082662	AJY23555.1	NA
CH72_2152	ABC transporter family protein	cds-AJY21125.1	300.698	0.611608	1.52796	0.232296	2.63288	0.00846631	0.0403101	AJY21125.1	NA
CH72_1963	4Fe-4S iron sulfur cluster binding s, NifH/frxC family protein	cds-AJY22168.1	7215.43	0.611419	1.52776	0.244233	2.50342	0.0122999	0.0538807	AJY22168.1	NA
CH72_1928	4-(cytidine 5'-diphospho)-2-C-methyl-D-erythritol kinase	cds-AJY21046.1	15946.5	0.611279	1.52761	0.24989	2.4462	0.0144372	0.0607544	AJY21046.1	NA
CH72_2149	binding--dependent transport system inner membrane component family protein	cds-AJY22952.1	193.407	0.611061	1.52738	0.286226	2.13489	0.0327702	0.109746	AJY22952.1	NA
CH72_2017	hypothetical protein	cds-AJY22718.1	18238.4	0.610352	1.52663	0.286465	2.13063	0.0331194	0.110454	AJY22718.1	[S] Function unknown
CH72_3078	adenylosuccinate synthase	cds-AJY21797.1	16311.6	0.610266	1.52654	0.168471	3.62238	0.000291902	0.00298652	AJY21797.1	[F] Nucleotide transport and metabolism
CH72_22	hypothetical protein	cds-AJY20800.1	10261.9	0.608472	1.52464	0.239498	2.54062	0.0110657	0.0496291	AJY20800.1	[S] Function unknown
CH72_2393	hypothetical protein	cds-AJY23419.1	601.504	0.607688	1.52382	0.210215	2.8908	0.00384269	0.0226073	AJY23419.1	[S] Function unknown
CH72_298	gram-negative porin family protein	cds-AJY22215.1	438.131	0.606933	1.52302	0.211698	2.86698	0.00414405	0.0239923	AJY22215.1	NA
CH72_1044	3-dehydroquinate dehydratase, type II	cds-AJY21311.1	3278.34	0.60671	1.52278	0.281848	2.15261	0.0313492	0.106195	AJY21311.1	NA
CH72_2040	CBS domain protein	cds-AJY22519.1	3752.58	0.606587	1.52265	0.189426	3.20223	0.00136367	0.0101355	AJY22519.1	NA
CH72_554	pseudouridine synthase, RluA family protein	cds-AJY23283.1	2468.65	0.606145	1.52219	0.174018	3.48324	0.000495387	0.00455589	AJY23283.1	NA
CH72_172	phenylalanine--tRNA ligase, beta subunit	cds-AJY20498.1	8334.57	0.605549	1.52156	0.164011	3.69212	0.000222392	0.00238334	AJY20498.1	NA
CH72_6434	peroxiredoxin, Ohr subfamily protein	cds-AJY26412.1	183.956	0.605284	1.52128	0.217225	2.78643	0.00532916	0.0286262	AJY26412.1	NA
CH72_5330	hypothetical protein	cds-AJY24588.1	1383.64	0.605209	1.5212	0.251218	2.40909	0.0159922	0.0653958	AJY24588.1	[S] Function unknown
CH72_1004	biopolymer transport ExbD/TolR family protein	cds-AJY20664.1	284.351	0.604267	1.52021	0.26541	2.27672	0.0228027	0.0845002	AJY20664.1	NA
CH72_3396	colicin V production family protein	cds-AJY23995.1	1960.78	0.60359	1.51949	0.227043	2.65848	0.00784935	0.0382422	AJY23995.1	NA
CH72_3015	phoH-like family protein	cds-AJY22372.1	12880.3	0.602353	1.51819	0.214547	2.80755	0.00499196	0.0273764	AJY22372.1	NA
CH72_3691	penicillin binding transpeptidase domain protein	cds-AJY24478.1	4658.23	0.600603	1.51635	0.181335	3.31212	0.00092593	0.00739389	AJY24478.1	NA
CH72_1101	AMP-binding enzyme family protein	cds-AJY21840.1	8610.07	0.600602	1.51635	0.194862	3.08219	0.00205482	0.014178	AJY21840.1	NA
CH72_3333	prokaryotic cytochrome b561 family protein	cds-AJY23822.1	352.842	0.600202	1.51593	0.27138	2.21166	0.02699	0.0957554	AJY23822.1	NA
CH72_2884	alkylhydroperoxidase AhpD family core domain protein	cds-AJY20969.1	1267.98	0.599402	1.51509	0.157736	3.80003	0.00014468	0.00167676	AJY20969.1	NA
CH72_594	cobD/Cbib family protein	cds-AJY21798.1	3391.19	0.599398	1.51508	0.24768	2.42005	0.0155184	0.0642315	AJY21798.1	NA
CH72_2272	sulfate adenylyltransferase, large subunit	cds-AJY21096.1	8248.84	0.598282	1.51391	0.2659	2.25002	0.0244474	0.0889343	AJY21096.1	NA
CH72_5624	putative membrane protein	cds-AJY25525.1	717.678	0.597691	1.51329	0.1961	3.04788	0.00230458	0.0155654	AJY25525.1	[S] Function unknown
CH72_4718	hypothetical protein	cds-AJY25458.1	253.467	0.597215	1.51279	0.294947	2.02482	0.0428855	0.132836	AJY25458.1	[S] Function unknown
CH72_2410	yjgF/chorismate mutase-like, endoribonuclease family protein	cds-AJY22130.1	5165.01	0.596168	1.5117	0.196786	3.02953	0.00244936	0.0162439	AJY22130.1	NA
CH72_1501	pterin 4 alpha carbinolamine dehydratase family protein	cds-AJY21036.1	1777.29	0.596047	1.51157	0.166574	3.57826	0.000345885	0.00343596	AJY21036.1	NA
CH72_2638	D-alanyl-D-alanine carboxypeptidase family protein	cds-AJY23321.1	3186.22	0.595961	1.51148	0.181523	3.28312	0.00102663	0.00804113	AJY23321.1	NA
CH72_6435	bacterial regulatory s, tetR family protein	cds-AJY25993.1	3163.71	0.595147	1.51063	0.17409	3.41862	0.000629386	0.0054298	AJY25993.1	NA
CH72_5654	putative membrane protein	cds-AJY26129.1	4075.78	0.595097	1.51057	0.284822	2.08937	0.0366746	0.118534	AJY26129.1	[S] Function unknown
CH72_5623	hypothetical protein	cds-AJY25502.1	698.011	0.594326	1.50977	0.26353	2.25525	0.0241177	0.0880775	AJY25502.1	[S] Function unknown
CH72_599	ribosomal protein S16	cds-AJY21143.1	9054.82	0.593517	1.50892	0.167374	3.54604	0.000391065	0.00377127	AJY21143.1	NA
CH72_4431	bacterial regulatory helix-turn-helix, lysR family protein	cds-AJY24568.1	144.107	0.59313	1.50852	0.270902	2.18946	0.0285632	0.0995911	AJY24568.1	NA
CH72_2535	glutathione S-transferase	cds-AJY21875.1	1034.93	0.592787	1.50816	0.174345	3.40008	0.000673652	0.00571382	AJY21875.1	[O] Posttranslational modification, protein turnover, chaperones
CH72_6170	aconitate hydratase 2	cds-AJY26261.1	1792.53	0.592759	1.50813	0.273575	2.16672	0.0302566	0.103295	AJY26261.1	NA
CH72_2274	cbiX family protein	cds-AJY20461.1	422.359	0.592257	1.5076	0.201592	2.9379	0.00330447	0.0202221	AJY20461.1	NA
CH72_3022	small Multidrug Resistance family protein	cds-AJY22163.1	1010.53	0.591553	1.50687	0.173279	3.41388	0.000640441	0.00549621	AJY22163.1	NA
CH72_1289	ribosomal protein L2	cds-AJY20981.1	18018.6	0.591411	1.50672	0.211335	2.79845	0.00513478	0.0278734	AJY20981.1	NA
CH72_2096	succinate-CoA ligase, alpha subunit	cds-AJY22283.1	12585.7	0.591163	1.50646	0.216695	2.72809	0.0063702	0.0326897	AJY22283.1	NA
CH72_3028	molybdenum cofactor synthesis domain protein	cds-AJY23134.1	1080.18	0.590389	1.50565	0.194891	3.02933	0.00245098	0.0162439	AJY23134.1	NA
CH72_4436	hypothetical protein	cds-AJY24022.1	251.821	0.589642	1.50487	0.226277	2.60584	0.00916497	0.0428003	AJY24022.1	[S] Function unknown
CH72_2173	methyltransferase small domain protein	cds-AJY22460.1	8329.7	0.589293	1.50451	0.206135	2.85877	0.00425293	0.0244497	AJY22460.1	NA
CH72_1958	hypothetical protein	cds-AJY22069.1	1137.39	0.589263	1.50448	0.150518	3.91491	9.04e-05	0.00113014	AJY22069.1	[S] Function unknown
CH72_818	hypothetical protein	cds-AJY22887.1	7868.37	0.588487	1.50367	0.172206	3.41735	0.00063234	0.00544638	AJY22887.1	[S] Function unknown
CH72_1970	hypothetical protein	cds-AJY23458.1	215.596	0.588409	1.50359	0.220323	2.67067	0.00756998	0.0372413	AJY23458.1	[S] Function unknown
CH72_1693	high-potential iron-sulfur domain protein	cds-AJY20417.1	5461.28	0.588205	1.50338	0.25753	2.28403	0.0223697	0.0832255	AJY20417.1	NA
CH72_1070	CBS domain protein	cds-AJY20485.1	1036.75	0.588175	1.50334	0.195809	3.00382	0.00266616	0.0172	AJY20485.1	NA
CH72_1877	protein-export chaperone SecB	cds-AJY23378.1	4763.05	0.587577	1.50272	0.189565	3.09961	0.00193776	0.0135416	AJY23378.1	NA
CH72_1332	orotate phosphoribosyltransferase	cds-AJY20550.1	3479.6	0.5871	1.50222	0.196151	2.9931	0.0027616	0.0175905	AJY20550.1	[F] Nucleotide transport and metabolism
CH72_2678	beta-lactamase superfamily domain protein	cds-AJY23175.1	1275.29	0.586777	1.50189	0.201398	2.91351	0.00357388	0.0214302	AJY23175.1	NA
CH72_2975	hypothetical protein	cds-AJY21689.1	2937.68	0.586758	1.50187	0.18983	3.09096	0.00199513	0.0138538	AJY21689.1	[S] Function unknown
CH72_3174	amino acid permease family protein	cds-AJY21862.1	153.258	0.586119	1.5012	0.296486	1.97689	0.0480546	0.144872	AJY21862.1	NA
CH72_5281	aldehyde dehydrogenase family protein	cds-AJY24204.1	1651.21	0.583806	1.4988	0.21862	2.67041	0.00757584	0.0372422	AJY24204.1	NA
CH72_1704	winged helix DNA-binding domain protein	cds-AJY22967.1	2580.06	0.583796	1.49879	0.185114	3.15371	0.00161211	0.0116129	AJY22967.1	NA
CH72_551	peptidase S49 family protein	cds-AJY20658.1	1850.41	0.583542	1.49852	0.170474	3.42305	0.00061922	0.00537016	AJY20658.1	NA
CH72_5738	response regulator	cds-AJY26709.1	499.209	0.582443	1.49738	0.228767	2.54601	0.0108962	0.0490704	AJY26709.1	NA
CH72_806	sulfotransferase domain protein	cds-AJY23103.1	3411.1	0.579985	1.49483	0.237437	2.44269	0.0145781	0.0611515	AJY23103.1	NA
CH72_3907	alpha,alpha-trehalose-phosphate synthase	cds-AJY24921.1	18204	0.579438	1.49427	0.183475	3.15814	0.00158782	0.0115242	AJY24921.1	NA
CH72_4356	luciferase-like monooxygenase family protein	cds-AJY25172.1	86.1476	0.5788	1.49361	0.266192	2.17437	0.029677	0.101837	AJY25172.1	NA
CH72_1254	iron donor protein CyaY	cds-AJY22588.1	1348.33	0.577578	1.49234	0.191582	3.01478	0.00257168	0.0167528	AJY22588.1	NA
CH72_3289	pyridine nucleotide-disulfide oxidoreductase family protein	cds-AJY25543.1	2963.82	0.577129	1.49188	0.142817	4.04103	5.32e-05	0.000719972	AJY25543.1	NA
CH72_3915	HTH domain protein	cds-AJY25141.1	111.759	0.576564	1.49129	0.246658	2.3375	0.019413	0.0755746	AJY25141.1	NA
CH72_1058	signal recognition particle protein	cds-AJY22861.1	8769.75	0.575975	1.49068	0.188635	3.05339	0.00226272	0.0153378	AJY22861.1	NA
CH72_1735	gram-negative porin family protein	cds-AJY21283.1	2062.93	0.574903	1.48958	0.28609	2.00952	0.0444819	0.136617	AJY21283.1	NA
CH72_2267	bacterial regulatory helix-turn-helix, lysR family protein	cds-AJY21592.1	2561.98	0.572243	1.48683	0.153721	3.72262	0.000197168	0.00216257	AJY21592.1	NA
CH72_142	AFG1-like ATPase family protein	cds-AJY22819.1	1661.85	0.571633	1.4862	0.231852	2.46551	0.0136818	0.0583637	AJY22819.1	NA
CH72_991	adenylosuccinate lyase	cds-AJY21276.1	5946.19	0.571054	1.48561	0.215703	2.64741	0.00811102	0.0391674	AJY21276.1	[F] Nucleotide transport and metabolism
CH72_2231	isoleucine--tRNA ligase	cds-AJY21595.1	7264.42	0.569597	1.48411	0.187497	3.0379	0.0023823	0.0159177	AJY21595.1	NA
CH72_5264	viral (Super1) RNA helicase family protein	cds-AJY25318.1	3431.33	0.56936	1.48387	0.159664	3.56598	0.0003625	0.00356146	AJY25318.1	NA
CH72_374	carbamoyl-phosphate synthase, small subunit	cds-AJY22287.1	3884.17	0.569092	1.48359	0.245993	2.31344	0.0206982	0.0793049	AJY22287.1	NA
CH72_1546	gram-negative porin family protein	cds-AJY22619.1	88.4339	0.568839	1.48333	0.266268	2.13634	0.0326517	0.109508	AJY22619.1	NA
CH72_1950	excinuclease ABC subunit A	cds-AJY22963.1	9138.73	0.568294	1.48277	0.183801	3.0919	0.00198881	0.0138392	AJY22963.1	[L] Replication, recombination and repair
CH72_3598	aminotransferase class I and II family protein	cds-AJY25794.1	2802.15	0.567235	1.48168	0.192642	2.9445	0.00323474	0.0198325	AJY25794.1	NA
CH72_5177	hypothetical protein	cds-AJY23709.1	543.491	0.566738	1.48117	0.186979	3.03103	0.00243721	0.0162133	AJY23709.1	[S] Function unknown
CH72_344	phosphohistidine phosphatase SixA	cds-AJY20816.1	1611.94	0.566383	1.48081	0.152636	3.71068	0.000206707	0.0022634	AJY20816.1	NA
CH72_4868	acetyltransferase family protein	cds-AJY25656.1	1930.29	0.566278	1.4807	0.189006	2.99609	0.00273467	0.0174723	AJY25656.1	NA
CH72_4227	PIN domain protein	cds-AJY24139.1	241.7	0.565265	1.47966	0.230276	2.45472	0.0140993	0.0597553	AJY24139.1	NA
CH72_3060	DNA polymerase family B, exonuclease domain protein	cds-AJY21876.1	2296.3	0.564681	1.47906	0.163301	3.45792	0.000544361	0.00484492	AJY21876.1	NA
CH72_3339	polyamine ABC transporter, ATP-binding family protein	cds-AJY25546.1	2869.19	0.564472	1.47885	0.225981	2.49788	0.012494	0.0545357	AJY25546.1	NA
CH72_2613	bacterial Fe(2+) trafficking family protein	cds-AJY23206.1	1774.01	0.563685	1.47804	0.201657	2.79527	0.00518563	0.0280063	AJY23206.1	NA
CH72_2517	NADH oxidoreductase (quinone), F subunit	cds-AJY22858.1	8170.38	0.563605	1.47796	0.181718	3.10154	0.00192517	0.0134824	AJY22858.1	NA
CH72_166	nlpB/DapX lipofamily protein	cds-AJY22517.1	7462.68	0.563315	1.47766	0.184831	3.04772	0.00230582	0.0155654	AJY22517.1	NA
CH72_1077	NUDIX domain protein	cds-AJY20734.1	925.466	0.561993	1.47631	0.157692	3.56385	0.000365452	0.00358231	AJY20734.1	NA
CH72_871	transcriptional regulator NrdR	cds-AJY23197.1	470.31	0.560992	1.47528	0.275236	2.03822	0.0415276	0.129796	AJY23197.1	NA
CH72_979	ribosomal protein L13	cds-AJY23379.1	58103.5	0.560511	1.47479	0.223903	2.50337	0.0123017	0.0538807	AJY23379.1	NA
CH72_5226	heavy metal sensor kinase family protein	cds-AJY25572.1	388.163	0.560492	1.47477	0.217606	2.57572	0.0100032	0.045773	AJY25572.1	NA
CH72_622	cytidylate kinase	cds-AJY21078.1	15249.9	0.559337	1.47359	0.211893	2.63971	0.00829763	0.0398183	AJY21078.1	NA
CH72_3054	recombination protein RecR	cds-AJY21159.1	2649.11	0.55933	1.47358	0.18369	3.04496	0.00232711	0.015693	AJY21159.1	[L] Replication, recombination and repair
CH72_151	tRNA pseudouridine(55) synthase	cds-AJY21168.1	588.476	0.558952	1.4732	0.1894	2.95118	0.00316566	0.0195554	AJY21168.1	NA
CH72_981	osmC-like family protein	cds-AJY21013.1	3157.36	0.558533	1.47277	0.164601	3.39326	0.000690652	0.00582032	AJY21013.1	NA
CH72_2377	STAS domain protein	cds-AJY21369.1	5933.56	0.557979	1.47221	0.230462	2.42113	0.0154724	0.0640818	AJY21369.1	NA
CH72_971	Holliday junction DNA helicase RuvB	cds-AJY23531.1	3641.89	0.557284	1.4715	0.16606	3.35593	0.000790998	0.00650685	AJY23531.1	NA
CH72_2933	hypothetical protein	cds-AJY21494.1	57.759	0.556227	1.47042	0.282216	1.97093	0.0487324	0.14651	AJY21494.1	[S] Function unknown
CH72_1612	hypothetical protein	cds-AJY22183.1	495.485	0.555122	1.46929	0.244102	2.27414	0.0229576	0.0848821	AJY22183.1	[S] Function unknown
CH72_196	bacterial regulatory s, lacI family protein	cds-AJY23084.1	271.523	0.553839	1.46799	0.273223	2.02706	0.0426564	0.132439	AJY23084.1	NA
CH72_6268	bestrophin, RFP-TM, chloride channel family protein	cds-AJY26179.1	80.0606	0.55251	1.46664	0.275445	2.00588	0.0448693	0.137484	AJY26179.1	NA
CH72_2424	transaldolase	cds-AJY22306.1	7682.11	0.552462	1.46659	0.167279	3.30264	0.000957803	0.00760206	AJY22306.1	[G] Carbohydrate transport and metabolism
CH72_1118	phosphoglycolate phosphatase, bacterial	cds-AJY22047.1	3711.03	0.551949	1.46607	0.188006	2.9358	0.00332691	0.0202836	AJY22047.1	NA
CH72_1127	DSBA-like thioredoxin domain protein	cds-AJY21133.1	7189.8	0.551884	1.466	0.168913	3.26727	0.00108589	0.00837507	AJY21133.1	NA
CH72_2484	hypothetical protein	cds-AJY21233.1	794.847	0.551608	1.46572	0.248884	2.21633	0.026669	0.0950618	AJY21233.1	[S] Function unknown
CH72_1475	ATP synthase F1, alpha subunit	cds-AJY23388.1	25741	0.549838	1.46392	0.220848	2.48966	0.0127864	0.0553371	AJY23388.1	NA
CH72_145	oxoglutarate dehydrogenase (succinyl-transferring), E1 component	cds-AJY22088.1	27994.2	0.549807	1.46389	0.154646	3.55526	0.000377608	0.00367396	AJY22088.1	NA
CH72_1756	hypothetical protein	cds-AJY20983.1	3063.09	0.549515	1.46359	0.208206	2.63929	0.00830801	0.0398249	AJY20983.1	[S] Function unknown
CH72_1308	translation elongation factor Tu	cds-AJY20730.1	35915.2	0.549422	1.4635	0.21086	2.60563	0.00917057	0.0428003	AJY20730.1	NA
CH72_5126	EAL domain protein	cds-AJY24051.1	1741.67	0.54703	1.46107	0.186899	2.92687	0.00342394	0.0207226	AJY24051.1	NA
CH72_6678	hypothetical protein	cds-AJY20355.1	4699.64	0.546982	1.46103	0.149879	3.64949	0.000262759	0.00275729	AJY20355.1	[S] Function unknown
CH72_6419	alkyl sulfatase dimerization family protein	cds-AJY25906.1	1266.85	0.546211	1.46025	0.220109	2.48155	0.0130814	0.0562421	AJY25906.1	NA
CH72_2034	acyltransferase family protein	cds-AJY22152.1	1767.75	0.545586	1.45961	0.178259	3.06064	0.00220867	0.0150337	AJY22152.1	NA
CH72_2045	tRNA-i(6)A37 thiotransferase enzyme MiaB	cds-AJY20828.1	4072.23	0.545539	1.45957	0.214771	2.54009	0.0110824	0.0496357	AJY20828.1	NA
CH72_3178	efflux transporter, RND family, MFP subunit	cds-AJY20880.1	72.3801	0.544731	1.45875	0.25423	2.14267	0.0321399	0.10809	AJY20880.1	NA
CH72_2525	proton-translocating NADH-quinone oxidoreductase, chain N family protein	cds-AJY20642.1	6918.55	0.544695	1.45871	0.204637	2.66176	0.00777338	0.0379522	AJY20642.1	NA
CH72_3682	hypothetical protein	cds-AJY25264.1	254.545	0.544559	1.45857	0.274287	1.98537	0.0471038	0.142574	AJY25264.1	[S] Function unknown
CH72_3050	transcription termination factor Rho	cds-AJY21323.1	15415.9	0.544092	1.4581	0.249555	2.18025	0.0292389	0.101032	AJY21323.1	[K] Transcription
CH72_2849	exonuclease family protein	cds-AJY22066.1	4298.31	0.543683	1.45769	0.255021	2.13192	0.0330138	0.110353	AJY22066.1	NA
CH72_915	heat-inducible transcription repressor HrcA	cds-AJY22918.1	5467.42	0.542607	1.4566	0.182657	2.97063	0.00297189	0.0185864	AJY22918.1	NA
CH72_1861	ahpC/TSA family protein	cds-AJY23063.1	2612.93	0.541443	1.45543	0.15947	3.39527	0.000685613	0.0057853	AJY23063.1	NA
CH72_1335	N-acetyl-gamma-glutamyl-phosphate reductase	cds-AJY22979.1	5657.51	0.539845	1.45382	0.149793	3.60393	0.000313441	0.00317679	AJY22979.1	[E] Amino acid transport and metabolism
CH72_5071	bacterial regulatory helix-turn-helix, lysR family protein	cds-AJY23732.1	562.229	0.53737	1.45132	0.198682	2.70467	0.00683717	0.0345446	AJY23732.1	NA
CH72_3395	sporulation related domain protein	cds-AJY25771.1	2890.02	0.537335	1.45129	0.191698	2.80302	0.00506259	0.0276479	AJY25771.1	NA
CH72_5486	transposase, Mutator family protein	cds-AJY24494.1	748.81	0.536949	1.4509	0.205819	2.60884	0.00908505	0.0425528	AJY24494.1	NA
CH72_3154	bacterial regulatory s, tetR family protein	cds-AJY22505.1	377.049	0.53599	1.44994	0.215088	2.49195	0.0127043	0.0552011	AJY22505.1	NA
CH72_2746	hypothetical protein	cds-AJY22725.1	398.762	0.535361	1.4493	0.266069	2.01211	0.0442083	0.135968	AJY22725.1	[S] Function unknown
CH72_1099	ubiquinone biosynthesis COQ7 family protein	cds-AJY22717.1	1675.94	0.534079	1.44802	0.220916	2.41757	0.0156245	0.0645674	AJY22717.1	NA
CH72_6578	hypothetical protein	cds-AJY26343.1	117.427	0.534024	1.44796	0.266401	2.00459	0.0450068	0.137777	AJY26343.1	[S] Function unknown
CH72_2446	DNA polymerase III, alpha subunit	cds-AJY23149.1	14640.4	0.533933	1.44787	0.184646	2.89167	0.00383205	0.022565	AJY23149.1	NA
CH72_1061	proline--tRNA ligase	cds-AJY20514.1	11554.5	0.532805	1.44674	0.201911	2.63881	0.00831978	0.0398522	AJY20514.1	NA
CH72_2466	DNA-binding regulatory, YebC/PmpR family protein	cds-AJY22589.1	4243.68	0.532284	1.44622	0.200117	2.65986	0.00781728	0.0381143	AJY22589.1	NA
CH72_550	tetrapyrrole (Corrin/Porphyrin) Methylases family protein	cds-AJY21091.1	740.746	0.532043	1.44598	0.157352	3.38123	0.000721628	0.00603476	AJY21091.1	NA
CH72_2836	osmC-like family protein	cds-AJY23497.1	249.355	0.531804	1.44574	0.257646	2.06409	0.0390095	0.123697	AJY23497.1	NA
CH72_1292	50S ribosomal protein L3	cds-AJY20672.1	24968.9	0.531629	1.44556	0.222857	2.38551	0.0170554	0.0685566	AJY20672.1	NA
CH72_6014	phnA Zinc-Ribbon family protein	cds-AJY26701.1	264.922	0.530666	1.4446	0.230045	2.3068	0.0210662	0.0801986	AJY26701.1	NA
CH72_1306	preprotein translocase, SecE subunit	cds-AJY21832.1	11903.6	0.530649	1.44458	0.221921	2.39116	0.0167954	0.0678535	AJY21832.1	NA
CH72_1066	ribosomal protein L27	cds-AJY21258.1	10540.3	0.530401	1.44433	0.174786	3.03457	0.00240877	0.0160781	AJY21258.1	NA
CH72_49	hxlR-like helix-turn-helix family protein	cds-AJY22397.1	604.033	0.530046	1.44398	0.218209	2.42908	0.0151374	0.0629264	AJY22397.1	NA
CH72_2850	hypothetical protein	cds-AJY21822.1	1770.98	0.529786	1.44371	0.205047	2.58373	0.00977391	0.0449957	AJY21822.1	[S] Function unknown
CH72_5191	hypothetical protein	cds-AJY24150.1	219.684	0.52865	1.44258	0.242716	2.17806	0.0294016	0.10138	AJY24150.1	[S] Function unknown
CH72_2435	polyhydroxyalkanoate depolymerase, intracellular family protein	cds-AJY20405.1	10808.3	0.527577	1.44151	0.161916	3.25833	0.00112069	0.0085755	AJY20405.1	NA
CH72_2747	ABC transporter family protein	cds-AJY22665.1	2488.11	0.527495	1.44142	0.17476	3.0184	0.00254116	0.0166203	AJY22665.1	NA
CH72_2012	hypothetical protein	cds-AJY21348.1	2359.9	0.527294	1.44122	0.200438	2.63071	0.00852062	0.040452	AJY21348.1	[S] Function unknown
CH72_1081	hypothetical protein	cds-AJY21267.1	1685.78	0.52702	1.44095	0.166783	3.15991	0.00157818	0.0114949	AJY21267.1	[S] Function unknown
CH72_4657	adenosine deaminase	cds-AJY25297.1	263.811	0.52702	1.44095	0.20898	2.52187	0.0116734	0.051717	AJY25297.1	[F] Nucleotide transport and metabolism
CH72_879	peptidoglycan-associated lipoprotein	cds-AJY21814.1	7025.82	0.525911	1.43984	0.202165	2.60139	0.00928463	0.0433018	AJY21814.1	[M] Cell wall/membrane/envelope biogenesis
CH72_3010	ribosomal protein L9	cds-AJY23300.1	8096	0.523263	1.4372	0.198755	2.6327	0.00847079	0.0403101	AJY23300.1	NA
CH72_859	glutathione-dependent formaldehyde-activating enzyme family protein	cds-AJY23110.1	1075.78	0.523091	1.43703	0.17518	2.98602	0.00282637	0.0178812	AJY23110.1	NA
CH72_6325	bacterial regulatory helix-turn-helix, lysR family protein	cds-AJY25985.1	456.479	0.52229	1.43623	0.219666	2.37765	0.0174233	0.0696931	AJY25985.1	NA
CH72_355	hypothetical protein	cds-AJY21495.1	1738.97	0.52201	1.43595	0.149823	3.48416	0.000493676	0.00455074	AJY21495.1	[S] Function unknown
CH72_1016	glyoxalase-like domain protein	cds-AJY22822.1	1588.74	0.521699	1.43565	0.186736	2.79379	0.00520951	0.028061	AJY22822.1	NA
CH72_3936	PIN domain protein	cds-AJY25688.1	285.903	0.52142	1.43537	0.190404	2.7385	0.00617207	0.0319656	AJY25688.1	NA
CH72_2066	DEAD/DEAH box helicase family protein	cds-AJY22104.1	2287.54	0.520626	1.43458	0.182465	2.85329	0.0043269	0.0247316	AJY22104.1	NA
CH72_2519	NADH dehydrogenase family protein	cds-AJY22566.1	3545.5	0.520321	1.43427	0.175831	2.95921	0.00308433	0.0191797	AJY22566.1	NA
CH72_1207	putative transmembrane protein	cds-AJY22827.1	6638.2	0.519533	1.43349	0.20494	2.53504	0.0112433	0.0502221	AJY22827.1	NA
CH72_2687	inositol monophosphatase family protein	cds-AJY21839.1	5961.66	0.519165	1.43313	0.187616	2.76716	0.00565462	0.0299058	AJY21839.1	NA
CH72_5532	bacterial regulatory helix-turn-helix, lysR family protein	cds-AJY25897.1	193.556	0.519009	1.43297	0.207284	2.50385	0.012285	0.0538793	AJY25897.1	NA
CH72_2316	argininosuccinate lyase	cds-AJY20802.1	4980.51	0.518869	1.43283	0.24508	2.11714	0.0342479	0.112804	AJY20802.1	[E] Amino acid transport and metabolism
CH72_79	bacterial extracellular solute-binding s, 3 family protein	cds-AJY21825.1	1946.25	0.518535	1.4325	0.201999	2.56702	0.0102576	0.0467737	AJY21825.1	NA
CH72_968	phosphoribosylaminoimidazolecarboxamide formyltransferase/IMP cyclohydrolase	cds-AJY23122.1	5874.05	0.517511	1.43148	0.181191	2.85616	0.00428805	0.0246084	AJY23122.1	NA
CH72_1911	cytochrome d ubiquinol oxidase subunit 1	cds-AJY21208.1	8627.13	0.517432	1.43141	0.232005	2.23026	0.02573	0.0925006	AJY21208.1	NA
CH72_1297	ribosomal protein S12	cds-AJY22317.1	49249.9	0.517267	1.43124	0.185302	2.79148	0.00524675	0.0282298	AJY22317.1	NA
CH72_1371	asnC-type helix-turn-helix domain protein	cds-AJY22821.1	3869.68	0.517162	1.43114	0.189056	2.73549	0.00622874	0.0322163	AJY22821.1	NA
CH72_3999	winged helix DNA-binding domain protein	cds-AJY24293.1	319.217	0.516972	1.43095	0.252171	2.05008	0.0403563	0.127045	AJY24293.1	NA
CH72_1202	peptidase Do family protein	cds-AJY23510.1	5420.28	0.51692	1.4309	0.163281	3.16582	0.00154645	0.0112764	AJY23510.1	NA
CH72_1095	penicillin binding transpeptidase domain protein	cds-AJY20891.1	9216.35	0.516827	1.43081	0.193844	2.6662	0.00767144	0.0376431	AJY20891.1	NA
CH72_2654	peptide chain release factor 2	cds-AJY21985.1	6425.2	0.516309	1.43029	0.177285	2.91232	0.0035876	0.0214731	AJY21985.1	[J] Translation, ribosomal structure and biogenesis
CH72_1652	RNA polymerase-binding protein DksA	cds-AJY22896.1	15287.9	0.515602	1.42959	0.151698	3.39888	0.000676632	0.00573168	AJY22896.1	NA
CH72_809	rmlD substrate binding domain protein	cds-AJY23271.1	11961.6	0.51557	1.42956	0.212726	2.42363	0.0153661	0.0637625	AJY23271.1	NA
CH72_199	CBS domain protein	cds-AJY21156.1	10435.7	0.514256	1.42826	0.183018	2.80986	0.00495629	0.027295	AJY21156.1	NA
CH72_1053	ribonucleotide reductase, small chain family protein	cds-AJY21741.1	21423.4	0.514128	1.42813	0.221134	2.32496	0.0200743	0.0776451	AJY21741.1	NA
CH72_598	16S rRNA processing protein RimM	cds-AJY22205.1	11174	0.513385	1.42739	0.182909	2.80677	0.00500411	0.0273971	AJY22205.1	[J] Translation, ribosomal structure and biogenesis
CH72_4346	antibiotic biosynthesis monooxygenase family protein	cds-AJY24349.1	409.011	0.512937	1.42695	0.226404	2.26558	0.0234773	0.086365	AJY24349.1	NA
CH72_4796	bacterial regulatory s, tetR family protein	cds-AJY25224.1	307.839	0.512626	1.42664	0.227232	2.25596	0.0240734	0.0879646	AJY25224.1	NA
CH72_1333	phosphatidylethanolamine-binding family protein	cds-AJY21612.1	2011.94	0.511757	1.42579	0.168682	3.03386	0.00241443	0.0160995	AJY21612.1	NA
CH72_2113	branched-chain amino acid aminotransferase	cds-AJY23124.1	5966.98	0.51145	1.42548	0.167987	3.04457	0.0023301	0.015697	AJY23124.1	[E] Amino acid transport and metabolism
CH72_2007	tim44-like domain protein	cds-AJY20502.1	5579.17	0.511344	1.42538	0.228878	2.23414	0.0254739	0.0918013	AJY20502.1	NA
CH72_3080	potassium uptake protein	cds-AJY21688.1	4862.31	0.510805	1.42484	0.20335	2.51196	0.0120064	0.0529059	AJY21688.1	NA
CH72_2792	putative transmembrane protein	cds-AJY22442.1	649.237	0.510265	1.42431	0.188888	2.70141	0.00690459	0.0347779	AJY22442.1	NA
CH72_2467	uracil phosphoribosyltransferase	cds-AJY21899.1	1474.76	0.510256	1.4243	0.14438	3.53413	0.000409125	0.00391087	AJY21899.1	[F] Nucleotide transport and metabolism
CH72_2653	lysine--tRNA ligase	cds-AJY21191.1	4520.39	0.509443	1.4235	0.228829	2.2263	0.0259939	0.093285	AJY21191.1	NA
CH72_1382	hypothetical protein	cds-AJY23099.1	616.653	0.508878	1.42294	0.178355	2.85318	0.00432841	0.0247316	AJY23099.1	[S] Function unknown
CH72_5101	dicarboxylate symporter family protein	cds-AJY23928.1	268.522	0.508474	1.42254	0.235785	2.15652	0.0310433	0.105377	AJY23928.1	NA
CH72_1217	ATP phosphoribosyltransferase	cds-AJY23314.1	1136.95	0.508112	1.42219	0.17876	2.84243	0.00447717	0.0252947	AJY23314.1	[E] Amino acid transport and metabolism
CH72_810	ABC transporter family protein	cds-AJY20659.1	3394.53	0.507971	1.42205	0.169982	2.98839	0.00280454	0.0177962	AJY20659.1	NA
CH72_2761	protein-P-II uridylyltransferase	cds-AJY21452.1	10397.8	0.507705	1.42179	0.182829	2.77694	0.00548735	0.0292599	AJY21452.1	NA
CH72_4393	antibiotic biosynthesis monooxygenase family protein	cds-AJY23936.1	287.187	0.507565	1.42165	0.233245	2.17611	0.0295474	0.101776	AJY23936.1	NA
CH72_3168	ketopantoate reductase PanE/ApbA family protein	cds-AJY20669.1	191.724	0.507351	1.42144	0.246025	2.0622	0.0391891	0.123966	AJY20669.1	NA
CH72_1344	hypothetical protein	cds-AJY20393.1	4344.91	0.506654	1.42075	0.21587	2.34703	0.0189236	0.0742383	AJY20393.1	[S] Function unknown
CH72_1529	winged helix DNA-binding domain protein	cds-AJY21843.1	783.75	0.506276	1.42038	0.256964	1.97022	0.0488129	0.146685	AJY21843.1	NA
CH72_3064	nucleoside diphosphate kinase family protein	cds-AJY21041.1	8939.91	0.505428	1.41954	0.174745	2.89238	0.00382334	0.022534	AJY21041.1	NA
CH72_6607	hypothetical protein	cds-AJY25950.1	181.345	0.50514	1.41926	0.237207	2.12954	0.03321	0.110653	AJY25950.1	[S] Function unknown
CH72_2764	translation elongation factor Ts	cds-AJY21722.1	11823	0.505048	1.41917	0.209394	2.41195	0.0158677	0.0651057	AJY21722.1	NA
CH72_2771	outer membrane assembly complex, YaeT protein	cds-AJY21277.1	27044.6	0.505001	1.41912	0.178671	2.82644	0.00470688	0.026208	AJY21277.1	NA
CH72_2743	major Facilitator Superfamily protein	cds-AJY21906.1	8872.35	0.504242	1.41838	0.215821	2.33639	0.019471	0.0757553	AJY21906.1	NA
CH72_626	phosphoserine transaminase	cds-AJY23495.1	6878.07	0.504042	1.41818	0.198832	2.53501	0.0112443	0.0502221	AJY23495.1	NA
CH72_2250	hypothetical protein	cds-AJY23202.1	378.664	0.503705	1.41785	0.198547	2.53695	0.0111822	0.0500145	AJY23202.1	[S] Function unknown
CH72_3754	acrB/AcrD/AcrF family protein	cds-AJY24841.1	505.705	0.502964	1.41712	0.185717	2.70823	0.00676441	0.0343093	AJY24841.1	NA
CH72_1302	ribosomal L10 family protein	cds-AJY22768.1	50545.6	0.50242	1.41659	0.198599	2.52982	0.0114122	0.0508695	AJY22768.1	NA
CH72_3062	23S rRNA (uracil-5-)-methyltransferase RumA	cds-AJY22268.1	1661.55	0.502205	1.41638	0.17863	2.81142	0.00493233	0.027186	AJY22268.1	NA
CH72_5673	cytochrome c family protein	cds-AJY26710.1	130.479	0.502064	1.41624	0.241642	2.07772	0.0377355	0.120768	AJY26710.1	NA
CH72_629	ompA family protein	cds-AJY20962.1	124494	0.501293	1.41548	0.16657	3.00951	0.00261668	0.016964	AJY20962.1	NA
CH72_1203	twin arginine-targeting protein translocase TatC	cds-AJY21518.1	1953.82	0.501024	1.41522	0.193848	2.58462	0.00974861	0.0449957	AJY21518.1	NA
CH72_2700	proton-translocating NADH-quinone oxidoreductase, chain M family protein	cds-AJY22675.1	160.333	0.500948	1.41514	0.249127	2.01081	0.0443451	0.136325	AJY22675.1	NA
CH72_5185	his Kinase A domain protein	cds-AJY25237.1	929.302	0.500931	1.41513	0.184933	2.70871	0.00675454	0.0342858	AJY25237.1	NA
CH72_546	fatty acid/phospholipid synthesis protein PlsX	cds-AJY20988.1	3388.36	0.500763	1.41496	0.186172	2.68978	0.00714984	0.0357656	AJY20988.1	NA
CH72_3295	1-deoxy-D-xylulose-5-phosphate synthase	cds-AJY24412.1	19112.5	0.500403	1.41461	0.167918	2.98004	0.00288209	0.0181698	AJY24412.1	[H] Coenzyme transport and metabolism
CH72_5063	hypothetical protein	cds-AJY23675.1	1417.6	0.500124	1.41434	0.214812	2.32819	0.0199019	0.077111	AJY23675.1	[S] Function unknown
CH72_4158	hypothetical protein	cds-AJY24147.1	13105.6	0.499905	1.41412	0.250592	1.99489	0.0460546	0.140068	AJY24147.1	[S] Function unknown
CH72_1636	homoserine O-acetyltransferase	cds-AJY22048.1	1201.47	0.499448	1.41367	0.234748	2.12759	0.0333712	0.110976	AJY22048.1	NA
CH72_2068	cytochrome c family protein	cds-AJY22041.1	12437.4	0.499338	1.41356	0.170247	2.93302	0.00335685	0.0204459	AJY22041.1	NA
CH72_5009	hypothetical protein	cds-AJY24930.1	915.415	0.498875	1.41311	0.194363	2.56672	0.0102666	0.0467821	AJY24930.1	[S] Function unknown
CH72_1668	phosphotransferase enzyme family protein	cds-AJY22838.1	3019.75	0.498328	1.41258	0.195608	2.54759	0.010847	0.048924	AJY22838.1	NA
CH72_2181	epoxyqueuosine reductase	cds-AJY21054.1	2288.3	0.497849	1.41211	0.141272	3.52404	0.000425024	0.00402176	AJY21054.1	[J] Translation, ribosomal structure and biogenesis
CH72_1887	cytochrome c oxidase assembly CtaG/Cox11 family protein	cds-AJY21915.1	10501.3	0.497484	1.41175	0.21132	2.35417	0.0185641	0.0732716	AJY21915.1	NA
CH72_1474	ATP synthase F1, gamma subunit	cds-AJY22433.1	10754.1	0.496376	1.41067	0.216595	2.29173	0.0219215	0.082259	AJY22433.1	NA
CH72_146	GTP-binding protein TypA/BipA	cds-AJY22128.1	11933.9	0.49591	1.41021	0.220858	2.24538	0.0247435	0.0898118	AJY22128.1	NA
CH72_2111	lipopolysaccharide heptosyltransferase II	cds-AJY23333.1	2017.84	0.495462	1.40977	0.168762	2.93587	0.00332615	0.0202836	AJY23333.1	[M] Cell wall/membrane/envelope biogenesis
CH72_5266	hypothetical protein	cds-AJY24620.1	932.158	0.495103	1.40942	0.19068	2.5965	0.00941778	0.043767	AJY24620.1	[S] Function unknown
CH72_3253	cobaltochelatase, CobN subunit	cds-AJY20899.1	1525.37	0.493902	1.40825	0.244754	2.01795	0.0435963	0.13465	AJY20899.1	NA
CH72_1433	hypothetical protein	cds-AJY20398.1	2142.01	0.493076	1.40744	0.181266	2.72018	0.00652472	0.033378	AJY20398.1	[S] Function unknown
CH72_2427	sigma-54 interaction domain protein	cds-AJY21264.1	7542.83	0.492786	1.40716	0.171766	2.86894	0.00411855	0.0239081	AJY21264.1	NA
CH72_20	MFS transporter, metabolite:H+ symporter family protein	cds-AJY21828.1	1860.61	0.492301	1.40669	0.179782	2.73832	0.00617539	0.0319656	AJY21828.1	NA
CH72_6149	bacterial regulatory helix-turn-helix, lysR family protein	cds-AJY26642.1	322.342	0.491842	1.40624	0.202254	2.4318	0.015024	0.0626206	AJY26642.1	NA
CH72_2372	phage integrase family protein	cds-AJY22018.1	5271.12	0.491795	1.40619	0.190223	2.58536	0.00972779	0.0449842	AJY22018.1	NA
CH72_3296	GTP cyclohydrolase folE2	cds-AJY24543.1	1783.65	0.491111	1.40553	0.161501	3.04091	0.00235864	0.0158079	AJY24543.1	NA
CH72_5668	hypothetical protein	cds-AJY26681.1	527.759	0.48871	1.40319	0.212577	2.29898	0.0215063	0.0812129	AJY26681.1	[S] Function unknown
CH72_6680	transcriptional repressor protein korB	cds-AJY20325.1	73706.4	0.488451	1.40294	0.233694	2.09013	0.0366059	0.118485	AJY20325.1	NA
CH72_1354	hypothetical protein	cds-AJY23070.1	2124.26	0.488136	1.40263	0.204122	2.39139	0.0167846	0.0678535	AJY23070.1	[S] Function unknown
CH72_1294	translation elongation factor Tu	cds-AJY22369.1	4947.57	0.486804	1.40134	0.200122	2.43253	0.0149936	0.062534	AJY22369.1	NA
CH72_461	MMPL family protein	cds-AJY22145.1	970.722	0.486731	1.40127	0.214091	2.27348	0.0229974	0.0849814	AJY22145.1	NA
CH72_1325	bacterial regulatory s, tetR family protein	cds-AJY22012.1	720.447	0.486632	1.40117	0.208995	2.32844	0.0198889	0.0771064	AJY22012.1	NA
CH72_2342	amino ABC transporter, permease, 3-TM region, His/Glu/Gln/Arg/opine family domain protein	cds-AJY23044.1	543.608	0.486106	1.40066	0.178918	2.71692	0.00658934	0.033656	AJY23044.1	NA
CH72_3623	cro/C1-type HTH DNA-binding domain protein	cds-AJY24076.1	337.706	0.485706	1.40027	0.169813	2.86024	0.00423323	0.0243578	AJY24076.1	NA
CH72_2904	ATP-dependent Clp protease, ATP-binding subunit ClpX	cds-AJY21169.1	22159	0.484406	1.39901	0.160691	3.01453	0.00257381	0.0167528	AJY21169.1	NA
CH72_4771	flavin oxidoreductase / NADH oxidase family protein	cds-AJY24025.1	179.355	0.484256	1.39886	0.213419	2.26904	0.0232658	0.0858277	AJY24025.1	NA
CH72_1205	twin arginine-targeting translocase, TatA/E family protein	cds-AJY21450.1	2497.75	0.483619	1.39825	0.184552	2.6205	0.00878015	0.0413317	AJY21450.1	NA
CH72_3072	RNA chaperone Hfq	cds-AJY21108.1	12250.1	0.483321	1.39796	0.15535	3.11118	0.00186342	0.0131625	AJY21108.1	NA
CH72_1129	50S ribosome-binding GTPase family protein	cds-AJY21196.1	4013.04	0.483023	1.39767	0.16089	3.0022	0.00268036	0.0172576	AJY21196.1	NA
CH72_5167	aldo/keto reductase family protein	cds-AJY25679.1	197.752	0.482554	1.39722	0.200085	2.41175	0.0158762	0.0651057	AJY25679.1	NA
CH72_5054	GTP cyclohydrolase I	cds-AJY24945.1	1447.39	0.482189	1.39686	0.191384	2.51949	0.0117526	0.051962	AJY24945.1	NA
CH72_2672	tRNA threonylcarbamoyl adenosine modification protein, Sua5/YciO/YrdC/YwlC family	cds-AJY21297.1	988.202	0.482059	1.39674	0.208873	2.3079	0.0210047	0.0801739	AJY21297.1	NA
CH72_4842	hypothetical protein	cds-AJY24436.1	197.956	0.482	1.39668	0.230698	2.08932	0.0366793	0.118534	AJY24436.1	[S] Function unknown
CH72_3713	zinc-binding dehydrogenase family protein	cds-AJY25640.1	128.878	0.48191	1.39659	0.235579	2.04564	0.0407918	0.128231	AJY25640.1	NA
CH72_625	chorismate mutase	cds-AJY22917.1	3069.77	0.480687	1.39541	0.20285	2.36966	0.0178044	0.0708907	AJY22917.1	[E] Amino acid transport and metabolism
CH72_1473	ATP synthase F1, beta subunit	cds-AJY23097.1	25163.3	0.480493	1.39522	0.183264	2.62186	0.00874513	0.0412261	AJY23097.1	NA
CH72_3059	RNA polymerase sigma factor RpoS	cds-AJY22878.1	13771.4	0.480341	1.39507	0.166359	2.88737	0.00388473	0.0228136	AJY22878.1	NA
CH72_5010	phage integrase family protein	cds-AJY24124.1	1307.59	0.480134	1.39487	0.167107	2.87322	0.0040631	0.0236333	AJY24124.1	NA
CH72_4744	hypothetical protein	cds-AJY25515.1	148.994	0.480007	1.39475	0.224466	2.13844	0.0324809	0.109077	AJY25515.1	[S] Function unknown
CH72_5233	copC domain protein	cds-AJY25301.1	331.41	0.479114	1.39389	0.221521	2.16283	0.030554	0.104039	AJY25301.1	NA
CH72_41	hypothetical protein	cds-AJY22859.1	2103.8	0.478909	1.39369	0.179936	2.66155	0.00777824	0.0379522	AJY22859.1	[S] Function unknown
CH72_4936	helix-turn-helix family protein	cds-AJY24194.1	517.055	0.477787	1.39261	0.213191	2.24112	0.0250182	0.0907085	AJY24194.1	NA
CH72_2785	rnfH Ubiquitin family protein	cds-AJY21732.1	392.339	0.476961	1.39181	0.170542	2.79674	0.00516207	0.0279304	AJY21732.1	NA
CH72_2465	phosphoribosylamine--glycine ligase	cds-AJY20453.1	3953.26	0.475363	1.39027	0.213067	2.23105	0.0256775	0.0923827	AJY20453.1	NA
CH72_1953	transposase family protein	cds-AJY22733.1	1588.58	0.475002	1.38992	0.213388	2.22601	0.0260138	0.093285	AJY22733.1	NA
CH72_502	alpha,alpha-trehalose-phosphate synthase	cds-AJY20693.1	2738.84	0.474738	1.38967	0.21458	2.21241	0.0269385	0.09571	AJY20693.1	NA
CH72_1698	hypothetical protein	cds-AJY22906.1	1171.2	0.474689	1.38962	0.225483	2.10521	0.0352729	0.115138	AJY22906.1	[S] Function unknown
CH72_1197	hypothetical protein	cds-AJY20691.1	10512.6	0.473522	1.38849	0.204405	2.31659	0.020526	0.0788226	AJY20691.1	[S] Function unknown
CH72_2793	GMP synthase	cds-AJY20640.1	4056.42	0.472469	1.38748	0.188816	2.50228	0.0123398	0.0539392	AJY20640.1	NA
CH72_3011	replicative DNA helicase	cds-AJY22042.1	5810.44	0.472112	1.38714	0.215326	2.19255	0.0283401	0.0991297	AJY22042.1	[L] Replication, recombination and repair
CH72_4280	transposase, IS605 OrfB family	cds-AJY25387.1	1083.48	0.47196	1.38699	0.212064	2.22556	0.0260439	0.0933175	AJY25387.1	NA
CH72_6309	glyoxalase-like domain protein	cds-AJY26043.1	131.531	0.471827	1.38686	0.237878	1.98348	0.0473138	0.143034	AJY26043.1	NA
CH72_1098	mraZ family protein	cds-AJY21999.1	6396.81	0.471524	1.38657	0.187083	2.5204	0.0117221	0.0518625	AJY21999.1	NA
CH72_2187	hypothetical protein	cds-AJY22267.1	1719.23	0.471046	1.38611	0.156095	3.01769	0.00254712	0.0166287	AJY22267.1	[S] Function unknown
CH72_2244	4-hydroxy-3-methylbut-2-enyl diphosphate reductase	cds-AJY20657.1	5554.62	0.470988	1.38606	0.150493	3.12964	0.0017502	0.0124298	AJY20657.1	NA
CH72_982	dihydroorotase	cds-AJY22437.1	5882.41	0.470611	1.3857	0.199515	2.35877	0.0183355	0.0725884	AJY22437.1	[F] Nucleotide transport and metabolism
CH72_1411	methyladenine glycosylase family protein	cds-AJY21567.1	799.969	0.470236	1.38534	0.217939	2.15765	0.0309552	0.105132	AJY21567.1	NA
CH72_4686	phosphate transporter family protein	cds-AJY24569.1	259.896	0.468759	1.38392	0.215889	2.17129	0.029909	0.102375	AJY24569.1	NA
CH72_607	lipo, YaeC family protein	cds-AJY23274.1	1831.92	0.468352	1.38353	0.179241	2.61298	0.0089756	0.0421608	AJY23274.1	NA
CH72_1811	isocitrate dehydrogenase kinase/phosphatase family protein	cds-AJY23556.1	3657.21	0.468251	1.38343	0.166434	2.81343	0.00490157	0.0270391	AJY23556.1	NA
CH72_914	ferrochelatase	cds-AJY22809.1	2808.79	0.467434	1.38265	0.151387	3.08767	0.00201736	0.0139785	AJY22809.1	NA
CH72_2539	hypothetical protein	cds-AJY22395.1	1788.81	0.467399	1.38261	0.202538	2.30771	0.0210155	0.0801739	AJY22395.1	[S] Function unknown
CH72_2035	HAD hydrolase, family IIIA domain protein	cds-AJY20690.1	969.824	0.46727	1.38249	0.175298	2.66557	0.0076857	0.0376431	AJY20690.1	NA
CH72_1755	helix-turn-helix family protein	cds-AJY20986.1	1315.23	0.466013	1.38129	0.198598	2.34652	0.0189499	0.0742424	AJY20986.1	NA
CH72_6424	diguanylate cyclase domain protein	cds-AJY26777.1	980.158	0.465298	1.3806	0.220085	2.11417	0.0345008	0.113409	AJY26777.1	NA
CH72_2750	(glutamine-N5) methyltransferase, ribosomal protein L3-specific	cds-AJY22941.1	1128.07	0.465085	1.3804	0.152865	3.04246	0.00234651	0.0157751	AJY22941.1	NA
CH72_1990	hypothetical protein	cds-AJY22695.1	879.006	0.464914	1.38024	0.194208	2.3939	0.0166705	0.0676742	AJY22695.1	[S] Function unknown
CH72_1888	hypothetical protein	cds-AJY23346.1	1442.23	0.46457	1.37991	0.19982	2.32494	0.0200753	0.0776451	AJY23346.1	[S] Function unknown
CH72_177	threonine--tRNA ligase	cds-AJY21801.1	22283.2	0.464364	1.37971	0.158847	2.92334	0.00346296	0.0208798	AJY21801.1	NA
CH72_2459	ribonuclease, Rne/Rng family domain protein	cds-AJY22785.1	3132.06	0.463886	1.37925	0.161756	2.86781	0.0041332	0.0239718	AJY22785.1	NA
CH72_2091	hypothetical protein	cds-AJY22597.1	4082.48	0.462756	1.37817	0.231821	1.99618	0.0459147	0.139837	AJY22597.1	[S] Function unknown
CH72_6155	transcriptional regulator, AbrB family domain protein	cds-AJY26227.1	492.309	0.462336	1.37777	0.206512	2.23879	0.0251697	0.0910056	AJY26227.1	NA
CH72_2675	methyltransferase domain protein	cds-AJY22698.1	1345.96	0.46161	1.37708	0.21842	2.1134	0.0345663	0.113454	AJY22698.1	NA
CH72_2885	redoxin family protein	cds-AJY21835.1	22756.9	0.460915	1.37641	0.165706	2.78152	0.00541045	0.0290153	AJY21835.1	NA
CH72_5961	helix-turn-helix domain protein	cds-AJY26515.1	183.193	0.460658	1.37617	0.193789	2.37712	0.0174486	0.0697094	AJY26515.1	NA
CH72_2737	acyl CoA binding family protein	cds-AJY22947.1	2233.75	0.460149	1.37568	0.179507	2.56341	0.010365	0.0470993	AJY22947.1	NA
CH72_6429	bacterial regulatory helix-turn-helix, lysR family protein	cds-AJY26691.1	2895.82	0.459882	1.37543	0.190917	2.40881	0.0160046	0.0653958	AJY26691.1	NA
CH72_118	bacterial regulatory s, tetR family protein	cds-AJY20455.1	1156.77	0.459738	1.37529	0.200708	2.29058	0.0219877	0.0823657	AJY20455.1	NA
CH72_3056	5'/3'-nucleotidase SurE	cds-AJY23198.1	4070.67	0.459676	1.37523	0.185154	2.48268	0.01304	0.0561606	AJY23198.1	NA
CH72_3283	aldo/keto reductase family protein	cds-AJY23896.1	284.219	0.459676	1.37523	0.229086	2.00657	0.0447958	0.137388	AJY23896.1	NA
CH72_2990	hydrolase, TatD family protein	cds-AJY22577.1	1171.55	0.459634	1.37519	0.174318	2.63675	0.00837044	0.0400047	AJY22577.1	NA
CH72_1876	glutaredoxin 3	cds-AJY22241.1	1185.69	0.458597	1.3742	0.16078	2.85233	0.00434005	0.0247765	AJY22241.1	[O] Posttranslational modification, protein turnover, chaperones
CH72_615	ADP-glyceromanno-heptose 6-epimerase	cds-AJY20500.1	2393.16	0.458322	1.37394	0.183544	2.49707	0.0125225	0.0545921	AJY20500.1	NA
CH72_1200	ubiquinol-cytochrome c reductase, iron-sulfur subunit	cds-AJY20630.1	5406.82	0.456683	1.37238	0.150798	3.02844	0.00245823	0.0162636	AJY20630.1	NA
CH72_397	bacterial regulatory helix-turn-helix, lysR family protein	cds-AJY23522.1	1681.33	0.456667	1.37237	0.14835	3.07831	0.00208176	0.0143187	AJY23522.1	NA
CH72_1919	signal recognition particle-docking protein FtsY	cds-AJY21358.1	2862.95	0.456575	1.37228	0.160838	2.83873	0.00452932	0.0255013	AJY21358.1	NA
CH72_1935	HPr(Ser) kinase/phosphatase	cds-AJY23397.1	3906.8	0.456256	1.37198	0.159358	2.8631	0.00419522	0.0241816	AJY23397.1	NA
CH72_3107	miro-like family protein	cds-AJY23101.1	8027.36	0.456138	1.37186	0.202025	2.25783	0.023956	0.0877313	AJY23101.1	NA
CH72_1618	queuosine biosynthesis protein QueD	cds-AJY23360.1	742.084	0.453839	1.36968	0.198329	2.28831	0.0221192	0.0826222	AJY23360.1	NA
CH72_1938	RNA polymerase sigma-54 factor	cds-AJY21571.1	27337.7	0.453625	1.36948	0.189721	2.39101	0.0168023	0.0678535	AJY21571.1	[K] Transcription
CH72_4682	bacterial regulatory helix-turn-helix, lysR family protein	cds-AJY23935.1	361.049	0.452301	1.36822	0.210051	2.15329	0.0312961	0.10607	AJY23935.1	NA
CH72_2574	acetate--CoA ligase	cds-AJY20782.1	21608.7	0.452206	1.36813	0.205868	2.19659	0.02805	0.0984943	AJY20782.1	NA
CH72_4094	merR HTH regulatory family protein	cds-AJY25289.1	1753.45	0.45179	1.36774	0.179057	2.52317	0.0116302	0.0515954	AJY25289.1	NA
CH72_1871	phosphoenolpyruvate-protein phosphotransferase	cds-AJY20509.1	11255.7	0.451526	1.36749	0.176259	2.56171	0.0104157	0.047264	AJY20509.1	NA
CH72_1383	adenosylhomocysteinase	cds-AJY23096.1	7670.73	0.451333	1.3673	0.179388	2.51596	0.0118709	0.0524146	AJY23096.1	[H] Coenzyme transport and metabolism
CH72_2661	thioesterase domain protein	cds-AJY20835.1	1356.98	0.450707	1.36671	0.220455	2.04444	0.0409104	0.12848	AJY20835.1	NA
CH72_5492	diguanylate cyclase domain protein	cds-AJY24903.1	1153.96	0.450554	1.36657	0.222436	2.02554	0.0428116	0.132732	AJY24903.1	NA
CH72_2074	glutathione-dependent formaldehyde-activating enzyme family protein	cds-AJY23564.1	1175.29	0.449333	1.36541	0.170939	2.62861	0.00857344	0.0405921	AJY23564.1	NA
CH72_3354	succinate dehydrogenase, cytochrome b556 subunit	cds-AJY24978.1	5433.92	0.449172	1.36526	0.160518	2.79826	0.00513793	0.0278734	AJY24978.1	NA
CH72_3020	glycosyltransferase like 2 family protein	cds-AJY22930.1	1887.23	0.449035	1.36513	0.187811	2.39088	0.0168079	0.0678535	AJY22930.1	NA
CH72_760	tRNA (guanine-N(7)-)-methyltransferase	cds-AJY23348.1	1250.23	0.448593	1.36471	0.173572	2.58447	0.0097528	0.0449957	AJY23348.1	NA
CH72_1005	motA/TolQ/ExbB proton channel family protein	cds-AJY23190.1	416.775	0.448239	1.36437	0.199549	2.24626	0.0246874	0.0897075	AJY23190.1	NA
CH72_3625	type I secretion system ATPase family protein	cds-AJY24541.1	264.94	0.447959	1.36411	0.204581	2.18964	0.02855	0.0995911	AJY24541.1	NA
CH72_2488	bacterial regulatory s, tetR family protein	cds-AJY21226.1	7049.11	0.44682	1.36303	0.162199	2.75476	0.00587354	0.0308502	AJY21226.1	NA
CH72_1855	coA-transferase III family protein	cds-AJY22813.1	143.371	0.44636	1.3626	0.216874	2.05816	0.0395748	0.124945	AJY22813.1	NA
CH72_2243	FKBP-type peptidyl-prolyl cis-trans isomerase family protein	cds-AJY22248.1	2180.29	0.445585	1.36187	0.162644	2.73963	0.00615082	0.0319394	AJY22248.1	NA
CH72_2992	hypothetical protein	cds-AJY22270.1	3076.19	0.445331	1.36163	0.153425	2.90259	0.00370093	0.0218913	AJY22270.1	[S] Function unknown
CH72_1253	penicillin-binding, 1A family protein	cds-AJY21476.1	3690.09	0.445061	1.36137	0.169022	2.63316	0.00845954	0.0403101	AJY21476.1	NA
CH72_3069	tetratricopeptide repeat family protein	cds-AJY21302.1	5337.72	0.44464	1.36097	0.147164	3.02138	0.00251622	0.0164942	AJY21302.1	NA
CH72_1050	pfkB carbohydrate kinase family protein	cds-AJY21796.1	8537.29	0.444583	1.36092	0.205223	2.16634	0.030285	0.103338	AJY21796.1	NA
CH72_3017	polysaccharide deacetylase family protein	cds-AJY23085.1	2967.72	0.443554	1.35995	0.174607	2.5403	0.0110759	0.0496357	AJY23085.1	NA
CH72_3355	succinate dehydrogenase, hydrophobic membrane anchor protein	cds-AJY24904.1	592.922	0.443456	1.35986	0.210082	2.11087	0.0347831	0.113823	AJY24904.1	NA
CH72_1748	helix-turn-helix family protein	cds-AJY20492.1	1004.88	0.443448	1.35985	0.186687	2.37536	0.0175321	0.0699999	AJY20492.1	NA
CH72_858	EAL domain protein	cds-AJY21375.1	4525.87	0.443442	1.35984	0.14768	3.00272	0.0026758	0.0172452	AJY21375.1	NA
CH72_6049	hypothetical protein	cds-AJY26300.1	1818.66	0.443219	1.35964	0.203827	2.17449	0.0296684	0.101837	AJY26300.1	[S] Function unknown
CH72_566	nicotinate phosphoribosyltransferase	cds-AJY21459.1	3823.9	0.443136	1.35956	0.180764	2.45146	0.0142276	0.0601048	AJY21459.1	[H] Coenzyme transport and metabolism
CH72_1260	cytochrome c family protein	cds-AJY22655.1	11811.6	0.442952	1.35938	0.15547	2.84912	0.00438402	0.0249348	AJY22655.1	NA
CH72_4163	redox-sensitive transcriptional activator SoxR	cds-AJY24163.1	871.52	0.44231	1.35878	0.218554	2.0238	0.0429907	0.133036	AJY24163.1	NA
CH72_499	hypothetical protein	cds-AJY23452.1	1696.74	0.442267	1.35874	0.179712	2.46098	0.0138558	0.0589142	AJY23452.1	[S] Function unknown
CH72_197	chorismate synthase	cds-AJY21616.1	3936.39	0.442177	1.35865	0.188452	2.34637	0.0189574	0.0742424	AJY21616.1	[E] Amino acid transport and metabolism
CH72_2662	CTP synthase	cds-AJY22281.1	14429.5	0.440709	1.35727	0.180315	2.4441	0.0145214	0.0609526	AJY22281.1	[F] Nucleotide transport and metabolism
CH72_2033	hypothetical protein	cds-AJY23480.1	749.162	0.440434	1.35701	0.209488	2.10243	0.0355156	0.115815	AJY23480.1	[S] Function unknown
CH72_6491	hypothetical protein	cds-AJY26575.1	996.742	0.440204	1.3568	0.167552	2.62727	0.0086072	0.0406931	AJY26575.1	[S] Function unknown
CH72_308	bacterial regulatory s, gntR family protein	cds-AJY22962.1	420.097	0.440165	1.35676	0.170106	2.58759	0.00966504	0.0447889	AJY22962.1	NA
CH72_1268	30S ribosomal protein S11	cds-AJY21799.1	22586.6	0.439859	1.35647	0.151389	2.90548	0.00366687	0.021828	AJY21799.1	NA
CH72_357	polyphosphate kinase 1	cds-AJY21343.1	2369.04	0.438881	1.35555	0.191601	2.2906	0.0219864	0.0823657	AJY21343.1	NA
CH72_808	methyltransferase, FkbM family domain protein	cds-AJY21540.1	8819.73	0.438668	1.35535	0.193362	2.26864	0.0232905	0.0858706	AJY21540.1	NA
CH72_6450	AMP-binding enzyme family protein	cds-AJY26145.1	1448.13	0.43746	1.35422	0.161095	2.71555	0.00661661	0.033769	AJY26145.1	NA
CH72_597	tRNA (guanine(37)-N(1))-methyltransferase	cds-AJY22039.1	8222.38	0.436716	1.35352	0.17917	2.43744	0.0147916	0.0619124	AJY22039.1	NA
CH72_967	bacterial regulatory, Fis family protein	cds-AJY21346.1	406.76	0.436256	1.35309	0.209731	2.08008	0.0375185	0.120309	AJY21346.1	NA
CH72_1960	hypothetical protein	cds-AJY22520.1	970.072	0.435984	1.35283	0.154825	2.81598	0.00486288	0.026871	AJY22520.1	[S] Function unknown
CH72_3075	HflC protein	cds-AJY21100.1	1772.69	0.43593	1.35278	0.187591	2.32384	0.0201343	0.0777815	AJY21100.1	NA
CH72_2694	cysteine--tRNA ligase	cds-AJY23255.1	12618.9	0.435289	1.35218	0.166233	2.61855	0.00883042	0.0415087	AJY23255.1	NA
CH72_3356	succinate dehydrogenase, flavoprotein subunit	cds-AJY24862.1	9932.43	0.434527	1.35147	0.204713	2.12262	0.0337861	0.11179	AJY24862.1	NA
CH72_2766	ribosome recycling factor	cds-AJY20609.1	7702.18	0.434357	1.35131	0.194382	2.23455	0.0254468	0.0917542	AJY20609.1	[J] Translation, ribosomal structure and biogenesis
CH72_2504	putative lipoprotein transmembrane	cds-AJY21742.1	2880.87	0.434296	1.35125	0.174133	2.49404	0.0126298	0.0549867	AJY21742.1	NA
CH72_1157	methyltransferase domain protein	cds-AJY22904.1	1347.44	0.434178	1.35114	0.172249	2.52064	0.0117141	0.0518619	AJY22904.1	NA
CH72_1201	NIF3 family protein	cds-AJY21006.1	1884.78	0.433295	1.35031	0.174113	2.48859	0.0128252	0.055434	AJY21006.1	NA
CH72_3288	DNA polymerase I	cds-AJY24236.1	11412	0.433294	1.35031	0.176112	2.46033	0.0138809	0.0589826	AJY24236.1	[L] Replication, recombination and repair
CH72_6423	bacterial regulatory helix-turn-helix, lysR family protein	cds-AJY26734.1	658.749	0.432512	1.34958	0.210491	2.05478	0.0399007	0.125852	AJY26734.1	NA
CH72_2523	proton-translocating NADH-quinone oxidoreductase, chain L family protein	cds-AJY23050.1	7361.53	0.431924	1.34903	0.183692	2.35135	0.0187053	0.0736073	AJY23050.1	NA
CH72_2773	UDP-3-O-[3-hydroxymyristoyl	cds-AJY22050.1	6275.25	0.431541	1.34867	0.185979	2.32037	0.0203207	0.0782707	AJY22050.1	NA
CH72_812	bis(5'-nucleosyl)-tetraphosphatase	cds-AJY23011.1	2295.99	0.431255	1.34841	0.195514	2.20575	0.0274012	0.096933	AJY23011.1	NA
CH72_6645	trfA family protein	cds-AJY20331.1	6294.95	0.431036	1.3482	0.208096	2.07133	0.0383283	0.121832	AJY20331.1	NA
CH72_188	sensory box protein	cds-AJY21464.1	449.73	0.4301	1.34733	0.172534	2.49285	0.0126723	0.0550985	AJY21464.1	NA
CH72_1054	ribonucleoside-diphosphate reductase, alpha subunit	cds-AJY22807.1	19677.8	0.429654	1.34691	0.197498	2.17548	0.029594	0.101829	AJY22807.1	NA
CH72_3018	3-beta hydroxysteroid dehydrogenase/isomerase family protein	cds-AJY22209.1	9862.23	0.428038	1.3454	0.166064	2.57755	0.00995029	0.0456264	AJY22209.1	NA
CH72_2193	transglutaminase-like superfamily protein	cds-AJY20420.1	1666.67	0.427205	1.34463	0.203888	2.09529	0.036145	0.117458	AJY20420.1	NA
CH72_6154	PIN domain protein	cds-AJY25959.1	577.589	0.427198	1.34462	0.195757	2.18229	0.029088	0.10083	AJY25959.1	NA
CH72_797	glycosyl transferases group 1 family protein	cds-AJY22929.1	13448.8	0.427081	1.34451	0.189806	2.25009	0.0244431	0.0889343	AJY22929.1	NA
CH72_3025	aminotransferase class-V family protein	cds-AJY23437.1	7089.44	0.426504	1.34397	0.155199	2.74812	0.00599383	0.0313479	AJY23437.1	NA
CH72_1870	phosphocarrier, HPr family protein	cds-AJY22816.1	1056.05	0.424393	1.34201	0.171588	2.47332	0.0133865	0.0572906	AJY22816.1	NA
CH72_1282	ribosomal protein L14	cds-AJY22040.1	19413.5	0.422497	1.34024	0.199274	2.12017	0.0339913	0.112355	AJY22040.1	NA
CH72_3084	DEAD_2 family protein	cds-AJY23367.1	7082.08	0.421837	1.33963	0.169861	2.48342	0.0130127	0.0560996	AJY23367.1	NA
CH72_1471	AMP-binding enzyme family protein	cds-AJY23416.1	3851.37	0.421644	1.33945	0.178712	2.35935	0.0183068	0.0725625	AJY23416.1	NA
CH72_5238	helix-turn-helix domain protein	cds-AJY25743.1	547.983	0.421611	1.33942	0.199275	2.11572	0.0343685	0.113124	AJY25743.1	NA
CH72_2026	phosphotransferase enzyme family protein	cds-AJY21442.1	1301.87	0.420686	1.33856	0.171961	2.4464	0.014429	0.0607544	AJY21442.1	NA
CH72_1208	phosphoribosyl-ATP diphosphatase	cds-AJY20701.1	2609.86	0.420222	1.33813	0.200887	2.09183	0.0364534	0.118108	AJY20701.1	NA
CH72_5184	hypothetical protein	cds-AJY25234.1	1166.39	0.420174	1.33809	0.174895	2.40244	0.0162863	0.0663614	AJY25234.1	[S] Function unknown
CH72_952	mce related family protein	cds-AJY23322.1	1339.4	0.419958	1.33789	0.181587	2.31271	0.0207389	0.0794141	AJY23322.1	NA
CH72_6482	bacterial regulatory helix-turn-helix, lysR family protein	cds-AJY26316.1	590.372	0.418819	1.33683	0.203693	2.05613	0.0397699	0.1255	AJY26316.1	NA
CH72_4496	bacterial regulatory helix-turn-helix, lysR family protein	cds-AJY24848.1	868.285	0.418684	1.33671	0.171782	2.4373	0.0147973	0.0619124	AJY24848.1	NA
CH72_1117	ribulose-phosphate 3-epimerase	cds-AJY21227.1	2067.73	0.417995	1.33607	0.143949	2.90378	0.00368688	0.021828	AJY21227.1	[G] Carbohydrate transport and metabolism
CH72_1628	aspartyl/glutamyl-tRNA(Asn/Gln) amidotransferase, B subunit	cds-AJY21193.1	6126.32	0.417657	1.33576	0.165415	2.5249	0.011573	0.0513761	AJY21193.1	NA
CH72_3861	hypothetical protein	cds-AJY25460.1	2361.03	0.417349	1.33547	0.181233	2.30283	0.0212885	0.080763	AJY25460.1	[S] Function unknown
CH72_2784	polyketide cyclase / dehydrase and lipid transport family protein	cds-AJY22438.1	3911.43	0.417284	1.33541	0.160978	2.59219	0.00953675	0.0442257	AJY22438.1	NA
CH72_798	mycolic acid cyclopropane synthetase family protein	cds-AJY21777.1	5091.33	0.417164	1.3353	0.192618	2.16576	0.0303296	0.103437	AJY21777.1	NA
CH72_547	ribosomal protein L32	cds-AJY21629.1	8582.91	0.417064	1.33521	0.169192	2.46504	0.0137	0.0584033	AJY21629.1	NA
CH72_1930	tetratricopeptide repeat family protein	cds-AJY22349.1	9499.7	0.415854	1.33409	0.144723	2.87345	0.00406016	0.0236333	AJY22349.1	NA
CH72_445	amino acid permease family protein	cds-AJY21512.1	814.258	0.415729	1.33397	0.158638	2.62061	0.00877717	0.0413317	AJY21512.1	NA
CH72_541	beta-ketoacyl-acyl-carrier-protein synthase II	cds-AJY22141.1	10100.4	0.415402	1.33367	0.161251	2.57612	0.00999168	0.045773	AJY22141.1	NA
CH72_3291	rhodanese-like domain protein	cds-AJY25669.1	4297.26	0.415255	1.33353	0.155259	2.6746	0.00748177	0.0368905	AJY25669.1	NA
CH72_143	dihydrolipoyl dehydrogenase	cds-AJY22094.1	8981.59	0.415188	1.33347	0.200098	2.07492	0.0379939	0.12124	AJY22094.1	[C] Energy production and conversion
CH72_218	valine--tRNA ligase	cds-AJY23178.1	12271.8	0.415046	1.33334	0.163528	2.53808	0.0111463	0.0498877	AJY23178.1	NA
CH72_3280	AMP nucleosidase	cds-AJY24625.1	5661.33	0.413419	1.33184	0.171394	2.41209	0.0158612	0.0651057	AJY24625.1	[F] Nucleotide transport and metabolism
CH72_2698	aspartate kinase domain protein	cds-AJY22001.1	11345.3	0.41232	1.33082	0.197403	2.08872	0.036733	0.118561	AJY22001.1	NA
CH72_176	translation initiation factor IF-3	cds-AJY22016.1	43927	0.411307	1.32989	0.153417	2.68098	0.00734061	0.0363936	AJY22016.1	[J] Translation, ribosomal structure and biogenesis
CH72_793	glycosyl transferases group 1 family protein	cds-AJY21576.1	2761.44	0.410568	1.32921	0.174562	2.35199	0.0186731	0.0735246	AJY21576.1	NA
CH72_3065	23S rRNA (adenine(2503)-C(2))-methyltransferase	cds-AJY20560.1	4691.68	0.410487	1.32913	0.179151	2.29129	0.0219464	0.0823054	AJY20560.1	NA
CH72_517	diguanylate cyclase domain protein	cds-AJY21790.1	2218.08	0.409684	1.32839	0.190593	2.14952	0.0315933	0.106801	AJY21790.1	NA
CH72_6480	bacterial regulatory helix-turn-helix, lysR family protein	cds-AJY26045.1	1405.85	0.409228	1.32797	0.204137	2.00468	0.0449977	0.137777	AJY26045.1	NA
CH72_2361	bacterial regulatory s, tetR family protein	cds-AJY20632.1	627.074	0.408509	1.32731	0.164845	2.47814	0.0132068	0.05669	AJY20632.1	NA
CH72_1481	citrate transporter family protein	cds-AJY21630.1	1282.31	0.407604	1.32648	0.184776	2.20594	0.0273882	0.096933	AJY21630.1	NA
CH72_5441	synaptobrevin family protein	cds-AJY25866.1	1553.6	0.406594	1.32555	0.196152	2.07285	0.038186	0.121439	AJY25866.1	NA
CH72_872	beta-eliminating lyase family protein	cds-AJY20575.1	5903.02	0.405038	1.32412	0.177663	2.27981	0.0226191	0.0839149	AJY20575.1	NA
CH72_2520	NADH-quinone oxidoreductase, chain I family protein	cds-AJY22162.1	3179.23	0.404218	1.32337	0.145493	2.77826	0.00546513	0.029179	AJY22162.1	NA
CH72_781	3-deoxy-D-manno-oct-2-ulosonic acid (Kdo) hydroxylase family protein	cds-AJY22635.1	1142.58	0.403743	1.32294	0.181421	2.22545	0.0260514	0.0933175	AJY22635.1	NA
CH72_2927	isochorismatase family protein	cds-AJY21586.1	1305.67	0.403716	1.32291	0.196795	2.05146	0.0402224	0.126684	AJY21586.1	NA
CH72_50	endonuclease domain protein	cds-AJY21755.1	688.842	0.402456	1.32176	0.179704	2.23954	0.0251205	0.0909105	AJY21755.1	NA
CH72_2276	LPS export ABC transporter permease LptF	cds-AJY23267.1	2163.03	0.401132	1.32054	0.194485	2.06253	0.039157	0.123966	AJY23267.1	NA
CH72_696	radical SAM superfamily protein	cds-AJY20584.1	2771.98	0.400744	1.32019	0.185305	2.16262	0.0305706	0.104042	AJY20584.1	NA
CH72_2767	di-trans,poly-cis-decaprenylcistransferase	cds-AJY22565.1	3164.48	0.399821	1.31934	0.152463	2.62242	0.00873075	0.041188	AJY22565.1	NA
CH72_2024	ABC transporter family protein	cds-AJY20450.1	1893.83	0.398909	1.31851	0.157935	2.52578	0.0115443	0.051292	AJY20450.1	NA
CH72_2758	DNA ligase, NAD-dependent	cds-AJY23478.1	3716.67	0.397575	1.31729	0.143688	2.76693	0.00565871	0.0299058	AJY23478.1	NA
CH72_766	methyltransferase small domain protein	cds-AJY22322.1	3745.28	0.396346	1.31617	0.147498	2.68714	0.00720672	0.035913	AJY22322.1	NA
CH72_1199	hypothetical protein	cds-AJY21929.1	3934.09	0.395993	1.31585	0.179726	2.20331	0.0275729	0.0971871	AJY21929.1	[S] Function unknown
CH72_1042	putative nucleotidyltransferase domain protein	cds-AJY22338.1	1620.46	0.395684	1.31557	0.164796	2.40106	0.0163478	0.0665704	AJY22338.1	NA
CH72_3026	ACT domain protein	cds-AJY22352.1	3479.11	0.395602	1.31549	0.163719	2.41635	0.015677	0.0646837	AJY22352.1	NA
CH72_2536	aminotransferase class-V family protein	cds-AJY21792.1	1020.97	0.394063	1.31409	0.16988	2.31965	0.0203599	0.0783754	AJY21792.1	NA
CH72_1613	HAMP domain protein	cds-AJY22266.1	4598.19	0.392587	1.31275	0.189254	2.07439	0.0380429	0.121278	AJY22266.1	NA
CH72_63	tRNA dihydrouridine synthase A family protein	cds-AJY21641.1	3455.07	0.392301	1.31249	0.172946	2.26835	0.023308	0.0858868	AJY21641.1	NA
CH72_152	ribosome-binding factor A	cds-AJY23131.1	1420.38	0.391409	1.31167	0.197504	1.98177	0.0475044	0.14348	AJY23131.1	[J] Translation, ribosomal structure and biogenesis
CH72_1649	bacterial regulatory, Fis family protein	cds-AJY22098.1	3677.31	0.39071	1.31104	0.177298	2.20369	0.0275461	0.0971835	AJY22098.1	NA
CH72_1301	ribosomal protein L7/L12	cds-AJY21749.1	23347.9	0.389894	1.3103	0.155386	2.5092	0.0121006	0.0532848	AJY21749.1	NA
CH72_2429	cytochrome c family protein	cds-AJY23412.1	1994.56	0.388914	1.30941	0.165084	2.35586	0.01848	0.0730719	AJY23412.1	NA
CH72_1684	amino acid permease family protein	cds-AJY21508.1	607.339	0.388733	1.30924	0.194118	2.00256	0.0452243	0.138184	AJY21508.1	NA
CH72_3073	GTP-binding protein HflX	cds-AJY21269.1	8663.55	0.388045	1.30862	0.177616	2.18474	0.0289083	0.100393	AJY21269.1	NA
CH72_2532	maoC like domain protein	cds-AJY21320.1	492.518	0.386239	1.30698	0.179907	2.14688	0.0318027	0.107323	AJY21320.1	NA
CH72_117	sugar (and other) transporter family protein	cds-AJY22779.1	427.314	0.385757	1.30654	0.179694	2.14675	0.0318135	0.107323	AJY22779.1	NA
CH72_972	hypothetical protein	cds-AJY22293.1	1033.44	0.385051	1.30591	0.185753	2.07292	0.0381797	0.121439	AJY22293.1	[S] Function unknown
CH72_1148	polyprenyl P-hydroxybenzoate and phenylacrylic acid decarboxylase family protein	cds-AJY22151.1	868.118	0.384319	1.30524	0.188919	2.0343	0.0419214	0.130922	AJY22151.1	NA
CH72_3838	VRR-NUC domain protein	cds-AJY23917.1	1149.1	0.383783	1.30476	0.178977	2.14432	0.0320075	0.107756	AJY23917.1	NA
CH72_359	phosphate regulon transcriptional regulatory protein PhoB	cds-AJY21807.1	863.83	0.382221	1.30335	0.191202	1.99904	0.0456037	0.139195	AJY21807.1	NA
CH72_2246	branched-chain amino acid transport system / permease component family protein	cds-AJY21433.1	958.167	0.38173	1.3029	0.177967	2.14495	0.0319572	0.107642	AJY21433.1	NA
CH72_2988	dTMP kinase	cds-AJY20384.1	725.915	0.381393	1.3026	0.174565	2.18483	0.0289015	0.100393	AJY20384.1	[F] Nucleotide transport and metabolism
CH72_2521	NADH-ubiquinone/plastoquinone oxidoreductase chain 6 family protein	cds-AJY22787.1	2415.47	0.381094	1.30233	0.163498	2.33088	0.0197598	0.0766965	AJY22787.1	NA
CH72_3293	exodeoxyribonuclease VII, small subunit	cds-AJY25050.1	6318.37	0.380993	1.30224	0.17248	2.20891	0.0271812	0.0963109	AJY25050.1	NA
CH72_3508	hypothetical protein	cds-AJY23956.1	237.904	0.380976	1.30222	0.193894	1.96487	0.0494294	0.14815	AJY23956.1	[S] Function unknown
CH72_2916	PPIC-type PPIASE domain protein	cds-AJY20521.1	4736.65	0.380868	1.30212	0.143465	2.65477	0.00793628	0.0386083	AJY20521.1	NA
CH72_1605	thioredoxin family protein	cds-AJY20900.1	1472.18	0.380517	1.30181	0.166561	2.28456	0.0223388	0.0831674	AJY20900.1	NA
CH72_179	RelA/SpoT family protein	cds-AJY23560.1	4292.35	0.378167	1.29969	0.178509	2.11848	0.0341348	0.112659	AJY23560.1	NA
CH72_592	ribosome small subunit-dependent GTPase A	cds-AJY21847.1	1124.63	0.377529	1.29911	0.159884	2.36127	0.0182126	0.0723203	AJY21847.1	NA
CH72_6252	bacterial regulatory helix-turn-helix, lysR family protein	cds-AJY26717.1	527.767	0.377486	1.29908	0.189145	1.99575	0.0459609	0.139913	AJY26717.1	NA
CH72_3800	asnC-type helix-turn-helix domain protein	cds-AJY25328.1	1052.24	0.377376	1.29898	0.169528	2.22604	0.0260115	0.093285	AJY25328.1	NA
CH72_1304	ribosomal protein L11	cds-AJY20563.1	14608	0.376769	1.29843	0.188695	1.99671	0.0458567	0.139725	AJY20563.1	NA
CH72_2663	3-deoxy-8-phosphooctulonate synthase	cds-AJY22114.1	3409.15	0.376073	1.2978	0.162751	2.31073	0.0208478	0.0797847	AJY22114.1	NA
CH72_5122	bacterial regulatory helix-turn-helix, lysR family protein	cds-AJY24482.1	701.738	0.375623	1.2974	0.187257	2.00592	0.0448646	0.137484	AJY24482.1	NA
CH72_1102	molybdopterin oxidoreductase Fe4S4 domain protein	cds-AJY23185.1	2294.09	0.374413	1.29631	0.170139	2.20062	0.0277627	0.0977366	AJY23185.1	NA
CH72_2237	quinolinate synthetase complex, A subunit	cds-AJY20769.1	7807.2	0.372076	1.29421	0.162945	2.28344	0.0224042	0.0833065	AJY20769.1	NA
CH72_1062	NUDIX domain protein	cds-AJY20765.1	14935.6	0.371598	1.29379	0.17755	2.09292	0.0363567	0.117853	AJY20765.1	NA
CH72_1247	3-dehydroquinate synthase	cds-AJY20451.1	3265.07	0.371267	1.29349	0.167851	2.21189	0.0269746	0.0957554	AJY20451.1	[E] Amino acid transport and metabolism
CH72_6259	helix-turn-helix domain protein	cds-AJY25923.1	589.915	0.370755	1.29303	0.18653	1.98764	0.0468517	0.142021	AJY25923.1	NA
CH72_2685	hypothetical protein	cds-AJY20780.1	1306.87	0.370369	1.29268	0.169118	2.19	0.0285243	0.0995614	AJY20780.1	[S] Function unknown
CH72_1214	imidazoleglycerol-phosphate dehydratase family protein	cds-AJY23005.1	4774.15	0.36691	1.28959	0.170273	2.15483	0.0311749	0.105714	AJY23005.1	NA
CH72_2996	hypothetical protein	cds-AJY21964.1	9702.16	0.364511	1.28744	0.152362	2.3924	0.0167384	0.0678535	AJY21964.1	[S] Function unknown
CH72_5375	hypothetical protein	cds-AJY25648.1	824.198	0.364219	1.28718	0.172523	2.11114	0.0347605	0.113823	AJY25648.1	[S] Function unknown
CH72_534	elongation factor 4	cds-AJY21787.1	9343.93	0.36265	1.28579	0.173861	2.08585	0.0369918	0.119028	AJY21787.1	NA
CH72_2775	acyl-[acyl-carrier-protein	cds-AJY22536.1	4855.26	0.362438	1.2856	0.148957	2.43317	0.0149671	0.0624632	AJY22536.1	NA
CH72_2167	flavin reductase like domain protein	cds-AJY23538.1	2260.27	0.362392	1.28556	0.17684	2.04927	0.040436	0.127173	AJY23538.1	NA
CH72_788	glycosyl transferase 4 family protein	cds-AJY20888.1	878.555	0.362176	1.28536	0.151079	2.39726	0.0165183	0.0672232	AJY20888.1	NA
CH72_1255	prokaryotic lipo-attachment site family protein	cds-AJY23448.1	1393.91	0.361447	1.28471	0.166081	2.17632	0.029531	0.101773	AJY23448.1	NA
CH72_2691	cyclophilin type peptidyl-prolyl cis-trans isomerase/CLD family protein	cds-AJY20995.1	12248.3	0.360156	1.28357	0.173501	2.07581	0.0379112	0.121094	AJY20995.1	NA
CH72_1258	cytochrome c-type biogenesis protein CcsB	cds-AJY21084.1	4520.88	0.3594	1.28289	0.157314	2.2846	0.0223361	0.0831674	AJY21084.1	[O] Posttranslational modification, protein turnover, chaperones
CH72_1272	preprotein translocase, SecY subunit	cds-AJY22908.1	50838.3	0.359052	1.28258	0.171865	2.08916	0.0366934	0.118534	AJY22908.1	NA
CH72_1759	PP-loop family protein	cds-AJY22958.1	2706.51	0.358603	1.28218	0.158108	2.26809	0.0233238	0.0858966	AJY22958.1	NA
CH72_3694	homoprotocatechuate degradation operon regulator, HpaR	cds-AJY24547.1	841.641	0.356476	1.28029	0.155364	2.29446	0.0217641	0.0818646	AJY24547.1	NA
CH72_2022	hypothetical protein	cds-AJY21521.1	1903.46	0.356175	1.28003	0.174589	2.04008	0.0413427	0.129306	AJY21521.1	[S] Function unknown
CH72_1764	hypothetical protein	cds-AJY21165.1	1217.42	0.356054	1.27992	0.180501	1.97259	0.0485426	0.146007	AJY21165.1	[S] Function unknown
CH72_2908	PPIC-type PPIASE domain protein	cds-AJY22170.1	4313.14	0.354535	1.27857	0.170134	2.08386	0.0371733	0.119553	AJY22170.1	NA
CH72_1570	ribosomal protein L34	cds-AJY21074.1	9112.74	0.354186	1.27826	0.153418	2.30863	0.0209641	0.0801359	AJY21074.1	NA
CH72_1060	marC integral membrane family protein	cds-AJY21146.1	2237.84	0.354128	1.27821	0.169466	2.08967	0.0366474	0.118534	AJY21146.1	NA
CH72_708	septum site-determining protein MinD	cds-AJY21232.1	4735.82	0.353355	1.27753	0.164468	2.14847	0.0316762	0.10697	AJY21232.1	[D] Cell cycle control, cell division, chromosome partitioning
CH72_3083	hypothetical protein	cds-AJY21148.1	6745.41	0.353329	1.27751	0.180067	1.96221	0.0497385	0.148745	AJY21148.1	[S] Function unknown
CH72_1937	ribosomal subunit interface protein	cds-AJY21439.1	25402.5	0.353077	1.27728	0.168892	2.09054	0.0365689	0.118424	AJY21439.1	NA
CH72_3359	citrate (Si)-synthase	cds-AJY24507.1	16669.1	0.352809	1.27705	0.168933	2.08846	0.0367562	0.118561	AJY24507.1	NA
CH72_3070	outer membrane assembly lipoprotein YfgL	cds-AJY20600.1	5843.42	0.352053	1.27638	0.166124	2.11922	0.0340721	0.112508	AJY20600.1	NA
CH72_1269	30S ribosomal protein S13	cds-AJY21189.1	21657.1	0.351471	1.27586	0.159524	2.20325	0.0275769	0.0971871	AJY21189.1	NA
CH72_3068	histidine--tRNA ligase	cds-AJY21099.1	7027.61	0.350653	1.27514	0.178151	1.96829	0.0490351	0.147218	AJY21099.1	NA
CH72_2555	aminotransferase class I and II family protein	cds-AJY22954.1	4953.7	0.350533	1.27503	0.152418	2.29982	0.0214586	0.0812129	AJY22954.1	NA
CH72_731	glutamate-1-semialdehyde-2,1-aminomutase	cds-AJY22481.1	3731.25	0.350399	1.27491	0.175909	1.99193	0.0463786	0.140791	AJY22481.1	NA
CH72_2191	ribosomal protein S20	cds-AJY23113.1	14801.7	0.349217	1.27387	0.151339	2.30751	0.0210265	0.0801739	AJY23113.1	NA
CH72_3097	cystathionine beta-lyase	cds-AJY20972.1	3060.01	0.349145	1.27381	0.152186	2.2942	0.0217789	0.0818646	AJY20972.1	NA
CH72_1578	hypothetical protein	cds-AJY20594.1	1446.78	0.348225	1.27299	0.153997	2.26125	0.0237436	0.0871976	AJY20594.1	[S] Function unknown
CH72_2625	exodeoxyribonuclease III	cds-AJY20496.1	1404.34	0.347482	1.27234	0.174501	1.99129	0.0464485	0.140938	AJY20496.1	[L] Replication, recombination and repair
CH72_815	aspartate carbamoyltransferase	cds-AJY21995.1	2418.05	0.344604	1.2698	0.160145	2.15183	0.031411	0.106349	AJY21995.1	NA
CH72_2518	NADH dehydrogenase (quinone), G subunit	cds-AJY22441.1	9802.91	0.344472	1.26969	0.163388	2.10831	0.0350043	0.114375	AJY22441.1	NA
CH72_596	ribosomal protein L19	cds-AJY21872.1	25052.8	0.343113	1.26849	0.156906	2.18674	0.0287612	0.100138	AJY21872.1	NA
CH72_1303	ribosomal protein L1	cds-AJY22573.1	28760.7	0.342308	1.26778	0.170849	2.00357	0.0451157	0.137917	AJY22573.1	NA
CH72_1820	methionine synthase	cds-AJY21815.1	8456.06	0.341637	1.26719	0.157057	2.17524	0.0296121	0.101837	AJY21815.1	NA
CH72_1646	acetylglutamate kinase	cds-AJY20843.1	5023.12	0.341481	1.26706	0.146994	2.32309	0.0201741	0.0778892	AJY20843.1	[E] Amino acid transport and metabolism
CH72_1298	ATP-dependent DNA helicase RecQ	cds-AJY21953.1	4343.93	0.336491	1.26268	0.158267	2.1261	0.0334952	0.111164	AJY21953.1	[L] Replication, recombination and repair
CH72_1261	ribosome biogenesis GTP-binding protein YsxC	cds-AJY22830.1	3010.19	0.33556	1.26187	0.162318	2.0673	0.0387057	0.122853	AJY22830.1	NA
CH72_542	acyl carrier protein	cds-AJY21173.1	14118.7	0.328548	1.25575	0.165326	1.98727	0.046892	0.142021	AJY21173.1	[Q] Secondary metabolites biosynthesis, transport and catabolism
CH72_6485	initiator Replication family protein	cds-AJY26675.1	4194.88	0.326368	1.25385	0.16329	1.9987	0.0456403	0.139195	AJY26675.1	NA
CH72_628	DNA gyrase, A subunit	cds-AJY21794.1	20383	0.326082	1.2536	0.166073	1.96348	0.0495901	0.148446	AJY21794.1	NA
CH72_1948	formyltetrahydrofolate deformylase	cds-AJY22601.1	1947.86	0.32564	1.25322	0.160394	2.03026	0.0423306	0.131802	AJY22601.1	[F] Nucleotide transport and metabolism
CH72_627	hypothetical protein	cds-AJY20736.1	16973.4	0.32417	1.25194	0.152113	2.13111	0.0330803	0.110402	AJY20736.1	[S] Function unknown
CH72_3338	aminotransferase class I and II family protein	cds-AJY24360.1	1254.39	0.323752	1.25158	0.160339	2.01917	0.0434696	0.134327	AJY24360.1	NA
CH72_6671	conjugal transfer protein traG	cds-AJY20357.1	2100.5	0.323715	1.25155	0.158286	2.04513	0.0408416	0.128326	AJY20357.1	NA
CH72_988	bacterial extracellular solute-binding s, 3 family protein	cds-AJY21507.1	16642.4	0.321039	1.24923	0.146015	2.19867	0.0279017	0.0981161	AJY21507.1	NA
CH72_1330	hypothetical protein	cds-AJY21510.1	6802.82	0.319357	1.24777	0.143056	2.23239	0.0255894	0.0921164	AJY21510.1	[S] Function unknown
CH72_2330	inorganic pyrophosphatase family protein	cds-AJY22194.1	10415.6	0.318691	1.2472	0.156099	2.04159	0.0411921	0.129055	AJY22194.1	NA
CH72_1006	4-hydroxy-tetrahydrodipicolinate reductase	cds-AJY22030.1	2095.5	0.318573	1.2471	0.158028	2.01593	0.0438075	0.135056	AJY22030.1	[E] Amino acid transport and metabolism
CH72_2756	chromosome segregation protein SMC	cds-AJY23030.1	13892.5	0.318229	1.2468	0.157045	2.02636	0.0427281	0.13258	AJY23030.1	NA
CH72_4777	bacterial regulatory helix-turn-helix, lysR family protein	cds-AJY24659.1	1371.76	0.313486	1.24271	0.143134	2.19016	0.0285126	0.0995614	AJY24659.1	NA
CH72_943	preprotein translocase, YajC subunit	cds-AJY22008.1	3317.92	0.302622	1.23338	0.152182	1.98856	0.0467502	0.141788	AJY22008.1	NA
CH72_2903	ATP-dependent Clp endopeptidase, proteolytic subunit ClpP	cds-AJY22275.1	11430.1	0.302599	1.23336	0.145893	2.07411	0.0380694	0.121303	AJY22275.1	NA
CH72_1939	LPS export ABC transporter ATP-binding protein	cds-AJY21387.1	2462.73	0.300476	1.23155	0.153138	1.96212	0.0497484	0.148745	AJY21387.1	NA
CH72_2118	fructose-bisphosphate aldolase, class II, Calvin cycle subtype	cds-AJY21380.1	11930.6	0.299733	1.23092	0.150353	1.99352	0.0462042	0.140327	AJY21380.1	NA
CH72_380	DNA polymerase III, epsilon subunit	cds-AJY23233.1	1485.32	0.295079	1.22695	0.141787	2.08114	0.0374208	0.120172	AJY23233.1	NA
CH72_2407	chromate transporter family protein	cds-AJY21423.1	1683.53	0.287831	1.2208	0.146493	1.96481	0.0494363	0.14815	AJY21423.1	NA
CH72_3085	outer membrane assembly lipoYfiO family protein	cds-AJY23139.1	7524.16	0.282601	1.21639	0.134687	2.09821	0.0358863	0.116733	AJY23139.1	NA
CH72_1178	TPR repeat family protein	cds-AJY21317.1	14772.7	-0.312696	0.805136	0.144612	-2.16232	0.0305939	0.104067	AJY21317.1	NA
CH72_4153	autoinducer synthetase family protein	cds-AJY23820.1	13724.3	-0.320052	0.801041	0.157391	-2.03348	0.0420038	0.131034	AJY23820.1	NA
CH72_1779	HMGL-like family protein	cds-AJY21574.1	1190.51	-0.340121	0.789975	0.147391	-2.3076	0.0210211	0.0801739	AJY21574.1	NA
CH72_2099	hypothetical protein	cds-AJY20905.1	815.418	-0.341043	0.789471	0.160407	-2.1261	0.0334946	0.111164	AJY20905.1	[S] Function unknown
CH72_1108	enoyl-CoA hydratase/isomerase family protein	cds-AJY22383.1	3306.53	-0.350495	0.784315	0.164424	-2.13165	0.0330353	0.110353	AJY22383.1	NA
CH72_5535	catechol 1,2-dioxygenase	cds-AJY24434.1	351.026	-0.351388	0.783829	0.174594	-2.0126	0.0441565	0.135873	AJY24434.1	[Q] Secondary metabolites biosynthesis, transport and catabolism
CH72_1882	methyltransferase domain protein	cds-AJY20443.1	727.49	-0.364479	0.776749	0.177658	-2.05158	0.0402102	0.126684	AJY20443.1	NA
CH72_4015	hypothetical protein	cds-AJY24905.1	826.87	-0.372341	0.772528	0.173685	-2.14377	0.0320514	0.107848	AJY24905.1	[S] Function unknown
CH72_4186	lysE type translocator family protein	cds-AJY24691.1	456.201	-0.375544	0.770815	0.166576	-2.25449	0.0241651	0.0882011	AJY24691.1	NA
CH72_2986	aminomethyltransferase folate-binding domain protein	cds-AJY20431.1	1640.43	-0.376537	0.770285	0.182771	-2.06015	0.0393839	0.124462	AJY20431.1	NA
CH72_1499	asnC-type helix-turn-helix domain protein	cds-AJY22269.1	877.731	-0.37723	0.769915	0.157824	-2.39019	0.0168397	0.0678815	AJY22269.1	NA
CH72_5173	5'/3'-nucleotidase SurE	cds-AJY24966.1	440.826	-0.377569	0.769734	0.180264	-2.09453	0.0362127	0.117561	AJY24966.1	NA
CH72_530	DNA repair protein RecO	cds-AJY23127.1	472.256	-0.378803	0.769075	0.17367	-2.18117	0.029171	0.100851	AJY23127.1	NA
CH72_4557	response regulator	cds-AJY24405.1	1617.61	-0.381617	0.767577	0.17972	-2.12339	0.0337208	0.111633	AJY24405.1	NA
CH72_4177	patatin-like phospholipase family protein	cds-AJY24038.1	672.922	-0.384616	0.765983	0.174721	-2.20132	0.0277135	0.0976158	AJY24038.1	NA
CH72_1507	peptidase C26 family protein	cds-AJY22239.1	1362.61	-0.386044	0.765225	0.155802	-2.47779	0.0132198	0.05669	AJY22239.1	NA
CH72_2373	excisionase-like family protein	cds-AJY22118.1	1628.61	-0.386565	0.764949	0.15053	-2.56803	0.0102277	0.0466699	AJY22118.1	NA
CH72_735	3,4-dihydroxy-2-butanone-4-phosphate synthase	cds-AJY20898.1	3357.81	-0.388744	0.763794	0.147274	-2.63959	0.00830054	0.0398183	AJY20898.1	NA
CH72_1775	asnC-type helix-turn-helix domain protein	cds-AJY21034.1	522.404	-0.389895	0.763185	0.196188	-1.98735	0.0468836	0.142021	AJY21034.1	NA
CH72_1509	carboxylate-amine ligase, YbdK family protein	cds-AJY23320.1	3469.72	-0.390248	0.762998	0.178074	-2.1915	0.0284158	0.0993417	AJY23320.1	NA
CH72_6461	AAA domain protein	cds-AJY26209.1	1780.91	-0.393426	0.761319	0.175683	-2.23941	0.0251295	0.0909105	AJY26209.1	NA
CH72_2456	PRC-barrel domain protein	cds-AJY23041.1	558.481	-0.393631	0.761211	0.194497	-2.02384	0.0429868	0.133036	AJY23041.1	NA
CH72_60	methyltransferase FkbM domain protein	cds-AJY20457.1	2294.83	-0.395717	0.760111	0.201275	-1.96605	0.0492924	0.147855	AJY20457.1	NA
CH72_2216	hypothetical protein	cds-AJY21916.1	1053.37	-0.395733	0.760103	0.186214	-2.12515	0.0335742	0.111314	AJY21916.1	[S] Function unknown
CH72_442	exodeoxyribonuclease V, beta subunit	cds-AJY22602.1	1982.82	-0.395936	0.759996	0.180364	-2.19521	0.0281486	0.0987764	AJY22602.1	NA
CH72_3833	CBS domain protein	cds-AJY24539.1	481.274	-0.396894	0.759492	0.182478	-2.17502	0.0296285	0.101837	AJY24539.1	NA
CH72_2734	universal stress family protein	cds-AJY21886.1	528.445	-0.39905	0.758358	0.163862	-2.43529	0.01488	0.0621872	AJY21886.1	NA
CH72_2641	4Fe-4S dicluster domain protein	cds-AJY21316.1	2238.89	-0.401781	0.756923	0.157556	-2.55009	0.0107694	0.0486333	AJY21316.1	NA
CH72_2879	phenylserine dehydratase	cds-AJY21690.1	1649.6	-0.40236	0.756619	0.195946	-2.05343	0.0400313	0.126204	AJY21690.1	NA
CH72_2697	tRNA(Ile)-lysidine synthetase	cds-AJY21550.1	618.123	-0.4026	0.756494	0.18174	-2.21525	0.0267429	0.0952486	AJY21550.1	NA
CH72_3978	fumarylacetoacetate (FAA) hydrolase family protein	cds-AJY24073.1	644.689	-0.403157	0.756202	0.171716	-2.34781	0.018884	0.0741322	AJY24073.1	NA
CH72_996	2-dehydro-3-deoxyphosphogluconate aldolase/4-hydroxy-2-oxoglutarate aldolase family protein	cds-AJY22615.1	2464.98	-0.403202	0.756178	0.182967	-2.20369	0.0275462	0.0971835	AJY22615.1	NA
CH72_1943	sugar isomerase, KpsF/GutQ family protein	cds-AJY22370.1	1793.56	-0.403477	0.756034	0.192774	-2.09301	0.0363482	0.117853	AJY22370.1	NA
CH72_1073	type IV leader peptidase family protein	cds-AJY22458.1	474.605	-0.404021	0.755749	0.199124	-2.02899	0.042459	0.132065	AJY22458.1	NA
CH72_3485	bacterial regulatory helix-turn-helix, lysR family protein	cds-AJY25780.1	295.67	-0.404673	0.755407	0.190248	-2.12708	0.0334131	0.111004	AJY25780.1	NA
CH72_957	deoR-like helix-turn-helix domain protein	cds-AJY21398.1	345.67	-0.405376	0.755039	0.178641	-2.26922	0.0232547	0.0858277	AJY21398.1	NA
CH72_1049	ahpC/TSA family protein	cds-AJY21065.1	3637.18	-0.405482	0.754984	0.184919	-2.19275	0.0283251	0.0991297	AJY21065.1	NA
CH72_738	cys/Met metabolism PLP-dependent enzyme family protein	cds-AJY20913.1	843.715	-0.406191	0.754613	0.176187	-2.30545	0.0211412	0.0803441	AJY20913.1	NA
CH72_847	helix-turn-helix domain protein	cds-AJY20717.1	2186.88	-0.406615	0.754391	0.190494	-2.13453	0.0327997	0.109746	AJY20717.1	NA
CH72_5890	aspartate racemase family protein	cds-AJY26458.1	617.101	-0.408091	0.75362	0.184079	-2.21693	0.0266279	0.0950187	AJY26458.1	NA
CH72_6136	sensory box protein	cds-AJY26439.1	783.219	-0.408437	0.753439	0.169197	-2.41398	0.0157795	0.0649838	AJY26439.1	NA
CH72_2859	LD-carboxypeptidase family protein	cds-AJY21991.1	801.501	-0.41165	0.751763	0.204518	-2.01278	0.0441377	0.135873	AJY21991.1	NA
CH72_1523	type II secretion system (T2SS), K family protein	cds-AJY23076.1	655.114	-0.411704	0.751735	0.16523	-2.49171	0.012713	0.0552022	AJY23076.1	NA
CH72_917	DNA repair protein RecN	cds-AJY20832.1	1720.25	-0.412337	0.751405	0.198634	-2.07587	0.0379064	0.121094	AJY20832.1	NA
CH72_1582	yaeQ family protein	cds-AJY21935.1	2750.26	-0.412633	0.751251	0.158216	-2.60804	0.0091062	0.0426072	AJY21935.1	NA
CH72_1997	putative D-serine deaminase (D-serine dehydratase) protein	cds-AJY22537.1	765.657	-0.413797	0.750645	0.176589	-2.34327	0.0191155	0.0746479	AJY22537.1	NA
CH72_5438	hypothetical protein	cds-AJY23578.1	1236.93	-0.418633	0.748133	0.18365	-2.27952	0.0226362	0.0839309	AJY23578.1	[S] Function unknown
CH72_3840	iclR helix-turn-helix domain protein	cds-AJY24383.1	273.708	-0.419241	0.747818	0.205222	-2.04286	0.0410658	0.128721	AJY24383.1	NA
CH72_5287	sensory box protein	cds-AJY25262.1	699.372	-0.419331	0.747771	0.212271	-1.97545	0.0482173	0.145162	AJY25262.1	NA
CH72_2029	4-hydroxythreonine-4-phosphate dehydrogenase PdxA	cds-AJY23289.1	981.329	-0.419502	0.747683	0.187523	-2.23707	0.025282	0.0912747	AJY23289.1	NA
CH72_1174	lysozyme family protein	cds-AJY21105.1	8664.61	-0.419904	0.747474	0.19221	-2.18461	0.0289175	0.100393	AJY21105.1	NA
CH72_3387	putative fimV C-domain protein	cds-AJY25208.1	1160.64	-0.420407	0.747214	0.199249	-2.10996	0.0348617	0.113966	AJY25208.1	NA
CH72_1575	tRNA modification GTPase TrmE	cds-AJY23390.1	1816.99	-0.420548	0.747141	0.162774	-2.58363	0.00977671	0.0449957	AJY23390.1	NA
CH72_1508	bacterial regulatory, arsR family protein	cds-AJY22820.1	7300.21	-0.425088	0.744793	0.172515	-2.46407	0.0137369	0.0584607	AJY22820.1	NA
CH72_3854	acetate kinase	cds-AJY25619.1	2400.66	-0.425293	0.744688	0.174323	-2.43968	0.0147004	0.0616249	AJY25619.1	[C] Energy production and conversion
CH72_2282	bacterial regulatory helix-turn-helix, lysR family protein	cds-AJY20803.1	229.458	-0.425371	0.744647	0.189833	-2.24076	0.0250415	0.0907427	AJY20803.1	NA
CH72_5550	methyl-accepting chemotaxis (MCP) signaling domain protein	cds-AJY25192.1	1508.12	-0.425441	0.744611	0.17385	-2.44717	0.0143983	0.0606692	AJY25192.1	NA
CH72_4736	bacterial regulatory helix-turn-helix, lysR family protein	cds-AJY23921.1	318.909	-0.4267	0.743962	0.180726	-2.36103	0.0182245	0.0723236	AJY23921.1	NA
CH72_4873	N-acylglucosamine 2-epimerase family protein	cds-AJY25856.1	1281.48	-0.42703	0.743792	0.200029	-2.13484	0.032774	0.109746	AJY25856.1	NA
CH72_4913	3-beta hydroxysteroid dehydrogenase/isomerase family protein	cds-AJY25081.1	563.455	-0.42734	0.743632	0.204687	-2.08777	0.0368184	0.118587	AJY25081.1	NA
CH72_5352	DNA-K related family protein	cds-AJY23927.1	1441.25	-0.432634	0.740908	0.205807	-2.10213	0.0355418	0.115843	AJY23927.1	NA
CH72_5573	endonuclease/Exonuclease/phosphatase family protein	cds-AJY25568.1	335.213	-0.433213	0.740611	0.20643	-2.0986	0.0358526	0.116681	AJY25568.1	NA
CH72_4112	methyltransferase, family protein	cds-AJY23680.1	487.596	-0.435643	0.739364	0.205728	-2.11757	0.0342111	0.112804	AJY23680.1	NA
CH72_4992	FAD dependent oxidoreductase family protein	cds-AJY25315.1	608.25	-0.438095	0.738109	0.210592	-2.0803	0.0374976	0.120301	AJY25315.1	NA
CH72_4878	putative AcnD-accessory protein PrpF	cds-AJY24328.1	761.738	-0.438486	0.737909	0.21122	-2.07597	0.0378971	0.121094	AJY24328.1	NA
CH72_4756	hypothetical protein	cds-AJY25639.1	697.63	-0.43906	0.737615	0.171652	-2.55785	0.0105321	0.0477263	AJY25639.1	[S] Function unknown
CH72_873	short chain dehydrogenase family protein	cds-AJY20446.1	1140.65	-0.439745	0.737265	0.207859	-2.11559	0.0343794	0.113124	AJY20446.1	NA
CH72_3540	alkyl hydroperoxide reductase subunit F	cds-AJY24407.1	210.746	-0.440397	0.736932	0.21577	-2.04105	0.0412458	0.1291	AJY24407.1	NA
CH72_3528	major Facilitator Superfamily protein	cds-AJY24036.1	218.841	-0.440524	0.736867	0.217719	-2.02336	0.0430355	0.133111	AJY24036.1	NA
CH72_3987	putative membrane protein	cds-AJY23810.1	478.968	-0.440978	0.736635	0.207644	-2.12372	0.0336934	0.111633	AJY23810.1	[S] Function unknown
CH72_5771	dienelactone hydrolase family protein	cds-AJY26723.1	489.493	-0.44296	0.735624	0.221036	-2.00402	0.0450683	0.137836	AJY26723.1	NA
CH72_441	exodeoxyribonuclease V, alpha subunit	cds-AJY20511.1	613.801	-0.445729	0.734213	0.193901	-2.29875	0.0215192	0.0812148	AJY20511.1	NA
CH72_6196	helix-turn-helix domain protein	cds-AJY26489.1	686.14	-0.44641	0.733867	0.165207	-2.70212	0.00688989	0.0347306	AJY26489.1	NA
CH72_3196	bacterial regulatory helix-turn-helix, lysR family protein	cds-AJY20942.1	217.529	-0.446487	0.733827	0.211509	-2.11096	0.0347759	0.113823	AJY20942.1	NA
CH72_3610	nickel import ATP-binding protein NikE	cds-AJY24834.1	430.507	-0.446622	0.733759	0.213847	-2.08852	0.0367514	0.118561	AJY24834.1	NA
CH72_1166	hypothetical protein	cds-AJY21240.1	1932.7	-0.449109	0.732495	0.220037	-2.04106	0.0412451	0.1291	AJY21240.1	[S] Function unknown
CH72_3566	prolyl aminopeptidase	cds-AJY24769.1	949.229	-0.449776	0.732156	0.153673	-2.92684	0.00342423	0.0207226	AJY24769.1	NA
CH72_1440	alginate lyase family protein	cds-AJY20714.1	926.92	-0.452133	0.730961	0.228444	-1.97919	0.0477949	0.144155	AJY20714.1	NA
CH72_6182	hypothetical protein	cds-AJY26722.1	1484.31	-0.453221	0.73041	0.194278	-2.33285	0.0196559	0.0763841	AJY26722.1	[S] Function unknown
CH72_279	cellulose synthase operon C family protein	cds-AJY20773.1	2700.79	-0.45429	0.729869	0.171574	-2.64778	0.00810229	0.0391674	AJY20773.1	NA
CH72_5801	aldo/keto reductase family protein	cds-AJY26105.1	260.961	-0.454513	0.729757	0.214679	-2.11718	0.034245	0.112804	AJY26105.1	NA
CH72_1176	hypothetical protein	cds-AJY22425.1	63519.8	-0.455454	0.729281	0.187026	-2.43524	0.014882	0.0621872	AJY22425.1	[S] Function unknown
CH72_1946	lysE type translocator family protein	cds-AJY23569.1	257.815	-0.45742	0.728288	0.220127	-2.07798	0.037711	0.120749	AJY23569.1	NA
CH72_375	major Facilitator Superfamily protein	cds-AJY23161.1	280.402	-0.459003	0.727489	0.217498	-2.11038	0.0348257	0.113906	AJY23161.1	NA
CH72_1170	hypothetical protein	cds-AJY22713.1	5740.72	-0.460611	0.726678	0.160316	-2.87315	0.004064	0.0236333	AJY22713.1	[S] Function unknown
CH72_964	hypothetical protein	cds-AJY21967.1	2992.19	-0.460707	0.72663	0.207168	-2.22383	0.02616	0.0936553	AJY21967.1	[S] Function unknown
CH72_453	hypothetical protein	cds-AJY21511.1	536.605	-0.460774	0.726596	0.221609	-2.07922	0.0375969	0.120454	AJY21511.1	[S] Function unknown
CH72_1987	bacterial regulatory s, gntR family protein	cds-AJY22470.1	119.617	-0.461925	0.726017	0.226078	-2.04321	0.0410317	0.128676	AJY22470.1	NA
CH72_6181	hypothetical protein	cds-AJY25992.1	1744.54	-0.462414	0.725771	0.201138	-2.29899	0.0215055	0.0812129	AJY25992.1	[S] Function unknown
CH72_2166	arylformamidase	cds-AJY20433.1	175.61	-0.462722	0.725616	0.209226	-2.21159	0.0269952	0.0957554	AJY20433.1	[I] Lipid transport and metabolism
CH72_6569	hypothetical protein	cds-AJY25945.1	5178.27	-0.46325	0.725351	0.214182	-2.16288	0.0305507	0.104039	AJY25945.1	[S] Function unknown
CH72_5982	hypothetical protein	cds-AJY26198.1	449.435	-0.463378	0.725286	0.170658	-2.71524	0.00662278	0.0337741	AJY26198.1	[S] Function unknown
CH72_4371	sulfite exporter TauE/SafE family protein	cds-AJY24755.1	397.71	-0.464984	0.724479	0.19455	-2.39005	0.016846	0.0678815	AJY24755.1	NA
CH72_5546	thiamine pyrophosphate enzyme, central domain protein	cds-AJY24536.1	5932.86	-0.466103	0.723918	0.154113	-3.02442	0.00249111	0.0164177	AJY24536.1	NA
CH72_4787	bacterial regulatory helix-turn-helix, lysR family protein	cds-AJY24201.1	300.485	-0.466121	0.723908	0.184788	-2.52246	0.0116536	0.0516639	AJY24201.1	NA
CH72_2106	molybdenum cofactor biosynthesis protein C	cds-AJY22594.1	918.852	-0.466979	0.723478	0.155751	-2.99825	0.00271533	0.0173972	AJY22594.1	NA
CH72_1036	serine carboxypeptidase family protein	cds-AJY21600.1	956.811	-0.467185	0.723375	0.216268	-2.16021	0.0307561	0.104564	AJY21600.1	NA
CH72_1334	flavodoxin family protein	cds-AJY21712.1	469.104	-0.467357	0.723289	0.187634	-2.49078	0.0127461	0.0552243	AJY21712.1	NA
CH72_5571	hypothetical protein	cds-AJY25204.1	10732.8	-0.467942	0.722995	0.182332	-2.56643	0.0102751	0.0467881	AJY25204.1	[S] Function unknown
CH72_2351	hypothetical protein	cds-AJY23327.1	420.086	-0.468046	0.722943	0.21478	-2.17918	0.029318	0.101199	AJY23327.1	[S] Function unknown
CH72_2090	HAMP domain protein	cds-AJY21262.1	434.063	-0.468221	0.722855	0.227006	-2.06259	0.0391514	0.123966	AJY21262.1	NA
CH72_1551	dimethylhistidine N-methyltransferase	cds-AJY22624.1	1187.29	-0.469278	0.722326	0.230965	-2.03181	0.0421726	0.131436	AJY22624.1	NA
CH72_2255	NAD dependent epimerase/dehydratase family protein	cds-AJY21418.1	762.889	-0.470289	0.72182	0.232102	-2.02622	0.0427424	0.13258	AJY21418.1	NA
CH72_306	molybdopterin-binding domain of aldehyde dehydrogenase family protein	cds-AJY22027.1	1361.82	-0.470486	0.721721	0.186278	-2.52572	0.0115462	0.051292	AJY22027.1	NA
CH72_3684	PHP domain protein	cds-AJY25102.1	879.28	-0.472727	0.720601	0.222202	-2.12747	0.0333811	0.110976	AJY25102.1	NA
CH72_3189	bacterial regulatory s, luxR family protein	cds-AJY23115.1	442.642	-0.472986	0.720472	0.171624	-2.75594	0.00585234	0.0308054	AJY23115.1	NA
CH72_2280	cytochrome c-552	cds-AJY21141.1	668.657	-0.473708	0.720112	0.19769	-2.39622	0.0165652	0.0673719	AJY21141.1	NA
CH72_997	phosphogluconate dehydratase	cds-AJY23138.1	4942.37	-0.474006	0.719963	0.226986	-2.08826	0.0367742	0.118561	AJY23138.1	[E] Amino acid transport and metabolism
CH72_2971	restriction endonuclease fold toxin 5 family protein	cds-AJY20695.1	2307.19	-0.474009	0.719961	0.181673	-2.60914	0.0090771	0.0425461	AJY20695.1	NA
CH72_4841	hypothetical protein	cds-AJY24332.1	261.504	-0.474532	0.7197	0.217806	-2.17869	0.0293545	0.101272	AJY24332.1	[S] Function unknown
CH72_3421	selenocysteine-specific translation elongation factor	cds-AJY24530.1	475.672	-0.475138	0.719398	0.190301	-2.49677	0.0125329	0.0546009	AJY24530.1	NA
CH72_730	hypothetical protein	cds-AJY22493.1	223.055	-0.475294	0.71932	0.206628	-2.30024	0.0214348	0.0811772	AJY22493.1	[S] Function unknown
CH72_281	bacterial cellulose synthase subunit	cds-AJY20416.1	1435.35	-0.475357	0.719289	0.159235	-2.98526	0.00283339	0.0179083	AJY20416.1	NA
CH72_4912	acylphosphatase family protein	cds-AJY24499.1	319.867	-0.47641	0.718764	0.209308	-2.27612	0.0228387	0.084538	AJY24499.1	NA
CH72_3790	short-chain fatty acids transporter	cds-AJY24350.1	311.114	-0.476822	0.718559	0.176124	-2.70732	0.00678296	0.0343768	AJY24350.1	[I] Lipid transport and metabolism
CH72_2281	dihydroxy-acid dehydratase	cds-AJY20520.1	3465.8	-0.478036	0.717954	0.209988	-2.27649	0.0228167	0.0845045	AJY20520.1	[G] Carbohydrate transport and metabolism
CH72_3926	hypothetical protein	cds-AJY25545.1	104.905	-0.478399	0.717774	0.239949	-1.99376	0.0461787	0.140315	AJY25545.1	[S] Function unknown
CH72_5530	flavin oxidoreductase / NADH oxidase family protein	cds-AJY23652.1	657.682	-0.48002	0.716968	0.160522	-2.99036	0.00278644	0.0177142	AJY23652.1	NA
CH72_4911	eamA-like transporter family protein	cds-AJY24723.1	113.927	-0.482143	0.715913	0.23414	-2.05921	0.0394743	0.124688	AJY24723.1	NA
CH72_5983	hypothetical protein	cds-AJY26556.1	451.726	-0.48229	0.71584	0.209329	-2.30398	0.0212239	0.0805646	AJY26556.1	[S] Function unknown
CH72_3249	hypothetical protein	cds-AJY20459.1	776.591	-0.482707	0.715634	0.170069	-2.83831	0.00453536	0.0255133	AJY20459.1	[S] Function unknown
CH72_484	amino ABC transporter, permease, 3-TM region, His/Glu/Gln/Arg/opine family domain protein	cds-AJY21314.1	453.046	-0.482796	0.715589	0.205722	-2.34683	0.0189337	0.0742383	AJY21314.1	NA
CH72_2569	glutamate racemase	cds-AJY20830.1	1129.35	-0.484021	0.714982	0.226579	-2.13622	0.0326619	0.109508	AJY20830.1	[M] Cell wall/membrane/envelope biogenesis
CH72_352	hypothetical protein	cds-AJY20602.1	1178.31	-0.48498	0.714507	0.181885	-2.66641	0.00766669	0.0376431	AJY20602.1	[S] Function unknown
CH72_6640	alpha/beta hydrolase family protein	cds-AJY26592.1	247.885	-0.485775	0.714113	0.235539	-2.06239	0.0391702	0.123966	AJY26592.1	NA
CH72_5985	bacterial regulatory helix-turn-helix, lysR family protein	cds-AJY26303.1	674.695	-0.486909	0.713552	0.19651	-2.47778	0.0132202	0.05669	AJY26303.1	NA
CH72_1708	hypothetical protein	cds-AJY23051.1	659.177	-0.488886	0.712575	0.185458	-2.6361	0.00838638	0.0400248	AJY23051.1	[S] Function unknown
CH72_3618	protocatechuate 3,4-dioxygenase, beta subunit	cds-AJY25840.1	175.735	-0.489431	0.712306	0.222027	-2.20437	0.027498	0.0971705	AJY25840.1	[Q] Secondary metabolites biosynthesis, transport and catabolism
CH72_1163	hypothetical protein	cds-AJY21644.1	7724.42	-0.492874	0.710608	0.18792	-2.62278	0.00872149	0.041174	AJY21644.1	[S] Function unknown
CH72_5577	sigma-70 region 2 family protein	cds-AJY23743.1	409.184	-0.49371	0.710196	0.182868	-2.69981	0.00693781	0.0348915	AJY23743.1	NA
CH72_2184	AMP-binding enzyme family protein	cds-AJY20470.1	199.679	-0.494461	0.709827	0.219608	-2.25156	0.0243503	0.0887287	AJY20470.1	NA
CH72_6195	hypothetical protein	cds-AJY26294.1	770.08	-0.496316	0.708915	0.202747	-2.44796	0.0143669	0.0605761	AJY26294.1	[S] Function unknown
CH72_524	hypothetical protein	cds-AJY23270.1	519.335	-0.497098	0.708531	0.189517	-2.62297	0.00871657	0.041174	AJY23270.1	[S] Function unknown
CH72_4618	EAL domain protein	cds-AJY24511.1	216.474	-0.498032	0.708072	0.225958	-2.20409	0.0275178	0.0971835	AJY24511.1	NA
CH72_5464	hypothetical protein	cds-AJY24039.1	336.975	-0.49849	0.707847	0.220057	-2.26528	0.0234955	0.0863833	AJY24039.1	[S] Function unknown
CH72_236	5-dehydro-2-deoxygluconokinase	cds-AJY21763.1	121.475	-0.500741	0.706743	0.241804	-2.07085	0.0383724	0.121913	AJY21763.1	[G] Carbohydrate transport and metabolism
CH72_3106	lipocalin-like domain protein	cds-AJY23240.1	1131.03	-0.500752	0.706738	0.179188	-2.79457	0.00519693	0.0280309	AJY23240.1	NA
CH72_2334	acetyltransferase domain protein	cds-AJY20623.1	991.559	-0.501585	0.706331	0.178961	-2.80275	0.00506684	0.0276481	AJY20623.1	NA
CH72_3630	hypothetical protein	cds-AJY24812.1	175.361	-0.502552	0.705857	0.247242	-2.03263	0.04209	0.131241	AJY24812.1	[S] Function unknown
CH72_5311	amidase family protein	cds-AJY24016.1	735.525	-0.50306	0.705608	0.16889	-2.97864	0.00289535	0.0182035	AJY24016.1	NA
CH72_3416	formate dehydrogenase-N alpha subunit	cds-AJY24940.1	3225.67	-0.503134	0.705572	0.200679	-2.50715	0.0121708	0.0535221	AJY24940.1	NA
CH72_1965	acetyl-CoA C-acyltransferase family protein	cds-AJY23277.1	9953.37	-0.503348	0.705468	0.157715	-3.1915	0.00141535	0.0104957	AJY23277.1	NA
CH72_1598	hypothetical protein	cds-AJY21284.1	2062.86	-0.505162	0.704581	0.180271	-2.80224	0.00507495	0.0276692	AJY21284.1	[S] Function unknown
CH72_5560	ABC transporter family protein	cds-AJY25439.1	2347.18	-0.508121	0.703138	0.216408	-2.34798	0.0188757	0.0741322	AJY25439.1	NA
CH72_2781	hypothetical protein	cds-AJY22109.1	802.598	-0.51107	0.701702	0.252018	-2.02791	0.0425696	0.132232	AJY22109.1	[S] Function unknown
CH72_6661	traX family protein	cds-AJY20343.1	199.786	-0.511441	0.701522	0.231318	-2.21099	0.0270366	0.0958505	AJY20343.1	NA
CH72_3523	putative transmembrane protein	cds-AJY25755.1	142.471	-0.512383	0.701064	0.214239	-2.39165	0.016773	0.0678535	AJY25755.1	NA
CH72_5466	O-acetylhomoserine aminocarboxypropyltransferase/cysteine synthase family protein	cds-AJY23830.1	1015.99	-0.512747	0.700887	0.21531	-2.38144	0.0172453	0.0691079	AJY23830.1	NA
CH72_4417	methylmalonate-semialdehyde dehydrogenase	cds-AJY25243.1	534.825	-0.514356	0.700106	0.221288	-2.32438	0.0201054	0.0777155	AJY25243.1	NA
CH72_4438	bacterial regulatory, Fis family protein	cds-AJY24661.1	1374.33	-0.515165	0.699713	0.212765	-2.42129	0.0154657	0.0640818	AJY24661.1	NA
CH72_507	acetyltransferase family protein	cds-AJY21694.1	307.513	-0.515271	0.699662	0.228842	-2.25164	0.0243449	0.0887287	AJY21694.1	NA
CH72_3166	LTXXQ motif family protein	cds-AJY22552.1	1526.3	-0.51561	0.699497	0.220043	-2.34322	0.019118	0.0746479	AJY22552.1	NA
CH72_4852	hypothetical protein	cds-AJY24034.1	242.867	-0.516377	0.699126	0.20957	-2.46398	0.0137402	0.0584607	AJY24034.1	[S] Function unknown
CH72_4115	arylamine N-acetyltransferase	cds-AJY25153.1	633.063	-0.516945	0.69885	0.189309	-2.7307	0.00632	0.0325341	AJY25153.1	NA
CH72_503	trehalose-phosphatase	cds-AJY22190.1	1590.56	-0.517453	0.698604	0.175604	-2.9467	0.00321183	0.0197105	AJY22190.1	NA
CH72_2440	phosphoribosylglycinamide formyltransferase 2	cds-AJY23499.1	1852.82	-0.519173	0.697772	0.182374	-2.84675	0.00441673	0.0250613	AJY23499.1	[F] Nucleotide transport and metabolism
CH72_2105	Rhs element Vgr family protein	cds-AJY22044.1	8213.61	-0.520544	0.697109	0.223277	-2.33138	0.0197333	0.076639	AJY22044.1	NA
CH72_4711	inner membrane protein yphA	cds-AJY24212.1	1576.87	-0.521935	0.696437	0.207648	-2.51355	0.0119521	0.052702	AJY24212.1	NA
CH72_4212	short chain dehydrogenase family protein	cds-AJY24893.1	325.49	-0.52217	0.696324	0.182258	-2.865	0.00417014	0.0240909	AJY24893.1	NA
CH72_5793	aldose 1-epimerase family protein	cds-AJY26779.1	417.604	-0.524319	0.695287	0.205815	-2.54753	0.0108488	0.048924	AJY26779.1	NA
CH72_160	hypothetical protein	cds-AJY23331.1	2853.55	-0.524662	0.695122	0.236552	-2.21796	0.0265578	0.0948721	AJY23331.1	[S] Function unknown
CH72_1620	sel1 repeat family protein	cds-AJY21203.1	919.583	-0.525591	0.694674	0.266326	-1.97349	0.0484398	0.145765	AJY21203.1	NA
CH72_5794	helix-turn-helix domain protein	cds-AJY26904.1	330.956	-0.525598	0.694671	0.221487	-2.37305	0.017642	0.0703959	AJY26904.1	NA
CH72_663	xanthine dehydrogenase accessory protein XdhC	cds-AJY23294.1	424.185	-0.526011	0.694472	0.233086	-2.25673	0.024025	0.0879293	AJY23294.1	NA
CH72_2448	glycosyltransferase 9 family protein	cds-AJY22795.1	1012.79	-0.526381	0.694294	0.179632	-2.93032	0.00338609	0.0205678	AJY22795.1	NA
CH72_1932	A/G-specific adenine glycosylase	cds-AJY22539.1	445.512	-0.527428	0.69379	0.194953	-2.70542	0.00682187	0.0345024	AJY22539.1	[L] Replication, recombination and repair
CH72_3868	aldehyde dehydrogenase family protein	cds-AJY25663.1	3901.55	-0.528802	0.69313	0.152612	-3.46501	0.000530208	0.00476241	AJY25663.1	NA
CH72_3859	phosphate acetyl/butaryl transferase family protein	cds-AJY25419.1	2682.51	-0.530735	0.692202	0.243942	-2.17566	0.0295808	0.101829	AJY25419.1	NA
CH72_1038	shikimate dehydrogenase	cds-AJY21966.1	261.697	-0.530749	0.692195	0.234543	-2.26291	0.0236412	0.0868703	AJY21966.1	[E] Amino acid transport and metabolism
CH72_5212	acetyltransferase domain protein	cds-AJY24800.1	238.548	-0.531402	0.691882	0.19147	-2.77538	0.00551371	0.0293288	AJY24800.1	NA
CH72_5467	O-methyltransferase family protein	cds-AJY24286.1	540.171	-0.531408	0.691879	0.178653	-2.97452	0.0029345	0.0184053	AJY24286.1	NA
CH72_3825	universal stress family protein	cds-AJY23669.1	1102.62	-0.535164	0.69008	0.244738	-2.18668	0.028766	0.100138	AJY23669.1	NA
CH72_5060	3-oxoadipate enol-lactonase	cds-AJY25707.1	170.971	-0.535594	0.689875	0.221937	-2.41327	0.0158102	0.0650694	AJY25707.1	[H] Coenzyme transport and metabolism
CH72_3652	short chain dehydrogenase family protein	cds-AJY24152.1	258.087	-0.536289	0.689542	0.186203	-2.88013	0.00397506	0.0232192	AJY24152.1	NA
CH72_2486	short chain dehydrogenase family protein	cds-AJY22840.1	626.264	-0.536835	0.689282	0.194453	-2.76074	0.00576701	0.0304535	AJY22840.1	NA
CH72_1048	family finger-like domain protein	cds-AJY23072.1	2095.51	-0.537147	0.689132	0.242328	-2.21661	0.0266498	0.0950451	AJY23072.1	NA
CH72_1780	D-isomer specific 2-hydroxyacid dehydrogenase, NAD binding domain protein	cds-AJY23172.1	461.679	-0.537883	0.688781	0.197797	-2.71937	0.0065407	0.0334336	AJY23172.1	NA
CH72_1160	late embryogenesis abundant family protein	cds-AJY21723.1	155.109	-0.538332	0.688567	0.209326	-2.57174	0.0101188	0.0462373	AJY21723.1	NA
CH72_4149	outer membrane efflux family protein	cds-AJY25785.1	330.599	-0.538867	0.688311	0.178205	-3.02386	0.00249572	0.0164241	AJY25785.1	NA
CH72_2994	ABC transporter family protein	cds-AJY20837.1	390.658	-0.541002	0.687293	0.254083	-2.12923	0.033235	0.110653	AJY20837.1	NA
CH72_5918	bacterial regulatory helix-turn-helix, lysR family protein	cds-AJY26533.1	162.949	-0.542326	0.686663	0.209904	-2.58369	0.0097751	0.0449957	AJY26533.1	NA
CH72_4721	peptidase M50 family protein	cds-AJY25687.1	180.434	-0.543148	0.686272	0.2696	-2.01464	0.0439421	0.135404	AJY25687.1	NA
CH72_353	hypothetical protein	cds-AJY22450.1	1213.34	-0.543877	0.685925	0.172331	-3.156	0.00159949	0.0115729	AJY22450.1	[S] Function unknown
CH72_5563	bacterial regulatory helix-turn-helix, lysR family protein	cds-AJY25165.1	506.435	-0.54455	0.685605	0.182224	-2.98836	0.00280478	0.0177962	AJY25165.1	NA
CH72_2882	2-C-methyl-D-erythritol 4-phosphate cytidylyltransferase	cds-AJY22242.1	469.751	-0.545284	0.685256	0.231054	-2.35998	0.0182758	0.0724835	AJY22242.1	[I] Lipid transport and metabolism
CH72_2755	eamA-like transporter family protein	cds-AJY22986.1	597.901	-0.545965	0.684933	0.199111	-2.74202	0.00610629	0.0317333	AJY22986.1	NA
CH72_4741	bacterial regulatory helix-turn-helix, lysR family protein	cds-AJY25072.1	3668.92	-0.54633	0.68476	0.144624	-3.77758	0.000158362	0.00180969	AJY25072.1	NA
CH72_158	beta-eliminating lyase family protein	cds-AJY22093.1	1092.17	-0.546535	0.684663	0.238019	-2.29618	0.0216657	0.0816735	AJY22093.1	NA
CH72_784	polysaccharide biosynthesis family protein	cds-AJY21395.1	714.268	-0.54691	0.684485	0.170325	-3.21097	0.00132288	0.00989971	AJY21395.1	NA
CH72_5891	hypothetical protein	cds-AJY26080.1	155.619	-0.547234	0.684331	0.251733	-2.17387	0.0297149	0.101871	AJY26080.1	[S] Function unknown
CH72_4270	trehalase family protein	cds-AJY25537.1	1202.31	-0.547306	0.684297	0.156239	-3.503	0.000460051	0.004279	AJY25537.1	NA
CH72_965	ubiquinone biosynthesis hydroxylase, UbiH/UbiF/VisC/COQ6 family protein	cds-AJY22644.1	789.729	-0.547439	0.684234	0.213688	-2.56186	0.0104114	0.047264	AJY22644.1	NA
CH72_2139	hypothetical protein	cds-AJY21068.1	158.384	-0.548948	0.683518	0.240291	-2.28451	0.0223414	0.0831674	AJY21068.1	[S] Function unknown
CH72_3241	carbohydrate binding domain protein	cds-AJY22165.1	352.758	-0.549884	0.683075	0.199727	-2.75318	0.0059019	0.0309661	AJY22165.1	NA
CH72_4520	bacterial regulatory helix-turn-helix, lysR family protein	cds-AJY25084.1	179.436	-0.550448	0.682808	0.258526	-2.12918	0.0332397	0.110653	AJY25084.1	NA
CH72_758	hypothetical protein	cds-AJY22483.1	611.479	-0.551145	0.682478	0.175278	-3.14441	0.00166425	0.011905	AJY22483.1	[S] Function unknown
CH72_6301	histidine biosynthesis family protein	cds-AJY26763.1	77.89	-0.551194	0.682455	0.266976	-2.06458	0.0389623	0.123607	AJY26763.1	NA
CH72_5616	ABC transporter family protein	cds-AJY25632.1	1014.76	-0.553718	0.681262	0.264496	-2.09349	0.0363056	0.117804	AJY25632.1	NA
CH72_528	holo-[acyl-carrier-protein	cds-AJY20740.1	360.582	-0.553779	0.681234	0.171142	-3.23579	0.00121307	0.0091617	AJY20740.1	NA
CH72_1341	lysE type translocator family protein	cds-AJY23519.1	686.945	-0.554394	0.680943	0.186559	-2.97169	0.0029617	0.0185403	AJY23519.1	NA
CH72_890	alkylhydroperoxidase AhpD family core domain protein	cds-AJY23439.1	684.663	-0.555131	0.680595	0.188291	-2.94827	0.0031956	0.0196662	AJY23439.1	NA
CH72_4265	bacterial regulatory s, luxR family protein	cds-AJY24964.1	2810.19	-0.556723	0.679845	0.155824	-3.57277	0.00035322	0.00348852	AJY24964.1	NA
CH72_3087	multi-copper polyphenol oxidoreductase laccase family protein	cds-AJY23152.1	1246.02	-0.557331	0.679558	0.207385	-2.68743	0.00720048	0.0359092	AJY23152.1	NA
CH72_6502	aminotransferase class I and II family protein	cds-AJY26818.1	374.353	-0.557559	0.679451	0.243272	-2.29191	0.0219107	0.082259	AJY26818.1	NA
CH72_4148	fusaric acid resistance family protein	cds-AJY24745.1	173.736	-0.558179	0.679159	0.249623	-2.23608	0.0253462	0.0914419	AJY24745.1	NA
CH72_2929	hypothetical protein	cds-AJY21912.1	5878.59	-0.558553	0.678983	0.177054	-3.1547	0.00160664	0.011599	AJY21912.1	[S] Function unknown
CH72_5203	hypothetical protein	cds-AJY24296.1	297.834	-0.559208	0.678675	0.26806	-2.08613	0.0369664	0.119005	AJY24296.1	[S] Function unknown
CH72_4229	hypothetical protein	cds-AJY25446.1	162.994	-0.559459	0.678557	0.278615	-2.008	0.0446434	0.137049	AJY25446.1	[S] Function unknown
CH72_3577	membrane family protein	cds-AJY23660.1	671.414	-0.559836	0.678379	0.212024	-2.64044	0.00827983	0.0398183	AJY23660.1	NA
CH72_2217	pseudouridine synthase family protein	cds-AJY22555.1	149.2	-0.560224	0.678197	0.216841	-2.58357	0.00977839	0.0449957	AJY22555.1	NA
CH72_5080	threonine--tRNA ligase	cds-AJY25827.1	1504.63	-0.561078	0.677796	0.275818	-2.03423	0.041928	0.130922	AJY25827.1	NA
CH72_1703	allophanate hydrolase subunit 1 family protein	cds-AJY21301.1	774.953	-0.561196	0.67774	0.221879	-2.52929	0.0114293	0.0509111	AJY21301.1	NA
CH72_2601	imidazolonepropionase	cds-AJY21295.1	157.141	-0.563189	0.676805	0.245478	-2.29425	0.0217762	0.0818646	AJY21295.1	[Q] Secondary metabolites biosynthesis, transport and catabolism
CH72_3799	eamA-like transporter family protein	cds-AJY25791.1	758.304	-0.564218	0.676322	0.199869	-2.82294	0.00475856	0.0264284	AJY25791.1	NA
CH72_6366	hypothetical protein	cds-AJY25967.1	105.552	-0.564494	0.676193	0.262695	-2.14885	0.0316459	0.106923	AJY25967.1	[S] Function unknown
CH72_83	ribose 5-phosphate isomerase A	cds-AJY21890.1	1544.24	-0.564805	0.676047	0.157858	-3.57793	0.000346325	0.00343596	AJY21890.1	[G] Carbohydrate transport and metabolism
CH72_394	malonate decarboxylase, alpha subunit	cds-AJY20851.1	840.382	-0.565012	0.67595	0.182617	-3.09397	0.00197497	0.0137576	AJY20851.1	NA
CH72_2177	pirin family protein	cds-AJY22449.1	728.254	-0.565118	0.6759	0.286041	-1.97565	0.0481939	0.145158	AJY22449.1	NA
CH72_2329	aldehyde dehydrogenase family protein	cds-AJY23343.1	1519.07	-0.565826	0.675568	0.174426	-3.24394	0.0011789	0.00894676	AJY23343.1	NA
CH72_5538	helix-turn-helix domain protein	cds-AJY23594.1	982.991	-0.566589	0.675211	0.229122	-2.47287	0.0134032	0.0573249	AJY23594.1	NA
CH72_4380	hypothetical protein	cds-AJY24223.1	437.646	-0.566657	0.675179	0.189085	-2.99683	0.002728	0.0174613	AJY24223.1	[S] Function unknown
CH72_2451	glycosyl transferase 2 family protein	cds-AJY22671.1	522.241	-0.566712	0.675154	0.264171	-2.14525	0.0319328	0.107615	AJY22671.1	NA
CH72_2278	DNA polymerase III chi subunit, HolC family protein	cds-AJY21377.1	208.408	-0.567128	0.674959	0.219843	-2.57969	0.00988878	0.0453761	AJY21377.1	NA
CH72_3673	bacterial regulatory, Fis family protein	cds-AJY25205.1	302.146	-0.567665	0.674708	0.246144	-2.30623	0.0210977	0.0802251	AJY25205.1	NA
CH72_336	aldose 1-epimerase family protein	cds-AJY22747.1	954.211	-0.568442	0.674345	0.169341	-3.35678	0.000788545	0.00649483	AJY22747.1	NA
CH72_6184	phage integrase family protein	cds-AJY26443.1	1758.69	-0.568608	0.674267	0.218629	-2.60079	0.0093009	0.0433468	AJY26443.1	NA
CH72_5134	helix-turn-helix domain protein	cds-AJY25832.1	696.481	-0.568656	0.674244	0.188659	-3.0142	0.00257657	0.0167541	AJY25832.1	NA
CH72_1526	type II secretion system (T2SS), N family protein	cds-AJY20426.1	607.122	-0.569689	0.673762	0.207703	-2.74281	0.0060916	0.0317073	AJY20426.1	NA
CH72_888	yiaA/B two helix domain protein	cds-AJY22046.1	1947.62	-0.569833	0.673695	0.238299	-2.39125	0.0167909	0.0678535	AJY22046.1	NA
CH72_2266	receptor ligand binding region family protein	cds-AJY23298.1	655.752	-0.57023	0.673509	0.228741	-2.49291	0.0126701	0.0550985	AJY23298.1	NA
CH72_3347	hypothetical protein	cds-AJY25454.1	340.838	-0.570677	0.673301	0.167632	-3.40434	0.000663248	0.00564143	AJY25454.1	[S] Function unknown
CH72_5981	GAD-like domain protein	cds-AJY26858.1	307.163	-0.572436	0.67248	0.236814	-2.41723	0.015639	0.0645674	AJY26858.1	NA
CH72_6146	istB-like ATP binding family protein	cds-AJY26430.1	370.095	-0.573023	0.672207	0.2028	-2.82555	0.00471993	0.0262584	AJY26430.1	NA
CH72_751	sir2 family protein	cds-AJY23210.1	307.194	-0.573415	0.672024	0.202516	-2.83145	0.00463374	0.025993	AJY23210.1	NA
CH72_2123	GDSL-like Lipase/Acylhydrolase family protein	cds-AJY21390.1	2321.26	-0.573898	0.671799	0.174838	-3.28245	0.0010291	0.0080508	AJY21390.1	NA
CH72_1776	eamA-like transporter family protein	cds-AJY20681.1	775.84	-0.574396	0.671567	0.161086	-3.56578	0.000362782	0.00356146	AJY20681.1	NA
CH72_3565	hypothetical protein	cds-AJY24164.1	113.807	-0.575173	0.671206	0.235796	-2.43928	0.0147167	0.061654	AJY24164.1	[S] Function unknown
CH72_2602	formiminoglutamate deiminase	cds-AJY22100.1	109.071	-0.575206	0.671191	0.281464	-2.04362	0.040991	0.12861	AJY22100.1	NA
CH72_4309	N-acetylmuramoyl-L-alanine amidase family protein	cds-AJY24287.1	653.626	-0.576384	0.670643	0.270538	-2.13051	0.0331295	0.110454	AJY24287.1	NA
CH72_3746	putative osmotically-inducible lipoprotein OsmE	cds-AJY24899.1	590.059	-0.577567	0.670093	0.236211	-2.44513	0.01448	0.0608488	AJY24899.1	NA
CH72_2127	his Kinase A domain protein	cds-AJY22883.1	636.59	-0.57789	0.669943	0.231976	-2.49116	0.0127325	0.0552137	AJY22883.1	NA
CH72_1376	major Facilitator Superfamily protein	cds-AJY20786.1	604.83	-0.578569	0.669628	0.241647	-2.39427	0.0166535	0.067647	AJY20786.1	NA
CH72_1553	alkylhydroperoxidase AhpD family core domain protein	cds-AJY20980.1	364.578	-0.579854	0.669031	0.230189	-2.51904	0.0117676	0.0519933	AJY20980.1	NA
CH72_4216	helix-turn-helix domain protein	cds-AJY24028.1	292.992	-0.580014	0.668957	0.22434	-2.58542	0.00972605	0.0449842	AJY24028.1	NA
CH72_1223	toluene tolerance, Ttg2 family protein	cds-AJY22980.1	5180.33	-0.580645	0.668665	0.184672	-3.1442	0.00166539	0.011905	AJY22980.1	NA
CH72_5804	bacterial regulatory helix-turn-helix, lysR family protein	cds-AJY26034.1	202.779	-0.580763	0.66861	0.218562	-2.6572	0.0078793	0.0383596	AJY26034.1	NA
CH72_2064	gamma-glutamyltranspeptidase family protein	cds-AJY22949.1	863.404	-0.581185	0.668414	0.239053	-2.4312	0.015049	0.0626453	AJY22949.1	NA
CH72_1781	glyoxalase-like domain protein	cds-AJY22260.1	792.746	-0.583088	0.667533	0.155152	-3.75817	0.000171158	0.001939	AJY22260.1	NA
CH72_5740	alpha/beta hydrolase fold family protein	cds-AJY26005.1	198.56	-0.583099	0.667528	0.20445	-2.85203	0.00434408	0.0247779	AJY26005.1	NA
CH72_433	prokaryotic cytochrome b561 family protein	cds-AJY22079.1	133.929	-0.583673	0.667263	0.276108	-2.11393	0.0345214	0.113419	AJY22079.1	NA
CH72_2164	tryptophan 2,3-dioxygenase	cds-AJY23449.1	244.547	-0.583808	0.6672	0.258432	-2.25904	0.023881	0.0875059	AJY23449.1	[E] Amino acid transport and metabolism
CH72_4532	serine hydroxymethyltransferase 2	cds-AJY24674.1	148.344	-0.584515	0.666873	0.214002	-2.73136	0.0063074	0.0324948	AJY24674.1	NA
CH72_5993	shikimate dehydrogenase	cds-AJY26882.1	104.669	-0.586613	0.665904	0.27706	-2.11728	0.0342361	0.112804	AJY26882.1	[E] Amino acid transport and metabolism
CH72_4894	thioredoxin family protein	cds-AJY24926.1	219.739	-0.587026	0.665714	0.215126	-2.72875	0.00635745	0.0326745	AJY24926.1	NA
CH72_2086	helix-turn-helix domain protein	cds-AJY23069.1	168.43	-0.588104	0.665216	0.27089	-2.171	0.0299309	0.102397	AJY23069.1	NA
CH72_3962	nitrite and sulphite reductase 4Fe-4S domain protein	cds-AJY25737.1	141.564	-0.588129	0.665205	0.294166	-1.99931	0.0455747	0.13919	AJY25737.1	NA
CH72_4373	hypothetical protein	cds-AJY24378.1	478.27	-0.589716	0.664474	0.162891	-3.62031	0.000294245	0.0030058	AJY24378.1	[S] Function unknown
CH72_4500	sulfate permease family protein	cds-AJY24896.1	219.194	-0.59016	0.664269	0.206841	-2.85321	0.00432794	0.0247316	AJY24896.1	NA
CH72_4594	putative glycosyl hydrolase	cds-AJY24058.1	447.552	-0.592002	0.663422	0.199581	-2.96622	0.00301487	0.0187834	AJY24058.1	NA
CH72_4654	penicillin binding transpeptidase domain protein	cds-AJY24299.1	167.02	-0.592962	0.66298	0.251349	-2.35912	0.0183185	0.0725648	AJY24299.1	NA
CH72_2201	chromate efflux transporter family protein	cds-AJY20518.1	198.344	-0.593206	0.662868	0.201291	-2.94701	0.00320864	0.0197093	AJY20518.1	NA
CH72_4673	NAD+ synthetase	cds-AJY23833.1	1587.51	-0.593265	0.662841	0.216998	-2.73397	0.00625766	0.0322979	AJY23833.1	NA
CH72_6446	amidase, hydantoinase/carbamoylase family protein	cds-AJY26143.1	2715.71	-0.597157	0.661055	0.265247	-2.25133	0.0243648	0.0887322	AJY26143.1	NA
CH72_6449	short chain dehydrogenase family protein	cds-AJY26540.1	256.823	-0.597622	0.660843	0.2107	-2.83637	0.00456298	0.0256467	AJY26540.1	NA
CH72_5313	chaperonin GroL	cds-AJY24600.1	133.944	-0.598206	0.660575	0.231798	-2.58072	0.00985946	0.0452733	AJY24600.1	NA
CH72_6526	bacterial regulatory s, luxR family protein	cds-AJY26719.1	4950.78	-0.59899	0.660216	0.151663	-3.94948	7.83e-05	0.000997776	AJY26719.1	NA
CH72_2188	UDP-N-acetylenolpyruvoylglucosamine reductase	cds-AJY22037.1	590.6	-0.600282	0.659625	0.194611	-3.08452	0.00203881	0.0140973	AJY22037.1	NA
CH72_1907	PTS system, N-acetylglucosamine-specific IIBC component	cds-AJY20845.1	644.78	-0.601416	0.659107	0.184583	-3.25824	0.00112105	0.0085755	AJY20845.1	NA
CH72_5927	cholesterol oxidase	cds-AJY26451.1	331.27	-0.601822	0.658921	0.240135	-2.50618	0.0122043	0.0535973	AJY26451.1	NA
CH72_4491	alpha/beta hydrolase fold family protein	cds-AJY24916.1	137.529	-0.602886	0.658436	0.30031	-2.00755	0.0446916	0.137132	AJY24916.1	NA
CH72_1191	Rhs element Vgr family protein	cds-AJY23401.1	5304.95	-0.604095	0.657884	0.212189	-2.84696	0.00441388	0.0250613	AJY23401.1	NA
CH72_4649	HAMP domain protein	cds-AJY25565.1	373.133	-0.604902	0.657516	0.222836	-2.71456	0.00663638	0.0337908	AJY25565.1	NA
CH72_3614	peptidase S58 family protein	cds-AJY23870.1	132.052	-0.606362	0.656851	0.229666	-2.64019	0.008286	0.0398183	AJY23870.1	NA
CH72_817	hypothetical protein	cds-AJY22801.1	658.281	-0.607007	0.656557	0.251783	-2.41083	0.0159161	0.065218	AJY22801.1	[S] Function unknown
CH72_1506	flavin oxidoreductase / NADH oxidase family protein	cds-AJY22702.1	1022.82	-0.608716	0.65578	0.190174	-3.20083	0.00137031	0.0101732	AJY22702.1	NA
CH72_1123	CYTH domain protein	cds-AJY21691.1	611.008	-0.608876	0.655707	0.207894	-2.92878	0.003403	0.0206514	AJY21691.1	NA
CH72_4717	hypothetical protein	cds-AJY25346.1	3197.34	-0.610628	0.654911	0.294007	-2.07692	0.037809	0.120944	AJY25346.1	[S] Function unknown
CH72_3627	hypothetical protein	cds-AJY23642.1	67.8733	-0.610785	0.65484	0.307664	-1.98524	0.0471181	0.142574	AJY23642.1	[S] Function unknown
CH72_6532	succinylglutamate desuccinylase / Aspartoacylase family protein	cds-AJY26269.1	5621.03	-0.611234	0.654636	0.249188	-2.4529	0.0141709	0.0600201	AJY26269.1	NA
CH72_1112	phenylacetic acid degradation protein PaaD	cds-AJY23278.1	562.352	-0.611986	0.654296	0.294339	-2.07918	0.0376004	0.120454	AJY23278.1	NA
CH72_5579	cysteine-rich domain protein	cds-AJY25177.1	289.686	-0.613838	0.653456	0.214564	-2.86086	0.00422491	0.0243313	AJY25177.1	NA
CH72_3419	formate dehydrogenase accessory protein FdhE	cds-AJY25822.1	1637.31	-0.614698	0.653067	0.208553	-2.94744	0.00320418	0.0197004	AJY25822.1	NA
CH72_4675	kumamolisin	cds-AJY24046.1	5745.79	-0.61471	0.653061	0.199419	-3.08251	0.00205265	0.014178	AJY24046.1	NA
CH72_3464	ABC transporter family protein	cds-AJY24795.1	1713.89	-0.614716	0.653058	0.312387	-1.9678	0.0490905	0.147317	AJY24795.1	NA
CH72_3255	hypothetical protein	cds-AJY21397.1	1364.23	-0.614949	0.652953	0.26114	-2.35487	0.0185293	0.0732225	AJY21397.1	[S] Function unknown
CH72_58	hypothetical protein	cds-AJY22274.1	865.202	-0.619383	0.650949	0.209445	-2.95726	0.00310387	0.0192464	AJY22274.1	[S] Function unknown
CH72_5759	response regulator	cds-AJY26284.1	55.7499	-0.621778	0.649869	0.298848	-2.08058	0.0374721	0.120278	AJY26284.1	NA
CH72_6547	hypothetical protein	cds-AJY26620.1	2465.31	-0.623704	0.649002	0.236563	-2.63652	0.00837607	0.0400047	AJY26620.1	[S] Function unknown
CH72_3500	phospholipase/Carboxylesterase family protein	cds-AJY24592.1	896.902	-0.627147	0.647456	0.29699	-2.11168	0.0347143	0.113823	AJY24592.1	NA
CH72_1172	hypothetical protein	cds-AJY22584.1	1277.63	-0.627375	0.647353	0.176271	-3.55914	0.000372068	0.00363627	AJY22584.1	[S] Function unknown
CH72_1045	acetyl-CoA carboxylase, biotin carboxyl carrier protein	cds-AJY21004.1	277.759	-0.628318	0.64693	0.210952	-2.97849	0.00289677	0.0182035	AJY21004.1	NA
CH72_4304	hypothetical protein	cds-AJY25181.1	1440.51	-0.629721	0.646301	0.238276	-2.64282	0.00822186	0.0396733	AJY25181.1	[S] Function unknown
CH72_2031	eamA-like transporter family protein	cds-AJY21081.1	116.175	-0.631161	0.645657	0.271849	-2.32173	0.0202472	0.0780794	AJY21081.1	NA
CH72_3512	impE family protein	cds-AJY25032.1	85.062	-0.631873	0.645338	0.309168	-2.04378	0.040975	0.12861	AJY25032.1	NA
CH72_1527	efflux transporter, outer membrane factor (OMF) lipo, NodT family protein	cds-AJY22598.1	532.806	-0.631994	0.645284	0.213008	-2.967	0.00300719	0.0187534	AJY22598.1	NA
CH72_5033	bacteriocin biosynthesis cyclodehydratase domain protein	cds-AJY23900.1	157.182	-0.632436	0.645086	0.257399	-2.45702	0.0140093	0.0594896	AJY23900.1	NA
CH72_5725	lipase family protein	cds-AJY26725.1	16191.8	-0.632773	0.644936	0.314883	-2.00955	0.0444791	0.136617	AJY26725.1	NA
CH72_1920	16S rRNA (guanine(966)-N(2))-methyltransferase RsmD	cds-AJY22216.1	542.393	-0.633884	0.644439	0.192349	-3.2955	0.000982481	0.0077603	AJY22216.1	NA
CH72_2347	HAMP domain protein	cds-AJY20592.1	535.557	-0.635605	0.643671	0.216443	-2.93659	0.00331844	0.0202836	AJY20592.1	NA
CH72_3365	amino acid permease family protein	cds-AJY23738.1	194.093	-0.636732	0.643168	0.229097	-2.77932	0.00544734	0.0291177	AJY23738.1	NA
CH72_631	phosphoglycolate phosphatase, bacterial	cds-AJY21692.1	1047	-0.638743	0.642272	0.210224	-3.03839	0.00237846	0.0159082	AJY21692.1	NA
CH72_6357	pilin accessory family protein	cds-AJY26283.1	315.679	-0.640698	0.641403	0.182601	-3.50874	0.000450233	0.0042056	AJY26283.1	NA
CH72_1171	type VI secretion ATPase, ClpV1 family	cds-AJY21075.1	8525.29	-0.641425	0.641079	0.170814	-3.75511	0.000173266	0.00195274	AJY21075.1	NA
CH72_2939	hypothetical protein	cds-AJY22034.1	64.4552	-0.642054	0.6408	0.282133	-2.27572	0.0228629	0.0845799	AJY22034.1	[S] Function unknown
CH72_1026	aldose 1-epimerase family protein	cds-AJY21111.1	220.905	-0.642232	0.640721	0.27291	-2.35327	0.018609	0.0733161	AJY21111.1	NA
CH72_4865	hypothetical protein	cds-AJY24537.1	1069.27	-0.642622	0.640548	0.269694	-2.38278	0.0171826	0.0689831	AJY24537.1	[S] Function unknown
CH72_270	sodium/hydrogen exchanger family protein	cds-AJY22524.1	78.2114	-0.642659	0.640531	0.289799	-2.2176	0.0265819	0.0949063	AJY22524.1	NA
CH72_2357	hypothetical protein	cds-AJY21625.1	302.172	-0.643123	0.640325	0.271334	-2.37022	0.0177773	0.0708496	AJY21625.1	[S] Function unknown
CH72_455	ammonium Transporter family protein	cds-AJY23568.1	262.415	-0.643347	0.640226	0.26699	-2.40962	0.0159689	0.0653938	AJY23568.1	NA
CH72_5943	thioesterase domain protein	cds-AJY26149.1	60.0434	-0.64428	0.639812	0.27472	-2.34522	0.0190157	0.074426	AJY26149.1	NA
CH72_5443	hypothetical protein	cds-AJY25412.1	123.856	-0.644525	0.639703	0.269518	-2.3914	0.0167845	0.0678535	AJY25412.1	[S] Function unknown
CH72_5611	eamA-like transporter family protein	cds-AJY24950.1	553.199	-0.644735	0.63961	0.174949	-3.68527	0.000228462	0.00243247	AJY24950.1	NA
CH72_4767	FAD dependent oxidoreductase family protein	cds-AJY25092.1	633.617	-0.647719	0.638289	0.227356	-2.84892	0.00438682	0.0249348	AJY25092.1	NA
CH72_4375	peptidase M20/M25/M40 family protein	cds-AJY23664.1	3459.42	-0.648735	0.637839	0.18746	-3.46066	0.00053886	0.00482029	AJY23664.1	NA
CH72_3835	hypothetical protein	cds-AJY23633.1	649.273	-0.64884	0.637793	0.210728	-3.07904	0.0020767	0.0142989	AJY23633.1	[S] Function unknown
CH72_285	alpha/beta hydrolase family protein	cds-AJY21123.1	695.02	-0.649653	0.637434	0.234472	-2.7707	0.0055936	0.0296574	AJY21123.1	NA
CH72_1842	prolyl oligopeptidase family protein	cds-AJY22526.1	964.23	-0.649762	0.637385	0.244095	-2.66192	0.00776964	0.0379522	AJY22526.1	NA
CH72_282	diguanylate cyclase domain protein	cds-AJY22956.1	186.038	-0.65014	0.637218	0.23163	-2.8068	0.00500363	0.0273971	AJY22956.1	NA
CH72_5028	transcriptional regulator PadR-like family protein	cds-AJY24584.1	470.48	-0.650516	0.637053	0.276271	-2.35463	0.0185411	0.0732252	AJY24584.1	NA
CH72_1454	gyrI-like small molecule binding domain protein	cds-AJY20607.1	481.413	-0.65319	0.635873	0.221392	-2.95038	0.00317383	0.0195874	AJY20607.1	NA
CH72_3336	lipase	cds-AJY25626.1	6817.81	-0.656591	0.634375	0.247771	-2.65	0.00804925	0.0389841	AJY25626.1	NA
CH72_76	leucyl/phenylalanyl-tRNA--protein transferase	cds-AJY22575.1	864.16	-0.657172	0.63412	0.234813	-2.7987	0.00513091	0.0278734	AJY22575.1	NA
CH72_529	pyridoxine 5'-phosphate synthase	cds-AJY21396.1	859.812	-0.657291	0.634068	0.232278	-2.82976	0.00465829	0.0260483	AJY21396.1	NA
CH72_2085	thiJ/PfpI family protein	cds-AJY21682.1	95.5757	-0.659084	0.63328	0.256404	-2.57049	0.0101556	0.046373	AJY21682.1	NA
CH72_1589	aminoethylphosphonate catabolism associated LysR transcriptional regulator family protein	cds-AJY21059.1	196.031	-0.659546	0.633078	0.239117	-2.75826	0.00581098	0.0306363	AJY21059.1	NA
CH72_3545	bacterial regulatory helix-turn-helix, lysR family protein	cds-AJY25872.1	57.5355	-0.660246	0.63277	0.300829	-2.19476	0.0281809	0.0987839	AJY25872.1	NA
CH72_4746	purine nucleoside permease family protein	cds-AJY25457.1	2412.1	-0.661692	0.632136	0.201961	-3.27634	0.0010516	0.00815863	AJY25457.1	NA
CH72_5567	short chain dehydrogenase family protein	cds-AJY25829.1	138.617	-0.663009	0.63156	0.260655	-2.54363	0.0109707	0.0493041	AJY25829.1	NA
CH72_185	NAD(P)H binding domain of trans-2-enoyl-CoA reductase family protein	cds-AJY21793.1	53.0367	-0.663487	0.631351	0.313894	-2.11373	0.0345383	0.113419	AJY21793.1	NA
CH72_610	PGAP1-like family protein	cds-AJY22261.1	457.9	-0.664224	0.631028	0.221275	-3.0018	0.00268386	0.0172632	AJY22261.1	NA
CH72_5180	lysE type translocator family protein	cds-AJY25233.1	477.176	-0.664701	0.63082	0.203834	-3.261	0.00111022	0.00852253	AJY25233.1	NA
CH72_5324	hypothetical protein	cds-AJY24949.1	108.217	-0.664788	0.630781	0.334977	-1.98458	0.0471915	0.14273	AJY24949.1	[S] Function unknown
CH72_349	hypothetical protein	cds-AJY21982.1	2638.52	-0.665068	0.630659	0.278117	-2.39132	0.0167879	0.0678535	AJY21982.1	[S] Function unknown
CH72_4483	short chain dehydrogenase family protein	cds-AJY25382.1	166.774	-0.665728	0.630371	0.317798	-2.09481	0.0361876	0.117538	AJY25382.1	NA
CH72_1410	putative N-acetylglucosamine kinase	cds-AJY21282.1	144.761	-0.667342	0.629666	0.296115	-2.25365	0.024218	0.0883449	AJY21282.1	NA
CH72_3823	hypothetical protein	cds-AJY25459.1	144.64	-0.668294	0.629251	0.240723	-2.77619	0.00549997	0.0293034	AJY25459.1	[S] Function unknown
CH72_3466	type II secretion system (T2SS), F family protein	cds-AJY23954.1	283.079	-0.668497	0.629162	0.295671	-2.26095	0.0237624	0.0872177	AJY23954.1	NA
CH72_5120	short chain dehydrogenase family protein	cds-AJY23632.1	61.2864	-0.670175	0.628431	0.305339	-2.19485	0.028174	0.0987839	AJY23632.1	NA
CH72_3476	organic Anion Transporter Polypeptide family protein	cds-AJY24402.1	77.6067	-0.6704	0.628332	0.323307	-2.07357	0.0381193	0.121403	AJY24402.1	NA
CH72_3947	hypothetical protein	cds-AJY25422.1	104.548	-0.672041	0.627618	0.312441	-2.15094	0.0314811	0.106531	AJY25422.1	[S] Function unknown
CH72_2100	hypothetical protein	cds-AJY22781.1	480.041	-0.673853	0.626831	0.205864	-3.27329	0.00106302	0.00823744	AJY22781.1	[S] Function unknown
CH72_6326	bacterial type III secretion family protein	cds-AJY26648.1	60.9215	-0.674339	0.626619	0.289475	-2.32952	0.0198315	0.0769291	AJY26648.1	NA
CH72_386	polyhydroxyalkanoate depolymerase, intracellular family protein	cds-AJY21504.1	1572.62	-0.675178	0.626255	0.249435	-2.70683	0.00679296	0.0344008	AJY21504.1	NA
CH72_6445	FAD dependent oxidoreductase family protein	cds-AJY26281.1	469.08	-0.675968	0.625912	0.296142	-2.28258	0.0224549	0.0834476	AJY26281.1	NA
CH72_5928	bacterial regulatory s, luxR family protein	cds-AJY26278.1	268.176	-0.676598	0.625639	0.255559	-2.64752	0.0081084	0.0391674	AJY26278.1	NA
CH72_501	ABC transporter family protein	cds-AJY22237.1	3763.16	-0.678171	0.624957	0.164905	-4.11249	3.91e-05	0.000546478	AJY22237.1	NA
CH72_4914	hypothetical protein	cds-AJY24790.1	1097.34	-0.679074	0.624566	0.198192	-3.42634	0.000611768	0.00531986	AJY24790.1	[S] Function unknown
CH72_5578	rubrerythrin family protein	cds-AJY25345.1	1203.21	-0.680658	0.623881	0.211716	-3.21496	0.00130462	0.00978541	AJY25345.1	NA
CH72_3980	PDZ domain protein	cds-AJY24388.1	187.292	-0.680934	0.623761	0.242732	-2.80528	0.00502721	0.0274776	AJY24388.1	NA
CH72_3392	tryptophan synthase, alpha subunit	cds-AJY25698.1	1718.67	-0.68239	0.623132	0.23586	-2.8932	0.00381341	0.0224957	AJY25698.1	NA
CH72_4418	AMP-binding enzyme family protein	cds-AJY24243.1	1016.24	-0.684465	0.622237	0.219572	-3.11728	0.00182531	0.0129212	AJY24243.1	NA
CH72_5610	his Kinase A domain protein	cds-AJY23694.1	525.984	-0.686085	0.621538	0.160593	-4.2722	1.94e-05	0.000298211	AJY23694.1	NA
CH72_1453	hypothetical protein	cds-AJY23515.1	2841.24	-0.68761	0.620881	0.181991	-3.77826	0.00015793	0.00180791	AJY23515.1	[S] Function unknown
CH72_2873	NAD-binding of NADP-dependent 3-hydroxyisobutyrate dehydrogenase family protein	cds-AJY23264.1	459.037	-0.688613	0.62045	0.243542	-2.82749	0.00469145	0.0261443	AJY23264.1	NA
CH72_1158	methyltransferase small domain protein	cds-AJY20656.1	717.385	-0.68935	0.620133	0.290661	-2.37166	0.0177083	0.0706173	AJY20656.1	NA
CH72_3479	hypothetical protein	cds-AJY24864.1	76.027	-0.690175	0.619778	0.283876	-2.43125	0.0150467	0.0626453	AJY24864.1	[S] Function unknown
CH72_1374	pyridoxamine 5'-phosphate oxidase family protein	cds-AJY21803.1	311.211	-0.69022	0.619759	0.199407	-3.46137	0.000537443	0.00482029	AJY21803.1	NA
CH72_3006	zinc-finger family protein	cds-AJY22311.1	152.854	-0.690378	0.619691	0.3484	-1.98157	0.0475274	0.14348	AJY22311.1	NA
CH72_2858	cytidine and deoxycytidylate deaminase zinc-binding region family protein	cds-AJY21581.1	203.216	-0.690388	0.619687	0.278098	-2.48253	0.0130452	0.0561606	AJY21581.1	NA
CH72_3890	hypothetical protein	cds-AJY25560.1	47.9786	-0.691112	0.619376	0.324239	-2.13149	0.0330487	0.110353	AJY25560.1	[S] Function unknown
CH72_3035	helix-hairpin-helix motif family protein	cds-AJY21716.1	2528.32	-0.691581	0.619175	0.198636	-3.48164	0.000498348	0.00457028	AJY21716.1	NA
CH72_540	hypothetical protein	cds-AJY22817.1	92.2401	-0.692	0.618995	0.334557	-2.06841	0.0386019	0.122582	AJY22817.1	[S] Function unknown
CH72_3486	hypothetical protein	cds-AJY25717.1	299.226	-0.692118	0.618945	0.177824	-3.89215	9.94e-05	0.00122754	AJY25717.1	[S] Function unknown
CH72_3470	tad-like Flp pilus-assembly family protein	cds-AJY24974.1	381.886	-0.692277	0.618876	0.303323	-2.28231	0.0224713	0.0834612	AJY24974.1	NA
CH72_1982	peptidase M48 family protein	cds-AJY23282.1	12709.3	-0.693491	0.618356	0.247821	-2.79835	0.00513639	0.0278734	AJY23282.1	NA
CH72_381	hypothetical protein	cds-AJY21467.1	60.9069	-0.693543	0.618333	0.328468	-2.11145	0.0347336	0.113823	AJY21467.1	[S] Function unknown
CH72_5397	4-oxalocrotonate tautomerase	cds-AJY24256.1	108.277	-0.695243	0.617605	0.279144	-2.49063	0.0127519	0.0552243	AJY24256.1	[Q] Secondary metabolites biosynthesis, transport and catabolism
CH72_4642	cytochrome c family protein	cds-AJY25813.1	42.794	-0.69616	0.617213	0.314274	-2.21514	0.0267505	0.0952486	AJY25813.1	NA
CH72_430	hypothetical protein	cds-AJY22081.1	119.527	-0.696215	0.617189	0.253577	-2.74558	0.00604046	0.0315414	AJY22081.1	[S] Function unknown
CH72_3484	sugar (and other) transporter family protein	cds-AJY25835.1	122.141	-0.696765	0.616954	0.272855	-2.55361	0.0106612	0.0482108	AJY25835.1	NA
CH72_3758	hypothetical protein	cds-AJY25109.1	52.0662	-0.697482	0.616647	0.294379	-2.36934	0.0178201	0.0708907	AJY25109.1	[S] Function unknown
CH72_6243	3-Oxoacyl-[acyl-carrier-(ACP)	cds-AJY26643.1	56.5765	-0.697483	0.616647	0.33258	-2.09719	0.0359771	0.11697	AJY26643.1	NA
CH72_1532	lrgA family protein	cds-AJY21593.1	85.9414	-0.697688	0.61656	0.2899	-2.40665	0.0160994	0.0656406	AJY21593.1	NA
CH72_5734	bacterial regulatory helix-turn-helix, lysR family protein	cds-AJY26667.1	453.091	-0.698213	0.616335	0.242242	-2.88229	0.00394795	0.0231227	AJY26667.1	NA
CH72_5809	aldehyde dehydrogenase family protein	cds-AJY25979.1	64.7571	-0.69888	0.61605	0.289455	-2.41447	0.0157581	0.0649772	AJY25979.1	NA
CH72_4757	3-oxoadipyl-CoA thiolase	cds-AJY25434.1	368.787	-0.7002	0.615487	0.198924	-3.51994	0.000431652	0.00406685	AJY25434.1	[I] Lipid transport and metabolism
CH72_4760	amidohydrolase family protein	cds-AJY25423.1	101.488	-0.7006	0.615316	0.261353	-2.68066	0.00734769	0.0363939	AJY25423.1	NA
CH72_3327	methyltransferase small domain protein	cds-AJY25417.1	145.309	-0.700753	0.615251	0.264247	-2.65188	0.00800442	0.0387978	AJY25417.1	NA
CH72_3571	short chain dehydrogenase family protein	cds-AJY25839.1	828.158	-0.701385	0.614982	0.182418	-3.84493	0.000120586	0.00145682	AJY25839.1	NA
CH72_3836	hypothetical protein	cds-AJY23827.1	79.8952	-0.704188	0.613788	0.322805	-2.18146	0.0291491	0.100851	AJY23827.1	[S] Function unknown
CH72_3587	malate/L-lactate dehydrogenase family protein	cds-AJY24976.1	77.859	-0.70524	0.61334	0.313937	-2.24644	0.0246757	0.0897075	AJY24976.1	NA
CH72_5562	osmC-like family protein	cds-AJY24068.1	119.623	-0.705442	0.613255	0.270519	-2.60773	0.00911444	0.0426072	AJY24068.1	NA
CH72_2333	hypothetical protein	cds-AJY20402.1	134.172	-0.707234	0.612493	0.273643	-2.58451	0.00975171	0.0449957	AJY20402.1	[S] Function unknown
CH72_6314	aromatic amino acid lyase family protein	cds-AJY26815.1	125.411	-0.707792	0.612257	0.288616	-2.45236	0.0141921	0.0600321	AJY26815.1	NA
CH72_1518	type IV pilus biogenesis family protein	cds-AJY20763.1	1234.18	-0.707807	0.61225	0.347998	-2.03394	0.0419574	0.130952	AJY20763.1	NA
CH72_3455	hypothetical protein	cds-AJY25411.1	399.366	-0.70838	0.612007	0.283023	-2.5029	0.012318	0.0539158	AJY25411.1	[S] Function unknown
CH72_3468	tadE-like family protein	cds-AJY24132.1	186.804	-0.708785	0.611835	0.324455	-2.18454	0.0289226	0.100393	AJY24132.1	NA
CH72_3230	hypothetical protein	cds-AJY22889.1	1728.04	-0.709743	0.611429	0.194463	-3.64976	0.000262488	0.00275729	AJY22889.1	[S] Function unknown
CH72_526	AAA domain family protein	cds-AJY21019.1	4723.81	-0.711783	0.610565	0.206351	-3.44939	0.000561864	0.00495166	AJY21019.1	NA
CH72_649	bacterial regulatory helix-turn-helix, lysR family protein	cds-AJY21388.1	3017.6	-0.712436	0.610289	0.299671	-2.37739	0.0174356	0.0696999	AJY21388.1	NA
CH72_3331	lysM domain protein	cds-AJY23637.1	2486.8	-0.714882	0.609255	0.177104	-4.03651	5.43e-05	0.000732469	AJY23637.1	NA
CH72_2476	universal stress family protein	cds-AJY21645.1	800.306	-0.71489	0.609252	0.216828	-3.29703	0.000977123	0.00772729	AJY21645.1	NA
CH72_6228	FAD binding domain in molybdopterin dehydrogenase family protein	cds-AJY26804.1	185.884	-0.715271	0.609091	0.257297	-2.77994	0.00543687	0.029114	AJY26804.1	NA
CH72_4298	aminotransferase class I and II family protein	cds-AJY25086.1	170.568	-0.715952	0.608803	0.236929	-3.0218	0.00251276	0.0164942	AJY25086.1	NA
CH72_4232	zinc-binding dehydrogenase family protein	cds-AJY25401.1	154.134	-0.716462	0.608588	0.240344	-2.98098	0.00287324	0.0181427	AJY25401.1	NA
CH72_1815	short chain dehydrogenase family protein	cds-AJY22009.1	1539.61	-0.716693	0.608491	0.2551	-2.80946	0.00496252	0.0273064	AJY22009.1	NA
CH72_4217	UAA transporter family protein	cds-AJY25438.1	129.752	-0.717012	0.608356	0.280956	-2.55204	0.0107093	0.048395	AJY25438.1	NA
CH72_3271	FAD-NAD(P)-binding family protein	cds-AJY22789.1	61.2868	-0.717125	0.608308	0.307067	-2.3354	0.0195225	0.0759105	AJY22789.1	NA
CH72_1592	FAD dependent oxidoreductase family protein	cds-AJY22343.1	134.444	-0.719362	0.607366	0.329736	-2.18163	0.0291368	0.100851	AJY22343.1	NA
CH72_4880	2-methylcitrate synthase/citrate synthase II family protein	cds-AJY24746.1	1412.77	-0.722955	0.605855	0.266372	-2.71408	0.00664594	0.0338132	AJY24746.1	NA
CH72_5887	yjgF/chorismate mutase-like, endoribonuclease family protein	cds-AJY26435.1	48.9171	-0.724773	0.605092	0.327352	-2.21405	0.0268253	0.0954631	AJY26435.1	NA
CH72_449	ABC transporter family protein	cds-AJY21864.1	75.1428	-0.727585	0.603914	0.293482	-2.47914	0.0131698	0.0565851	AJY21864.1	NA
CH72_1033	2-keto-3-deoxy-galactonokinase family protein	cds-AJY22933.1	98.9622	-0.728292	0.603618	0.311171	-2.34049	0.0192584	0.0751067	AJY22933.1	NA
CH72_3659	hypothetical protein	cds-AJY24448.1	316.334	-0.729705	0.603027	0.258282	-2.82522	0.00472475	0.0262629	AJY24448.1	[S] Function unknown
CH72_3238	precorrin-8X methylmutase family protein	cds-AJY20775.1	67.2223	-0.729859	0.602963	0.323476	-2.2563	0.0240519	0.0879353	AJY20775.1	NA
CH72_5453	bacterial regulatory s, tetR family protein	cds-AJY24375.1	619.714	-0.73354	0.601426	0.19697	-3.72412	0.000195997	0.00215333	AJY24375.1	NA
CH72_348	hypothetical protein	cds-AJY21655.1	4541.1	-0.73375	0.601339	0.236012	-3.10895	0.00187756	0.0132339	AJY21655.1	[S] Function unknown
CH72_4479	amidohydrolase family protein	cds-AJY24445.1	140.387	-0.734874	0.60087	0.262914	-2.79512	0.00518809	0.0280063	AJY24445.1	NA
CH72_277	hypothetical protein	cds-AJY22086.1	48.2825	-0.736767	0.600083	0.320458	-2.29911	0.0214989	0.0812129	AJY22086.1	[S] Function unknown
CH72_5576	glyoxalase-like domain protein	cds-AJY25375.1	272.938	-0.738997	0.599156	0.338802	-2.18121	0.029168	0.100851	AJY25375.1	NA
CH72_4541	drug resistance MFS transporter, drug:H+ antiporter-2 family protein	cds-AJY25244.1	102.973	-0.739725	0.598853	0.323112	-2.28938	0.0220573	0.0825322	AJY25244.1	NA
CH72_1392	hypothetical protein	cds-AJY23086.1	219.675	-0.739761	0.598839	0.272499	-2.71473	0.00663294	0.0337908	AJY23086.1	[S] Function unknown
CH72_6679	hypothetical protein	cds-AJY20347.1	385.152	-0.743469	0.597301	0.246071	-3.02136	0.00251645	0.0164942	AJY20347.1	[S] Function unknown
CH72_1190	RHS repeat-associated core domain protein	cds-AJY23541.1	8580.2	-0.743766	0.597178	0.242297	-3.06965	0.00214313	0.0146638	AJY23541.1	NA
CH72_588	hypothetical protein	cds-AJY21192.1	1345.26	-0.7441	0.59704	0.202516	-3.67428	0.000238522	0.0025191	AJY21192.1	[S] Function unknown
CH72_1560	catalase family protein	cds-AJY20752.1	266.754	-0.744122	0.597031	0.277838	-2.67826	0.0074006	0.0365453	AJY20752.1	NA
CH72_4830	HIT domain protein	cds-AJY24135.1	235.273	-0.744235	0.596985	0.291285	-2.555	0.0106187	0.0480854	AJY24135.1	NA
CH72_4264	bacterial regulatory s, luxR family protein	cds-AJY23600.1	869.006	-0.744767	0.596764	0.215843	-3.4505	0.00055955	0.00495126	AJY23600.1	NA
CH72_5766	beta-lactamase family protein	cds-AJY26001.1	1139.11	-0.746641	0.595989	0.223724	-3.33733	0.000845877	0.0068296	AJY26001.1	NA
CH72_5478	bacterial regulatory helix-turn-helix, lysR family protein	cds-AJY23639.1	252.897	-0.750056	0.594581	0.223894	-3.35004	0.00080799	0.00662168	AJY23639.1	NA
CH72_3992	phenylacetate-CoA ligase	cds-AJY24849.1	279.213	-0.750577	0.594366	0.342312	-2.19267	0.0283312	0.0991297	AJY24849.1	[H] Coenzyme transport and metabolism
CH72_2790	hypothetical protein	cds-AJY23546.1	1139.87	-0.75119	0.594113	0.219317	-3.42514	0.000614479	0.00533636	AJY23546.1	[S] Function unknown
CH72_1752	iron permease FTR1 family protein	cds-AJY22421.1	408.567	-0.751297	0.594069	0.273493	-2.74704	0.00601364	0.0314264	AJY22421.1	NA
CH72_5119	short chain dehydrogenase family protein	cds-AJY24509.1	136.964	-0.75157	0.593957	0.275791	-2.72515	0.00642731	0.0329312	AJY24509.1	NA
CH72_4194	helix-turn-helix domain protein	cds-AJY23757.1	283.476	-0.751846	0.593843	0.25641	-2.9322	0.00336565	0.0204627	AJY23757.1	NA
CH72_3749	lysE type translocator family protein	cds-AJY25448.1	83.4427	-0.752188	0.593703	0.27158	-2.76968	0.00561121	0.0297118	AJY25448.1	NA
CH72_4428	hypothetical protein	cds-AJY24820.1	1282.93	-0.752291	0.59366	0.339068	-2.2187	0.026507	0.0947422	AJY24820.1	[S] Function unknown
CH72_4244	molybdopterin-binding domain of aldehyde dehydrogenase family protein	cds-AJY23780.1	1387.35	-0.752376	0.593625	0.167426	-4.49379	7e-06	0.000124121	AJY23780.1	NA
CH72_388	acyl transferase domain protein	cds-AJY21940.1	100.232	-0.752537	0.593559	0.252535	-2.97994	0.00288308	0.0181698	AJY21940.1	NA
CH72_2439	META domain protein	cds-AJY21153.1	2192.76	-0.752786	0.593456	0.300316	-2.50665	0.0121882	0.0535626	AJY21153.1	NA
CH72_6121	glcNAc-PI de-N-acetylase family protein	cds-AJY26337.1	157.652	-0.754688	0.592675	0.329764	-2.28857	0.0221045	0.0826143	AJY26337.1	NA
CH72_3101	hypothetical protein	cds-AJY22872.1	3217.73	-0.755147	0.592486	0.228765	-3.30097	0.000963525	0.00762897	AJY22872.1	[S] Function unknown
CH72_1794	sulfate ABC transporter, sulfate-binding family protein	cds-AJY23509.1	3175.94	-0.755758	0.592235	0.298155	-2.53478	0.0112517	0.0502221	AJY23509.1	NA
CH72_3973	response regulator	cds-AJY25395.1	140.429	-0.7562	0.592054	0.366876	-2.06119	0.039285	0.12421	AJY25395.1	NA
CH72_1188	hypothetical protein	cds-AJY20673.1	682.889	-0.75676	0.591824	0.238277	-3.17596	0.00149339	0.0109504	AJY20673.1	[S] Function unknown
CH72_2132	helix-turn-helix domain protein	cds-AJY20968.1	375.605	-0.757619	0.591472	0.316277	-2.39543	0.016601	0.0674759	AJY20968.1	NA
CH72_6144	encapsulating for peroxidase family protein	cds-AJY26493.1	607.891	-0.757928	0.591345	0.215637	-3.51483	0.00044004	0.00413264	AJY26493.1	NA
CH72_2713	PXPV repeat family protein	cds-AJY23563.1	829.786	-0.758367	0.591165	0.231376	-3.27764	0.00104679	0.00815003	AJY23563.1	NA
CH72_4851	PAP2 superfamily protein	cds-AJY23759.1	145.343	-0.7585	0.59111	0.244547	-3.10165	0.00192443	0.0134824	AJY23759.1	NA
CH72_702	putative membrane protein	cds-AJY22219.1	226.412	-0.75885	0.590967	0.238346	-3.18383	0.00145343	0.0107174	AJY22219.1	[S] Function unknown
CH72_3726	putative thiosulfate sulfurtransferase	cds-AJY23790.1	324.716	-0.758985	0.590912	0.226891	-3.34516	0.000822353	0.00670582	AJY23790.1	NA
CH72_5323	bacterial regulatory helix-turn-helix, lysR family protein	cds-AJY24646.1	127.535	-0.759356	0.59076	0.254199	-2.98726	0.00281493	0.0178261	AJY24646.1	NA
CH72_1323	2Fe-2S iron-sulfur cluster binding domain protein	cds-AJY21200.1	1145.03	-0.759954	0.590515	0.345674	-2.19847	0.0279154	0.0981161	AJY21200.1	NA
CH72_1896	YCII-related domain protein	cds-AJY22914.1	378.526	-0.760287	0.590379	0.250119	-3.0397	0.00236814	0.0158554	AJY22914.1	NA
CH72_3273	amino acid adenylation domain protein	cds-AJY20742.1	64.4502	-0.761368	0.589937	0.290612	-2.61988	0.00879612	0.0413771	AJY20742.1	NA
CH72_4599	hypothetical protein	cds-AJY24226.1	432.73	-0.761472	0.589894	0.23651	-3.21962	0.00128362	0.0096389	AJY24226.1	[S] Function unknown
CH72_5431	pyridine nucleotide-disulfide oxidoreductase family protein	cds-AJY25078.1	1637.81	-0.761647	0.589823	0.166229	-4.58191	4.61e-06	8.52e-05	AJY25078.1	NA
CH72_3366	hypothetical protein	cds-AJY24461.1	1278.31	-0.76172	0.589793	0.200962	-3.79037	0.000150423	0.0017341	AJY24461.1	[S] Function unknown
CH72_1585	hhH-GPD superbase excision DNA repair family protein	cds-AJY21888.1	419.251	-0.761772	0.589771	0.304407	-2.50248	0.0123328	0.0539392	AJY21888.1	NA
CH72_1149	catalytic LigB subunit of aromatic ring-opening dioxygenase family protein	cds-AJY20994.1	521.966	-0.762036	0.589663	0.248594	-3.06538	0.00217391	0.0148494	AJY20994.1	NA
CH72_2481	ftsX-like permease family protein	cds-AJY22670.1	523.269	-0.762268	0.589569	0.24826	-3.07044	0.00213745	0.0146402	AJY22670.1	NA
CH72_3208	bacterial regulatory helix-turn-helix, lysR family protein	cds-AJY21197.1	379.034	-0.762887	0.589316	0.199871	-3.8169	0.000135139	0.0015944	AJY21197.1	NA
CH72_6194	fumarylacetoacetate (FAA) hydrolase family protein	cds-AJY26850.1	943.519	-0.7631	0.589229	0.283772	-2.68913	0.00716381	0.0358081	AJY26850.1	NA
CH72_5741	bacterial regulatory helix-turn-helix, lysR family protein	cds-AJY26321.1	323.413	-0.764041	0.588845	0.19792	-3.86035	0.000113224	0.00138578	AJY26321.1	NA
CH72_2232	riboflavin biosynthesis protein RibF	cds-AJY21646.1	1280.95	-0.764472	0.588669	0.268645	-2.84566	0.00443194	0.0251041	AJY21646.1	NA
CH72_4353	ABC transporter family protein	cds-AJY24379.1	60.9722	-0.766182	0.587971	0.310343	-2.46882	0.0135559	0.0579021	AJY24379.1	NA
CH72_4485	fumarylacetoacetate (FAA) hydrolase family protein	cds-AJY25398.1	188.004	-0.766236	0.587949	0.353173	-2.16958	0.0300388	0.102712	AJY25398.1	NA
CH72_3216	receptor ligand binding region family protein	cds-AJY22943.1	3095.37	-0.767647	0.587375	0.350098	-2.19266	0.0283319	0.0991297	AJY22943.1	NA
CH72_3144	metallo-beta-lactamase superfamily protein	cds-AJY22559.1	1223.63	-0.771163	0.585945	0.224849	-3.42969	0.000604268	0.00527567	AJY22559.1	NA
CH72_6143	Dyp-type peroxidase family protein	cds-AJY26760.1	1477.43	-0.772114	0.585559	0.178801	-4.31828	1.57e-05	0.000249319	AJY26760.1	NA
CH72_2468	short chain dehydrogenase family protein	cds-AJY21307.1	971.203	-0.77237	0.585455	0.171251	-4.51016	6.48e-06	0.000116213	AJY21307.1	NA
CH72_1251	putative membrane protein	cds-AJY21730.1	34.08	-0.772974	0.58521	0.390138	-1.98128	0.0475595	0.143511	AJY21730.1	[S] Function unknown
CH72_1976	AMP-binding enzyme family protein	cds-AJY23144.1	144.239	-0.772982	0.585206	0.290013	-2.66534	0.00769109	0.0376431	AJY23144.1	NA
CH72_3532	bacterial regulatory helix-turn-helix, lysR family protein	cds-AJY24067.1	838.638	-0.773065	0.585173	0.217294	-3.55769	0.000374132	0.00364731	AJY24067.1	NA
CH72_744	hypothetical protein	cds-AJY22392.1	3345.74	-0.773207	0.585115	0.291377	-2.65363	0.007963	0.0386521	AJY22392.1	[S] Function unknown
CH72_434	pentapeptide MXKDX repeat family protein	cds-AJY21457.1	405.28	-0.773775	0.584885	0.203552	-3.80137	0.0001439	0.00167363	AJY21457.1	NA
CH72_2161	aldehyde dehydrogenase family protein	cds-AJY22542.1	69.3745	-0.774885	0.584435	0.288511	-2.68581	0.00723536	0.0359735	AJY22542.1	NA
CH72_3443	putative lipoprotein	cds-AJY25333.1	41.2357	-0.775015	0.584383	0.373797	-2.07336	0.038139	0.121407	AJY25333.1	NA
CH72_4879	2-methylisocitrate dehydratase, Fe/S-dependent	cds-AJY25074.1	2048.44	-0.775748	0.584086	0.256188	-3.02805	0.0024614	0.0162636	AJY25074.1	NA
CH72_5399	ring hydroxylating alpha subunit family protein	cds-AJY24081.1	63.7976	-0.777128	0.583527	0.311141	-2.49767	0.0125012	0.0545357	AJY24081.1	NA
CH72_254	serine hydrolase family protein	cds-AJY23288.1	368.19	-0.777703	0.583295	0.253244	-3.07097	0.00213368	0.0146296	AJY23288.1	NA
CH72_1777	hypothetical protein	cds-AJY22475.1	110.217	-0.779759	0.582464	0.258521	-3.01623	0.00255936	0.0166919	AJY22475.1	[S] Function unknown
CH72_4656	hypothetical protein	cds-AJY24184.1	244.378	-0.782962	0.581172	0.211654	-3.69925	0.000216237	0.00234416	AJY24184.1	[S] Function unknown
CH72_3228	bacterial regulatory s, luxR family protein	cds-AJY21187.1	353.147	-0.783123	0.581107	0.264788	-2.95755	0.00310093	0.0192463	AJY21187.1	NA
CH72_3692	hypothetical protein	cds-AJY24026.1	10512	-0.783904	0.580793	0.221104	-3.54541	0.000392005	0.00377477	AJY24026.1	[S] Function unknown
CH72_1428	hypothetical protein	cds-AJY22530.1	585.973	-0.785208	0.580268	0.182551	-4.30131	1.7e-05	0.000267253	AJY22530.1	[S] Function unknown
CH72_6497	efflux transporter, outer membrane factor (OMF) lipo, NodT family protein	cds-AJY26880.1	127.062	-0.787422	0.579379	0.247467	-3.18192	0.00146301	0.0107759	AJY26880.1	NA
CH72_278	cellulose biosynthesis protein BcsE	cds-AJY22277.1	632.245	-0.789805	0.578422	0.210822	-3.74631	0.000179458	0.00200186	AJY22277.1	NA
CH72_318	hypothetical protein	cds-AJY23092.1	92.6415	-0.790173	0.578275	0.266259	-2.96768	0.00300055	0.0187298	AJY23092.1	[S] Function unknown
CH72_4632	gram-negative porin family protein	cds-AJY24386.1	217.498	-0.790268	0.578237	0.308012	-2.5657	0.0102967	0.0468537	AJY24386.1	NA
CH72_5253	putative hydroquinone dioxygenase small subunit	cds-AJY23942.1	40.1836	-0.790962	0.577959	0.375891	-2.10423	0.0353583	0.115359	AJY23942.1	NA
CH72_4647	acetyltransferase family protein	cds-AJY24643.1	217.859	-0.792015	0.577537	0.251213	-3.15276	0.00161735	0.0116378	AJY24643.1	NA
CH72_2502	sulfate transporter family protein	cds-AJY21781.1	511.658	-0.792472	0.577354	0.282169	-2.8085	0.00497724	0.0273185	AJY21781.1	NA
CH72_4036	drug resistance MFS transporter, drug:H+ antiporter-2 family protein	cds-AJY24040.1	181.178	-0.794394	0.576585	0.263761	-3.0118	0.00259706	0.0168538	AJY24040.1	NA
CH72_3261	hypothetical protein	cds-AJY22610.1	121.269	-0.794784	0.57643	0.366625	-2.16784	0.0301709	0.103056	AJY22610.1	[S] Function unknown
CH72_4536	hypothetical protein	cds-AJY25527.1	39.3107	-0.794889	0.576387	0.380685	-2.08805	0.0367932	0.118564	AJY25527.1	[S] Function unknown
CH72_3738	bacterial regulatory helix-turn-helix, lysR family protein	cds-AJY24658.1	89.6031	-0.794923	0.576374	0.307305	-2.58676	0.00968836	0.0448652	AJY24658.1	NA
CH72_2997	putative transmembrane protein	cds-AJY23093.1	657.872	-0.795381	0.576191	0.221383	-3.59278	0.00032717	0.00329481	AJY23093.1	NA
CH72_5103	NHL repeat family protein	cds-AJY24001.1	169.432	-0.795795	0.576026	0.197221	-4.03504	5.46e-05	0.000735535	AJY24001.1	NA
CH72_295	bacterial regulatory helix-turn-helix, lysR family protein	cds-AJY21931.1	87.756	-0.795895	0.575986	0.286332	-2.77962	0.00544221	0.029114	AJY21931.1	NA
CH72_1972	polysaccharide deacetylase family protein	cds-AJY22464.1	29.4674	-0.796014	0.575938	0.36855	-2.15985	0.0307842	0.104605	AJY22464.1	NA
CH72_6282	hypothetical protein	cds-AJY26016.1	517.632	-0.796781	0.575632	0.338577	-2.35332	0.0186064	0.0733161	AJY26016.1	[S] Function unknown
CH72_846	eamA-like transporter family protein	cds-AJY20974.1	1067.37	-0.797863	0.575201	0.287437	-2.77579	0.00550685	0.0293161	AJY20974.1	NA
CH72_1977	putative membrane protein	cds-AJY22925.1	101.44	-0.798729	0.574855	0.367365	-2.17421	0.0296895	0.101837	AJY22925.1	[S] Function unknown
CH72_814	dihydroorotase	cds-AJY22507.1	1418.37	-0.799465	0.574562	0.218018	-3.66696	0.000245452	0.00258811	AJY22507.1	[F] Nucleotide transport and metabolism
CH72_5172	short chain dehydrogenase family protein	cds-AJY23874.1	342.6	-0.799568	0.574521	0.216958	-3.68535	0.000228387	0.00243247	AJY23874.1	NA
CH72_5994	binding--dependent transport system inner membrane component family protein	cds-AJY26473.1	136.746	-0.80204	0.573538	0.303685	-2.64103	0.00826554	0.0398095	AJY26473.1	NA
CH72_4234	ABC transporter family protein	cds-AJY24500.1	134.225	-0.802181	0.573481	0.278852	-2.87673	0.00401819	0.0234293	AJY24500.1	NA
CH72_113	pfkB carbohydrate kinase family protein	cds-AJY22895.1	147.087	-0.802423	0.573385	0.402367	-1.99426	0.0461237	0.140213	AJY22895.1	NA
CH72_5995	ABC transporter family protein	cds-AJY26401.1	137.262	-0.802899	0.573196	0.362688	-2.21374	0.0268464	0.0954863	AJY26401.1	NA
CH72_5066	hypothetical protein	cds-AJY25176.1	622.867	-0.803206	0.573074	0.246222	-3.26212	0.00110581	0.00849864	AJY25176.1	[S] Function unknown
CH72_4854	transcriptional regulator, ArgP family protein	cds-AJY25157.1	244.497	-0.804112	0.572715	0.240368	-3.34533	0.000821836	0.00670582	AJY25157.1	NA
CH72_959	bacterial regulatory helix-turn-helix, lysR family protein	cds-AJY21767.1	90.8964	-0.805747	0.572066	0.324089	-2.48619	0.0129118	0.0557405	AJY21767.1	NA
CH72_3734	efflux transporter, RND family, MFP subunit	cds-AJY25368.1	343.201	-0.808433	0.571002	0.290835	-2.7797	0.00544098	0.029114	AJY25368.1	NA
CH72_2295	threonine-phosphate decarboxylase	cds-AJY21486.1	167.313	-0.808561	0.570951	0.277834	-2.91023	0.00361163	0.0215382	AJY21486.1	NA
CH72_3629	hypothetical protein	cds-AJY25720.1	89.6876	-0.808846	0.570838	0.284273	-2.84531	0.00443677	0.0251098	AJY25720.1	[S] Function unknown
CH72_304	zinc-binding dehydrogenase family protein	cds-AJY21468.1	593.282	-0.809345	0.570641	0.252131	-3.21002	0.00132724	0.00992097	AJY21468.1	NA
CH72_1442	thiamine pyrophosphate enzyme, central domain protein	cds-AJY21865.1	1722.86	-0.810097	0.570343	0.14513	-5.58188	2.38e-08	7.28e-07	AJY21865.1	NA
CH72_5457	2Fe-2S iron-sulfur cluster binding domain protein	cds-AJY24055.1	110.399	-0.810228	0.570292	0.339264	-2.3882	0.0169313	0.0681416	AJY24055.1	NA
CH72_4853	ETHE1, mitochondrial domain protein	cds-AJY25506.1	277.552	-0.81116	0.569924	0.19173	-4.23075	2.33e-05	0.0003482	AJY25506.1	NA
CH72_3463	response regulator	cds-AJY23930.1	1695.75	-0.812395	0.569436	0.370811	-2.19086	0.028462	0.0994499	AJY23930.1	NA
CH72_5566	PAP2 superfamily protein	cds-AJY24753.1	429.269	-0.812774	0.569286	0.169165	-4.80462	1.55e-06	3.19e-05	AJY24753.1	NA
CH72_1916	2-isopropylmalate synthase	cds-AJY20603.1	2174.69	-0.814371	0.568656	0.364599	-2.23361	0.025509	0.0918772	AJY20603.1	[E] Amino acid transport and metabolism
CH72_3215	HAMP domain protein	cds-AJY23165.1	698.244	-0.814444	0.568627	0.292799	-2.78158	0.00540942	0.0290153	AJY23165.1	NA
CH72_350	Rhs element Vgr family protein	cds-AJY21127.1	7224.23	-0.81514	0.568353	0.238549	-3.41708	0.000632971	0.00544638	AJY21127.1	NA
CH72_2140	S-formylglutathione hydrolase	cds-AJY23129.1	981.811	-0.815837	0.568079	0.16588	-4.91824	8.73e-07	1.94e-05	AJY23129.1	[V] Defense mechanisms
CH72_2983	alpha/beta hydrolase fold family protein	cds-AJY20689.1	485.632	-0.816055	0.567993	0.248863	-3.27914	0.00104125	0.00813614	AJY20689.1	NA
CH72_6356	type IV pilus biogenesis family protein	cds-AJY26875.1	62.0408	-0.816434	0.567844	0.352099	-2.31876	0.0204079	0.0785141	AJY26875.1	NA
CH72_4606	hypothetical protein	cds-AJY24395.1	32.2122	-0.816532	0.567805	0.384741	-2.12229	0.0338131	0.111822	AJY24395.1	[S] Function unknown
CH72_4877	coA-transferase III family protein	cds-AJY24110.1	187.141	-0.817243	0.567525	0.339288	-2.4087	0.0160094	0.0653958	AJY24110.1	NA
CH72_1601	patatin-like phospholipase family protein	cds-AJY22405.1	760.504	-0.817362	0.567479	0.254872	-3.20695	0.00134149	0.0100047	AJY22405.1	NA
CH72_271	osmC-like family protein	cds-AJY21174.1	130.356	-0.817794	0.567309	0.240285	-3.40344	0.000665429	0.0056514	AJY21174.1	NA
CH72_1443	hypothetical protein	cds-AJY23006.1	666.291	-0.818715	0.566947	0.257335	-3.18152	0.00146506	0.0107789	AJY23006.1	[S] Function unknown
CH72_5426	helix-turn-helix domain protein	cds-AJY23762.1	128.56	-0.818792	0.566916	0.31573	-2.59333	0.00950517	0.0441105	AJY23762.1	NA
CH72_4147	efflux transporter, RND family, MFP subunit	cds-AJY25383.1	371.487	-0.819475	0.566648	0.245508	-3.33787	0.000844237	0.00682477	AJY25383.1	NA
CH72_1619	hpcH/HpaI aldolase/citrate lyase family protein	cds-AJY21657.1	598.136	-0.819489	0.566643	0.215145	-3.809	0.000139528	0.0016344	AJY21657.1	NA
CH72_4060	transglycosylase associated family protein	cds-AJY24667.1	514.196	-0.821096	0.566012	0.197716	-4.15291	3.28e-05	0.000470353	AJY24667.1	NA
CH72_1159	hypothetical protein	cds-AJY21924.1	2960.77	-0.82172	0.565767	0.187178	-4.39005	1.13e-05	0.000186443	AJY21924.1	[S] Function unknown
CH72_68	binding--dependent transport system inner membrane component family protein	cds-AJY21810.1	141.028	-0.821803	0.565735	0.384989	-2.13462	0.0327924	0.109746	AJY21810.1	NA
CH72_5384	helix-turn-helix domain protein	cds-AJY23903.1	327.673	-0.822178	0.565587	0.220651	-3.72614	0.000194434	0.00213975	AJY23903.1	NA
CH72_5958	hypothetical protein	cds-AJY26395.1	56.788	-0.823334	0.565134	0.304919	-2.70018	0.00693028	0.0348804	AJY26395.1	[S] Function unknown
CH72_3259	cobB/CobQ-like glutamine amidotransferase domain protein	cds-AJY23487.1	137.341	-0.826481	0.563903	0.212139	-3.89594	9.78e-05	0.00121309	AJY23487.1	NA
CH72_776	urease, alpha subunit	cds-AJY21515.1	232.246	-0.827546	0.563487	0.397368	-2.08257	0.0372905	0.119862	AJY21515.1	NA
CH72_2309	glycine-zipper containing OmpA-like membrane domain protein	cds-AJY23082.1	8021.69	-0.830227	0.562441	0.22033	-3.76811	0.000164491	0.0018732	AJY23082.1	NA
CH72_5027	siderophore-interacting FAD-binding domain protein	cds-AJY25665.1	327.77	-0.830735	0.562243	0.251399	-3.30444	0.000951655	0.00758083	AJY25665.1	NA
CH72_661	amidase family protein	cds-AJY22019.1	227.196	-0.831224	0.562052	0.316062	-2.62994	0.00854008	0.0404634	AJY22019.1	NA
CH72_874	tol-pal system-associated acyl-CoA thioesterase	cds-AJY21500.1	869.092	-0.834332	0.560843	0.246381	-3.38635	0.000708289	0.00595363	AJY21500.1	NA
CH72_5068	AMP-binding enzyme family protein	cds-AJY25310.1	578.297	-0.837533	0.5596	0.283575	-2.95348	0.0031421	0.0194471	AJY25310.1	NA
CH72_1493	periplasmic binding domain protein	cds-AJY22953.1	1718.14	-0.837891	0.559461	0.419945	-1.99524	0.0460168	0.140018	AJY22953.1	NA
CH72_4722	hypothetical protein	cds-AJY24679.1	1301.92	-0.837989	0.559423	0.174808	-4.79375	1.64e-06	3.35e-05	AJY24679.1	[S] Function unknown
CH72_5092	RNA polymerase sigma factor, sigma-70 family protein	cds-AJY25384.1	171.208	-0.839064	0.559006	0.275202	-3.0489	0.00229682	0.0155367	AJY25384.1	NA
CH72_768	periplasmic binding domain protein	cds-AJY22243.1	320.963	-0.839545	0.55882	0.365111	-2.29942	0.0214809	0.0812129	AJY22243.1	NA
CH72_5667	ompA family protein	cds-AJY26821.1	36.9015	-0.839706	0.558758	0.406856	-2.06389	0.0390284	0.123697	AJY26821.1	NA
CH72_6322	hypothetical protein	cds-AJY26586.1	73.5326	-0.841075	0.558228	0.275418	-3.05382	0.00225951	0.0153319	AJY26586.1	[S] Function unknown
CH72_3343	major Facilitator Superfamily protein	cds-AJY23739.1	274.347	-0.841386	0.558107	0.244955	-3.43486	0.000592861	0.00518991	AJY23739.1	NA
CH72_3609	asparaginase family protein	cds-AJY25456.1	168.614	-0.841966	0.557883	0.312615	-2.6933	0.00707493	0.035445	AJY25456.1	NA
CH72_300	hypothetical protein	cds-AJY23347.1	1128.03	-0.842445	0.557697	0.272505	-3.09149	0.00199155	0.0138436	AJY23347.1	[S] Function unknown
CH72_6122	glycosyltransferase like 2 family protein	cds-AJY26358.1	354.407	-0.842884	0.557528	0.299277	-2.8164	0.00485655	0.0268587	AJY26358.1	NA
CH72_3165	PGDYG family protein	cds-AJY21841.1	176.845	-0.842966	0.557496	0.239102	-3.52555	0.000422599	0.0040046	AJY21841.1	NA
CH72_3404	transposase, IS605 OrfB family	cds-AJY25831.1	359.141	-0.846605	0.556092	0.235662	-3.59246	0.000327569	0.00329481	AJY25831.1	NA
CH72_4927	PRC-barrel domain protein	cds-AJY25756.1	4198.53	-0.848758	0.555262	0.207912	-4.0823	4.46e-05	0.000617325	AJY25756.1	NA
CH72_6202	glyoxalase-like domain protein	cds-AJY26429.1	275.471	-0.849388	0.55502	0.209643	-4.05158	5.09e-05	0.000692541	AJY26429.1	NA
CH72_5069	major Facilitator Superfamily protein	cds-AJY25326.1	266.285	-0.850024	0.554775	0.28814	-2.95004	0.00317734	0.0195906	AJY25326.1	NA
CH72_5383	hypothetical protein	cds-AJY24733.1	40.9465	-0.850408	0.554628	0.365707	-2.32538	0.0200516	0.0776451	AJY24733.1	[S] Function unknown
CH72_1109	phenylacetic acid degradation protein paaN	cds-AJY20551.1	2476.67	-0.851812	0.554088	0.318863	-2.6714	0.00755346	0.037188	AJY20551.1	[C] Energy production and conversion
CH72_3458	flp/Fap pilin component family protein	cds-AJY25777.1	9331.22	-0.852198	0.55394	0.309953	-2.74944	0.00596973	0.0312718	AJY25777.1	NA
CH72_5554	cheW-like domain protein	cds-AJY24873.1	740.026	-0.85227	0.553913	0.16399	-5.19707	2.02e-07	5.2e-06	AJY24873.1	NA
CH72_276	cellulose synthase operon protein YhjQ	cds-AJY22626.1	167.949	-0.852751	0.553728	0.283888	-3.00383	0.00266605	0.0172	AJY22626.1	[N] Cell motility
CH72_1189	hypothetical protein	cds-AJY21611.1	954.147	-0.858507	0.551523	0.238721	-3.59628	0.000322806	0.00326193	AJY21611.1	[S] Function unknown
CH72_515	hypothetical protein	cds-AJY23230.1	327.292	-0.858792	0.551414	0.205734	-4.17428	2.99e-05	0.000430203	AJY23230.1	[S] Function unknown
CH72_5163	hypothetical protein	cds-AJY24607.1	385.023	-0.858833	0.551398	0.256028	-3.35446	0.000795214	0.00653332	AJY24607.1	[S] Function unknown
CH72_4553	ABC transporter family protein	cds-AJY24546.1	1215.12	-0.858892	0.551376	0.247395	-3.47175	0.000517081	0.00467321	AJY24546.1	NA
CH72_2208	merR regulatory family protein	cds-AJY20566.1	155.916	-0.859388	0.551186	0.379143	-2.26666	0.0234111	0.0861696	AJY20566.1	NA
CH72_1996	intracellular protease, PfpI family protein	cds-AJY22119.1	1931.79	-0.859905	0.550989	0.180538	-4.76301	1.91e-06	3.84e-05	AJY22119.1	NA
CH72_4231	hypothetical protein	cds-AJY25591.1	155.909	-0.861119	0.550525	0.232626	-3.70173	0.000214136	0.00233547	AJY25591.1	[S] Function unknown
CH72_389	triphosphoribosyl-dephospho-CoA synthase MdcB	cds-AJY20606.1	57.2325	-0.86166	0.550319	0.327569	-2.63047	0.00852677	0.040452	AJY20606.1	NA
CH72_4747	lysE type translocator family protein	cds-AJY25432.1	159.61	-0.861761	0.55028	0.373634	-2.30643	0.0210867	0.0802251	AJY25432.1	NA
CH72_4540	rhamnosyltransferase family protein	cds-AJY24749.1	53.8854	-0.862434	0.550024	0.439262	-1.96337	0.049603	0.148446	AJY24749.1	NA
CH72_5542	trkA-N domain protein	cds-AJY25064.1	155.562	-0.863153	0.54975	0.252185	-3.42271	0.000620012	0.00537016	AJY25064.1	NA
CH72_2594	alpha/beta hydrolase family protein	cds-AJY20708.1	458.48	-0.866416	0.548508	0.213396	-4.06014	4.9e-05	0.000670427	AJY20708.1	NA
CH72_490	glycosyl transferase 21 family protein	cds-AJY21609.1	333.664	-0.86839	0.547758	0.393831	-2.20498	0.0274554	0.0970723	AJY21609.1	NA
CH72_6057	bacterial regulatory, Fis family protein	cds-AJY26416.1	340.789	-0.869091	0.547492	0.256764	-3.38478	0.000712352	0.00598011	AJY26416.1	NA
CH72_3237	precorrin-3B synthase	cds-AJY21102.1	351.584	-0.869269	0.547424	0.260078	-3.34234	0.000830754	0.00674074	AJY21102.1	[P] Inorganic ion transport and metabolism
CH72_4935	hypothetical protein	cds-AJY23996.1	135.478	-0.869782	0.54723	0.35782	-2.43078	0.0150664	0.0626779	AJY23996.1	[S] Function unknown
CH72_1110	3-oxoadipyl-CoA thiolase	cds-AJY20555.1	1116.14	-0.869841	0.547207	0.298179	-2.91718	0.00353212	0.0212058	AJY20555.1	[I] Lipid transport and metabolism
CH72_2101	hypothetical protein	cds-AJY22004.1	367.804	-0.87242	0.54623	0.232801	-3.74749	0.000178616	0.00199654	AJY22004.1	[S] Function unknown
CH72_3549	cytochrome c family protein	cds-AJY25332.1	105.713	-0.87412	0.545586	0.33233	-2.63028	0.0085315	0.040452	AJY25332.1	NA
[truncated: 573 more rows]

## Sheet: D1 Downregulated P<.05 >1.5fold
Table S3: Downregulated genes at dual cutoff of P<0.05 and >1.5 fold change at Day 1
[truncated: 911 more rows]

[truncated: 5 more sheets: D1 Upregulated P<.05>1.5fold, D3 Downregulated P<.05>1.5fold, Diff expression of BGCs Day 3, Diff expression of BGCs Day 1, D3 Upregulated P<.05>1.5 fold]
