# Supplementary material for: Microgravity effects on secondary metabolism of plant-affecting bacteria
Source: Microbiol Spectr. 2026 Mar 30;14(5):e02239-25. doi: 10.1128/spectrum.02239-25 (PMC13141840; doi:10.1128/spectrum.02239-25)
Supplement: Table S4 — RT-qPCR generated Ct values (2 technical replicates) for 2 biological replicates along with calculated 2-ΔΔCT between SMG and TG at Day 3. [file spectrum.02239-25-s0007.xlsx]

## Sheet: Pf C Vs CC Day 3
Table S4:RT-qPCR generated Ct values (2 technical replicates) for 2 biological replicates along with calculated 2-ΔΔCT between SMG in Clinostat (Horizontal orientation) and TG in Clinostat control (vertical orientation) for P. protegens at Day 3
Day 3
	Genes/condition	Ct value1	Ct value 2	Mean	Reference gene	Ct value 1	Ct value 2	Mean	ΔCT	average ΔCT	ΔΔCT generated from average of control sample genes	2-ΔΔCT
	ofaA- CC1	17.14	14.91	16.025	rpsA CC1	15.9	16.49	16.195	-0.17	0.1275	-0.2975	1.22901
	ofaA- CC2	16.58	17.1	16.84	rpsA CC2	16.34	16.49	16.415	0.425		0.2975	0.813661
	ofaB- CC1	22.39	22.87	22.63	rpsA CC1	15.9	16.49	16.195	6.435	6.395	0.04	0.972655
	ofaB- CC2	22.67	22.87	22.77	rpsA CC2	16.34	16.49	16.415	6.355		-0.04	1.02811
	ofaC-CC1	36.84	24.69	30.765	rpsA CC1	15.9	16.49	16.195	14.57	14.6525	-0.0825	1.05885
	ofaC-CC2	37.61	24.69	31.15	rpsA CC2	16.34	16.49	16.415	14.735		0.0825	0.94442
	ofaA C1	17.19	17.85	17.52	rpsA C1	14.81	14.72	14.765	2.755		2.6275	0.161824
	ofaA C2	17.68	18.66	18.17	rpsA C2	15.13	14.72	14.925	3.245		3.1175	0.115223
	ofaB C1	24.44	25.51	24.975	rpsA C1	15.13	14.72	14.925	10.05		3.655	0.0793844
	ofaB C2	24.75	25.51	25.13	rpsA C2	14.81	14.72	14.765	10.365		3.97	0.0638133
	ofaC C1	36.34	26.04	31.19	rpsA C1	15.13	14.72	14.925	16.265		1.6125	0.327031
	ofaC C2	24.22	36.34	30.28	rpsA C2	14.81	14.72	14.765	15.515		0.8625	0.549999
	C= Clinostat (Horizontal orientation) simulating microgravity (SMG)
	CC- Clinostat Control (Vertical orientation) simulating traditional gravity (TG)

## Sheet: AMMD C vs CC
Table S4:RT-qPCR generated Ct values (2 technical replicates) for 2 biological replicates along with calculated 2-ΔΔCT between SMG in Clinostat (Horizontal orientation) and TG in Clinostat (Vertical orientation) for B. ambifaria at Day 3
Day 3
			Ct value1	Ct value 2	stdev	Mean	Reference gene	Ct value 1	Ct value 2	stdev	Mean	ΔCT	Average of delta Ct of control condition	ΔΔCT	2-ΔΔCT
		PqqB C1	22.91	24.95	1.4425	23.93	rpsL CC1	24.48	26.47	1.40714	25.475	-1.545		0.8325	0.561555
		PqqB C2	23.8	24.41	0.431335	24.105	rpsL CC2	24.48	26.47	1.40714	25.475	-1.37		1.0075	0.497407
		PqqC C1	28.2	27.4	0.565685	27.8	rpsL CC1	24.48	26.47	1.40714	25.475	2.325		0.72	0.607097
		PqqC C2	28.52	27.98	0.381838	28.25	rpsL CC2	24.48	26.47	1.40714	25.475	2.775		1.17	0.444421
		PqqD C1	31.3	29.51	1.26572	30.405	rpsL CC1	24.48	26.47	1.40714	25.475	4.93		-0.4875	1.40201
		PqqD C2	31.19	30.73	0.325269	30.96	rpsL CC2	24.48	26.47	1.40714	25.475	5.485		0.0675	0.95429
		PqqE C1	29.1	29.3	0.141421	29.2	rpsL CC1	24.48	26.47	1.40714	25.475	3.725		0.8075	0.571371
		PqqE C2	28.62	29.55	0.657609	29.085	rpsL CC2	24.48	26.47	1.40714	25.475	3.61		0.6925	0.618781
		PqqB CC1	27.04	26.98	0.0424264	27.01	rpslC1	29.79	29.22	0.403051	29.505	-2.495	-2.3775	-0.1175	1.08485
		PqqB CC2	28.83	25.66	2.24153	27.245	rpslC2	29.79	29.22	0.403051	29.505	-2.26		0.1175	0.921784
		PqqC CC1	30.42	32.27	1.30815	31.345	rpslC1	29.79	29.22	0.403051	29.505	1.84	1.605	4.2175	0.0537534
		PqqC CC2	30.53	31.22	0.487904	30.875	rpslC2	29.79	29.22	0.403051	29.505	1.37		-0.235	1.17691
		PqqD CC1	34.3	37.39	2.18496	35.845	rpslC1	29.79	29.22	0.403051	29.505	6.34	5.4175	0.9225	0.527594
		PqqD CC2	34.1	33.9	0.141421	34	rpslC2	29.79	29.22	0.403051	29.505	4.495		-0.9225	1.8954
		PqqE CC1	32.45	33.1	0.459619	32.775	rpslC1	29.79	29.22	0.403051	29.505	3.27	2.9175	0.3525	0.783226
		PqqE CC2	31.02	33.12	1.48492	32.07	rpslC2	29.79	29.22	0.403051	29.505	2.565		-0.3525	1.27677
		C= Clinostat (Horizontal orientation) simulating microgravity (SMG)
		CC- Clinostat Control (Vertical orientation) simulating traditional gravity (TG)

## Sheet: Pbad-ofaABC
Table S4:RT-qPCR generated Ct values (2 technical replicates) for 2 biological replicates along with calculated 2-ΔΔCT between SMG and TG for PBAD-ofaABC at Day 3
Overall samples
	Ct value1	Ct value 2	Mean	Reference gene	Ct value 1	Ct value 2	Mean	ΔCT		ΔΔCT				2-ΔΔCT
PC-01 - Uninduced- OfaA	26.98	25.46	26.22	rpsA uninduced (wt)	24.18	24.89	24.535	1.685	2.9	-1.215	2.32141	1.37609	2.3325	0.19854
PC-01 - Uninduced- OfaA	23.34	24.23	23.785	rpsA uninduced (wt)	18.3	21.04	19.67	4.115		1.215	0.430773		4.7625	0.0368421
PC-01 - Uninduced- OfaB	29.52	29.33	29.425	rpsA uninduced (wt)	23.18	23.89	23.535	5.89	5.5725	0.3175	0.802459	1.02431	3.515	0.0874741
PC-01 - Uninduced- OfaB	27.41	27.44	27.425	rpsA uninduced (wt)	21.3	23.04	22.17	5.255		-0.3175	1.24617		2.88	0.135842
PC-01 - Uninduced- OfaC	27.25	28.31	27.78	rpsA uninduced (wt)	23.18	23.89	23.535	4.245	4.39	-0.145	1.10573	1.00506	1.8225	0.282731
PC-01 - Uninduced- OfaC	28.81	27.6	28.205	rpsA uninduced (wt)	22.3	25.04	23.67	4.535		0.145	0.904379		2.1125	0.231246
PC-01 -0.2% Ara- OfaA	18.74	18.41	18.575	rpsA (.2% induced)	18.52	19.22	18.87	-0.295		-3.195	9.15779	5.04059	0.3525	0.783226
PC-01 -0.2% Ara- OfaA	23.46	18.06	20.76	rpsA (.2% induced)	16.82	18.67	17.745	3.015		0.115	0.923382		3.6625	0.0789728
PC-01 -0.2% Ara- OfaB	24.04	22.2	23.12	rpsA (.2% induced)	18.52	19.22	18.87	4.25		-1.3225	2.50099	2.47102	1.875	0.272627
PC-01 -0.2% Ara- OfaB	22.37	21.69	22.03	rpsA (.2% induced)	16.82	18.67	17.745	4.285		-1.2875	2.44105		1.91	0.266093
PC-01 -0.2% Ara- OfaC	22.97	22.88	22.925	rpsA (.2% induced)	18.52	19.22	18.87	4.055		-0.335	1.26138	1.29044	1.6325	0.322529
PC-01 -0.2% Ara- OfaC	21.18	22.29	21.735	rpsA (.2% induced)	16.82	18.67	17.745	3.99		-0.4	1.31951		1.5675	0.337393
PC-01 -0.1% Ara- OfaA	19.33	18.01	18.67	rpsA (.1% induced)	18.9	19.04	18.97	-0.3		-3.2	9.18959	12.2955	0.3475	0.785945
PC-01 -0.1% Ara- OfaA	17.32	17.96	17.64	rpsA (.1% induced)	19.26	18.11	18.685	-1.045		-3.945	15.4015		-0.3975	1.31722
PC-01 -0.1% Ara- OfaB	22.46	19.81	21.135	rpsA (.1% induced)	14.9	19.04	16.97	4.165		-1.4075	2.65277	2.89828	1.79	0.289172
PC-01 -0.1% Ara- OfaB	22.73	22.48	22.605	rpsA (.1% induced)	19.26	18.11	18.685	3.92		-1.6525	3.14378		1.545	0.342696
PC-01 -0.1% Ara- OfaC	21.24	19.88	20.56	rpsA (.1% induced)	14.9	19.04	16.97	3.59		-0.8	1.7411	2.28476	1.1675	0.445192
PC-01 -0.1% Ara- OfaC	22.96	20.19	21.575	rpsA (.1% induced)	19.26	18.11	18.685	2.89		-1.5	2.82843		0.4675	0.723217
pf5A	19.79	21.18	20.485	rpsA (pf5)	21.35	20.81	21.08	-0.595	-0.6475		1		0.0525	0.964264
pf5A	19.22	21.47	20.345	rpsA (pf5)	22.47	19.62	21.045	-0.7			1		-0.0525	1.03706
pf5B	21.99	24.21	23.1	rpsA (pf5)	19.35	20.81	20.08	3.02	2.375		1		0.645	0.639493
pf5B	23.01	22.54	22.775	rpsA (pf5)	22.47	19.62	21.045	1.73			1		-0.645	1.56374
pf5C	20.66	23.45	22.055	rpsA (pf5)	19.35	20.81	20.08	1.975	2.4225		1		-0.4475	1.36368
pf5C	25.91	21.92	23.915	rpsA (pf5)	22.47	19.62	21.045	2.87			1		0.4475	0.733312

## Sheet: PRha-pqqBCDE
Table S4:RT-qPCR generated Ct values (2 technical replicates) for 2 biological replicates along with calculated 2-ΔΔCT between SMG and TG for PRha-pqqBCDE at Day 3
		Ct value1	Ct value 2	stdev	Mean	Reference gene	Ct value 1	Ct value 2	stdev	Mean	ΔCT	Average ΔCT	ΔΔCT	2-ΔΔCT
	B. ambifaria PC-03 - pqqB (wt)	25.44	24.99	0.318198	25.215	rpsL (WT)	29.15	29.81	0.46669	29.48	-4.265	-4.8875	0.6225	0.649544
	B. ambifaria PC-03 - pqqB (wt)	24.28	23.97	0.219203	23.97	rpsL (WT)	29.15	29.81	0.46669	29.48	-5.51		-0.6225	1.53954
	B. ambifaria PC-03 - pqqC (wt)	29.46	30.78	0.933381	30.78	rpsL (WT)	29.15	29.81	0.46669	29.48	1.3	0.315	0.985	0.505226
	B. ambifaria PC-03 - pqqC (wt)	29.26	28.81	0.318198	28.81	rpsL (WT)	29.15	29.81	0.46669	29.48	-0.67		-0.985	1.97931
	B. ambifaria PC-03 - pqqD (wt)	32.07	33.95	1.32936	33.01	rpsL (WT)	29.15	29.81	0.46669	29.48	3.53	3.1675	0.3625	0.777816
	B. ambifaria PC-03 - pqqD (wt)	30.55	34.02	2.45366	32.285	rpsL (WT)	29.15	29.81	0.46669	29.48	2.805		-0.3625	1.28565
	B. ambifaria PC-03 - pqqE (wt)	30.75	33.33	1.82434	32.04	rpsL (WT)	29.15	29.81	0.46669	29.48	2.56	2.32	0.24	0.846745
	B. ambifaria PC-03 - pqqE (wt)	32.3	31.56	0.523259	31.56	rpsL (WT)	29.15	29.81	0.46669	29.48	2.08		-0.24	1.18099
	B. ambifaria PC-03 - pqqB (Induced)	23.5	19.85	2.58094	21.675	rpsL (induced)	28.4	29.07	0.473762	28.735	-7.06		-2.1725	4.50804
	B. ambifaria PC-03 - pqqB (Induced)	23.93	19.51	3.12541	21.72	rpsL (induced)	28.4	29.07	0.473762	28.735	-7.015		-2.1275	4.3696
	B. ambifaria PC-03 - pqqC (Induced)	26.24	29.36	2.20617	27.8	rpsL (induced)	28.4	29.07	0.473762	28.735	-0.935		-1.25	2.37841
	B. ambifaria PC-03 - pqqC (Induced)	29.61	29.59	0.0141421	29.6	rpsL (induced)	28.4	29.07	0.473762	28.735	0.865		0.55	0.68302
	B. ambifaria PC-03 - pqqD (Induced)	32.2	31.43	0.544472	31.815	rpsL (induced)	28.4	29.07	0.473762	28.735	3.08		-0.0875	1.06253
	B. ambifaria PC-03 - pqqD (Induced)	32.21	34.65	1.72534	33.43	rpsL (induced)	28.4	29.07	0.473762	28.735	4.695		1.5275	0.346878
	B. ambifaria PC-03 - pqqE (Induced)	31.19	30	0.841457	30.595	rpsL (induced)	28.4	29.07	0.473762	28.735	1.86		-0.46	1.37554
	B. ambifaria PC-03 - pqqE (Induced)	30.42	32.79	1.67584	31.605	rpsL (induced)	28.4	29.07	0.473762	28.735	2.87		0.55	0.68302

## Sheet: PglnA_2-ofaABC
Table S4:RT-qPCR generated Ct values (2 technical replicates) for 2 biological replicates along with calculated 2-ΔΔCT between SMG and TG for PglnA_2-ofaABC at Day 3
		Ct value1	Ct value 2	stdev	Mean	Reference gene	Ct value 1	Ct value 2	stdev	Mean	ΔCT	average ΔCT	ΔΔCT	2-ΔΔCT
	PF-5- OfaA	23.26	23.4	0.0989949	23.33	rpsA (WT)	20.14	19.33	0.572756	19.735	3.595	3.9	-0.305	1.23542
	PF-5- OfaA	24.28	24.29	0.00707107	24.285	rpsA (WT)	20.89	19.27	1.14551	20.08	4.205		0.305	0.809442
	PF-5- OfaB	26.59	25.47	0.79196	26.03	rpsA (induced)	20.14	19.33	0.572756	19.735	6.295	6.4775	-0.1825	1.13485
	PF-5- OfaB	27.68	25.8	1.32936	26.74	rpsA (induced)	20.89	19.27	1.14551	20.08	6.66		0.1825	0.881175
	PF-5- OfaC	23.68	22.82	0.608112	23.25	rpsA (WT)	20.14	19.89	0.176777	20.015	3.235	3.625	-0.39	1.31039
	PF-5- OfaC	24.99	23.68	0.92631	24.335	rpsA (WT)	20.89	19.75	0.806102	20.32	4.015		0.39	0.76313
	PC-02- ofaA	21.96	21.48	0.339411	21.72	rpsA (induced)	19.13	19.3	0.120208	19.215	2.505		-1.395	2.62989
	PC-02- ofaA	20.91	21.52	0.431335	21.215	rpsA (induced)	19.25	19.2	0.0353553	19.225	1.99		-1.91	3.75809
	PC-02- ofaB	24.24	24.36	0.360624	24.415	rpsA (WT)	19.25	19.2	0.0353553	19.225	5.19		-1.2875	2.44105
	PC-02- ofaB	24.16	24.67	0.360624	24.415	rpsA (WT)	19.13	19.3	0.120208	19.215	5.2		-1.2775	2.42419
	PC-02- ofaC	20.27	22.67	1.69706	21.47	rpsA (induced)	19.25	19.36	0.0777817	19.305	2.165		-1.46	2.75108
	PC-02- ofaC	22.49	20.2	1.61927	21.345	rpsA (induced)	19.2	19.13	0.0494975	19.165	2.18		-1.445	2.72263
