# Supplementary material for: Microgravity effects on secondary metabolism of plant-affecting bacteria
Source: Microbiol Spectr. 2026 Mar 30;14(5):e02239-25. doi: 10.1128/spectrum.02239-25 (PMC13141840; doi:10.1128/spectrum.02239-25)
Supplement: Table S5 — RPKM values for each gene under SMG (Replicate 1, 2, and 3) and the list of genes that are highly expressed under SMG for P. protegens. [file spectrum.02239-25-s0008.xlsx]

## Sheet: SMG-1R
	Table S5: RPKM values for each gene under SMG (Replicate 1)
Locus_Tag	Gene	GSF3897.Pf5.1E.C.3_S4_ReadsPerGene.out.tab	GSF3897.Pf5.2E.C.3_S5_ReadsPerGene.out.tab	Gene.1	Protein	Protein_ID	Location	Length			Total reads		RPKM
PFL_6231	cds-AAY96269.1	36408	46354	rpmH	ribosomal protein L34	AAY96269.1	complement(7074293..7074427)	135	2201.81	16.5355	16535496		16.3097
PFL_5082	cds-AAY94310.1	115176	227599	rplM	ribosomal protein L13	AAY94310.1	complement(5843337..5843765)	429	6965.38	16.5355	16535496		16.2363
PFL_0111	cds-AAY95528.1	56830	83689	>lcl|CP000076.1_cds_AAY95528.1_110 [locus_tag=PFL_0111] [protein=conserved hypothetical protein] [protein_id=AAY95528.1] [location=complement(113134..113349)] [gbkey=CDS]	conserved hypothetical protein	AAY95528.1	complement(113134..113349)	216	3436.85	16.5355	16535496		15.9113
PFL_2112	cds-AAY91387.2	106820	166846	infC	translation initiation factor IF-3	AAY91387.2	2332848..2333381	534	6460.04	16.5355	16535496		12.0975
PFL_5329	cds-AAY94539.2	51010	91592	rplU	ribosomal protein L21	AAY94539.2	complement(6095456..6095827)	312	3084.88	16.5355	16535496		9.88743
PFL_6049	cds-AAY96271.1	31696	61108	rpmB	ribosomal protein L28	AAY96271.1	complement(6870815..6871051)	201	1916.85	16.5355	16535496		9.53655
PFL_2786	cds-AAY92058.2	39872	49904	pltL	peptidyl carrier protein PltL	AAY92058.2	3092694..3092960	267	2411.3	16.5355	16535496		9.03108
PFL_5591	cds-AAY94796.1	74449	129140	rplJ	ribosomal protein L10	AAY94796.1	complement(6376273..6376773)	501	4502.37	16.5355	16535496		8.98678
PFL_0847	cds-AAY96245.1	38804	50555	rpsO	ribosomal protein S15	AAY96245.1	977481..977750	270	2346.71	16.5355	16535496		8.69152
PFL_1260	cds-AAY90545.1	29613	65673	capB	cold shock protein CapB	AAY90545.1	complement(1432327..1432536)	210	1790.87	16.5355	16535496		8.52797
PFL_1876	cds-AAY91163.1	132310	221650	oprF	outer membrane porin OprF	AAY91163.1	2084809..2085786	978	8001.57	16.5355	16535496		8.18157
PFL_1792	cds-AAY91081.1	71146	113746	>lcl|CP000076.1_cds_AAY91081.1_1749 [locus_tag=PFL_1792] [protein=conserved hypothetical protein] [protein_id=AAY91081.1] [location=1995928..1996455] [gbkey=CDS]	conserved hypothetical protein	AAY91081.1	1995928..1996455	528	4302.62	16.5355	16535496		8.14891
PFL_2113	cds-AAY91388.1	25868	46193	rpmI	ribosomal protein L35	AAY91388.1	2333442..2333636	195	1564.39	16.5355	16535496		8.02252
PFL_5661	cds-AAY94854.1	26736	38535	rpsU	ribosomal protein S21	AAY94854.1	6447251..6447466	216	1616.89	16.5355	16535496		7.48558
PFL_0579	cds-AAY95986.1	51916	101498	rpsF	ribosomal protein S6	AAY95986.1	674991..675416	426	3139.67	16.5355	16535496		7.37012
PFL_1176	cds-AAY90463.1	88635	220685	rpsB	ribosomal protein S2	AAY90463.1	1347904..1348641	738	5360.29	16.5355	16535496		7.26326
PFL_1094	cds-AAY90381.1	28701	48001	rpsP	ribosomal protein S16	AAY90381.1	1249816..1250067	252	1735.72	16.5355	16535496		6.88778
PFL_1797	cds-AAY91086.1	26536	28600	acpP	acyl carrier protein	AAY91086.1	1999684..1999920	237	1604.79	16.5355	16535496		6.77127
PFL_5587	cds-AAY94792.1	40949	84601	rpsL	ribosomal protein S12	AAY94792.1	complement(6366695..6367066)	372	2476.43	16.5355	16535496		6.65707
PFL_0441	cds-AAY95850.1	24425	26307	rpmE_2	ribosomal protein L31	AAY95850.1	506419..506640	222	1477.13	16.5355	16535496		6.65372
PFL_6020	cds-AAY95209.1	33065	55924	glnK	nitrogen regulatory protein P-II	AAY95209.1	complement(6839018..6839356)	339	1999.64	16.5355	16535496		5.89864
PFL_4308	cds-AAY93563.1	163897	273448	rpsA	ribosomal protein S1	AAY93563.1	complement(5007077..5008771)	1695	9911.83	16.5355	16535496	16.5355	5.84769
PFL_0580	cds-AAY95987.1	22119	39735	rpsR	ribosomal protein S18	AAY95987.1	675445..675675	231	1337.67	16.5355	16535496		5.79077
PFL_2787	cds-AAY92059.1	127119	155201	pltA	FADH2-dependent halogenase PltA	AAY92059.1	3092974..3094323	1350	7687.64	16.5355	16535496		5.69455
PFL_5568	cds-AAY94773.1	28858	67500	rpsH	ribosomal protein S8	AAY94773.1	complement(6355367..6355759)	315	1745.22	16.5355	16535496		5.54037
PFL_0386	cds-AAY95795.1	127356	269617	glnA_2	glutamine synthetase, type I	AAY95795.1	complement(439104..440510)	1407	7701.98	16.5355	16535496		5.47404
PFL_1666	cds-AAY90961.2	72316	107392	fleN	flagellar synthesis regulator FleN	AAY90961.2	1870239..1871069	822	4373.38	16.5355	16535496		5.32041
PFL_4644	cds-AAY93891.1	17982	33025	tapB	temperature acclimation protein B	AAY93891.1	5361649..5361861	213	1087.48	16.5355	16535496		5.10553
PFL_5593	cds-AAY96270.1	26078	57417	rplK	ribosomal protein L11	AAY96270.1	complement(6377667..6378098)	327	1577.09	16.5355	16535496		4.82291
PFL_1668	cds-AAY90963.1	30584	46918	cheY	chemotaxis protein CheY	AAY90963.1	1871972..1872343	384	1849.6	16.5355	16535496		4.81666
PFL_5590	cds-AAY94795.1	29042	47632	rplL	ribosomal protein L7/L12	AAY94795.1	complement(6375827..6376192)	366	1756.34	16.5355	16535496		4.79875
PFL_5324	cds-AAY94534.1	21494	31670	rpsT	ribosomal protein S20	AAY94534.1	6091563..6091841	279	1299.87	16.5355	16535496		4.65903
PFL_5583	cds-AAY94788.1	24026	54200	rpsJ	ribosomal protein S10	AAY94788.1	complement(6362255..6362566)	312	1453	16.5355	16535496		4.65704
PFL_2114	cds-AAY91389.1	26997	47683	rplT	ribosomal protein L20	AAY91389.1	2333667..2334023	357	1632.67	16.5355	16535496		4.5733
PFL_4264	cds-AAY93520.1	42233	59069	efp	translation elongation factor P	AAY93520.1	complement(4962129..4962701)	573	2554.08	16.5355	16535496		4.45738
PFL_1714	cds-AAY91009.2	18318	31451	sdhC	succinate dehydrogenase, cytochrome b556 subunit	AAY91009.2	1918359..1918733	258	1107.8	16.5355	16535496		4.29379
PFL_5166	cds-AAY94386.1	42469	74219	>lcl|CP000076.1_cds_AAY94386.1_5076 [locus_tag=PFL_5166] [protein=ribosomal protein L25, Ctc-form] [protein_id=AAY94386.1] [location=5925525..5926124] [gbkey=CDS]	ribosomal protein L25, Ctc-form	AAY94386.1	5925525..5926124	600	2568.35	16.5355	16535496		4.28059
PFL_6048	cds-AAY95237.1	10995	23330	rpmG	ribosomal protein L33	AAY95237.1	complement(6870648..6870803)	156	664.933	16.5355	16535496		4.26239
PFL_0581	cds-AAY95988.1	61500	101262	>lcl|CP000076.1_cds_AAY95988.1_568 [locus_tag=PFL_0581] [protein=putative membrane protein] [protein_id=AAY95988.1] [location=675712..676611] [gbkey=CDS]	putative membrane protein	AAY95988.1	675712..676611	900	3719.27	16.5355	16535496		4.13252
PFL_1096	cds-AAY90383.1	49392	88898	trmD	tRNA (guanine-N(1)-)-methyltransferase	AAY90383.1	1250612..1251364	732	2987.03	16.5355	16535496		4.08064
PFL_4757	cds-AAY93987.1	33294	43544	pal	peptidoglycan-associated lipoprotein	AAY93987.1	complement(5495986..5496483)	498	2013.49	16.5355	16535496		4.04315
PFL_5558	cds-AAY94764.1	66248	118856	rpoA	DNA-directed RNA polymerase, alpha subunit	AAY94764.1	complement(6349299..6350300)	1002	4006.41	16.5355	16535496		3.99841
PFL_5586	cds-AAY94791.1	24927	51089	rpsG	ribosomal protein S7	AAY94791.1	complement(6366113..6366583)	381	1507.48	16.5355	16535496		3.95665
PFL_5582	cds-AAY94787.1	39110	83033	rplC	ribosomal protein L3	AAY94787.1	complement(6361539..6362174)	603	2365.21	16.5355	16535496		3.92241
PFL_1097	cds-AAY90384.1	22547	42685	rplS	ribosomal protein L19	AAY90384.1	1251410..1251760	351	1363.55	16.5355	16535496		3.88476
PFL_2109	cds-AAY91384.2	13624	12781	capA	cold shock protein CapA	AAY91384.2	complement(2329719..2329931)	213	823.924	16.5355	16535496		3.86819
PFL_5562	cds-AAY94768.1	71774	134358	secY	preprotein translocase, SecY subunit	AAY94768.1	complement(6352010..6353338)	1146	4340.6	16.5355	16535496		3.78761
PFL_1667	cds-AAY90962.1	46268	61576	fliA	motility sigma factor FliA	AAY90962.1	1871066..1871806	741	2798.1	16.5355	16535496		3.77612
PFL_0839	cds-AAY96239.1	44519	54743	tpiA	triose-phosphate isomerase	AAY96239.1	969790..970545	744	2692.33	16.5355	16535496		3.61872
PFL_1095	cds-AAY90382.1	32053	50275	rimM	16S rRNA processing protein RimM	AAY90382.1	1250073..1250609	537	1938.44	16.5355	16535496		3.60975
PFL_5561	cds-AAY94767.1	21243	46600	rpsM	30S ribosomal protein S13	AAY94767.1	complement(6351382..6351738)	357	1284.69	16.5355	16535496		3.59857
PFL_4471	cds-AAY93722.1	35565	79052	oprH	outer membrane protein H1	AAY93722.1	complement(5181692..5182294)	603	2150.83	16.5355	16535496		3.56688
PFL_0084	cds-AAY95501.1	27610	45293	>lcl|CP000076.1_cds_AAY95501.1_83 [locus_tag=PFL_0084] [protein=cytochrome c4] [protein_id=AAY95501.1] [location=83154..83759] [gbkey=CDS]	cytochrome c4	AAY95501.1	83154..83759	474	1669.74	16.5355	16535496		3.52266
PFL_5570	cds-AAY94775.1	26612	45501	rplE	ribosomal protein L5	AAY94775.1	complement(6356287..6356826)	465	1609.39	16.5355	16535496		3.46105
PFL_5592	cds-AAY94797.1	39301	84534	rplA	ribosomal protein L1	AAY94797.1	complement(6376972..6377667)	696	2376.77	16.5355	16535496		3.41489
PFL_5165	cds-AAY96268.1	40894	62289	prs	ribose-phosphate diphosphokinase	AAY96268.1	5924445..5925386	726	2473.1	16.5355	16535496		3.40648
PFL_5575	cds-AAY94780.1	21190	40982	rplP	ribosomal protein L16	AAY94780.1	complement(6358025..6358438)	378	1281.49	16.5355	16535496		3.39017
PFL_6017	cds-AAY95206.1	17954	18534	>lcl|CP000076.1_cds_AAY95206.1_5895 [locus_tag=PFL_6017] [protein=conserved hypothetical protein] [protein_id=AAY95206.1] [location=complement(6836585..6836908)] [gbkey=CDS]	conserved hypothetical protein	AAY95206.1	complement(6836585..6836908)	324	1085.79	16.5355	16535496		3.35119
PFL_5578	cds-AAY94783.1	14160	30570	rpsS	ribosomal protein S19	AAY94783.1	complement(6359497..6359772)	276	856.34	16.5355	16535496		3.10268
PFL_1647	cds-AAY90944.1	24888	41819	fliL	flagellar basal body-associated protein FliL	AAY90944.1	1850295..1850795	501	1505.13	16.5355	16535496		3.00424
PFL_5663	cds-AAY94856.1	91759	126848	rpoD	RNA polymerase sigma factor RpoD	AAY94856.1	6449991..6451838	1848	5549.21	16.5355	16535496		3.00282
PFL_5559	cds-AAY94765.1	30633	63870	rpsD	ribosomal protein S4	AAY94765.1	complement(6350323..6350943)	621	1852.56	16.5355	16535496		2.98319
PFL_1563	cds-AAY90860.2	9225	11282	>lcl|CP000076.1_cds_AAY90860.2_1532 [locus_tag=PFL_1563] [protein=conserved hypothetical protein] [protein_id=AAY90860.2] [location=complement(1764274..1764453)] [gbkey=CDS]	conserved hypothetical protein	AAY90860.2	complement(1764274..1764453)	189	557.891	16.5355	16535496		2.9518
PFL_1875	cds-AAY96275.1	27701	44142	sigX	RNA polymerase sigma factor, ECF subfamily, SigX	AAY96275.1	2084111..2084701	591	1675.24	16.5355	16535496		2.83459
PFL_5557	cds-AAY94763.1	17663	28513	rplQ	ribosomal protein L17	AAY94763.1	complement(6348870..6349256)	387	1068.19	16.5355	16535496		2.76017
PFL_5577	cds-AAY94782.2	11332	23348	rplV	ribosomal protein L22	AAY94782.2	complement(6359151..6359483)	249	685.314	16.5355	16535496		2.75226
PFL_6220	cds-AAY95408.1	21067	37809	atpF	ATP synthase F0, B subunit	AAY95408.1	complement(7060795..7061265)	471	1274.05	16.5355	16535496		2.70498
PFL_5585	cds-AAY94790.1	79227	158308	fusA	translation elongation factor G	AAY94790.1	complement(6363935..6366082)	1815	4791.33	16.5355	16535496		2.63985
PFL_5567	cds-AAY94772.1	23240	52258	rplF	ribosomal protein L6	AAY94772.1	complement(6354821..6355354)	534	1405.46	16.5355	16535496		2.63195
PFL_1177	cds-AAY90464.1	37496	70236	tsf	translation elongation factor Ts	AAY90464.1	1348845..1349711	867	2267.61	16.5355	16535496		2.61546
PFL_5594	cds-AAY94798.1	20713	26461	nusG	transcription termination/antitermination factor NusG	AAY94798.1	complement(6378217..6378750)	480	1252.64	16.5355	16535496		2.60966
PFL_6219	cds-AAY95407.1	17562	28818	atpH	ATP synthase F1, delta subunit	AAY95407.1	complement(7060246..7060782)	408	1062.08	16.5355	16535496		2.60313
PFL_2060	cds-AAY91339.1	19076	20999	ibpA	small heat shock protein IbpA	AAY91339.1	2283477..2283923	447	1153.64	16.5355	16535496		2.58085
PFL_5581	cds-AAY94786.1	24973	51946	rplD	ribosomal protein L4	AAY94786.1	complement(6360924..6361526)	603	1510.27	16.5355	16535496		2.50459
PFL_4416	cds-AAY93667.1	6104	25301	>lcl|CP000076.1_cds_AAY93667.1_4334 [locus_tag=PFL_4416] [protein=conserved hypothetical protein] [protein_id=AAY93667.1] [location=5127336..5127560] [gbkey=CDS]	conserved hypothetical protein	AAY93667.1	5127336..5127560	150	369.145	16.5355	16535496		2.46097
PFL_1629	cds-AAY90926.1	31177	79827	fliC	flagellin FliC	AAY90926.1	1832150..1833001	768	1885.46	16.5355	16535496		2.45502
PFL_5081	cds-AAY94309.1	15813	28054	rpsI	ribosomal protein S9	AAY94309.1	complement(5842930..5843322)	393	956.306	16.5355	16535496		2.43335
PFL_5580	cds-AAY94785.1	12043	23007	rplW	ribosomal protein L23	AAY94785.1	complement(6360628..6360927)	300	728.312	16.5355	16535496		2.42771
PFL_5595	cds-AAY90853.1	14698	21270	secE	preprotein translocase, SecE subunit	AAY90853.1	complement(6378760..6379128)	369	888.876	16.5355	16535496		2.40888
PFL_4498	cds-AAY93748.1	10090	18565	algZ	alginate biosynthesis transcriptional activator AlgZ	AAY93748.1	5211118..5211444	255	610.202	16.5355	16535496		2.39295
PFL_1613	cds-AAY90910.1	29195	49820	flgF	flagellar basal-body rod protein FlgF	AAY90910.1	1809083..1809823	741	1765.6	16.5355	16535496		2.38272
PFL_5576	cds-AAY94781.1	26288	55283	rpsC	ribosomal protein S3	AAY94781.1	complement(6358451..6359137)	687	1589.79	16.5355	16535496		2.31411
PFL_5532	cds-AAY94738.1	26205	51797	oprG	outer membrane protein OprG	AAY94738.1	6312237..6312935	699	1584.77	16.5355	16535496		2.2672
PFL_0981	cds-AAY90268.2	15272	15291	>lcl|CP000076.1_cds_AAY90268.2_956 [locus_tag=PFL_0981] [protein=conserved hypothetical protein] [protein_id=AAY90268.2] [location=1122500..1122907] [gbkey=CDS]	conserved hypothetical protein	AAY90268.2	1122500..1122907	408	923.589	16.5355	16535496		2.2637
PFL_5037	cds-AAY94265.1	32761	58473	cyoA_2	cytochrome o ubiquinol oxidase, subunit II	AAY94265.1	complement(5795203..5796147)	888	1981.25	16.5355	16535496		2.23114
PFL_5080	cds-AAY94308.1	16150	22525	petA	ubiquinol-cytochrome c reductase, iron-sulfur subunit	AAY94308.1	complement(5842083..5842676)	447	976.687	16.5355	16535496		2.18498
PFL_5565	cds-AAY94770.1	18095	39247	rpsE	ribosomal protein S5	AAY94770.1	complement(6353956..6354456)	501	1094.31	16.5355	16535496		2.18426
PFL_4515	cds-AAY93762.1	43566	44352	>lcl|CP000076.1_cds_AAY93762.1_4428 [locus_tag=PFL_4515] [protein=acetylornithine/succinyldiaminopimelate aminotransferase] [protein_id=AAY93762.1] [location=complement(5227053..5228273)] [gbkey=CDS]	acetylornithine/succinyldiaminopimelate aminotransferase	AAY93762.1	complement(5227053..5228273)	1221	2634.7	16.5355	16535496		2.15782
PFL_0592	cds-AAY95999.2	15941	18679	azu	azurin	AAY95999.2	690844..691290	447	964.047	16.5355	16535496		2.15671
PFL_3929	cds-AAY93193.1	9008	11224	>lcl|CP000076.1_cds_AAY93193.1_3865 [locus_tag=PFL_3929] [protein=conserved hypothetical protein] [protein_id=AAY93193.1] [location=complement(4540146..4540478)] [gbkey=CDS]	conserved hypothetical protein	AAY93193.1	complement(4540146..4540478)	255	544.767	16.5355	16535496		2.13634
PFL_4859	cds-AAY94089.1	16595	18358	bfr_1	bacterioferritin	AAY94089.1	5602002..5602475	474	1003.6	16.5355	16535496		2.1173
PFL_5563	cds-AAY94769.1	12462	26533	rplO	ribosomal protein L15	AAY94769.1	complement(6353339..6353773)	357	753.651	16.5355	16535496		2.11107
PFL_0914	cds-AAY90201.1	10666	16832	yhbH	putative sigma(54) modulation protein	AAY90201.1	complement(1058445..1058750)	306	645.037	16.5355	16535496		2.10796
PFL_5572	cds-AAY94777.1	12564	24805	rplN	ribosomal protein L14	AAY94777.1	complement(6357173..6357541)	369	759.82	16.5355	16535496		2.05913
PFL_6034	cds-AAY95223.2	14399	15242	>lcl|CP000076.1_cds_AAY95223.2_5912 [locus_tag=PFL_6034] [protein=putative cytochrome c5] [protein_id=AAY95223.2] [location=complement(6857154..6857570)] [gbkey=CDS]	putative cytochrome c5	AAY95223.2	complement(6857154..6857570)	429	870.793	16.5355	16535496		2.02982
PFL_1615	cds-AAY90912.1	21948	40460	flgH	flagellar L-ring protein FlgH	AAY90912.1	1810716..1811411	654	1327.33	16.5355	16535496		2.02955
PFL_5597	cds-AAY94799.1	39603	59124	tuf_2	translation elongation factor Tu	AAY94799.1	complement(6379304..6380497)	1194	2395.03	16.5355	16535496		2.00589
PFL_0582	cds-AAY95989.1	14604	26715	rplI	ribosomal protein L9	AAY95989.1	676633..677079	447	883.191	16.5355	16535496		1.97582
PFL_5555	cds-AAY94761.1	15125	13370	bfr_2	bacterioferritin	AAY94761.1	complement(6346625..6347089)	465	914.699	16.5355	16535496		1.96709
PFL_4477	cds-AAY93728.1	43579	88363	flgE	flagellar hook protein FlgE	AAY93728.1	complement(5190336..5191679)	1344	2635.48	16.5355	16535496		1.96092
PFL_0823	cds-AAY96223.1	11471	15717	omlA	outer membrane lipoprotein OmlA	AAY96223.1	complement(950798..951325)	354	693.72	16.5355	16535496		1.95966
PFL_1061	cds-AAY90348.1	9103	12081	hupN	DNA-binding protein HU, nu subunit	AAY90348.1	1210395..1210676	282	550.513	16.5355	16535496		1.95217
PFL_4589	cds-AAY93836.1	16323	21741	>lcl|CP000076.1_cds_AAY93836.1_4500 [locus_tag=PFL_4589] [protein=conserved hypothetical protein] [protein_id=AAY93836.1] [location=5298563..5299072] [gbkey=CDS]	conserved hypothetical protein	AAY93836.1	5298563..5299072	510	987.149	16.5355	16535496		1.93559
PFL_1614	cds-AAY90911.1	24815	50270	flgG	flagellar basal-body rod protein FlgG	AAY90911.1	1809869..1810654	786	1500.71	16.5355	16535496		1.9093
PFL_6215	cds-AAY95403.1	13308	21106	atpC	ATP synthase F1, epsilon subunit	AAY95403.1	complement(7055894..7056319)	426	804.814	16.5355	16535496		1.88923
PFL_4320	cds-AAY93575.1	28866	42234	>lcl|CP000076.1_cds_AAY93575.1_4242 [locus_tag=PFL_4320] [protein=diguanylate cyclase (GGDEF) domain protein] [protein_id=AAY93575.1] [location=5023328..5024254] [gbkey=CDS]	diguanylate cyclase (GGDEF) domain protein	AAY93575.1	5023328..5024254	927	1745.7	16.5355	16535496		1.88317
PFL_5270	cds-AAY94483.1	13723	15826	dksA	RNA polymerase-binding protein DksA	AAY94483.1	6034645..6035085	441	829.912	16.5355	16535496		1.88189
PFL_6216	cds-AAY95404.1	42613	71317	atpD	ATP synthase F1, beta subunit	AAY95404.1	complement(7056365..7057741)	1377	2577.06	16.5355	16535496		1.8715
PFL_1637	cds-AAY90934.1	10117	18989	fliE	flagellar hook-basal body complex protein FliE	AAY90934.1	1840325..1840651	327	611.835	16.5355	16535496		1.87106
PFL_6062	cds-AAY95250.2	7941	11614	rpoZ	DNA-directed RNA polymerase, omega subunit	AAY95250.2	6883000..6883263	264	480.24	16.5355	16535496		1.81909
PFL_6037	cds-AAY95226.1	10553	14225	>lcl|CP000076.1_cds_AAY95226.1_5915 [locus_tag=PFL_6037] [protein=endoribonuclease L-PSP family protein] [protein_id=AAY95226.1] [location=complement(6859598..6859951)] [gbkey=CDS]	endoribonuclease L-PSP family protein	AAY95226.1	complement(6859598..6859951)	354	638.203	16.5355	16535496		1.80283
PFL_5560	cds-AAY94766.1	11426	22464	rpsK	30S ribosomal protein S11	AAY94766.1	complement(6350962..6351351)	390	690.998	16.5355	16535496		1.77179
PFL_1639	cds-AAY90936.1	28527	40724	fliG	flagellar motor switch protein FliG	AAY90936.1	1842447..1843466	1020	1725.2	16.5355	16535496		1.69137
PFL_0509	cds-AAY95918.1	73538	97219	aceE_2	pyruvate dehydrogenase (acetyl-transferring), homodimeric type	AAY95918.1	complement(591147..593792)	2646	4447.28	16.5355	16535496		1.68076
PFL_1241	cds-AAY90528.1	21645	27957	fpr_1	ferredoxin--NADP(+) reductase	AAY90528.1	1411762..1412541	780	1309	16.5355	16535496		1.67821
PFL_4883	cds-AAY94113.1	19267	44787	>lcl|CP000076.1_cds_AAY94113.1_4797 [locus_tag=PFL_4883] [protein=putative 2,3-diketo-5-methylthio-1-phosphopentane phosphatase] [protein_id=AAY94113.1] [location=5626270..5626965] [gbkey=CDS]	putative 2,3-diketo-5-methylthio-1-phosphopentane phosphatase	AAY94113.1	5626270..5626965	696	1165.19	16.5355	16535496		1.67412
PFL_4857	cds-AAY94087.1	16674	29898	>lcl|CP000076.1_cds_AAY94087.1_4771 [locus_tag=PFL_4857] [protein=antioxidant, AhpC/TSA family] [protein_id=AAY94087.1] [location=complement(5600644..5601246)] [gbkey=CDS]	antioxidant, AhpC/TSA family	AAY94087.1	complement(5600644..5601246)	603	1008.38	16.5355	16535496		1.67227
PFL_4309	cds-AAY93564.1	18945	34827	cmk	cytidylate kinase	AAY93564.1	complement(5008893..5009582)	690	1145.72	16.5355	16535496		1.66046
PFL_3986	cds-AAY93250.2	35105	54371	clpX	ATP-dependent Clp protease, ATP-binding subunit ClpX	AAY93250.2	complement(4604362..4605645)	1284	2123.01	16.5355	16535496		1.65343
PFL_0844	cds-AAY96242.1	68647	123134	infB	translation initiation factor IF-2	AAY96242.1	973367..975883	2517	4151.49	16.5355	16535496		1.64938
PFL_3689	cds-AAY92955.1	32073	58640	>lcl|CP000076.1_cds_AAY92955.1_3611 [locus_tag=PFL_3689] [protein=conserved hypothetical protein] [protein_id=AAY92955.1] [location=4278791..4279966] [gbkey=CDS]	conserved hypothetical protein	AAY92955.1	4278791..4279966	1176	1939.65	16.5355	16535496		1.64936
PFL_5052	cds-AAY94280.1	4476	5811	>lcl|CP000076.1_cds_AAY94280.1_4963 [locus_tag=PFL_5052] [protein=conserved hypothetical protein] [protein_id=AAY94280.1] [location=5812292..5812516] [gbkey=CDS]	conserved hypothetical protein	AAY94280.1	5812292..5812516	165	270.69	16.5355	16535496		1.64055
PFL_1819	cds-AAY91108.1	20295	47466	etfB	electron transfer flavoprotein, beta subunit	AAY91108.1	2021288..2022037	750	1227.36	16.5355	16535496		1.63648
PFL_5798	cds-AAY94988.1	38024	63377	ahcY	adenosylhomocysteinase	AAY94988.1	6604992..6606401	1410	2299.54	16.5355	16535496		1.63088
PFL_5953	cds-AAY95143.1	7265	8696	phlF	transcriptional repressor PhlF	AAY95143.1	complement(6765371..6765973)	270	439.358	16.5355	16535496		1.62725
PFL_1665	cds-AAY90960.1	35266	64494	flhF	flagellar biosynthesis protein FlhF	AAY90960.1	1868798..1870120	1323	2132.75	16.5355	16535496		1.61205
PFL_4551	cds-AAY93797.1	20096	37179	>lcl|CP000076.1_cds_AAY93797.1_4464 [locus_tag=PFL_4551] [protein=LamB/YcsF family protein] [protein_id=AAY93797.1] [location=complement(5264246..5265004)] [gbkey=CDS]	LamB/YcsF family protein	AAY93797.1	complement(5264246..5265004)	759	1215.32	16.5355	16535496		1.60122
PFL_3984	cds-AAY93248.1	7164	10125	hupB	DNA-binding protein HU, beta subunit	AAY93248.1	complement(4601382..4601654)	273	433.25	16.5355	16535496		1.587
PFL_5454	cds-AAY94664.1	10661	14437	>lcl|CP000076.1_cds_AAY94664.1_5343 [locus_tag=PFL_5454] [protein=iojap-like protein] [protein_id=AAY94664.1] [location=complement(6224997..6225419)] [gbkey=CDS]	iojap-like protein	AAY94664.1	complement(6224997..6225419)	408	644.734	16.5355	16535496		1.58023
PFL_4860	cds-AAY94090.1	8849	12346	grxD	monothiol glutaredoxin, Grx4 family	AAY94090.1	complement(5602652..5602990)	339	535.152	16.5355	16535496		1.57862
PFL_4958	cds-AAY94187.1	11097	17425	ndk	nucleoside diphosphate kinase	AAY94187.1	complement(5713079..5713504)	426	671.102	16.5355	16535496		1.57536
PFL_1717	cds-AAY91012.1	18459	25899	sdhB	succinate dehydrogenase, iron-sulfur protein	AAY91012.1	1920884..1921588	714	1116.33	16.5355	16535496		1.56348
PFL_3669	cds-AAY92935.1	8041	15377	>lcl|CP000076.1_cds_AAY92935.1_3592 [locus_tag=PFL_3669] [protein=SCP-2 sterol transfer family protein] [protein_id=AAY92935.1] [location=4243924..4244238] [gbkey=CDS]	SCP-2 sterol transfer family protein	AAY92935.1	4243924..4244238	315	486.287	16.5355	16535496		1.54377
PFL_1635	cds-AAY90932.1	28084	44299	fleS	sensory box histidine kinase FleS	AAY90932.1	1837573..1838784	1113	1698.41	16.5355	16535496		1.52597
PFL_0843	cds-AAY96241.1	37327	68552	nusA	transcription termination factor NusA	AAY96241.1	971858..973339	1482	2257.39	16.5355	16535496		1.5232
PFL_3443	cds-AAY92711.1	11830	9748	>lcl|CP000076.1_cds_AAY92711.1_3370 [locus_tag=PFL_3443] [protein=conserved hypothetical protein] [protein_id=AAY92711.1] [location=3956393..3957217] [gbkey=CDS]	conserved hypothetical protein	AAY92711.1	3956393..3957217	474	715.431	16.5355	16535496		1.50935
PFL_5339	cds-AAY94549.1	12108	18765	>lcl|CP000076.1_cds_AAY94549.1_5233 [locus_tag=PFL_5339] [protein=conserved hypothetical protein] [protein_id=AAY94549.1] [location=6105072..6105560] [gbkey=CDS]	conserved hypothetical protein	AAY94549.1	6105072..6105560	489	732.243	16.5355	16535496		1.49743
PFL_4480	cds-AAY93731.2	10060	17840	flgB	flagellar basal-body rod protein FlgB	AAY93731.2	complement(5192900..5193307)	408	608.388	16.5355	16535496		1.49115
PFL_1664	cds-AAY90959.1	50521	92504	flhA	flagellar biosynthesis protein FlhA	AAY90959.1	1866657..1868786	2061	3055.31	16.5355	16535496		1.48244
PFL_1631	cds-AAY90928.1	35443	68144	fliD	flagellar hook-associated protein 2	AAY90928.1	1833529..1834983	1455	2143.45	16.5355	16535496		1.47316
PFL_4484	cds-AAY93735.1	7738	14861	>lcl|CP000076.1_cds_AAY93735.1_4402 [locus_tag=PFL_4484] [protein=anti-sigma-28 factor, FlgM] [protein_id=AAY93735.1] [location=5196351..5196668] [gbkey=CDS]	anti-sigma-28 factor, FlgM	AAY93735.1	5196351..5196668	318	467.963	16.5355	16535496		1.47158
PFL_5589	cds-AAY94794.1	98819	179981	rpoB	DNA-directed RNA polymerase, beta subunit	AAY94794.1	complement(6371532..6375605)	4074	5976.17	16.5355	16535496		1.46691
PFL_5328	cds-AAY94538.1	6240	10594	rpmA	ribosomal protein L27	AAY94538.1	complement(6095163..6095420)	258	377.37	16.5355	16535496		1.46267
PFL_5163	cds-AAY94385.1	20325	27279	ispE	4-(cytidine 5'-diphospho)-2-C-methyl-D-erythritol kinase	AAY94385.1	5923435..5924286	846	1229.17	16.5355	16535496		1.45292
PFL_4521	cds-AAY93768.1	18575	29666	aotJ	arginine/ornithine ABC transporter, periplasmic arginine/ornithine-binding protein AotJ	AAY93768.1	complement(5233108..5233884)	777	1123.34	16.5355	16535496		1.44574
PFL_3125	cds-AAY92395.1	5520	4856	>lcl|CP000076.1_cds_AAY92395.1_3057 [locus_tag=PFL_3125] [protein=conserved hypothetical protein] [protein_id=AAY92395.1] [location=3595902..3596192] [gbkey=CDS]	conserved hypothetical protein	AAY92395.1	3595902..3596192	234	333.827	16.5355	16535496		1.42661
PFL_5982	cds-AAY95172.1	7722	8543	trxA	thioredoxin	AAY95172.1	complement(6800589..6800918)	330	466.995	16.5355	16535496		1.41514
PFL_2095	cds-AAY91370.1	5464	10294	rsmE	translational regulator RsmE	AAY91370.1	complement(2317318..2317512)	234	330.441	16.5355	16535496		1.41214
PFL_4768	cds-AAY93998.2	5019	8364	>lcl|CP000076.1_cds_AAY93998.2_4682 [locus_tag=PFL_4768] [protein=regulatory protein, FmdB family] [protein_id=AAY93998.2] [location=complement(5505819..5506040)] [gbkey=CDS]	regulatory protein, FmdB family	AAY93998.2	complement(5505819..5506040)	216	303.529	16.5355	16535496		1.40523
PFL_1194	cds-AAY90481.1	37889	60840	pyrG	CTP synthase	AAY90481.1	1368960..1370591	1632	2291.37	16.5355	16535496		1.40403
PFL_1905	cds-AAY91192.1	7863	10399	>lcl|CP000076.1_cds_AAY91192.1_1861 [locus_tag=PFL_1905] [protein=TIGR00103 family protein] [protein_id=AAY91192.1] [location=2126753..2127088] [gbkey=CDS]	TIGR00103 family protein	AAY91192.1	2126753..2127088	339	475.522	16.5355	16535496		1.40272
PFL_5854	cds-AAY95044.1	19820	22313	rpoH	alternative sigma factor RpoH	AAY95044.1	complement(6658046..6658900)	855	1198.63	16.5355	16535496		1.40191
PFL_4436	cds-AAY93687.2	12588	16395	>lcl|CP000076.1_cds_AAY93687.2_4354 [locus_tag=PFL_4436] [protein=NlpC/P60 family] [protein_id=AAY93687.2] [location=complement(5144982..5145602)] [gbkey=CDS]	NlpC/P60 family	AAY93687.2	complement(5144982..5145602)	546	761.271	16.5355	16535496		1.39427
PFL_1676	cds-AAY90971.1	11055	17960	>lcl|CP000076.1_cds_AAY90971.1_1643 [locus_tag=PFL_1676] [protein=CheW-like protein] [protein_id=AAY90971.1] [location=1880132..1880614] [gbkey=CDS]	CheW-like protein	AAY90971.1	1880132..1880614	483	668.562	16.5355	16535496		1.38419
PFL_3110	cds-AAY92380.1	13949	37599	>lcl|CP000076.1_cds_AAY92380.1_3042 [locus_tag=PFL_3110] [protein=flavin reductase] [protein_id=AAY92380.1] [location=complement(3582532..3583143)] [gbkey=CDS]	flavin reductase	AAY92380.1	complement(3582532..3583143)	612	843.579	16.5355	16535496		1.3784
PFL_1616	cds-AAY90913.2	25170	41666	flgI	flagellar P-ring protein FlgI	AAY90913.2	1811427..1812536	1110	1522.18	16.5355	16535496		1.37133
PFL_5055	cds-AAY94283.1	20490	31692	lpxC	UDP-3-O-[3-hydroxymyristoyl	AAY94283.1	complement(5815765..5816676)	912	1239.15	16.5355	16535496		1.35872
PFL_4940	cds-AAY94169.1	32832	53128	guaB	inosine-5'-monophosphate dehydrogenase	AAY94169.1	complement(5693126..5694595)	1470	1985.55	16.5355	16535496		1.35071
PFL_2788	cds-AAY92060.1	159278	181095	pltB	polyketide synthase PltB	AAY92060.1	3094356..3101732	7170	9632.49	16.5355	16535496		1.34344
PFL_2596	cds-AAY91869.1	8983	10756	>lcl|CP000076.1_cds_AAY91869.1_2535 [locus_tag=PFL_2596] [protein=C4-type zinc finger protein, DksA/TraR family] [protein_id=AAY91869.1] [location=2874183..2874587] [gbkey=CDS]	C4-type zinc finger protein, DksA/TraR family	AAY91869.1	2874183..2874587	405	543.256	16.5355	16535496		1.34137
PFL_1448	cds-AAY90732.1	12908	18729	algU	RNA polymerase sigma factor AlgU	AAY90732.1	1628143..1628724	582	780.624	16.5355	16535496		1.34128
PFL_1674	cds-AAY90969.1	17464	27391	>lcl|CP000076.1_cds_AAY90969.1_1641 [locus_tag=PFL_1674] [protein=CobQ/CobB/MinD/ParA nucleotide binding domain protein] [protein_id=AAY90969.1] [location=1878301..1879089] [gbkey=CDS]	CobQ/CobB/MinD/ParA nucleotide binding domain protein	AAY90969.1	1878301..1879089	789	1056.15	16.5355	16535496		1.3386
PFL_1512	cds-AAY90795.1	28342	46471	>lcl|CP000076.1_cds_AAY90795.1_1480 [locus_tag=PFL_1512] [protein=transporter, major facilitator family] [protein_id=AAY90795.1] [location=1695138..1696421] [gbkey=CDS]	transporter, major facilitator family	AAY90795.1	1695138..1696421	1284	1714.01	16.5355	16535496		1.3349
PFL_6218	cds-AAY95406.1	33947	65328	atpA	ATP synthase F1, alpha subunit	AAY95406.1	complement(7058680..7060224)	1545	2052.98	16.5355	16535496		1.32879
PFL_5573	cds-AAY94778.1	5829	11376	rpsQ	30S ribosomal protein S17	AAY94778.1	complement(6357565..6357831)	267	352.514	16.5355	16535496		1.32028
PFL_1648	cds-AAY90945.1	20866	37501	fliM	flagellar motor switch protein FliM	AAY90945.1	1850805..1851773	969	1261.89	16.5355	16535496		1.30226
PFL_1793	cds-AAY91082.1	3910	6244	rpmF	ribosomal protein L32	AAY91082.1	1996469..1996651	183	236.461	16.5355	16535496		1.29214
PFL_5478	cds-AAY94688.1	11217	13902	ppa	inorganic diphosphatase	AAY94688.1	6250653..6251180	528	678.359	16.5355	16535496		1.28477
PFL_2110	cds-AAY91385.1	4226	7203	>lcl|CP000076.1_cds_AAY91385.1_2055 [locus_tag=PFL_2110] [protein=conserved hypothetical protein] [protein_id=AAY91385.1] [location=complement(2330224..2330523)] [gbkey=CDS]	conserved hypothetical protein	AAY91385.1	complement(2330224..2330523)	201	255.571	16.5355	16535496		1.2715
PFL_0951	cds-AAY90238.2	11964	15591	>lcl|CP000076.1_cds_AAY90238.2_926 [locus_tag=PFL_0951] [protein=conserved hypothetical protein] [protein_id=AAY90238.2] [location=complement(1092089..1092658)] [gbkey=CDS]	conserved hypothetical protein	AAY90238.2	complement(1092089..1092658)	570	723.534	16.5355	16535496		1.26936
PFL_4251	cds-AAY93507.1	34775	71151	deaD	cold-shock DEAD box protein A	AAY93507.1	complement(4947304..4948977)	1674	2103.05	16.5355	16535496		1.2563
PFL_4758	cds-AAY93988.1	26087	40658	tolB	Tol-Pal system beta propeller repeat protein TolB	AAY93988.1	complement(5496537..5497838)	1260	1577.64	16.5355	16535496		1.25209
PFL_6222	cds-AAY95410.1	17512	28474	atpB	ATP synthase F0, A subunit	AAY95410.1	complement(7061713..7062585)	873	1059.06	16.5355	16535496		1.21312
PFL_3442	cds-AAY92710.1	2768	2459	>lcl|CP000076.1_cds_AAY92710.1_3369 [locus_tag=PFL_3442] [protein=conserved hypothetical protein] [protein_id=AAY92710.1] [location=complement(3956113..3956250)] [gbkey=CDS]	conserved hypothetical protein	AAY92710.1	complement(3956113..3956250)	138	167.397	16.5355	16535496		1.21303
PFL_4858	cds-AAY94088.1	4366	5986	>lcl|CP000076.1_cds_AAY94088.1_4772 [locus_tag=PFL_4858] [protein=putative bacterioferritin-associated ferredoxin] [protein_id=AAY94088.1] [location=5601571..5601789] [gbkey=CDS]	putative bacterioferritin-associated ferredoxin	AAY94088.1	5601571..5601789	219	264.038	16.5355	16535496		1.20565
PFL_6217	cds-AAY95405.1	17152	31647	atpG	ATP synthase F1, gamma subunit	AAY95405.1	complement(7057769..7058629)	861	1037.28	16.5355	16535496		1.20474
PFL_4769	cds-AAY93999.2	9441	11095	>lcl|CP000076.1_cds_AAY93999.2_4683 [locus_tag=PFL_4769] [protein=DNA-binding stress protein, Dps family] [protein_id=AAY93999.2] [location=complement(5506292..5506765)] [gbkey=CDS]	DNA-binding stress protein, Dps family	AAY93999.2	complement(5506292..5506765)	474	570.954	16.5355	16535496		1.20454
PFL_1726	cds-AAY91021.1	5019	7308	>lcl|CP000076.1_cds_AAY91021.1_1692 [locus_tag=PFL_1726] [protein=putative lipoprotein] [protein_id=AAY91021.1] [location=complement(1932955..1933206)] [gbkey=CDS]	putative lipoprotein	AAY91021.1	complement(1932955..1933206)	252	303.529	16.5355	16535496		1.20448
PFL_0346	cds-AAY95756.1	6299	11212	>lcl|CP000076.1_cds_AAY95756.1_337 [locus_tag=PFL_0346] [protein=conserved hypothetical protein] [protein_id=AAY95756.1] [location=401419..401739] [gbkey=CDS]	conserved hypothetical protein	AAY95756.1	401419..401739	321	380.938	16.5355	16535496		1.18672
PFL_4476	cds-AAY93727.1	56422	81241	>lcl|CP000076.1_cds_AAY93727.1_4394 [locus_tag=PFL_4476] [protein=ribonucleoside-diphosphate reductase, alpha subunit] [protein_id=AAY93727.1] [location=5187180..5190071] [gbkey=CDS]	ribonucleoside-diphosphate reductase, alpha subunit	AAY93727.1	5187180..5190071	2892	3412.17	16.5355	16535496		1.17987
PFL_4826	cds-AAY94056.1	11508	18246	sodB	superoxide dismutase, Fe	AAY94056.1	5567995..5568591	597	695.957	16.5355	16535496		1.16576
PFL_1621	cds-AAY90918.1	55550	100389	>lcl|CP000076.1_cds_AAY90918.1_1588 [locus_tag=PFL_1621] [protein=glycosyltransferase, group 2 family] [protein_id=AAY90918.1] [location=1821563..1824499] [gbkey=CDS]	glycosyltransferase, group 2 family	AAY90918.1	1821563..1824499	2898	3359.44	16.5355	16535496		1.15923
PFL_1796	cds-AAY91085.1	14200	17491	fabG	3-oxoacyl-[acyl-carrier-protein	AAY91085.1	1998747..1999487	741	858.759	16.5355	16535496		1.15892
PFL_5571	cds-AAY94776.1	6019	11257	rplX	ribosomal protein L24	AAY94776.1	complement(6356847..6357161)	315	364.005	16.5355	16535496		1.15557
PFL_4838	cds-AAY94068.1	31401	52254	groL	chaperonin GroL	AAY94068.1	complement(5582414..5584057)	1644	1899.01	16.5355	16535496		1.15511
PFL_4870	cds-AAY94100.1	23063	52624	glpD	glycerol-3-phosphate dehydrogenase	AAY94100.1	5613439..5614977	1209	1394.76	16.5355	16535496		1.15365
PFL_5033	cds-AAY94261.1	16894	26637	cyoE_1	protoheme IX farnesyltransferase	AAY94261.1	complement(5791323..5792210)	888	1021.68	16.5355	16535496		1.15054
PFL_1301	cds-AAY90586.1	6341	8676	>lcl|CP000076.1_cds_AAY90586.1_1272 [locus_tag=PFL_1301] [protein=conserved hypothetical protein] [protein_id=AAY90586.1] [location=1470756..1471199] [gbkey=CDS]	conserved hypothetical protein	AAY90586.1	1470756..1471199	339	383.478	16.5355	16535496		1.1312
PFL_1636	cds-AAY90933.1	26238	40363	fleR	sigma-54 dependent DNA-binding response regulator FleR	AAY90933.1	1838790..1840196	1416	1586.77	16.5355	16535496		1.1206
PFL_1669	cds-AAY90964.1	14571	25525	cheZ	chemotaxis phosphatase CheZ	AAY90964.1	1872374..1873162	789	881.195	16.5355	16535496		1.11685
PFL_1618	cds-AAY90915.1	37845	61080	flgK	flagellar hook-associated protein FlgK	AAY90915.1	1813820..1815871	2052	2288.71	16.5355	16535496		1.11536
PFL_4966	cds-AAY94195.1	8515	13567	iscR	iron-sulfur cluster assembly transcription factor IscR	AAY94195.1	complement(5718716..5719207)	462	514.953	16.5355	16535496		1.11462
PFL_1185	cds-AAY90472.1	9277	12202	>lcl|CP000076.1_cds_AAY90472.1_1158 [locus_tag=PFL_1185] [protein=outer membrane protein, Skp family] [protein_id=AAY90472.1] [location=1357895..1358398] [gbkey=CDS]	outer membrane protein, Skp family	AAY90472.1	1357895..1358398	504	561.035	16.5355	16535496		1.11317
PFL_4283	cds-AAY93539.1	5907	8285	>lcl|CP000076.1_cds_AAY93539.1_4206 [locus_tag=PFL_4283] [protein=conserved hypothetical protein] [protein_id=AAY93539.1] [location=complement(4978699..4979019)] [gbkey=CDS]	conserved hypothetical protein	AAY93539.1	complement(4978699..4979019)	321	357.231	16.5355	16535496		1.11287
PFL_4773	cds-AAY94003.1	24542	46826	oprD	outer membrane porin OprD	AAY94003.1	5509459..5510799	1341	1484.2	16.5355	16535496		1.10679
PFL_0611	cds-AAY96018.1	8507	22406	>lcl|CP000076.1_cds_AAY96018.1_598 [locus_tag=PFL_0611] [protein=conserved hypothetical protein] [protein_id=AAY96018.1] [location=complement(710821..711288)] [gbkey=CDS]	conserved hypothetical protein	AAY96018.1	complement(710821..711288)	468	514.469	16.5355	16535496		1.09929
PFL_4969	cds-AAY94198.1	14815	22866	suhB	inositol-1-monophosphatase	AAY94198.1	5721243..5722058	816	895.951	16.5355	16535496		1.09798
PFL_4380	cds-AAY93635.1	14697	24984	minD	septum site-determining protein MinD	AAY93635.1	5089189..5090001	813	888.815	16.5355	16535496		1.09325
PFL_1940	cds-AAY91227.1	38546	96656	fadB	fatty oxidation complex, alpha subunit	AAY91227.1	2165628..2167775	2148	2331.11	16.5355	16535496		1.08525
PFL_0566	cds-AAY95975.1	4668	8394	hfq	RNA chaperone Hfq	AAY95975.1	659325..659585	261	282.302	16.5355	16535496		1.08162
PFL_5552	cds-AAY94758.1	7597	10256	ssb	single-strand DNA-binding protein	AAY94758.1	complement(6341580..6342089)	426	459.436	16.5355	16535496		1.07849
PFL_5569	cds-AAY94774.1	5455	8538	rpsN	ribosomal protein S14	AAY94774.1	complement(6355968..6356273)	306	329.896	16.5355	16535496		1.07809
PFL_5579	cds-AAY94784.1	14702	34430	rplB	ribosomal protein L2	AAY94784.1	complement(6359789..6360613)	825	889.118	16.5355	16535496		1.07772
PFL_1207	cds-AAY90494.2	17806	20925	rpoS	RNA polymerase sigma factor RpoS	AAY90494.2	1381383..1382390	1008	1076.83	16.5355	16535496		1.06829
PFL_5588	cds-AAY94793.1	74132	133222	rpoC	DNA-directed RNA polymerase, beta' subunit	AAY94793.1	complement(6367268..6371467)	4200	4483.2	16.5355	16535496		1.06743
PFL_0896	cds-AAY90183.1	18269	26379	mreB	rod shape-determining protein MreB	AAY90183.1	1039564..1040601	1038	1104.84	16.5355	16535496		1.06439
PFL_4486	cds-AAY93737.1	13134	23579	>lcl|CP000076.1_cds_AAY93737.1_4404 [locus_tag=PFL_4486] [protein=type IV pilus assembly protein, PilZ family] [protein_id=AAY93737.1] [location=5197281..5198027] [gbkey=CDS]	type IV pilus assembly protein, PilZ family	AAY93737.1	5197281..5198027	747	794.291	16.5355	16535496		1.06331
PFL_5035	cds-AAY94263.1	10984	21789	cyoC_2	cytochrome o ubiquinol oxidase, subunit III	AAY94263.1	complement(5792551..5793177)	627	664.268	16.5355	16535496		1.05944
PFL_4549	cds-AAY93796.1	25039	42960	>lcl|CP000076.1_cds_AAY93796.1_4462 [locus_tag=PFL_4549] [protein=putative acetyl-CoA carboxylase, biotin carboxylase subunit] [protein_id=AAY93796.1] [location=complement(5262524..5263897)] [gbkey=CDS]	putative acetyl-CoA carboxylase, biotin carboxylase subunit	AAY93796.1	complement(5262524..5263897)	1431	1514.26	16.5355	16535496		1.05818
PFL_5346	cds-AAY94556.1	21886	31614	glyA_2	glycine hydroxymethyltransferase	AAY94556.1	6116211..6117464	1254	1323.58	16.5355	16535496		1.05548
PFL_6018	cds-AAY95207.1	7272	7988	>lcl|CP000076.1_cds_AAY95207.1_5896 [locus_tag=PFL_6018] [protein=secondary thiamine-phosphate synthase enzyme] [protein_id=AAY95207.1] [location=complement(6837011..6837436)] [gbkey=CDS]	secondary thiamine-phosphate synthase enzyme	AAY95207.1	complement(6837011..6837436)	426	439.781	16.5355	16535496		1.03235
PFL_4524	cds-AAY93771.1	21278	34454	>lcl|CP000076.1_cds_AAY93771.1_4437 [locus_tag=PFL_4524] [protein=ribonucleoside-diphosphate reductase, beta subunit] [protein_id=AAY93771.1] [location=5237870..5239117] [gbkey=CDS]	ribonucleoside-diphosphate reductase, beta subunit	AAY93771.1	5237870..5239117	1248	1286.81	16.5355	16535496		1.0311
PFL_6230	cds-AAY95418.1	28849	47096	yidC/oxaA	inner-membrane protein insertion factor YidC/OxaA	AAY95418.1	complement(7071934..7073634)	1701	1744.67	16.5355	16535496		1.02567
PFL_5981	cds-AAY95171.1	21298	33919	rho	transcription termination factor Rho	AAY95171.1	complement(6799082..6800341)	1260	1288.02	16.5355	16535496		1.02224
PFL_3395	cds-AAY92664.2	9531	13627	ahpC	alkyl hydroperoxide reductase, C subunit	AAY92664.2	complement(3917282..3917845)	564	576.396	16.5355	16535496		1.02198
PFL_4550	cds-AAY93798.1	4100	8314	>lcl|CP000076.1_cds_AAY93798.1_4463 [locus_tag=PFL_4550] [protein=putative biotin-requiring enzyme] [protein_id=AAY93798.1] [location=complement(5263908..5264150)] [gbkey=CDS]	putative biotin-requiring enzyme	AAY93798.1	complement(5263908..5264150)	243	247.951	16.5355	16535496		1.02038
PFL_4504	cds-AAY93751.1	3184	3814	rsmA	translational regulator RsmA	AAY93751.1	complement(5213904..5214092)	189	192.555	16.5355	16535496		1.01881
PFL_1460	cds-AAY90744.1	11932	15687	purC	phosphoribosylaminoimidazolesuccinocarboxamide synthase	AAY90744.1	1639265..1639978	714	721.599	16.5355	16535496		1.01064
PFL_6038	cds-AAY95227.1	21719	27153	dadA	D-amino acid dehydrogenase, small subunit	AAY95227.1	complement(6859923..6861224)	1302	1313.48	16.5355	16535496		1.00882
PFL_0824	cds-AAY96224.1	6752	9203	fur	ferric uptake regulation protein	AAY96224.1	951424..951828	405	408.334	16.5355	16535496		1.00823
PFL_4327	cds-AAY93582.1	8515	12595	>lcl|CP000076.1_cds_AAY93582.1_4249 [locus_tag=PFL_4327] [protein=conserved hypothetical protein] [protein_id=AAY93582.1] [location=complement(5031657..5032220)] [gbkey=CDS]	conserved hypothetical protein	AAY93582.1	complement(5031657..5032220)	516	514.953	16.5355	16535496		0.997971
PFL_0293	cds-AAY95704.1	38499	56357	>lcl|CP000076.1_cds_AAY95704.1_286 [locus_tag=PFL_0293] [protein=oxidoreductase alpha (molybdopterin) subunit] [protein_id=AAY95704.1] [location=complement(340394..342742)] [gbkey=CDS]	oxidoreductase alpha (molybdopterin) subunit	AAY95704.1	complement(340394..342742)	2349	2328.26	16.5355	16535496		0.991172
PFL_5687	cds-AAY94877.1	29522	72009	>lcl|CP000076.1_cds_AAY94877.1_5564 [locus_tag=PFL_5687] [protein=acyl-CoA dehydrogenase family protein] [protein_id=AAY94877.1] [location=complement(6482293..6484098)] [gbkey=CDS]	acyl-CoA dehydrogenase family protein	AAY94877.1	complement(6482293..6484098)	1806	1785.37	16.5355	16535496		0.988578
PFL_1715	cds-AAY91010.1	5025	8218	sdhD	succinate dehydrogenase, hydrophobic membrane anchor protein	AAY91010.1	1918727..1919095	309	303.892	16.5355	16535496		0.983468
PFL_1196	cds-AAY90483.1	20871	29436	eno	phosphopyruvate hydratase	AAY90483.1	1371598..1372887	1290	1262.19	16.5355	16535496		0.978445
PFL_2111	cds-AAY91386.1	31088	51018	thrS_1	threonine--tRNA ligase	AAY91386.1	2330908..2332830	1923	1880.08	16.5355	16535496		0.977679
PFL_5056	cds-AAY94284.1	19214	28269	ftsZ	cell division protein FtsZ	AAY94284.1	complement(5816789..5817982)	1194	1161.99	16.5355	16535496		0.973187
PFL_1721	cds-AAY91016.1	18756	31231	sucC	succinate-CoA ligase, beta subunit	AAY91016.1	1927717..1928883	1167	1134.29	16.5355	16535496		0.971968
PFL_0827	cds-AAY96227.1	30797	49169	dnaK	chaperone protein DnaK	AAY96227.1	954516..956432	1917	1862.48	16.5355	16535496		0.971559
PFL_3347	cds-AAY92616.1	5628	8033	>lcl|CP000076.1_cds_AAY92616.1_3275 [locus_tag=PFL_3347] [protein=conserved hypothetical protein] [protein_id=AAY92616.1] [location=3864992..3865342] [gbkey=CDS]	conserved hypothetical protein	AAY92616.1	3864992..3865342	351	340.359	16.5355	16535496		0.969683
PFL_1716	cds-AAY91011.1	28327	44843	sdhA	succinate dehydrogenase, flavoprotein subunit	AAY91011.1	1919099..1920871	1773	1713.1	16.5355	16535496		0.966217
PFL_2633	cds-AAY91906.1	41636	58734	acnB	aconitate hydratase 2	AAY91906.1	complement(2911924..2914533)	2610	2517.98	16.5355	16535496		0.964742
PFL_1638	cds-AAY90935.1	28386	43155	fliF	flagellar M-ring protein FliF	AAY90935.1	1840667..1842454	1788	1716.67	16.5355	16535496		0.960107
PFL_4965	cds-AAY94194.1	19278	30321	iscS	cysteine desulfurase IscS	AAY94194.1	complement(5717451..5718665)	1215	1165.86	16.5355	16535496		0.959552
PFL_1195	cds-AAY90482.1	13316	19152	kdsA	3-deoxy-8-phosphooctulonate synthase	AAY90482.1	1370597..1371442	855	805.298	16.5355	16535496		0.941869
PFL_4485	cds-AAY93736.1	7219	13344	>lcl|CP000076.1_cds_AAY93736.1_4403 [locus_tag=PFL_4485] [protein=FlgN family protein] [protein_id=AAY93736.1] [location=5196717..5197184] [gbkey=CDS]	FlgN family protein	AAY93736.1	5196717..5197184	468	436.576	16.5355	16535496		0.932855
PFL_4514	cds-AAY93761.1	15712	16989	astA	arginine N-succinyltransferase, alpha subunit	AAY93761.1	complement(5225900..5226919)	1020	950.198	16.5355	16535496		0.931567
PFL_0678	cds-AAY96085.2	5719	6788	yciH	putative translation initiation factor SUI1	AAY96085.2	790604..790975	372	345.862	16.5355	16535496		0.929737
PFL_1617	cds-AAY90914.2	19252	28632	flgJ	flagellar rod assembly protein/muramidase FlgJ	AAY90914.2	1812547..1813809	1263	1164.28	16.5355	16535496		0.921839
PFL_0388	cds-AAY95797.2	27559	61296	typA	GTP-binding protein TypA	AAY95797.2	442436..444256	1821	1666.66	16.5355	16535496		0.915243
PFL_3914	cds-AAY93178.1	7608	11921	ppiB	peptidyl-prolyl cis-trans isomerase B	AAY93178.1	4518552..4519055	504	460.101	16.5355	16535496		0.912899
PFL_4470	cds-AAY93721.1	10190	22200	phoP	DNA-binding response regulator PhoP	AAY93721.1	complement(5180895..5181572)	678	616.25	16.5355	16535496		0.908923
PFL_4548	cds-AAY93795.1	13108	21678	>lcl|CP000076.1_cds_AAY93795.1_4461 [locus_tag=PFL_4548] [protein=allophanate hydrolase subunit 1 family protein] [protein_id=AAY93795.1] [location=complement(5261655..5262527)] [gbkey=CDS]	allophanate hydrolase subunit 1 family protein	AAY93795.1	complement(5261655..5262527)	873	792.719	16.5355	16535496		0.90804
PFL_4399	cds-AAY93654.1	10311	13346	>lcl|CP000076.1_cds_AAY93654.1_4321 [locus_tag=PFL_4399] [protein=peptidyl-prolyl cis-trans isomerase, FKBP-type] [protein_id=AAY93654.1] [location=complement(5108536..5109249)] [gbkey=CDS]	peptidyl-prolyl cis-trans isomerase, FKBP-type	AAY93654.1	complement(5108536..5109249)	687	623.568	16.5355	16535496		0.907668
PFL_5327	cds-AAY94537.1	18149	29867	cgtA	Obg family GTPase CgtA	AAY94537.1	complement(6093744..6094967)	1224	1097.58	16.5355	16535496		0.896714
PFL_1208	cds-AAY90495.1	4784	6093	fdxA	ferredoxin	AAY90495.1	complement(1382903..1383226)	324	289.317	16.5355	16535496		0.892954
PFL_1619	cds-AAY90916.1	23069	44665	flgL	flagellar hook-associated protein 3	AAY90916.1	1815885..1817453	1569	1395.12	16.5355	16535496		0.889178
PFL_4483	cds-AAY93734.1	10433	16283	flgA	flagella basal body P-ring formation protein FlgA	AAY93734.1	5195438..5196199	711	630.946	16.5355	16535496		0.887406
PFL_1972	cds-AAY91259.1	19258	22419	>lcl|CP000076.1_cds_AAY91259.1_1928 [locus_tag=PFL_1972] [protein=response regulator] [protein_id=AAY91259.1] [location=2203108..2204292] [gbkey=CDS]	response regulator	AAY91259.1	2203108..2204292	1314	1164.65	16.5355	16535496		0.886336
PFL_0846	cds-AAY96244.1	13448	20706	truB	tRNA pseudouridine synthase B	AAY96244.1	976448..977365	918	813.281	16.5355	16535496		0.885927
PFL_6221	cds-AAY95409.1	3761	6571	atpE	ATP synthase F0, C subunit	AAY95409.1	complement(7061323..7061580)	258	227.45	16.5355	16535496		0.881589
PFL_0377	cds-AAY95786.1	20844	34187	glnG	nitrogen regulation protein	AAY95786.1	complement(428342..429778)	1437	1260.56	16.5355	16535496		0.877217
PFL_1143	cds-AAY90430.1	4738	4713	>lcl|CP000076.1_cds_AAY90430.1_1116 [locus_tag=PFL_1143] [protein=putative lipoprotein] [protein_id=AAY90430.1] [location=1310729..1311055] [gbkey=CDS]	putative lipoprotein	AAY90430.1	1310729..1311055	327	286.535	16.5355	16535496		0.876254
PFL_4871	cds-AAY94101.1	13081	21169	gltI	glutamate/aspartate ABC transporter, periplasmic glutamate/aspartate-binding protein GltI	AAY94101.1	5615342..5616256	915	791.086	16.5355	16535496		0.864575
PFL_1641	cds-AAY90938.1	19318	26514	fliI	flagellum-specific ATP synthase FliI	AAY90938.1	1844308..1845666	1359	1168.27	16.5355	16535496		0.859658
PFL_1449	cds-AAY90733.1	8352	14999	mucA	sigma factor AlgU negative regulatory protein MucA	AAY90733.1	1628756..1629343	588	505.095	16.5355	16535496		0.859005
PFL_0378	cds-AAY95787.1	15408	25402	glnL	nitrogen regulation protein NR(II)	AAY95787.1	complement(429775..430860)	1086	931.814	16.5355	16535496		0.858024
PFL_3988	cds-AAY93252.1	18543	27544	tig	trigger factor	AAY93252.1	complement(4606486..4607796)	1311	1121.41	16.5355	16535496		0.855382
PFL_6119	cds-AAY95307.1	13857	18264	pstS	phosphate ABC transporter, periplasmic phosphate-binding protein	AAY95307.1	complement(6949588..6950571)	984	838.015	16.5355	16535496		0.851642
PFL_2117	cds-AAY91392.1	4255	5094	ihfA	integration host factor, alpha subunit	AAY91392.1	2337568..2337870	303	257.325	16.5355	16535496		0.849258
PFL_4478	cds-AAY93729.1	10225	20397	flgD	flagellar hook capping protein	AAY93729.1	complement(5191709..5192437)	729	618.367	16.5355	16535496		0.84824
PFL_2794	cds-AAY92066.1	8860	12614	pltZ	transcriptional regulator PltZ	AAY92066.1	complement(3112219..3112890)	636	535.817	16.5355	16535496		0.84248
PFL_1640	cds-AAY90937.1	11668	17017	fliH	flagellar assembly protein FliH	AAY90937.1	1843476..1844318	843	705.634	16.5355	16535496		0.83705
PFL_2789	cds-AAY92061.1	73448	80193	pltC	polyketide synthase PltC	AAY92061.1	3101781..3107105	5325	4441.84	16.5355	16535496		0.834148
PFL_1457	cds-AAY90741.1	12080	18157	dapA_1	dihydrodipicolinate synthase	AAY90741.1	1636462..1637340	879	730.55	16.5355	16535496		0.831114
PFL_4479	cds-AAY93730.1	6099	10570	flgC	flagellar basal-body rod protein FlgC	AAY93730.1	complement(5192453..5192896)	444	368.843	16.5355	16535496		0.830727
PFL_5564	cds-AAY96272.1	2429	5009	rpmD	ribosomal protein L30	AAY96272.1	complement(6353777..6353953)	177	146.896	16.5355	16535496		0.829922
PFL_1941	cds-AAY91228.1	15659	34873	fadA	acetyl-CoA C-acyltransferase FadA	AAY91228.1	2167804..2168979	1152	946.993	16.5355	16535496		0.822043
PFL_1570	cds-AAY90867.1	1744	2027	>lcl|CP000076.1_cds_AAY90867.1_1538 [locus_tag=PFL_1570] [protein=conserved hypothetical protein] [protein_id=AAY90867.1] [location=1769403..1769531] [gbkey=CDS]	conserved hypothetical protein	AAY90867.1	1769403..1769531	129	105.47	16.5355	16535496		0.817597
PFL_5036	cds-AAY94264.1	27209	56137	cyoB_2	cytochrome o ubiquinol oxidase, subunit I	AAY94264.1	complement(5793181..5795199)	2019	1645.49	16.5355	16535496		0.815003
PFL_5447	cds-AAY94657.2	3719	5922	>lcl|CP000076.1_cds_AAY94657.2_5336 [locus_tag=PFL_5447] [protein=conserved hypothetical protein] [protein_id=AAY94657.2] [location=complement(6217750..6218025)] [gbkey=CDS]	conserved hypothetical protein	AAY94657.2	complement(6217750..6218025)	276	224.91	16.5355	16535496		0.814892
PFL_5584	cds-AAY94789.1	12126	23014	tuf_1	translation elongation factor Tu	AAY94789.1	complement(6362707..6363900)	900	733.331	16.5355	16535496		0.814813
PFL_3941	cds-AAY93205.1	3514	5117	>lcl|CP000076.1_cds_AAY93205.1_3877 [locus_tag=PFL_3941] [protein=conserved hypothetical protein] [protein_id=AAY93205.1] [location=4554933..4555337] [gbkey=CDS]	conserved hypothetical protein	AAY93205.1	4554933..4555337	261	212.513	16.5355	16535496		0.814224
PFL_4964	cds-AAY94193.1	5181	7820	iscU	FeS cluster assembly scaffold IscU	AAY94193.1	complement(5716970..5717356)	387	313.326	16.5355	16535496		0.809628
PFL_4970	cds-AAY94199.2	7420	9234	>lcl|CP000076.1_cds_AAY94199.2_4883 [locus_tag=PFL_4970] [protein=surface antigen protein, Rickettsia 17 kDa family] [protein_id=AAY94199.2] [location=complement(5722186..5722740)] [gbkey=CDS]	surface antigen protein, Rickettsia 17 kDa family	AAY94199.2	complement(5722186..5722740)	555	448.732	16.5355	16535496		0.808525
PFL_1148	cds-AAY90435.1	8658	13205	adk	adenylate kinase	AAY90435.1	1316181..1316828	648	523.601	16.5355	16535496		0.808026
PFL_4513	cds-AAY93760.1	13726	12827	astA	arginine N-succinyltransferase, beta subunit	AAY93760.1	complement(5224787..5225815)	1029	830.093	16.5355	16535496		0.806699
PFL_3348	cds-AAY92617.1	3589	12851	>lcl|CP000076.1_cds_AAY92617.1_3276 [locus_tag=PFL_3348] [protein=conserved hypothetical protein] [protein_id=AAY92617.1] [location=3865753..3866043] [gbkey=CDS]	conserved hypothetical protein	AAY92617.1	3865753..3866043	270	217.048	16.5355	16535496		0.803882
PFL_3898	cds-AAY93162.1	8943	11921	nuoB	NADH-quinone oxidoreductase, B subunit	AAY93162.1	4499694..4500368	675	540.837	16.5355	16535496		0.801239
PFL_1871	cds-AAY91159.1	6494	9832	rraA	putative regulator of ribonuclease activity A	AAY91159.1	2081374..2081865	492	392.731	16.5355	16535496		0.798234
PFL_1950	cds-AAY91237.1	9324	20288	psrA	transcriptional regulator PsrA	AAY91237.1	2177232..2177939	708	563.878	16.5355	16535496		0.796438
PFL_1881	cds-AAY91168.2	4528	5461	>lcl|CP000076.1_cds_AAY91168.2_1837 [locus_tag=PFL_1881] [protein=conserved hypothetical protein] [protein_id=AAY91168.2] [location=2094661..2095005] [gbkey=CDS]	conserved hypothetical protein	AAY91168.2	2094661..2095005	345	273.835	16.5355	16535496		0.793725
PFL_0508	cds-AAY95917.1	25547	34974	aceF	pyruvate dehydrogenase complex dihydrolipoamide acetyltransferase, long form	AAY95917.1	complement(589186..591135)	1950	1544.98	16.5355	16535496		0.792297
PFL_5688	cds-AAY94878.1	3887	6702	>lcl|CP000076.1_cds_AAY94878.1_5565 [locus_tag=PFL_5688] [protein=conserved hypothetical protein] [protein_id=AAY94878.1] [location=complement(6484395..6484691)] [gbkey=CDS]	conserved hypothetical protein	AAY94878.1	complement(6484395..6484691)	297	235.07	16.5355	16535496		0.791482
PFL_5078	cds-AAY94306.1	10247	12622	>lcl|CP000076.1_cds_AAY94306.1_4989 [locus_tag=PFL_5078] [protein=putative ubiquinol-cytochrome c reductase, cytochrome c1] [protein_id=AAY94306.1] [location=complement(5840090..5840872)] [gbkey=CDS]	putative ubiquinol-cytochrome c reductase, cytochrome c1	AAY94306.1	complement(5840090..5840872)	783	619.697	16.5355	16535496		0.79144
PFL_1807	cds-AAY91096.1	7372	13462	>lcl|CP000076.1_cds_AAY91096.1_1764 [locus_tag=PFL_1807] [protein=conserved hypothetical protein] [protein_id=AAY91096.1] [location=2009078..2009641] [gbkey=CDS]	conserved hypothetical protein	AAY91096.1	2009078..2009641	564	445.829	16.5355	16535496		0.790477
PFL_0819	cds-AAY96219.1	6302	7145	smpB	SsrA-binding protein	AAY96219.1	complement(947985..948467)	483	381.12	16.5355	16535496		0.789067
PFL_1300	cds-AAY90585.1	14710	27225	braC	branched-chain amino acid ABC transporter, periplasmic branched-chain amino acid-binding protein BraC	AAY90585.1	complement(1469426..1470553)	1128	889.601	16.5355	16535496		0.788654
PFL_1604	cds-AAY90901.1	1779	2143	>lcl|CP000076.1_cds_AAY90901.1_1571 [locus_tag=PFL_1604] [protein=conserved hypothetical protein] [protein_id=AAY90901.1] [location=complement(1799490..1799627)] [gbkey=CDS]	conserved hypothetical protein	AAY90901.1	complement(1799490..1799627)	138	107.587	16.5355	16535496		0.779614
PFL_5134	cds-AAY94356.1	19477	28591	mqo_2	malate:quinone-oxidoreductase	AAY94356.1	5897516..5899027	1512	1177.89	16.5355	16535496		0.779028
PFL_6124	cds-AAY95312.2	3151	4215	>lcl|CP000076.1_cds_AAY95312.2_6001 [locus_tag=PFL_6124] [protein=transglycosylase associated protein] [protein_id=AAY95312.2] [location=complement(6954714..6954959)] [gbkey=CDS]	transglycosylase associated protein	AAY95312.2	complement(6954714..6954959)	246	190.56	16.5355	16535496		0.774633
PFL_3426	cds-AAY92694.1	2573	3775	>lcl|CP000076.1_cds_AAY92694.1_3353 [locus_tag=PFL_3426] [protein=conserved hypothetical protein] [protein_id=AAY92694.1] [location=complement(3944618..3944848)] [gbkey=CDS]	conserved hypothetical protein	AAY92694.1	complement(3944618..3944848)	201	155.605	16.5355	16535496		0.774152
PFL_4178	cds-AAY93434.1	2869	3546	>lcl|CP000076.1_cds_AAY93434.1_4102 [locus_tag=PFL_4178] [protein=MbtH-like protein] [protein_id=AAY93434.1] [location=complement(4850873..4851097)] [gbkey=CDS]	MbtH-like protein	AAY93434.1	complement(4850873..4851097)	225	173.506	16.5355	16535496		0.771136
PFL_3887	cds-AAY93151.1	3517	3954	cspD	cold shock domain protein CspD	AAY93151.1	4485991..4486248	276	212.694	16.5355	16535496		0.77063
PFL_4884	cds-AAY94114.1	17690	47751	>lcl|CP000076.1_cds_AAY94114.1_4798 [locus_tag=PFL_4884] [protein=aminotransferase, class III] [protein_id=AAY94114.1] [location=5626958..5628352] [gbkey=CDS]	aminotransferase, class III	AAY94114.1	5626958..5628352	1395	1069.82	16.5355	16535496		0.766896
PFL_1820	cds-AAY91109.1	11788	22216	etfA	electron transfer flavoprotein, alpha subunit	AAY91109.1	2022040..2022969	930	712.891	16.5355	16535496		0.766549
PFL_1137	cds-AAY90424.2	10673	16334	prfB	peptide chain release factor 2	AAY90424.2	join(1304209..1304282,1304284..1305304)	843	645.46	16.5355	16535496		0.76567
PFL_6036	cds-AAY95225.1	13596	15310	alr	alanine racemase	AAY95225.1	complement(6858433..6859506)	1074	822.231	16.5355	16535496		0.765578
PFL_5306	cds-AAY94516.2	11750	16857	rluD	ribosomal large subunit pseudouridine synthase D	AAY94516.2	complement(6072225..6073187)	933	710.593	16.5355	16535496		0.761621
PFL_0917	cds-AAY90204.1	6147	9466	lptA	lipopolysaccharide ABC transporter, periplasmic lipopolysaccharide-binding protein LptA	AAY90204.1	complement(1061277..1061822)	489	371.746	16.5355	16535496		0.760216
PFL_3771	cds-AAY93036.1	3007	4236	>lcl|CP000076.1_cds_AAY93036.1_3701 [locus_tag=PFL_3771] [protein=conserved hypothetical protein] [protein_id=AAY93036.1] [location=complement(4372668..4372946)] [gbkey=CDS]	conserved hypothetical protein	AAY93036.1	complement(4372668..4372946)	240	181.851	16.5355	16535496		0.757713
PFL_1622	cds-AAY90919.1	14652	23137	pseC	UDP-4-keto-6-deoxy-N-acetylglucosamine 4-aminotransferase	AAY90919.1	1824596..1825765	1170	886.094	16.5355	16535496		0.757345
PFL_1646	cds-AAY90943.1	17384	29596	fliK	flagellar hook-length control protein FliK	AAY90943.1	1848701..1850104	1404	1051.31	16.5355	16535496		0.748799
PFL_3893	cds-AAY93157.1	14548	25605	purB	adenylosuccinate lyase	AAY93157.1	4492854..4494224	1176	879.804	16.5355	16535496		0.748133
PFL_3884	cds-AAY93148.1	2702	3515	infA	translation initiation factor IF-1	AAY93148.1	4482759..4482977	219	163.406	16.5355	16535496		0.746146
PFL_1675	cds-AAY90970.1	10963	17911	>lcl|CP000076.1_cds_AAY90970.1_1642 [locus_tag=PFL_1675] [protein=CheW-like protein] [protein_id=AAY90970.1] [location=1879174..1880052] [gbkey=CDS]	CheW-like protein	AAY90970.1	1879174..1880052	891	662.998	16.5355	16535496		0.744105
PFL_1713	cds-AAY91008.1	15850	25898	gltA	citrate synthase I	AAY91008.1	complement(1916707..1917996)	1290	958.544	16.5355	16535496		0.743057
PFL_4936	cds-AAY94165.1	1768	2426	>lcl|CP000076.1_cds_AAY94165.1_4849 [locus_tag=PFL_4936] [protein=conserved hypothetical protein] [protein_id=AAY94165.1] [location=5689631..5690236] [gbkey=CDS]	conserved hypothetical protein	AAY94165.1	5689631..5690236	144	106.921	16.5355	16535496		0.74251
PFL_4006	cds-AAY93267.1	2870	4612	>lcl|CP000076.1_cds_AAY93267.1_3939 [locus_tag=PFL_4006] [protein=conserved hypothetical protein] [protein_id=AAY93267.1] [location=4623330..4623692] [gbkey=CDS]	conserved hypothetical protein	AAY93267.1	4623330..4623692	234	173.566	16.5355	16535496		0.741735
PFL_4440	cds-AAY93691.1	12904	22020	purM	phosphoribosylformylglycinamidine cyclo-ligase	AAY93691.1	5149260..5150318	1059	780.382	16.5355	16535496		0.736904
PFL_5566	cds-AAY94771.1	4241	10369	rplR	ribosomal protein L18	AAY94771.1	complement(6354460..6354810)	351	256.479	16.5355	16535496		0.730708
PFL_5617	cds-AAY94810.1	7782	10420	coq7	2-nonaprenyl-3-methyl-6-methoxy-1,4-benzoquinol hydroxylase	AAY94810.1	6398028..6398675	648	470.624	16.5355	16535496		0.726271
PFL_0830	cds-AAY96230.1	13610	25060	carA	carbamoyl-phosphate synthase, small subunit	AAY96230.1	958955..960091	1137	823.078	16.5355	16535496		0.723903
PFL_1069	cds-AAY90356.2	21493	32919	lepA	GTP-binding protein LepA	AAY90356.2	1220090..1221889	1800	1299.81	16.5355	16535496		0.722117
PFL_6019	cds-AAY95208.1	14561	31932	amtB	ammonium transporter	AAY95208.1	complement(6837647..6838984)	1221	880.59	16.5355	16535496		0.721204
PFL_3399	cds-AAY92668.1	10016	14887	galU	UTP--glucose-1-phosphate uridylyltransferase	AAY92668.1	complement(3921613..3922452)	840	605.727	16.5355	16535496		0.721104
PFL_3061	cds-AAY92331.1	8676	11511	>lcl|CP000076.1_cds_AAY92331.1_2993 [locus_tag=PFL_3061] [protein=amino acid ABC transporter, periplasmic amino acid-binding protein] [protein_id=AAY92331.1] [location=complement(3526996..3527775)] [gbkey=CDS]	amino acid ABC transporter, periplasmic amino acid-binding protein	AAY92331.1	complement(3526996..3527775)	729	524.689	16.5355	16535496		0.719739
PFL_5045	cds-AAY94273.1	8901	15341	>lcl|CP000076.1_cds_AAY94273.1_4956 [locus_tag=PFL_5045] [protein=conserved hypothetical protein] [protein_id=AAY94273.1] [location=5802791..5803540] [gbkey=CDS]	conserved hypothetical protein	AAY94273.1	5802791..5803540	750	538.297	16.5355	16535496		0.717729
PFL_0387	cds-AAY95796.2	17179	28030	thiI	thiamine biosynthesis/tRNA modification protein ThiI	AAY95796.2	440842..442296	1455	1038.92	16.5355	16535496		0.714032
PFL_1670	cds-AAY90965.1	26905	47758	cheA	chemotaxis sensor histidine kinase CheA	AAY90965.1	1873175..1875454	2280	1627.11	16.5355	16535496		0.713643
PFL_1261	cds-AAY90546.2	6684	9409	dcd	dCTP deaminase	AAY90546.2	1432889..1433455	567	404.221	16.5355	16535496		0.712912
PFL_5646	cds-AAY94839.2	33296	49338	>lcl|CP000076.1_cds_AAY94839.2_5524 [locus_tag=PFL_5646] [protein=organic solvent tolerance protein] [protein_id=AAY94839.2] [location=6430293..6433130] [gbkey=CDS]	organic solvent tolerance protein	AAY94839.2	6430293..6433130	2838	2013.61	16.5355	16535496		0.709516
PFL_1910	cds-AAY91197.1	8614	12431	anr	transcriptional regulator Anr	AAY91197.1	complement(2130891..2131625)	735	520.94	16.5355	16535496		0.708762
PFL_1179	cds-AAY90466.1	6539	13536	frr	ribosome recycling factor	AAY90466.1	1350661..1351218	558	395.452	16.5355	16535496		0.708696
PFL_2792	cds-AAY92064.1	17361	20799	pltF	L-prolyl-AMP Ligase PltF	AAY92064.1	3109931..3111427	1497	1049.92	16.5355	16535496		0.701351
PFL_1186	cds-AAY90473.1	12230	17378	lpxD	UDP-3-O-[3-hydroxymyristoyl	AAY90473.1	1358402..1359457	1056	739.621	16.5355	16535496		0.700399
PFL_1450	cds-AAY90734.1	11024	19852	mucB	sigma factor AlgU regulatory protein MucB	AAY90734.1	1629352..1630308	957	666.687	16.5355	16535496		0.696643
PFL_1918	cds-AAY91205.1	11263	17637	ccoP_1	cytochrome c oxidase, cbb3-type, subunit III	AAY91205.1	complement(2139621..2140598)	978	681.141	16.5355	16535496		0.696463
PFL_6213	cds-AAY95401.1	8843	8407	glmR	transcriptional regulator GlmR	AAY95401.1	complement(7053480..7054247)	768	534.789	16.5355	16535496		0.69634
PFL_0904	cds-AAY90191.1	6003	8282	>lcl|CP000076.1_cds_AAY90191.1_879 [locus_tag=PFL_0904] [protein=conserved hypothetical protein] [protein_id=AAY90191.1] [location=complement(1050791..1051312)] [gbkey=CDS]	conserved hypothetical protein	AAY90191.1	complement(1050791..1051312)	522	363.037	16.5355	16535496		0.695474
PFL_1968	cds-AAY91255.1	3036	4258	>lcl|CP000076.1_cds_AAY91255.1_1924 [locus_tag=PFL_1968] [protein=conserved hypothetical protein] [protein_id=AAY91255.1] [location=complement(2200569..2200832)] [gbkey=CDS]	conserved hypothetical protein	AAY91255.1	complement(2200569..2200832)	264	183.605	16.5355	16535496		0.695474
PFL_4610	cds-AAY93857.1	16879	24811	zwf_2	glucose-6-phosphate dehydrogenase	AAY93857.1	complement(5318061..5319530)	1470	1020.77	16.5355	16535496		0.694404
PFL_1655	cds-AAY90952.1	10739	16757	>lcl|CP000076.1_cds_AAY90952.1_1622 [locus_tag=PFL_1655] [protein=aminotransferase, DegT/DnrJ/EryC1/StrS family] [protein_id=AAY90952.1] [location=1855859..1856980] [gbkey=CDS]	aminotransferase, DegT/DnrJ/EryC1/StrS family	AAY90952.1	1855859..1856980	939	649.451	16.5355	16535496		0.691641
PFL_2795	cds-AAY92067.1	11576	14861	pltI	putative membrane fusion protein	AAY92067.1	3112966..3113979	1014	700.07	16.5355	16535496		0.690404
PFL_2016	cds-AAY91302.1	2564	3178	>lcl|CP000076.1_cds_AAY91302.1_1972 [locus_tag=PFL_2016] [protein=conserved hypothetical protein] [protein_id=AAY91302.1] [location=complement(2238450..2238920)] [gbkey=CDS]	conserved hypothetical protein	AAY91302.1	complement(2238450..2238920)	225	155.06	16.5355	16535496		0.689157
PFL_3886	cds-AAY93150.1	3555	5310	clpS	ATP-dependent Clp protease adaptor protein ClpS	AAY93150.1	complement(4485404..4485766)	312	214.992	16.5355	16535496		0.689077
PFL_1445	cds-AAY90729.1	2885	2237	>lcl|CP000076.1_cds_AAY90729.1_1414 [locus_tag=PFL_1445] [protein=TPR repeat region protein] [protein_id=AAY90729.1] [location=1625309..1625563] [gbkey=CDS]	TPR repeat region protein	AAY90729.1	1625309..1625563	255	174.473	16.5355	16535496		0.684208
PFL_1722	cds-AAY91017.1	9977	16539	sucD	succinate-CoA ligase, alpha subunit	AAY91017.1	1928883..1929764	882	603.369	16.5355	16535496		0.684091
PFL_5333	cds-AAY94543.1	6940	10559	fklB	FKBP-type peptidyl-prolyl cis-trans isomerase FklB	AAY94543.1	complement(6098134..6098751)	618	419.703	16.5355	16535496		0.679131
PFL_3424	cds-AAY92693.1	3598	4568	>lcl|CP000076.1_cds_AAY92693.1_3352 [locus_tag=PFL_3424] [protein=conserved hypothetical protein] [protein_id=AAY92693.1] [location=complement(3942322..3942657)] [gbkey=CDS]	conserved hypothetical protein	AAY92693.1	complement(3942322..3942657)	321	217.593	16.5355	16535496		0.677858
PFL_1231	cds-AAY90518.1	11799	14337	recA	RecA protein	AAY90518.1	1403845..1404897	1053	713.556	16.5355	16535496		0.677641
PFL_1806	cds-AAY91095.1	6686	11619	>lcl|CP000076.1_cds_AAY91095.1_1763 [locus_tag=PFL_1806] [protein=putative lipoprotein] [protein_id=AAY91095.1] [location=2008453..2009055] [gbkey=CDS]	putative lipoprotein	AAY91095.1	2008453..2009055	603	404.342	16.5355	16535496		0.670551
PFL_0848	cds-AAY96246.1	23382	41478	pnp	polyribonucleotide nucleotidyltransferase	AAY96246.1	977948..980059	2112	1414.05	16.5355	16535496		0.669531
PFL_0598	cds-AAY96005.1	12580	17559	livJ	branched-chain amino acid ABC transporter, periplasmic branched-chain amino acid-binding protein LivJ	AAY96005.1	698017..699153	1137	760.788	16.5355	16535496		0.669118
PFL_3438	cds-AAY92706.1	2111	3749	>lcl|CP000076.1_cds_AAY92706.1_3365 [locus_tag=PFL_3438] [protein=conserved hypothetical protein] [protein_id=AAY92706.1] [location=3953227..3953472] [gbkey=CDS]	conserved hypothetical protein	AAY92706.1	3953227..3953472	192	127.665	16.5355	16535496		0.664921
PFL_4482	cds-AAY93733.1	10785	14477	>lcl|CP000076.1_cds_AAY93733.1_4400 [locus_tag=PFL_4482] [protein=response regulator receiver domain/CheW-like domain protein] [protein_id=AAY93733.1] [location=complement(5194430..5195362)] [gbkey=CDS]	response regulator receiver domain/CheW-like domain protein	AAY93733.1	complement(5194430..5195362)	987	652.233	16.5355	16535496		0.660824
PFL_1513	cds-AAY90796.1	8214	14846	>lcl|CP000076.1_cds_AAY90796.1_1481 [locus_tag=PFL_1513] [protein=LamB/YcsF family protein] [protein_id=AAY90796.1] [location=1696494..1697246] [gbkey=CDS]	LamB/YcsF family protein	AAY90796.1	1696494..1697246	753	496.75	16.5355	16535496		0.659694
PFL_5786	cds-AAY94976.1	21758	31044	tkt	transketolase	AAY94976.1	complement(6591770..6593767)	1998	1315.84	16.5355	16535496		0.658577
PFL_5011	cds-AAY94239.1	4792	8063	>lcl|CP000076.1_cds_AAY94239.1_4923 [locus_tag=PFL_5011] [protein=conserved hypothetical protein] [protein_id=AAY94239.1] [location=complement(5771063..5771593)] [gbkey=CDS]	conserved hypothetical protein	AAY94239.1	complement(5771063..5771593)	441	289.801	16.5355	16535496		0.657145
PFL_1632	cds-AAY90929.1	4197	6231	fliS	flagellar protein FliS	AAY90929.1	1835112..1835507	387	253.818	16.5355	16535496		0.655859
PFL_5490	cds-AAY94699.1	2167	2699	>lcl|CP000076.1_cds_AAY94699.1_5379 [locus_tag=PFL_5490] [protein=NAD dependent epimerase/dehydratase family protein] [protein_id=AAY94699.1] [location=complement(6265620..6266555)] [gbkey=CDS]	NAD dependent epimerase/dehydratase family protein	AAY94699.1	complement(6265620..6266555)	201	131.051	16.5355	16535496		0.651997
PFL_5971	cds-AAY95161.2	6072	8173	>lcl|CP000076.1_cds_AAY95161.2_5850 [locus_tag=PFL_5971] [protein=5-formyltetrahydrofolate cyclo-ligase] [protein_id=AAY95161.2] [location=6787576..6788181] [gbkey=CDS]	5-formyltetrahydrofolate cyclo-ligase	AAY95161.2	6787576..6788181	564	367.21	16.5355	16535496		0.651082
PFL_0041	cds-AAY95459.1	2420	3358	>lcl|CP000076.1_cds_AAY95459.1_41 [locus_tag=PFL_0041] [protein=conserved hypothetical protein] [protein_id=AAY95459.1] [location=41406..41630] [gbkey=CDS]	conserved hypothetical protein	AAY95459.1	41406..41630	225	146.352	16.5355	16535496		0.650453
PFL_4797	cds-AAY94027.1	15574	22480	pyk_2	pyruvate kinase	AAY94027.1	5537332..5538783	1452	941.853	16.5355	16535496		0.648659
PFL_1649	cds-AAY90946.1	4914	7862	fliN	flagellar motor switch protein FliN	AAY90946.1	1851829..1852290	462	297.179	16.5355	16535496		0.643244
PFL_0850	cds-AAY96247.1	2487	3144	>lcl|CP000076.1_cds_AAY96247.1_827 [locus_tag=PFL_0850] [protein=conserved hypothetical protein] [protein_id=AAY96247.1] [location=981469..981828] [gbkey=CDS]	conserved hypothetical protein	AAY96247.1	981469..981828	234	150.404	16.5355	16535496		0.642751
PFL_4762	cds-AAY93992.1	3851	5186	ybgC	Tol-Pal system-associated acyl-CoA thioesterase	AAY93992.1	complement(5500047..5500514)	363	232.893	16.5355	16535496		0.641578
PFL_1070	cds-AAY90357.1	9018	15037	lepB	signal peptidase I	AAY90357.1	1221895..1222749	855	545.372	16.5355	16535496		0.637862
PFL_0437	cds-AAY95846.1	5591	7882	hslV	ATP-dependent protease HslVU, peptidase subunit	AAY95846.1	complement(500515..501045)	531	338.121	16.5355	16535496		0.636763
PFL_2791	cds-AAY92063.1	12015	16221	pltE	acyl-CoA dehydrogenase PltE	AAY92063.1	3108792..3109934	1143	726.619	16.5355	16535496		0.635712
PFL_1184	cds-AAY90471.1	24927	37948	yaeT	outer membrane protein assembly complex, YaeT protein	AAY90471.1	1355459..1357849	2391	1507.48	16.5355	16535496		0.630483
PFL_1458	cds-AAY90742.1	11526	15543	>lcl|CP000076.1_cds_AAY90742.1_1427 [locus_tag=PFL_1458] [protein=putative lipoprotein] [protein_id=AAY90742.1] [location=1637358..1638473] [gbkey=CDS]	putative lipoprotein	AAY90742.1	1637358..1638473	1107	697.046	16.5355	16535496		0.629671
PFL_1093	cds-AAY90380.1	14266	21648	ffh	signal recognition particle protein	AAY90380.1	1248189..1249565	1377	862.75	16.5355	16535496		0.626543
PFL_3393	cds-AAY92662.1	5406	8087	gloA	lactoylglutathione lyase	AAY92662.1	3914898..3915419	522	326.933	16.5355	16535496		0.626309
PFL_1456	cds-AAY90740.1	5804	8676	>lcl|CP000076.1_cds_AAY90740.1_1425 [locus_tag=PFL_1456] [protein=conserved hypothetical protein] [protein_id=AAY90740.1] [location=complement(1635575..1636135)] [gbkey=CDS]	conserved hypothetical protein	AAY90740.1	complement(1635575..1636135)	561	351.002	16.5355	16535496		0.625673
PFL_3888	cds-AAY93152.1	12970	18488	icd_1	isocitrate dehydrogenase, NADP-dependent	AAY93152.1	complement(4486328..4487584)	1257	784.373	16.5355	16535496		0.624004
PFL_5320	cds-AAY94530.1	5284	7469	lspA	signal peptidase II	AAY94530.1	complement(6085349..6085861)	513	319.555	16.5355	16535496		0.622914
PFL_5950	cds-AAY95140.1	3266	4943	>lcl|CP000076.1_cds_AAY95140.1_5827 [locus_tag=PFL_5950] [protein=conserved hypothetical protein] [protein_id=AAY95140.1] [location=6763232..6763549] [gbkey=CDS]	conserved hypothetical protein	AAY95140.1	6763232..6763549	318	197.514	16.5355	16535496		0.621115
PFL_1333	cds-AAY90618.1	7199	12060	emhR	transcriptional regulator EmhR	AAY90618.1	1510180..1510812	702	435.366	16.5355	16535496		0.62018
PFL_5662	cds-AAY94855.1	20156	36822	dnaG	DNA primase	AAY94855.1	6447950..6449923	1974	1218.95	16.5355	16535496		0.617504
PFL_0925	cds-AAY90212.1	2999	2373	ttg2E	toluene tolerance protein Ttg2E	AAY90212.1	1066889..1067197	294	181.367	16.5355	16535496		0.616896
PFL_1970	cds-AAY91257.1	7004	10679	>lcl|CP000076.1_cds_AAY91257.1_1926 [locus_tag=PFL_1970] [protein=VacJ family lipoprotein] [protein_id=AAY91257.1] [location=2201780..2202466] [gbkey=CDS]	VacJ family lipoprotein	AAY91257.1	2201780..2202466	687	423.574	16.5355	16535496		0.616555
PFL_5217	cds-AAY94436.1	2263	2661	>lcl|CP000076.1_cds_AAY94436.1_5124 [locus_tag=PFL_5217] [protein=conserved hypothetical protein] [protein_id=AAY94436.1] [location=5974079..5974300] [gbkey=CDS]	conserved hypothetical protein	AAY94436.1	5974079..5974300	222	136.857	16.5355	16535496		0.616473
PFL_4885	cds-AAY94115.1	8833	25740	>lcl|CP000076.1_cds_AAY94115.1_4799 [locus_tag=PFL_4885] [protein=conserved hypothetical protein] [protein_id=AAY94115.1] [location=5628349..5629215] [gbkey=CDS]	conserved hypothetical protein	AAY94115.1	5628349..5629215	867	534.184	16.5355	16535496		0.616129
PFL_2078	cds-AAY91357.1	8638	10195	metZ	O-succinylhomoserine sulfhydrylase	AAY91357.1	2305453..2306664	852	522.391	16.5355	16535496		0.613135
PFL_3885	cds-AAY93149.1	22932	33891	clpA	ATP-dependent Clp protease ATP-binding subunit ClpA	AAY93149.1	complement(4483104..4485374)	2271	1386.83	16.5355	16535496		0.610671
PFL_0313	cds-AAY95724.1	12952	20271	oprQ	outer membrane porin OprE3	AAY95724.1	363840..365123	1284	783.285	16.5355	16535496		0.610035
PFL_4775	cds-AAY94005.1	4901	6705	>lcl|CP000076.1_cds_AAY94005.1_4689 [locus_tag=PFL_4775] [protein=conserved hypothetical protein] [protein_id=AAY94005.1] [location=complement(5512054..5512539)] [gbkey=CDS]	conserved hypothetical protein	AAY94005.1	complement(5512054..5512539)	486	296.393	16.5355	16535496		0.609861
PFL_4481	cds-AAY93732.1	8196	10454	>lcl|CP000076.1_cds_AAY93732.1_4399 [locus_tag=PFL_4481] [protein=chemotaxis protein methyltransferase, CheR family] [protein_id=AAY93732.1] [location=complement(5193559..5194386)] [gbkey=CDS]	chemotaxis protein methyltransferase, CheR family	AAY93732.1	complement(5193559..5194386)	813	495.661	16.5355	16535496		0.609669
PFL_1942	cds-AAY91229.1	26322	45313	topA_1	DNA topoisomerase I	AAY91229.1	2169429..2172041	2613	1591.85	16.5355	16535496		0.609203
PFL_6035	cds-AAY95224.1	5506	7277	puuR	HTH-type transcriptional regulator PuuR	AAY95224.1	complement(6857753..6858301)	549	332.981	16.5355	16535496		0.606522
PFL_4321	cds-AAY93576.2	7866	11716	>lcl|CP000076.1_cds_AAY93576.2_4243 [locus_tag=PFL_4321] [protein=TENA/THI-4 family protein] [protein_id=AAY93576.2] [location=complement(5024351..5025136)] [gbkey=CDS]	TENA/THI-4 family protein	AAY93576.2	complement(5024351..5025136)	786	475.704	16.5355	16535496		0.605221
PFL_6089	cds-AAY95277.1	4884	3428	hcp	type VI secretion system effector Hcp	AAY95277.1	6916187..6916675	489	295.365	16.5355	16535496		0.604018
PFL_5802	cds-AAY94992.1	5920	8239	>lcl|CP000076.1_cds_AAY94992.1_5679 [locus_tag=PFL_5802] [protein=YceI-like family protein] [protein_id=AAY94992.1] [location=complement(6610886..6611482)] [gbkey=CDS]	YceI-like family protein	AAY94992.1	complement(6610886..6611482)	597	358.018	16.5355	16535496		0.599695
PFL_1634	cds-AAY90931.1	14621	18584	fleQ	sigma 54 dependent transcriptional regulator FleQ	AAY90931.1	1835987..1837462	1476	884.219	16.5355	16535496		0.599064
PFL_5616	cds-AAY94809.1	3345	3986	>lcl|CP000076.1_cds_AAY94809.1_5494 [locus_tag=PFL_5616] [protein=histidine triad domain protein] [protein_id=AAY94809.1] [location=6397562..6397900] [gbkey=CDS]	histidine triad domain protein	AAY94809.1	6397562..6397900	339	202.292	16.5355	16535496		0.596732
PFL_5332	cds-AAY94542.1	2657	4027	>lcl|CP000076.1_cds_AAY94542.1_5226 [locus_tag=PFL_5332] [protein=conserved hypothetical protein] [protein_id=AAY94542.1] [location=6097774..6098043] [gbkey=CDS]	conserved hypothetical protein	AAY94542.1	6097774..6098043	270	160.685	16.5355	16535496		0.595128
PFL_0667	cds-AAY96074.1	2740	4054	fis	DNA-binding protein Fis	AAY96074.1	complement(778303..778623)	279	165.704	16.5355	16535496		0.593922
PFL_1720	cds-AAY91015.1	13949	18917	lpdA_1	dihydrolipoyl dehydrogenase	AAY91015.1	1926050..1927486	1437	843.579	16.5355	16535496		0.587042
PFL_0940	cds-AAY90227.1	4699	7297	slyD	peptidyl-prolyl cis-trans isomerase, FKBP-type SlyD	AAY90227.1	1083677..1084162	486	284.177	16.5355	16535496		0.584725
PFL_1574	cds-AAY90871.2	9174	24418	speB	agmatinase	AAY90871.2	complement(1772577..1773527)	951	554.806	16.5355	16535496		0.583393
PFL_4275	cds-AAY93531.1	2718	2522	>lcl|CP000076.1_cds_AAY93531.1_4198 [locus_tag=PFL_4275] [protein=conserved hypothetical protein] [protein_id=AAY93531.1] [location=complement(4970575..4970856)] [gbkey=CDS]	conserved hypothetical protein	AAY93531.1	complement(4970575..4970856)	282	164.374	16.5355	16535496		0.582885
PFL_4523	cds-AAY93770.1	2543	2225	>lcl|CP000076.1_cds_AAY93770.1_4436 [locus_tag=PFL_4523] [protein=conserved hypothetical protein] [protein_id=AAY93770.1] [location=5236855..5237118] [gbkey=CDS]	conserved hypothetical protein	AAY93770.1	5236855..5237118	264	153.79	16.5355	16535496		0.582539
PFL_5331	cds-AAY94541.1	3293	3454	phnA	putative alkylphosphonate utilization operon protein PhnA	AAY94541.1	6097228..6097569	342	199.147	16.5355	16535496		0.582302
PFL_0881	cds-AAY90169.1	15656	25503	dppA3	dipeptide ABC transporter, periplasmic dipeptide-binding protein DppA 3	AAY90169.1	complement(1023130..1024755)	1626	946.812	16.5355	16535496		0.582295
PFL_0620	cds-AAY96027.1	2884	2935	>lcl|CP000076.1_cds_AAY96027.1_607 [locus_tag=PFL_0620] [protein=phosphate starvation-inducible protein PsiF] [protein_id=AAY96027.1] [location=719338..719637] [gbkey=CDS]	phosphate starvation-inducible protein PsiF	AAY96027.1	719338..719637	300	174.413	16.5355	16535496		0.581376
PFL_0916	cds-AAY90203.1	6974	10298	lptB	lipopolysaccharide ABC transporter, ATP-binding protein LptB	AAY90203.1	complement(1060552..1061277)	726	421.759	16.5355	16535496		0.580936
PFL_5034	cds-AAY94262.1	3169	6013	cyoD_2	cytochrome o ubiquinol oxidase, subunit IV	AAY94262.1	complement(5792221..5792550)	330	191.648	16.5355	16535496		0.580752
PFL_3719	cds-AAY92985.2	10010	11774	>lcl|CP000076.1_cds_AAY92985.2_3641 [locus_tag=PFL_3719] [protein=putative membrane protein] [protein_id=AAY92985.2] [location=4317573..4318616] [gbkey=CDS]	putative membrane protein	AAY92985.2	4317573..4318616	1044	605.364	16.5355	16535496		0.579851
PFL_4247	cds-AAY93503.1	11604	18354	>lcl|CP000076.1_cds_AAY93503.1_4170 [locus_tag=PFL_4247] [protein=aminotransferase, class I/II] [protein_id=AAY93503.1] [location=4943210..4944421] [gbkey=CDS]	aminotransferase, class I/II	AAY93503.1	4943210..4944421	1212	701.763	16.5355	16535496		0.579012
PFL_0284	cds-AAY95695.1	14723	22580	pckA	phosphoenolpyruvate carboxykinase (ATP)	AAY95695.1	330006..331550	1545	890.388	16.5355	16535496		0.576303
PFL_1285	cds-AAY90570.1	4413	5164	>lcl|CP000076.1_cds_AAY90570.1_1256 [locus_tag=PFL_1285] [protein=surface antigen protein, Rickettsia 17 kDa family] [protein_id=AAY90570.1] [location=1455342..1455806] [gbkey=CDS]	surface antigen protein, Rickettsia 17 kDa family	AAY90570.1	1455342..1455806	465	266.88	16.5355	16535496		0.573936
PFL_2790	cds-AAY92062.1	15497	20223	pltD	putative halogenase PltD	AAY92062.1	3107156..3108790	1635	937.196	16.5355	16535496		0.573209
PFL_2077	cds-AAY91356.1	14162	20304	purF	amidophosphoribosyltransferase	AAY91356.1	2303911..2305416	1506	856.461	16.5355	16535496		0.568699
PFL_0921	cds-AAY90208.1	7608	10202	ttg2A	toluene tolerance ABC efflux transporter, ATP-binding protein	AAY90208.1	1064154..1064963	810	460.101	16.5355	16535496		0.568026
PFL_1633	cds-AAY90930.1	2781	4232	>lcl|CP000076.1_cds_AAY90930.1_1600 [locus_tag=PFL_1633] [protein=flagellar protein, FliT] [protein_id=AAY90930.1] [location=1835519..1835815] [gbkey=CDS]	flagellar protein, FliT	AAY90930.1	1835519..1835815	297	168.184	16.5355	16535496		0.566275
PFL_4781	cds-AAY94011.1	25610	38508	secA	preprotein translocase, SecA subunit	AAY94011.1	complement(5518760..5521501)	2742	1548.79	16.5355	16535496		0.564839
PFL_0832	cds-AAY96232.1	4450	5882	greA	transcription elongation factor GreA	AAY96232.1	963439..963915	477	269.118	16.5355	16535496		0.564189
PFL_1656	cds-AAY90953.1	2071	3147	>lcl|CP000076.1_cds_AAY90953.1_1623 [locus_tag=PFL_1656] [protein=conserved hypothetical protein] [protein_id=AAY90953.1] [location=1857063..1857284] [gbkey=CDS]	conserved hypothetical protein	AAY90953.1	1857063..1857284	222	125.246	16.5355	16535496		0.56417
PFL_0568	cds-AAY95977.1	10964	13971	hflK	HflK protein	AAY95977.1	660996..662174	1179	663.058	16.5355	16535496		0.562391
PFL_5469	cds-AAY94679.1	14135	29831	>lcl|CP000076.1_cds_AAY94679.1_5358 [locus_tag=PFL_5469] [protein=aldehyde dehydrogenase] [protein_id=AAY94679.1] [location=6239206..6240726] [gbkey=CDS]	aldehyde dehydrogenase	AAY94679.1	6239206..6240726	1521	854.828	16.5355	16535496		0.562017
PFL_1178	cds-AAY90465.1	6900	13593	pyrH	UMP kinase	AAY90465.1	1349921..1350664	744	417.284	16.5355	16535496		0.560866
PFL_4657	cds-AAY93904.1	10402	11931	>lcl|CP000076.1_cds_AAY93904.1_4566 [locus_tag=PFL_4657] [protein=aminotransferase, class III] [protein_id=AAY93904.1] [location=complement(5376781..5378019)] [gbkey=CDS]	aminotransferase, class III	AAY93904.1	complement(5376781..5378019)	1125	629.071	16.5355	16535496		0.559174
PFL_5499	cds-AAY94705.1	4103	3862	>lcl|CP000076.1_cds_AAY94705.1_5387 [locus_tag=PFL_5499] [protein=conserved hypothetical protein] [protein_id=AAY94705.1] [location=6278755..6279204] [gbkey=CDS]	conserved hypothetical protein	AAY94705.1	6278755..6279204	444	248.133	16.5355	16535496		0.558858
PFL_1611	cds-AAY90908.1	7287	10912	phhA	phenylalanine-4-hydroxylase	AAY90908.1	complement(1806210..1807001)	792	440.688	16.5355	16535496		0.556425
PFL_1818	cds-AAY91107.1	15313	37222	>lcl|CP000076.1_cds_AAY91107.1_1775 [locus_tag=PFL_1818] [protein=electron-transferring-flavoprotein dehydrogenase] [protein_id=AAY91107.1] [location=complement(2019074..2020738)] [gbkey=CDS]	electron-transferring-flavoprotein dehydrogenase	AAY91107.1	complement(2019074..2020738)	1665	926.068	16.5355	16535496		0.556197
PFL_4623	cds-AAY93870.1	9177	14979	gap_2	glyceraldehyde-3-phosphate dehydrogenase, type I	AAY93870.1	5334325..5335329	1005	554.988	16.5355	16535496		0.552227
PFL_3723	cds-AAY92989.1	8122	11699	>lcl|CP000076.1_cds_AAY92989.1_3645 [locus_tag=PFL_3723] [protein=transcriptional regulator, LysR family] [protein_id=AAY92989.1] [location=4321305..4322195] [gbkey=CDS]	transcriptional regulator, LysR family	AAY92989.1	4321305..4322195	891	491.186	16.5355	16535496		0.551275
PFL_5079	cds-AAY94307.1	10959	15946	petB	ubiquinol-cytochrome c reductase, cytochrome b	AAY94307.1	complement(5840872..5842083)	1212	662.756	16.5355	16535496		0.546828
PFL_4608	cds-AAY93855.2	6022	8727	eda	2-dehydro-3-deoxyphosphogluconate aldolase/4-hydroxy-2-oxoglutarate aldolase	AAY93855.2	complement(5316678..5317364)	666	364.186	16.5355	16535496		0.546826
PFL_6165	cds-AAY95353.1	3686	4661	>lcl|CP000076.1_cds_AAY95353.1_6042 [locus_tag=PFL_6165] [protein=conserved hypothetical protein] [protein_id=AAY95353.1] [location=7003238..7003645] [gbkey=CDS]	conserved hypothetical protein	AAY95353.1	7003238..7003645	408	222.914	16.5355	16535496		0.546359
PFL_3720	cds-AAY92986.1	12018	13444	moeA_1	molybdopterin biosynthesis protein MoeA	AAY92986.1	complement(4318613..4319818)	1341	726.8	16.5355	16535496		0.541984
PFL_3987	cds-AAY93251.1	5691	10538	clpP	ATP-dependent Clp protease, proteolytic subunit ClpP	AAY93251.1	complement(4605758..4606393)	636	344.169	16.5355	16535496		0.541146
PFL_1794	cds-AAY91083.2	7162	9516	plsX	fatty acid/phospholipid synthesis protein PlsX	AAY91083.2	1996685..1997665	801	433.129	16.5355	16535496		0.540735
PFL_1578	cds-AAY90875.1	5239	8683	>lcl|CP000076.1_cds_AAY90875.1_1546 [locus_tag=PFL_1578] [protein=YecA family protein] [protein_id=AAY90875.1] [location=complement(1775873..1776460)] [gbkey=CDS]	YecA family protein	AAY90875.1	complement(1775873..1776460)	588	316.834	16.5355	16535496		0.538833
PFL_0022	cds-AAY95440.2	4474	6707	def_2	peptide deformylase	AAY95440.2	complement(23992..24498)	507	270.569	16.5355	16535496		0.533668
PFL_4204	cds-AAY93460.1	3841	6750	>lcl|CP000076.1_cds_AAY93460.1_4128 [locus_tag=PFL_4204] [protein=conserved hypothetical protein] [protein_id=AAY93460.1] [location=4890524..4891207] [gbkey=CDS]	conserved hypothetical protein	AAY93460.1	4890524..4891207	438	232.288	16.5355	16535496		0.530338
PFL_3985	cds-AAY93249.1	21004	29744	lon_1	endopeptidase La	AAY93249.1	complement(4601803..4604199)	2397	1270.24	16.5355	16535496		0.529928
PFL_1718	cds-AAY91013.1	24752	38858	sucA	2-oxoglutarate dehydrogenase, E1 component	AAY91013.1	1921852..1924683	2832	1496.9	16.5355	16535496		0.528567
PFL_3569	cds-AAY92835.1	2456	3148	ppiC_1	peptidyl-prolyl cis-trans isomerase C	AAY92835.1	4115162..4115443	282	148.529	16.5355	16535496		0.526698
PFL_0679	cds-AAY96086.1	16559	22080	speA	arginine 2-monooxygenase	AAY96086.1	791198..793111	1914	1001.42	16.5355	16535496		0.523209
PFL_0836	cds-AAY96236.1	16473	23889	ftsH	ATP-dependent metalloprotease FtsH	AAY96236.1	965605..967509	1905	996.22	16.5355	16535496		0.52295
PFL_5377	cds-AAY94587.1	5323	3904	hasAp	heme acquisition protein HasAp	AAY94587.1	complement(6146885..6147502)	618	321.914	16.5355	16535496		0.520896
PFL_3912	cds-AAY93176.1	11876	16520	cysS	cysteine--tRNA ligase	AAY93176.1	complement(4515180..4516562)	1383	718.213	16.5355	16535496		0.519315
PFL_3722	cds-AAY92988.2	5280	5710	mobA	molybdopterin-guanine dinucleotide biosynthesis protein A	AAY92988.2	4320581..4321195	615	319.313	16.5355	16535496		0.519208
PFL_2076	cds-AAY91355.1	3640	5307	>lcl|CP000076.1_cds_AAY91355.1_2024 [locus_tag=PFL_2076] [protein=CvpA family protein] [protein_id=AAY91355.1] [location=2303312..2303869] [gbkey=CDS]	CvpA family protein	AAY91355.1	2303312..2303869	426	220.132	16.5355	16535496		0.516743
PFL_1048	cds-AAY90335.1	8776	14742	aapJ	general L-amino acid ABC transporter, periplasmic L-amino acid-binding protein AapJ	AAY90335.1	1199450..1200478	1029	530.737	16.5355	16535496		0.515779
PFL_4839	cds-AAY94069.1	2507	3882	groS	chaperonin GroS	AAY94069.1	complement(5584107..5584400)	294	151.613	16.5355	16535496		0.515691
PFL_5868	cds-AAY95058.1	4090	4995	coaD	pantetheine-phosphate adenylyltransferase	AAY95058.1	6673659..6674138	480	247.347	16.5355	16535496		0.515306
PFL_3025	cds-AAY92295.1	4083	4997	>lcl|CP000076.1_cds_AAY92295.1_2958 [locus_tag=PFL_3025] [protein=conserved hypothetical protein] [protein_id=AAY92295.1] [location=3487549..3488028] [gbkey=CDS]	conserved hypothetical protein	AAY92295.1	3487549..3488028	480	246.923	16.5355	16535496		0.514424
PFL_4963	cds-AAY94192.1	2751	3738	iscA	iron-sulfur cluster assembly protein IscA	AAY94192.1	complement(5716604..5716927)	324	166.369	16.5355	16535496		0.513486
PFL_0569	cds-AAY95978.1	7370	7863	hflC	HflC protein	AAY95978.1	662174..663043	870	445.708	16.5355	16535496		0.512308
PFL_6121	cds-AAY95309.1	3430	4337	>lcl|CP000076.1_cds_AAY95309.1_5998 [locus_tag=PFL_6121] [protein=thioesterase family protein] [protein_id=AAY95309.1] [location=6952502..6952906] [gbkey=CDS]	thioesterase family protein	AAY95309.1	6952502..6952906	405	207.433	16.5355	16535496		0.512179
PFL_5510	cds-AAY94716.1	16049	20074	dxs	1-deoxy-D-xylulose-5-phosphate synthase	AAY94716.1	6293482..6295383	1902	970.579	16.5355	16535496		0.510294
PFL_0567	cds-AAY95976.1	10971	16121	hflX	GTP-binding protein HflX	AAY95976.1	659598..660899	1302	663.482	16.5355	16535496		0.509587
PFL_1157	cds-AAY90444.1	7950	8190	>lcl|CP000076.1_cds_AAY90444.1_1130 [locus_tag=PFL_1157] [protein=efflux transporter, RND family, MFP subunit] [protein_id=AAY90444.1] [location=1322847..1323935] [gbkey=CDS]	efflux transporter, RND family, MFP subunit	AAY90444.1	1322847..1323935	945	480.784	16.5355	16535496		0.508766
PFL_4609	cds-AAY93856.1	5994	8548	pgl	6-phosphogluconolactonase	AAY93856.1	complement(5317361..5318074)	714	362.493	16.5355	16535496		0.507693
PFL_5277	cds-AAY94491.1	6710	11394	panB_2	3-methyl-2-oxobutanoate hydroxymethyltransferase	AAY94491.1	6043777..6044577	801	405.794	16.5355	16535496		0.506609
PFL_5330	cds-AAY94540.1	8109	9827	>lcl|CP000076.1_cds_AAY94540.1_5224 [locus_tag=PFL_5330] [protein=polyprenyl synthetase] [protein_id=AAY94540.1] [location=6096146..6097114] [gbkey=CDS]	polyprenyl synthetase	AAY94540.1	6096146..6097114	969	490.4	16.5355	16535496		0.506088
PFL_5090	cds-AAY94318.1	6341	12111	>lcl|CP000076.1_cds_AAY94318.1_5001 [locus_tag=PFL_5090] [protein=OmpA family lipoprotein] [protein_id=AAY94318.1] [location=complement(5851305..5852063)] [gbkey=CDS]	OmpA family lipoprotein	AAY94318.1	complement(5851305..5852063)	759	383.478	16.5355	16535496		0.505241
PFL_6057	cds-AAY95245.1	6501	8196	>lcl|CP000076.1_cds_AAY95245.1_5935 [locus_tag=PFL_6057] [protein=putative exodeoxyribonuclease III] [protein_id=AAY95245.1] [location=6879102..6879881] [gbkey=CDS]	putative exodeoxyribonuclease III	AAY95245.1	6879102..6879881	780	393.154	16.5355	16535496		0.504044
PFL_6214	cds-AAY95402.1	11375	17616	glmU	UDP-N-acetylglucosamine diphosphorylase/glucosamine-1-phosphate N-acetyltransferase	AAY95402.1	complement(7054411..7055778)	1368	687.914	16.5355	16535496		0.502861
PFL_5124	cds-AAY94346.1	6830	11131	>lcl|CP000076.1_cds_AAY94346.1_5035 [locus_tag=PFL_5124] [protein=peptidase, M48 family] [protein_id=AAY94346.1] [location=complement(5889146..5889964)] [gbkey=CDS]	peptidase, M48 family	AAY94346.1	complement(5889146..5889964)	822	413.051	16.5355	16535496		0.502495
PFL_4986	cds-AAY94214.1	8934	12960	ppk2	polyphosphate kinase 2	AAY94214.1	5746261..5747340	1080	540.292	16.5355	16535496		0.500271
PFL_6064	cds-AAY95252.1	3143	3564	>lcl|CP000076.1_cds_AAY95252.1_5942 [locus_tag=PFL_6064] [protein=putative endoribonuclease L-PSP] [protein_id=AAY95252.1] [location=6885451..6885831] [gbkey=CDS]	putative endoribonuclease L-PSP	AAY95252.1	6885451..6885831	381	190.076	16.5355	16535496		0.498887
PFL_4767	cds-AAY93997.1	14634	22442	aspS	aspartate--tRNA ligase	AAY93997.1	complement(5503948..5505723)	1776	885.005	16.5355	16535496		0.498314
PFL_4759	cds-AAY93989.1	8750	10930	tolA	TolA protein	AAY93989.1	complement(5497835..5498896)	1062	529.165	16.5355	16535496		0.498272
PFL_1314	cds-AAY90599.1	1656	2170	>lcl|CP000076.1_cds_AAY90599.1_1285 [locus_tag=PFL_1314] [protein=conserved hypothetical protein] [protein_id=AAY90599.1] [location=complement(1487870..1488070)] [gbkey=CDS]	conserved hypothetical protein	AAY90599.1	complement(1487870..1488070)	201	100.148	16.5355	16535496		0.49825
PFL_3960	cds-AAY93224.1	5798	8295	>lcl|CP000076.1_cds_AAY93224.1_3896 [locus_tag=PFL_3960] [protein=DNA-binding regulatory protein, YebC/PmpR family] [protein_id=AAY93224.1] [location=complement(4572184..4572888)] [gbkey=CDS]	DNA-binding regulatory protein, YebC/PmpR family	AAY93224.1	complement(4572184..4572888)	705	350.64	16.5355	16535496		0.497361
PFL_4962	cds-AAY94191.2	4291	5166	hscB	Fe-S protein assembly co-chaperone HscB	AAY94191.2	complement(5716074..5716595)	522	259.502	16.5355	16535496		0.497131
PFL_1737	cds-AAY91032.1	4240	7105	fabA	3-hydroxydecanoyl-[acyl-carrier-protein	AAY91032.1	complement(1943308..1943823)	516	256.418	16.5355	16535496		0.496934
PFL_5954	cds-AAY95144.2	8941	17132	phlA	2,4-diacetylphloroglucinol biosynthesis protein PhlA	AAY95144.2	6766441..6767523	1089	540.716	16.5355	16535496		0.496525
PFL_1192	cds-AAY90479.2	7749	10560	accA	acetyl-CoA carboxylase, carboxyl transferase, alpha subunit	AAY90479.2	1366288..1367235	948	468.628	16.5355	16535496		0.494334
PFL_0831	cds-AAY96231.1	26321	42897	carB	carbamoyl-phosphate synthase, large subunit	AAY96231.1	960221..963442	3222	1591.79	16.5355	16535496		0.494037
PFL_3444	cds-AAY92712.1	1323	1714	>lcl|CP000076.1_cds_AAY92712.1_3371 [locus_tag=PFL_3444] [protein=conserved hypothetical protein] [protein_id=AAY92712.1] [location=3957278..3957499] [gbkey=CDS]	conserved hypothetical protein	AAY92712.1	3957278..3957499	162	80.0097	16.5355	16535496		0.493887
PFL_0571	cds-AAY95980.1	10547	18310	purA	adenylosuccinate synthase	AAY95980.1	664578..665870	1293	637.84	16.5355	16535496		0.493302
PFL_3105	cds-AAY92375.1	7340	12245	>lcl|CP000076.1_cds_AAY92375.1_3037 [locus_tag=PFL_3105] [protein=beta-hydroxylase, aspartyl/asparaginyl family] [protein_id=AAY92375.1] [location=complement(3575891..3576790)] [gbkey=CDS]	beta-hydroxylase, aspartyl/asparaginyl family	AAY92375.1	complement(3575891..3576790)	900	443.894	16.5355	16535496		0.493215
PFL_3660	cds-AAY92926.1	4761	6260	yhgI	IscR-regulated protein YhgI	AAY92926.1	complement(4230469..4231053)	585	287.926	16.5355	16535496		0.492181
PFL_6226	cds-AAY95414.1	15405	26022	gidA	tRNA uridine 5-carboxymethylaminomethyl modification enzyme GidA	AAY95414.1	complement(7065497..7067389)	1896	931.632	16.5355	16535496		0.491367
PFL_4547	cds-AAY93794.1	7906	12009	>lcl|CP000076.1_cds_AAY93794.1_4460 [locus_tag=PFL_4547] [protein=biotin-dependent carboxylase-like domain protein] [protein_id=AAY93794.1] [location=complement(5260684..5261658)] [gbkey=CDS]	biotin-dependent carboxylase-like domain protein	AAY93794.1	complement(5260684..5261658)	975	478.123	16.5355	16535496		0.490383
PFL_1922	cds-AAY91209.1	7638	16435	ccoP_2	cytochrome c oxidase, cbb3-type, subunit III	AAY91209.1	complement(2143335..2144276)	942	461.915	16.5355	16535496		0.490356
PFL_1795	cds-AAY91084.1	7159	8166	fabD	[acyl-carrier-protein	AAY91084.1	1997792..1998730	885	432.947	16.5355	16535496		0.489206
PFL_0342	cds-AAY95752.1	6091	8300	>lcl|CP000076.1_cds_AAY95752.1_333 [locus_tag=PFL_0342] [protein=amino acid ABC transporter, periplasmic amino acid-binding protein] [protein_id=AAY95752.1] [location=complement(395343..396095)] [gbkey=CDS]	amino acid ABC transporter, periplasmic amino acid-binding protein	AAY95752.1	complement(395343..396095)	753	368.359	16.5355	16535496		0.489189
PFL_1514	cds-AAY90797.1	5702	7945	>lcl|CP000076.1_cds_AAY90797.1_1482 [locus_tag=PFL_1514] [protein=allophanate hydrolase subunit 1] [protein_id=AAY90797.1] [location=1697243..1697947] [gbkey=CDS]	allophanate hydrolase subunit 1	AAY90797.1	1697243..1697947	705	344.834	16.5355	16535496		0.489126
PFL_5519	cds-AAY94725.1	3856	6113	ribE	6,7-dimethyl-8-ribityllumazine synthase	AAY94725.1	complement(6302159..6302635)	477	233.195	16.5355	16535496		0.488879
PFL_4325	cds-AAY93580.1	7610	13504	>lcl|CP000076.1_cds_AAY93580.1_4247 [locus_tag=PFL_4325] [protein=rhodanese-like protein] [protein_id=AAY93580.1] [location=complement(5030301..5031242)] [gbkey=CDS]	rhodanese-like protein	AAY93580.1	complement(5030301..5031242)	942	460.222	16.5355	16535496		0.488558
PFL_1187	cds-AAY90474.1	3561	4259	fabZ	beta-hydroxyacyl-(acyl-carrier-protein) dehydratase FabZ	AAY90474.1	1359567..1360007	441	215.355	16.5355	16535496		0.488333
PFL_1973	cds-AAY91260.1	3899	4365	>lcl|CP000076.1_cds_AAY91260.1_1929 [locus_tag=PFL_1973] [protein=putative anti-anti-sigma factor] [protein_id=AAY91260.1] [location=2204289..2204771] [gbkey=CDS]	putative anti-anti-sigma factor	AAY91260.1	2204289..2204771	483	235.796	16.5355	16535496		0.48819
PFL_1138	cds-AAY90425.1	12098	19533	lysS	lysine--tRNA ligase	AAY90425.1	1305417..1306919	1503	731.638	16.5355	16535496		0.486785
PFL_5438	cds-AAY94648.1	1471	1547	>lcl|CP000076.1_cds_AAY94648.1_5327 [locus_tag=PFL_5438] [protein=conserved hypothetical protein] [protein_id=AAY94648.1] [location=complement(6208312..6208632)] [gbkey=CDS]	conserved hypothetical protein	AAY94648.1	complement(6208312..6208632)	183	88.9601	16.5355	16535496		0.486121
PFL_0714	cds-AAY96121.1	1422	1740	>lcl|CP000076.1_cds_AAY96121.1_703 [locus_tag=PFL_0714] [protein=conserved hypothetical protein] [protein_id=AAY96121.1] [location=complement(829424..829684)] [gbkey=CDS]	conserved hypothetical protein	AAY96121.1	complement(829424..829684)	177	85.9968	16.5355	16535496		0.485858
PFL_0867	cds-AAY96264.1	9351	15442	speC	ornithine decarboxylase	AAY96264.1	complement(1006098..1007261)	1164	565.511	16.5355	16535496		0.485834
PFL_5940	cds-AAY95130.1	10638	16276	oprE	outer membrane porin OprE	AAY95130.1	complement(6751218..6752543)	1326	643.343	16.5355	16535496		0.485176
PFL_1934	cds-AAY91221.1	1438	2285	>lcl|CP000076.1_cds_AAY91221.1_1890 [locus_tag=PFL_1934] [protein=conserved hypothetical protein] [protein_id=AAY91221.1] [location=complement(2157534..2157713)] [gbkey=CDS]	conserved hypothetical protein	AAY91221.1	complement(2157534..2157713)	180	86.9644	16.5355	16535496		0.483136
PFL_4517	cds-AAY93764.1	6072	8047	aotP	arginine/ornithine ABC transporter, ATP-binding protein AotP	AAY93764.1	complement(5229729..5230493)	765	367.21	16.5355	16535496		0.480013
PFL_5304	cds-AAY94514.1	19538	23888	clpB	ATP-dependent chaperone protein ClpB	AAY94514.1	complement(6068808..6071372)	2463	1181.58	16.5355	16535496		0.479732
PFL_0826	cds-AAY96226.1	4490	6540	grpE	co-chaperone GrpE	AAY96226.1	953847..954413	567	271.537	16.5355	16535496		0.478901
PFL_0920	cds-AAY90207.1	7711	12355	kdsD	arabinose 5-phosphate isomerase	AAY90207.1	complement(1062915..1063889)	975	466.33	16.5355	16535496		0.478287
PFL_1787	cds-AAY91076.2	25319	43790	rne	ribonuclease E	AAY91076.2	complement(1988641..1991856)	3207	1531.19	16.5355	16535496		0.477453
PFL_2118	cds-AAY91393.1	2815	3675	>lcl|CP000076.1_cds_AAY91393.1_2063 [locus_tag=PFL_2118] [protein=transcriptional regulator, MerR family] [protein_id=AAY91393.1] [location=2337851..2338207] [gbkey=CDS]	transcriptional regulator, MerR family	AAY91393.1	2337851..2338207	357	170.24	16.5355	16535496		0.476862
PFL_4957	cds-AAY94186.1	9024	13837	rlmN	23S rRNA m2A2503 methyltransferase	AAY94186.1	complement(5711902..5713050)	1149	545.735	16.5355	16535496		0.474965
PFL_3992	cds-AAY93253.1	6714	9063	folD	bifunctional protein FolD	AAY93253.1	4608815..4609669	855	406.036	16.5355	16535496		0.474895
PFL_5455	cds-AAY94665.1	5057	7851	nadD	nicotinate-nucleotide adenylyltransferase	AAY94665.1	complement(6225480..6226124)	645	305.827	16.5355	16535496		0.47415
PFL_5799	cds-AAY94989.2	6630	10405	metF	methylenetetrahydrofolate reductase (NAD(P)H)	AAY94989.2	6606591..6607436	846	400.956	16.5355	16535496		0.473943
PFL_0186	cds-AAY95597.1	9985	16378	gabT	4-aminobutyrate transaminase	AAY95597.1	220850..222127	1278	603.852	16.5355	16535496		0.472498
PFL_5518	cds-AAY94724.1	3908	5653	nusB	transcription antitermination factor NusB	AAY94724.1	complement(6301662..6302162)	501	236.34	16.5355	16535496		0.471737
PFL_1729	cds-AAY91024.1	14884	21014	htpG	chaperone protein HtpG	AAY91024.1	1934381..1936285	1911	900.124	16.5355	16535496		0.471023
PFL_1938	cds-AAY91225.1	3393	6721	>lcl|CP000076.1_cds_AAY91225.1_1894 [locus_tag=PFL_1938] [protein=universal stress protein family protein] [protein_id=AAY91225.1] [location=complement(2164097..2164534)] [gbkey=CDS]	universal stress protein family protein	AAY91225.1	complement(2164097..2164534)	438	205.195	16.5355	16535496		0.468482
PFL_0651	cds-AAY96058.1	3090	3645	>lcl|CP000076.1_cds_AAY96058.1_638 [locus_tag=PFL_0651] [protein=conserved hypothetical protein] [protein_id=AAY96058.1] [location=complement(759533..759931)] [gbkey=CDS]	conserved hypothetical protein	AAY96058.1	complement(759533..759931)	399	186.871	16.5355	16535496		0.468348
PFL_1332	cds-AAY90617.2	8958	16589	emhA	efflux transporter, membrane fusion protein subunit EmhA	AAY90617.2	complement(1508757..1509914)	1158	541.744	16.5355	16535496		0.467827
PFL_0915	cds-AAY90202.1	11297	13544	rpoN	RNA polymerase sigma-54 factor	AAY90202.1	complement(1058876..1060369)	1470	683.197	16.5355	16535496		0.46476
PFL_0926	cds-AAY90213.2	1844	2793	ttg2F	toluene tolerance protein Ttg2F	AAY90213.2	1067314..1067553	240	111.518	16.5355	16535496		0.464657
PFL_5781	cds-AAY94971.1	8181	11054	fba	fructose-bisphosphate aldolase, class II	AAY94971.1	complement(6587437..6588501)	1065	494.754	16.5355	16535496		0.464558
PFL_6116	cds-AAY95304.1	6402	9392	pstB	phosphate ABC transporter, ATP-binding protein PstB	AAY95304.1	complement(6944361..6945194)	834	387.167	16.5355	16535496		0.464229
PFL_4274	cds-AAY93530.1	8263	11535	aroF_2	3-deoxy-7-phosphoheptulonate synthase	AAY93530.1	4969438..4970514	1077	499.713	16.5355	16535496		0.463986
PFL_1680	cds-AAY90975.1	4139	5071	ccmA	heme ABC exporter, ATP-binding protein CcmA	AAY90975.1	1883173..1883808	540	250.31	16.5355	16535496		0.463537
PFL_3724	cds-AAY92990.1	6324	8670	fdhD	formate dehydrogenase accessory protein FdhD	AAY92990.1	4322254..4323081	828	382.45	16.5355	16535496		0.461896
PFL_4468	cds-AAY93719.2	7622	11228	>lcl|CP000076.1_cds_AAY93719.2_4386 [locus_tag=PFL_4468] [protein=transcriptional regulator, AraC family] [protein_id=AAY93719.2] [location=5178548..5179546] [gbkey=CDS]	transcriptional regulator, AraC family	AAY93719.2	5178548..5179546	999	460.948	16.5355	16535496		0.461409
PFL_4177	cds-AAY93433.1	6308	9736	>lcl|CP000076.1_cds_AAY93433.1_4101 [locus_tag=PFL_4177] [protein=methyltransferase domain protein] [protein_id=AAY93433.1] [location=4849756..4850583] [gbkey=CDS]	methyltransferase domain protein	AAY93433.1	4849756..4850583	828	381.482	16.5355	16535496		0.460727
PFL_1643	cds-AAY90940.1	2327	3847	>lcl|CP000076.1_cds_AAY90940.1_1610 [locus_tag=PFL_1643] [protein=putative anti-anti-sigma factor] [protein_id=AAY90940.1] [location=1846210..1846515] [gbkey=CDS]	putative anti-anti-sigma factor	AAY90940.1	1846210..1846515	306	140.728	16.5355	16535496		0.459894
PFL_5788	cds-AAY94978.1	8995	14931	metK	methionine adenosyltransferase	AAY94978.1	6595040..6596230	1191	543.981	16.5355	16535496		0.456743
PFL_5362	cds-AAY94572.1	1264	1225	>lcl|CP000076.1_cds_AAY94572.1_5256 [locus_tag=PFL_5362] [protein=conserved hypothetical protein] [protein_id=AAY94572.1] [location=complement(6132440..6132607)] [gbkey=CDS]	conserved hypothetical protein	AAY94572.1	complement(6132440..6132607)	168	76.4416	16.5355	16535496		0.45501
PFL_6086	cds-AAY95274.2	7663	6014	tssA	type VI secretion protein TssA	AAY95274.2	6912942..6913961	1020	463.427	16.5355	16535496		0.45434
PFL_4384	cds-AAY93639.1	1326	2233	>lcl|CP000076.1_cds_AAY93639.1_4306 [locus_tag=PFL_4384] [protein=conserved hypothetical protein] [protein_id=AAY93639.1] [location=5092509..5092685] [gbkey=CDS]	conserved hypothetical protein	AAY93639.1	5092509..5092685	177	80.1911	16.5355	16535496		0.453057
PFL_4766	cds-AAY93996.1	5594	8468	>lcl|CP000076.1_cds_AAY93996.1_4680 [locus_tag=PFL_4766] [protein=DNA-binding regulatory protein, YebC/PmpR family] [protein_id=AAY93996.1] [location=complement(5503089..5503835)] [gbkey=CDS]	DNA-binding regulatory protein, YebC/PmpR family	AAY93996.1	complement(5503089..5503835)	747	338.303	16.5355	16535496		0.452882
PFL_4622	cds-AAY93869.1	13623	19949	edd	phosphogluconate dehydratase	AAY93869.1	complement(5332275..5334101)	1827	823.864	16.5355	16535496		0.450938
PFL_4469	cds-AAY93720.1	10035	20522	phoQ	sensor protein PhoQ	AAY93720.1	complement(5179552..5180898)	1347	606.876	16.5355	16535496		0.450539
PFL_3095	cds-AAY92365.1	1964	3122	>lcl|CP000076.1_cds_AAY92365.1_3027 [locus_tag=PFL_3095] [protein=conserved hypothetical protein] [protein_id=AAY92365.1] [location=complement(3567037..3567300)] [gbkey=CDS]	conserved hypothetical protein	AAY92365.1	complement(3567037..3567300)	264	118.775	16.5355	16535496		0.449904
PFL_1183	cds-AAY90470.1	9944	11804	rseP	RIP metalloprotease RseP	AAY90470.1	1354032..1355384	1338	601.373	16.5355	16535496		0.449457
PFL_3936	cds-AAY93200.1	8647	13015	liuA	isovaleryl-CoA dehydrogenase LiuA	AAY93200.1	4548578..4549741	1164	522.936	16.5355	16535496		0.449257
PFL_0374	cds-AAY95783.1	3565	4306	secB	protein-export chaperone SecB	AAY95783.1	426107..426586	480	215.597	16.5355	16535496		0.44916
PFL_1736	cds-AAY91031.1	8152	10868	fabB	beta-ketoacyl-acyl-carrier-protein synthase I	AAY91031.1	complement(1942076..1943296)	1098	493	16.5355	16535496		0.448998
PFL_4939	cds-AAY94168.1	11700	20591	guaA	GMP synthase	AAY94168.1	complement(5691444..5693021)	1578	707.569	16.5355	16535496		0.448396
PFL_0924	cds-AAY90211.1	4844	7396	ttg2D	toluene tolerance protein Ttg2D	AAY90211.1	1066239..1066892	654	292.946	16.5355	16535496		0.447929
PFL_4442	cds-AAY93693.1	5279	7617	>lcl|CP000076.1_cds_AAY93693.1_4360 [locus_tag=PFL_4442] [protein=conserved hypothetical protein] [protein_id=AAY93693.1] [location=5150989..5151702] [gbkey=CDS]	conserved hypothetical protein	AAY93693.1	5150989..5151702	714	319.253	16.5355	16535496		0.447132
PFL_0845	cds-AAY96243.1	2961	6466	rbfA	ribosome-binding factor A	AAY96243.1	976043..976444	402	179.069	16.5355	16535496		0.445446
PFL_0495	cds-AAY95904.1	29110	46871	putA	proline dehydrogenase/delta-1-pyrroline-5-carboxylate dehydrogenase	AAY95904.1	complement(569237..573190)	3954	1760.46	16.5355	16535496		0.445234
PFL_5553	cds-AAY94759.1	10256	14718	>lcl|CP000076.1_cds_AAY94759.1_5439 [locus_tag=PFL_5553] [protein=transporter, major facilitator family] [protein_id=AAY94759.1] [location=complement(6342099..6343493)] [gbkey=CDS]	transporter, major facilitator family	AAY94759.1	complement(6342099..6343493)	1395	620.241	16.5355	16535496		0.444618
PFL_4508	cds-AAY93755.1	3747	7140	ribH	6,7-dimethyl-8-ribityllumazine synthase	AAY93755.1	5219905..5220414	510	226.603	16.5355	16535496		0.44432
PFL_5321	cds-AAY94531.1	20790	31402	ileS	isoleucine--tRNA ligase	AAY94531.1	complement(6085854..6088685)	2832	1257.3	16.5355	16535496		0.44396
PFL_4518	cds-AAY93765.1	8160	10564	aotO	putative deacylase	AAY93765.1	complement(5230517..5231629)	1113	493.484	16.5355	16535496		0.443382
PFL_2858	cds-AAY92130.1	3672	5129	tpx	thiol peroxidase	AAY92130.1	3188065..3188565	501	222.068	16.5355	16535496		0.443249
PFL_2656	cds-AAY91929.1	8179	9640	>lcl|CP000076.1_cds_AAY91929.1_2595 [locus_tag=PFL_2656] [protein=putrescine ABC transporter, periplasmic putrescine-binding protein, PotF family] [protein_id=AAY91929.1] [location=complement(2936092..2937213)] [gbkey=CDS]	putrescine ABC transporter, periplasmic putrescine-binding protein, PotF family	AAY91929.1	complement(2936092..2937213)	1122	494.633	16.5355	16535496		0.440849
PFL_1247	cds-AAY90534.1	9747	17884	rimO	ribosomal protein S12 methylthiotransferase RimO	AAY90534.1	complement(1416287..1417624)	1338	589.459	16.5355	16535496		0.440552
PFL_2882	cds-AAY92154.1	15692	21787	glgX	glycogen debranching enzyme GlgX	AAY92154.1	complement(3222154..3224313)	2160	948.989	16.5355	16535496		0.439347
PFL_5433	cds-AAY94643.1	7395	8991	>lcl|CP000076.1_cds_AAY94643.1_5322 [locus_tag=PFL_5433] [protein=PhoH family protein] [protein_id=AAY94643.1] [location=6203312..6204331] [gbkey=CDS]	PhoH family protein	AAY94643.1	6203312..6204331	1020	447.22	16.5355	16535496		0.438451
PFL_5962	cds-AAY95152.1	4976	5830	gcvT_2	aminomethyltransferase	AAY95152.1	complement(6777482..6778564)	687	300.928	16.5355	16535496		0.438033
PFL_5801	cds-AAY94991.1	13537	18901	rhlE_2	putative ATP-dependent RNA helicase	AAY94991.1	6608600..6610468	1869	818.663	16.5355	16535496		0.438022
PFL_0927	cds-AAY90214.1	9136	14401	murA	UDP-N-acetylglucosamine 1-carboxyvinyltransferase	AAY90214.1	1067576..1068841	1266	552.508	16.5355	16535496		0.436421
PFL_4313	cds-AAY93568.2	7400	11210	serC	phosphoserine transaminase	AAY93568.2	complement(5014032..5015117)	1026	447.522	16.5355	16535496		0.436181
PFL_3919	cds-AAY93183.1	3474	5848	>lcl|CP000076.1_cds_AAY93183.1_3855 [locus_tag=PFL_3919] [protein=transcriptional regulator, MarR family] [protein_id=AAY93183.1] [location=complement(4524282..4524764)] [gbkey=CDS]	transcriptional regulator, MarR family	AAY93183.1	complement(4524282..4524764)	483	210.093	16.5355	16535496		0.434976
PFL_1921	cds-AAY91208.1	8093	13521	ccoN_1	cytochrome c oxidase, cbb3-type, subunit I	AAY91208.1	complement(2141394..2142836)	1128	489.432	16.5355	16535496		0.433894
PFL_4953	cds-AAY94182.1	9249	11224	hisS	histidine--tRNA ligase	AAY94182.1	complement(5707689..5708978)	1290	559.342	16.5355	16535496		0.433599
PFL_1515	cds-AAY90798.1	6571	9073	>lcl|CP000076.1_cds_AAY90798.1_1483 [locus_tag=PFL_1515] [protein=allophanate hydrolase subunit 2] [protein_id=AAY90798.1] [location=1697944..1698861] [gbkey=CDS]	allophanate hydrolase subunit 2	AAY90798.1	1697944..1698861	918	397.388	16.5355	16535496		0.432884
PFL_4314	cds-AAY93569.1	19076	28753	gyrA	DNA gyrase, A subunit	AAY93569.1	complement(5015182..5017851)	2670	1153.64	16.5355	16535496		0.432075
PFL_6010	cds-AAY95199.1	2371	2919	cyaY	iron donor protein CyaY	AAY95199.1	complement(6831294..6831626)	333	143.389	16.5355	16535496		0.430596
PFL_6107	cds-AAY95295.1	2731	2916	>lcl|CP000076.1_cds_AAY95295.1_5984 [locus_tag=PFL_6107] [protein=conserved hypothetical protein] [protein_id=AAY95295.1] [location=complement(6936056..6936439)] [gbkey=CDS]	conserved hypothetical protein	AAY95295.1	complement(6936056..6936439)	384	165.16	16.5355	16535496		0.430104
PFL_5456	cds-AAY94666.2	8833	11986	proA	glutamate-5-semialdehyde dehydrogenase	AAY94666.2	complement(6226124..6227389)	1242	534.184	16.5355	16535496		0.4301
PFL_1657	cds-AAY90954.1	7372	13440	>lcl|CP000076.1_cds_AAY90954.1_1624 [locus_tag=PFL_1657] [protein=putative 3-oxoacyl-[acyl-carrier-protein] synthase 3] [protein_id=AAY90954.1] [location=1857290..1858330] [gbkey=CDS]	putative 3-oxoacyl-[acyl-carrier-protein	AAY90954.1	1857290..1858330	1041	445.829	16.5355	16535496		0.42827
PFL_2565	cds-AAY91838.1	6259	10560	>lcl|CP000076.1_cds_AAY91838.1_2504 [locus_tag=PFL_2565] [protein=metallo-beta-lactamase domain protein] [protein_id=AAY91838.1] [location=complement(2841773..2842657)] [gbkey=CDS]	metallo-beta-lactamase domain protein	AAY91838.1	complement(2841773..2842657)	885	378.519	16.5355	16535496		0.427705
PFL_5445	cds-AAY94655.1	7220	9042	lipA	lipoyl synthase	AAY94655.1	complement(6216079..6217101)	1023	436.636	16.5355	16535496		0.42682
PFL_5138	cds-AAY94360.1	3923	6032	>lcl|CP000076.1_cds_AAY94360.1_5049 [locus_tag=PFL_5138] [protein=putative hypoxanthine phosphoribosyltransferase] [protein_id=AAY94360.1] [location=complement(5900507..5901064)] [gbkey=CDS]	putative hypoxanthine phosphoribosyltransferase	AAY94360.1	complement(5900507..5901064)	558	237.247	16.5355	16535496		0.425174
PFL_4001	cds-AAY93262.1	3584	5211	>lcl|CP000076.1_cds_AAY93262.1_3934 [locus_tag=PFL_4001] [protein=conserved hypothetical protein] [protein_id=AAY93262.1] [location=complement(4616981..4617490)] [gbkey=CDS]	conserved hypothetical protein	AAY93262.1	complement(4616981..4617490)	510	216.746	16.5355	16535496		0.424992
PFL_5997	cds-AAY95186.1	3217	3775	algQ	transcriptional regulatory protein AlgQ	AAY95186.1	complement(6817595..6818053)	459	194.551	16.5355	16535496		0.423859
PFL_2405	cds-AAY91678.1	6283	12269	>lcl|CP000076.1_cds_AAY91678.1_2346 [locus_tag=PFL_2405] [protein=putative membrane protein] [protein_id=AAY91678.1] [location=complement(2670482..2671378)] [gbkey=CDS]	putative membrane protein	AAY91678.1	complement(2670482..2671378)	897	379.97	16.5355	16535496		0.423601
PFL_3889	cds-AAY93153.1	15589	21958	icd_2	isocitrate dehydrogenase, NADP-dependent	AAY93153.1	4488090..4490315	2226	942.76	16.5355	16535496		0.423522
PFL_3233	cds-AAY92502.1	6403	9409	mexT	transcriptional regulator MexT	AAY92502.1	3728910..3729824	915	387.228	16.5355	16535496		0.4232
PFL_5498	cds-AAY94704.1	2603	2842	>lcl|CP000076.1_cds_AAY94704.1_5386 [locus_tag=PFL_5498] [protein=conserved hypothetical protein] [protein_id=AAY94704.1] [location=6278373..6278744] [gbkey=CDS]	conserved hypothetical protein	AAY94704.1	6278373..6278744	372	157.419	16.5355	16535496		0.423169
PFL_0085	cds-AAY95502.1	4404	7794	dsbA	thiol:disulfide interchange protein DsbA	AAY95502.1	83957..84586	630	266.336	16.5355	16535496		0.422756
PFL_5431	cds-AAY94641.1	2284	2943	>lcl|CP000076.1_cds_AAY94641.1_5320 [locus_tag=PFL_5431] [protein=conserved hypothetical protein] [protein_id=AAY94641.1] [location=complement(6201409..6201753)] [gbkey=CDS]	conserved hypothetical protein	AAY94641.1	complement(6201409..6201753)	327	138.127	16.5355	16535496		0.422407
PFL_2045	cds-AAY91330.1	8340	13060	>lcl|CP000076.1_cds_AAY91330.1_2000 [locus_tag=PFL_2045] [protein=aminotransferase family protein] [protein_id=AAY91330.1] [location=complement(2271156..2272352)] [gbkey=CDS]	aminotransferase family protein	AAY91330.1	complement(2271156..2272352)	1197	504.37	16.5355	16535496		0.421361
PFL_5106	cds-AAY94328.1	2752	4490	wbjB	trifunctional UDP-D-GlcNAc 4,6-dehydratase/5-epimerase/3-epimerase WbjB	AAY94328.1	5868393..5869403	396	166.43	16.5355	16535496		0.420277
PFL_2072	cds-AAY91351.1	4397	6021	trpF	N-(5'phosphoribosyl)anthranilate isomerase	AAY91351.1	2299460..2300092	633	265.913	16.5355	16535496		0.420083
PFL_2377	cds-AAY91650.1	2728	2763	>lcl|CP000076.1_cds_AAY91650.1_2319 [locus_tag=PFL_2377] [protein=conserved hypothetical protein] [protein_id=AAY91650.1] [location=complement(2649006..2649500)] [gbkey=CDS]	conserved hypothetical protein	AAY91650.1	complement(2649006..2649500)	393	164.978	16.5355	16535496		0.419792
PFL_5160	cds-AAY94382.1	8429	11305	hemA	glutamyl-tRNA reductase	AAY94382.1	complement(5919465..5920739)	1215	509.752	16.5355	16535496		0.419549
PFL_0455	cds-AAY95864.1	7375	10392	hemE	uroporphyrinogen decarboxylase	AAY95864.1	526070..527137	1068	446.01	16.5355	16535496		0.417613
PFL_1503	cds-AAY90786.1	2608	3104	>lcl|CP000076.1_cds_AAY90786.1_1471 [locus_tag=PFL_1503] [protein=HNH endonuclease domain protein] [protein_id=AAY90786.1] [location=complement(1687825..1688202)] [gbkey=CDS]	HNH endonuclease domain protein	AAY90786.1	complement(1687825..1688202)	378	157.721	16.5355	16535496		0.417252
PFL_5275	cds-AAY94489.2	9572	13602	pcnB	poly(A) polymerase	AAY94489.2	6041508..6042899	1392	578.876	16.5355	16535496		0.415859
PFL_4867	cds-AAY94097.1	5813	9089	glpF	glycerol uptake facilitator protein GlpF	AAY94097.1	5609882..5610730	849	351.547	16.5355	16535496		0.414072
PFL_2577	cds-AAY91850.1	2171	3935	hcnA	hydrogen cyanide synthase HcnA	AAY91850.1	2852686..2853003	318	131.293	16.5355	16535496		0.412872
PFL_1262	cds-AAY90547.1	1454	1862	>lcl|CP000076.1_cds_AAY90547.1_1233 [locus_tag=PFL_1262] [protein=conserved hypothetical protein] [protein_id=AAY90547.1] [location=1433562..1433774] [gbkey=CDS]	conserved hypothetical protein	AAY90547.1	1433562..1433774	213	87.932	16.5355	16535496		0.412827
PFL_1907	cds-AAY91194.1	4109	5290	recR	recombination protein RecR	AAY91194.1	2128400..2129002	603	248.496	16.5355	16535496		0.412099
PFL_5344	cds-AAY94554.2	11819	17255	>lcl|CP000076.1_cds_AAY94554.2_5238 [locus_tag=PFL_5344] [protein=ATP-binding cassette protein, ChvD family] [protein_id=AAY94554.2] [location=complement(6110219..6111883)] [gbkey=CDS]	ATP-binding cassette protein, ChvD family	AAY94554.2	complement(6110219..6111883)	1737	714.765	16.5355	16535496		0.411494
PFL_5607	cds-AAY94800.1	8141	11415	tyrS	tyrosine--tRNA ligase	AAY94800.1	complement(6388506..6389705)	1200	492.335	16.5355	16535496		0.410279
PFL_4951	cds-AAY94180.1	7583	8773	yfgL	outer membrane assembly lipoprotein YfgL	AAY94180.1	complement(5705863..5707014)	1119	458.589	16.5355	16535496		0.409821
PFL_6224	cds-AAY95412.2	5133	7876	parA	chromosome partitioning protein ParA	AAY95412.2	complement(7064040..7064837)	759	310.423	16.5355	16535496		0.40899
PFL_4201	cds-AAY93457.1	1926	2703	>lcl|CP000076.1_cds_AAY93457.1_4125 [locus_tag=PFL_4201] [protein=conserved hypothetical protein] [protein_id=AAY93457.1] [location=4888026..4888310] [gbkey=CDS]	conserved hypothetical protein	AAY93457.1	4888026..4888310	285	116.477	16.5355	16535496		0.40869
PFL_1623	cds-AAY90920.2	4774	7121	pseF	pseudaminic acid CMP-transferase	AAY90920.2	1825863..1826570	708	288.712	16.5355	16535496		0.407786
PFL_5850	cds-AAY95040.1	5358	7719	thiG	thiazole biosynthesis protein ThiG	AAY95040.1	complement(6655493..6656287)	795	324.03	16.5355	16535496		0.407585
PFL_5836	cds-AAY95026.1	4204	5046	>lcl|CP000076.1_cds_AAY95026.1_5713 [locus_tag=PFL_5836] [protein=NLP/P60 family protein] [protein_id=AAY95026.1] [location=6645124..6645747] [gbkey=CDS]	NLP/P60 family protein	AAY95026.1	6645124..6645747	624	254.241	16.5355	16535496		0.407437
PFL_4950	cds-AAY94179.1	9919	13911	engA	ribosome-associated GTPase EngA	AAY94179.1	complement(5704183..5705655)	1473	599.861	16.5355	16535496		0.407238
PFL_6009	cds-AAY95198.1	2786	4242	rnk	regulator of nucleoside diphosphate kinase	AAY95198.1	complement(6830500..6830913)	414	168.486	16.5355	16535496		0.406971
PFL_5961	cds-AAY95151.1	2583	3233	gcvH_2	glycine cleavage system H protein	AAY95151.1	complement(6777046..6777429)	384	156.209	16.5355	16535496		0.406795
PFL_3721	cds-AAY92987.1	3621	4941	moaB_1	molybdenum cofactor biosynthesis protein B	AAY92987.1	complement(4319815..4320354)	540	218.983	16.5355	16535496		0.405525
PFL_0361	cds-AAY95770.1	3972	5539	hisB	imidazoleglycerol-phosphate dehydratase	AAY95770.1	414975..415568	594	240.211	16.5355	16535496		0.404395
PFL_5970	cds-AAY95160.1	2165	3078	zapA	putative cell division protein ZapA	AAY95160.1	6786960..6787283	324	130.93	16.5355	16535496		0.404106
PFL_5766	cds-AAY94956.1	3960	9548	betI	transcriptional repressor BetI	AAY94956.1	6568101..6568694	594	239.485	16.5355	16535496		0.403173
PFL_4954	cds-AAY94183.1	7395	9165	ispG	4-hydroxy-3-methylbut-2-en-1-yl diphosphate synthase	AAY94183.1	complement(5709002..5710111)	1110	447.22	16.5355	16535496		0.402901
PFL_5952	cds-AAY95142.1	5882	9101	phlG	2,4-diacetylphloroglucinol specific hydrolase PhlG	AAY95142.1	6764435..6765319	885	355.72	16.5355	16535496		0.401943
PFL_1874	cds-AAY91162.2	5482	7856	>lcl|CP000076.1_cds_AAY91162.2_1830 [locus_tag=PFL_1874] [protein=conserved TM helix-containing protein] [protein_id=AAY91162.2] [location=2083198..2084022] [gbkey=CDS]	conserved TM helix-containing protein	AAY91162.2	2083198..2084022	825	331.529	16.5355	16535496		0.401854
PFL_1958	cds-AAY91245.1	9264	12834	sthA	soluble pyridine nucleotide transhydrogenase	AAY91245.1	2190639..2192033	1395	560.249	16.5355	16535496		0.401612
PFL_3894	cds-AAY93158.1	7744	12810	>lcl|CP000076.1_cds_AAY93158.1_3829 [locus_tag=PFL_3894] [protein=cupin 4 family protein] [protein_id=AAY93158.1] [location=4494308..4495474] [gbkey=CDS]	cupin 4 family protein	AAY93158.1	4494308..4495474	1167	468.326	16.5355	16535496		0.401307
PFL_3024	cds-AAY92294.1	4309	5671	>lcl|CP000076.1_cds_AAY92294.1_2957 [locus_tag=PFL_3024] [protein=SCO1/SenC family protein] [protein_id=AAY92294.1] [location=3486944..3487549] [gbkey=CDS]	SCO1/SenC family protein	AAY92294.1	3486944..3487549	651	260.591	16.5355	16535496		0.400293
PFL_0058	cds-AAY95476.2	4856	6430	cah	carbonate dehydratase	AAY95476.2	56323..57057	735	293.671	16.5355	16535496		0.399553
PFL_5647	cds-AAY94840.2	8700	12063	surA	peptidyl-prolyl cis-trans isomerase SurA	AAY94840.2	6433147..6434427	1317	526.141	16.5355	16535496		0.3995
PFL_4506	cds-AAY93753.1	17326	29656	alaS	alanine--tRNA ligase	AAY93753.1	complement(5215619..5218243)	2625	1047.81	16.5355	16535496		0.399164
PFL_4801	cds-AAY94031.1	9995	17882	>lcl|CP000076.1_cds_AAY94031.1_4715 [locus_tag=PFL_4801] [protein=putative fumarate hydratase, class I] [protein_id=AAY94031.1] [location=5542020..5543543] [gbkey=CDS]	putative fumarate hydratase, class I	AAY94031.1	5542020..5543543	1524	604.457	16.5355	16535496		0.396625
PFL_4881	cds-AAY94111.1	4184	9576	>lcl|CP000076.1_cds_AAY94111.1_4795 [locus_tag=PFL_4881] [protein=fatty acid desaturase domain protein] [protein_id=AAY94111.1] [location=complement(5624301..5625167)] [gbkey=CDS]	fatty acid desaturase domain protein	AAY94111.1	complement(5624301..5625167)	639	253.031	16.5355	16535496		0.39598
PFL_5168	cds-AAY94388.1	7207	11808	ychF	GTP-binding protein YchF	AAY94388.1	5926901..5928001	1101	435.85	16.5355	16535496		0.395868
PFL_1235	cds-AAY90522.1	2785	3536	>lcl|CP000076.1_cds_AAY90522.1_1209 [locus_tag=PFL_1235] [protein=conserved hypothetical protein] [protein_id=AAY90522.1] [location=complement(1407171..1407596)] [gbkey=CDS]	conserved hypothetical protein	AAY90522.1	complement(1407171..1407596)	426	168.426	16.5355	16535496		0.395365
PFL_1076	cds-AAY90363.1	25459	39857	purL	phosphoribosylformylglycinamidine synthase	AAY90363.1	1227969..1231865	3897	1539.66	16.5355	16535496		0.395088
PFL_5660	cds-AAY94853.1	6683	8934	gcp	O-sialoglycoprotein endopeptidase	AAY94853.1	complement(6446025..6447050)	1026	404.161	16.5355	16535496		0.393919
PFL_3300	cds-AAY92569.1	9293	12122	>lcl|CP000076.1_cds_AAY92569.1_3228 [locus_tag=PFL_3300] [protein=putative membrane-bound lytic murein transglycosylase] [protein_id=AAY92569.1] [location=3807110..3808537] [gbkey=CDS]	putative membrane-bound lytic murein transglycosylase	AAY92569.1	3807110..3808537	1428	562.003	16.5355	16535496		0.39356
PFL_3422	cds-AAY92691.1	3903	5002	>lcl|CP000076.1_cds_AAY92691.1_3350 [locus_tag=PFL_3422] [protein=acetyltransferase, GNAT family] [protein_id=AAY92691.1] [location=complement(3939620..3940219)] [gbkey=CDS]	acetyltransferase, GNAT family	AAY92691.1	complement(3939620..3940219)	600	236.038	16.5355	16535496		0.393396
PFL_2793	cds-AAY92065.1	4967	5765	pltG	thioesterase PltG	AAY92065.1	3111431..3112213	765	300.384	16.5355	16535496		0.392659
PFL_0668	cds-AAY96075.1	6570	9752	dusB	tRNA-dihydrouridine synthase B	AAY96075.1	complement(778620..779633)	1014	397.327	16.5355	16535496		0.391841
PFL_4754	cds-AAY93984.1	4254	6834	>lcl|CP000076.1_cds_AAY93984.1_4668 [locus_tag=PFL_4754] [protein=protein ExsB] [protein_id=AAY93984.1] [location=complement(5493650..5494351)] [gbkey=CDS]	protein ExsB	AAY93984.1	complement(5493650..5494351)	657	257.265	16.5355	16535496		0.391575
PFL_0829	cds-AAY96229.1	5220	6094	dapB	dihydrodipicolinate reductase	AAY96229.1	957890..958696	807	315.685	16.5355	16535496		0.391183
PFL_0883	cds-AAY90170.1	4636	6396	>lcl|CP000076.1_cds_AAY90170.1_858 [locus_tag=PFL_0883] [protein=conserved hypothetical protein] [protein_id=AAY90170.1] [location=complement(1026301..1027017)] [gbkey=CDS]	conserved hypothetical protein	AAY90170.1	complement(1026301..1027017)	717	280.367	16.5355	16535496		0.391027
PFL_2375	cds-AAY91648.1	5502	5528	>lcl|CP000076.1_cds_AAY91648.1_2317 [locus_tag=PFL_2375] [protein=conserved hypothetical protein] [protein_id=AAY91648.1] [location=2647330..2648403] [gbkey=CDS]	conserved hypothetical protein	AAY91648.1	2647330..2648403	852	332.739	16.5355	16535496		0.390538
PFL_1072	cds-AAY90359.1	5830	7731	era	GTP-binding protein Era	AAY90359.1	1223648..1224550	903	352.575	16.5355	16535496		0.390448
PFL_0083	cds-AAY95500.2	4136	6010	ysxC	ribosome biogenesis GTP-binding protein YsxC	AAY95500.2	complement(81985..82626)	642	250.129	16.5355	16535496		0.389608
PFL_3440	cds-AAY92708.1	5657	8226	>lcl|CP000076.1_cds_AAY92708.1_3367 [locus_tag=PFL_3440] [protein=serine/threonine dehydratase family protein] [protein_id=AAY92708.1] [location=complement(3954353..3955321)] [gbkey=CDS]	serine/threonine dehydratase family protein	AAY92708.1	complement(3954353..3955321)	879	342.113	16.5355	16535496		0.389206
PFL_0918	cds-AAY90205.1	3680	4629	lptC	putative lipopolysaccharide ABC transporter, permease protein LptC	AAY90205.1	complement(1061809..1062381)	573	222.552	16.5355	16535496		0.388397
PFL_4463	cds-AAY93714.2	5292	8017	ttcA	putative tRNA 2-thiocytidine biosynthesis protein TtcA	AAY93714.2	complement(5173156..5173980)	825	320.039	16.5355	16535496		0.387926
PFL_0834	cds-AAY96234.1	1982	3764	>lcl|CP000076.1_cds_AAY96234.1_815 [locus_tag=PFL_0834] [protein=RNA-binding protein, YhbY family] [protein_id=AAY96234.1] [location=complement(964361..964669)] [gbkey=CDS]	RNA-binding protein, YhbY family	AAY96234.1	complement(964361..964669)	309	119.863	16.5355	16535496		0.387907
PFL_1651	cds-AAY90948.2	4802	8272	fliP	flagellar biosynthetic protein FliP	AAY90948.2	1852734..1853483	750	290.406	16.5355	16535496		0.387207
PFL_4326	cds-AAY93581.1	1919	3483	bolA	BolA-like protein	AAY93581.1	complement(5031345..5031644)	300	116.053	16.5355	16535496		0.386845
PFL_1267	cds-AAY90552.1	4999	9310	hisJ	histidine ABC transporter, periplasmic histidine-binding protein HisJ	AAY90552.1	complement(1437240..1438022)	783	302.319	16.5355	16535496		0.386104
PFL_4511	cds-AAY93758.1	8583	12260	astB	succinylarginine dihydrolase	AAY93758.1	complement(5221841..5223187)	1347	519.065	16.5355	16535496		0.385349
PFL_6007	cds-AAY95196.1	1555	1817	>lcl|CP000076.1_cds_AAY95196.1_5885 [locus_tag=PFL_6007] [protein=conserved hypothetical protein] [protein_id=AAY95196.1] [location=6827231..6827476] [gbkey=CDS]	conserved hypothetical protein	AAY95196.1	6827231..6827476	246	94.0401	16.5355	16535496		0.382277
PFL_0430	cds-AAY95839.1	5487	9161	phaF	poly(3-hydroxyalkanoate) granule-associated protein PhaF	AAY95839.1	492309..493181	873	331.832	16.5355	16535496		0.380105
PFL_1197	cds-AAY90484.1	1749	2193	ftsB	cell division protein FtsB	AAY90484.1	1373060..1373338	279	105.772	16.5355	16535496		0.379113
PFL_4853	cds-AAY94083.1	7622	11498	argG	argininosuccinate synthase	AAY94083.1	complement(5596441..5597658)	1218	460.948	16.5355	16535496		0.378446
PFL_3391	cds-AAY92660.1	2290	3230	mvaV	transcriptional regulator MvaV	AAY92660.1	3913576..3913941	366	138.49	16.5355	16535496		0.378388
PFL_5449	cds-AAY94659.1	5476	7006	>lcl|CP000076.1_cds_AAY94659.1_5338 [locus_tag=PFL_5449] [protein=lipoprotein, RlpA family] [protein_id=AAY94659.1] [location=complement(6219451..6220449)] [gbkey=CDS]	lipoprotein, RlpA family	AAY94659.1	complement(6219451..6220449)	876	331.166	16.5355	16535496		0.378044
PFL_1808	cds-AAY91097.2	4227	7248	>lcl|CP000076.1_cds_AAY91097.2_1765 [locus_tag=PFL_1808] [protein=transcriptional regulator, GntR family/UbiC transcription regulator-associated domain protein] [protein_id=AAY91097.2] [location=2009712..2010425] [gbkey=CDS]	transcriptional regulator, GntR family/UbiC transcription regulator-associated domain protein	AAY91097.2	2009712..2010425	678	255.632	16.5355	16535496		0.377038
PFL_1156	cds-AAY90443.1	3957	5502	>lcl|CP000076.1_cds_AAY90443.1_1129 [locus_tag=PFL_1156] [protein=transcriptional regulator, TetR family] [protein_id=AAY90443.1] [location=complement(1322117..1322752)] [gbkey=CDS]	transcriptional regulator, TetR family	AAY90443.1	complement(1322117..1322752)	636	239.303	16.5355	16535496		0.376263
PFL_6223	cds-AAY95411.1	5428	7067	parB	chromosome partitioning protein ParB	AAY95411.1	complement(7063158..7064030)	873	328.264	16.5355	16535496		0.376018
PFL_1459	cds-AAY90743.1	4682	7018	>lcl|CP000076.1_cds_AAY90743.1_1428 [locus_tag=PFL_1459] [protein=metallo-beta-lactamase domain protein] [protein_id=AAY90743.1] [location=1638478..1639236] [gbkey=CDS]	metallo-beta-lactamase domain protein	AAY90743.1	1638478..1639236	759	283.148	16.5355	16535496		0.373055
PFL_5930	cds-AAY95120.1	8489	12609	puuA	putative glutamate--putrescine ligase	AAY95120.1	6742123..6743499	1377	513.38	16.5355	16535496		0.372825
PFL_1804	cds-AAY91093.1	3933	5662	>lcl|CP000076.1_cds_AAY91093.1_1761 [locus_tag=PFL_1804] [protein=transcriptional regulator, TetR family] [protein_id=AAY91093.1] [location=2006606..2007244] [gbkey=CDS]	transcriptional regulator, TetR family	AAY91093.1	2006606..2007244	639	237.852	16.5355	16535496		0.372225
PFL_3107	cds-AAY92377.1	9614	14673	>lcl|CP000076.1_cds_AAY92377.1_3039 [locus_tag=PFL_3107] [protein=ABC transporter, ATP-binding protein] [protein_id=AAY92377.1] [location=3578134..3579720] [gbkey=CDS]	ABC transporter, ATP-binding protein	AAY92377.1	3578134..3579720	1563	581.416	16.5355	16535496		0.371987
PFL_1860	cds-AAY91148.1	4444	6455	>lcl|CP000076.1_cds_AAY91148.1_1816 [locus_tag=PFL_1860] [protein=transcriptional regulator, GntR family] [protein_id=AAY91148.1] [location=2065404..2066126] [gbkey=CDS]	transcriptional regulator, GntR family	AAY91148.1	2065404..2066126	723	268.755	16.5355	16535496		0.371722
PFL_6061	cds-AAY95249.1	3803	5445	gmk	guanylate kinase	AAY95249.1	6882211..6882831	621	229.99	16.5355	16535496		0.370354
PFL_4973	cds-AAY94202.1	2076	2529	yajC	preprotein translocase, YajC subunit	AAY94202.1	complement(5725718..5726056)	339	125.548	16.5355	16535496		0.370348
PFL_6125	cds-AAY95313.1	6626	8774	purK	phosphoribosylaminoimidazole carboxylase, ATPase subunit	AAY95313.1	complement(6955067..6956149)	1083	400.714	16.5355	16535496		0.370003
PFL_0666	cds-AAY96073.1	9822	16931	purH	phosphoribosylaminoimidazolecarboxamide formyltransferase/IMP cyclohydrolase	AAY96073.1	complement(776613..778220)	1608	593.995	16.5355	16535496		0.3694
PFL_1671	cds-AAY90966.1	6834	11608	cheB	chemotaxis response regulator/protein-glutamate methylesterase CheB	AAY90966.1	1875502..1876623	1122	413.293	16.5355	16535496		0.368354
PFL_5435	cds-AAY94645.1	5113	5891	corC	magnesium and cobalt efflux protein CorC	AAY94645.1	6204825..6205664	840	309.214	16.5355	16535496		0.368111
PFL_0397	cds-AAY95806.1	3458	4764	blc	outer membrane lipoprotein Blc	AAY95806.1	457199..457768	570	209.126	16.5355	16535496		0.366887
PFL_5367	cds-AAY94577.1	1729	3811	>lcl|CP000076.1_cds_AAY94577.1_5260 [locus_tag=PFL_5367] [protein=conserved hypothetical protein] [protein_id=AAY94577.1] [location=complement(6137028..6137432)] [gbkey=CDS]	conserved hypothetical protein	AAY94577.1	complement(6137028..6137432)	285	104.563	16.5355	16535496		0.366887
PFL_2900	cds-AAY92172.1	1145	1667	>lcl|CP000076.1_cds_AAY92172.1_2833 [locus_tag=PFL_2900] [protein=conserved hypothetical protein] [protein_id=AAY92172.1] [location=3245459..3245704] [gbkey=CDS]	conserved hypothetical protein	AAY92172.1	3245459..3245704	189	69.245	16.5355	16535496		0.366376
PFL_1890	cds-AAY91177.1	3997	5561	>lcl|CP000076.1_cds_AAY91177.1_1846 [locus_tag=PFL_1890] [protein=transcriptional regulator, GntR family] [protein_id=AAY91177.1] [location=2106065..2106724] [gbkey=CDS]	transcriptional regulator, GntR family	AAY91177.1	2106065..2106724	660	241.722	16.5355	16535496		0.366246
PFL_4961	cds-AAY94190.1	10232	14028	hscA	Fe-S protein assembly chaperone HscA	AAY94190.1	complement(5714160..5716022)	1695	618.79	16.5355	16535496		0.365068
PFL_4512	cds-AAY93759.1	8855	8528	astD	succinylglutamate-semialdehyde dehydrogenase	AAY93759.1	complement(5223324..5224790)	1467	535.515	16.5355	16535496		0.365041
PFL_5159	cds-AAY94381.1	6535	9736	prfA	peptide chain release factor 1	AAY94381.1	complement(5918383..5919465)	1083	395.21	16.5355	16535496		0.364922
PFL_1362	cds-AAY90647.1	5322	14825	>lcl|CP000076.1_cds_AAY90647.1_1333 [locus_tag=PFL_1362] [protein=polysaccharide deacetylase family protein] [protein_id=AAY90647.1] [location=1540359..1541240] [gbkey=CDS]	polysaccharide deacetylase family protein	AAY90647.1	1540359..1541240	882	321.853	16.5355	16535496		0.364913
PFL_0623	cds-AAY96030.1	3273	3753	>lcl|CP000076.1_cds_AAY96030.1_610 [locus_tag=PFL_0623] [protein=conserved hypothetical protein] [protein_id=AAY96030.1] [location=731254..732105] [gbkey=CDS]	conserved hypothetical protein	AAY96030.1	731254..732105	543	197.938	16.5355	16535496		0.364526
PFL_2361	cds-AAY91634.1	18359	21267	>lcl|CP000076.1_cds_AAY91634.1_2304 [locus_tag=PFL_2361] [protein=phosphotransferase family/peptidase, M23 family/aminotransferase, class III] [protein_id=AAY91634.1] [location=complement(2632706..2635753)] [gbkey=CDS]	phosphotransferase family/peptidase, M23 family/aminotransferase, class III	AAY91634.1	complement(2632706..2635753)	3048	1110.28	16.5355	16535496		0.364264
PFL_6058	cds-AAY95246.1	2219	2711	>lcl|CP000076.1_cds_AAY95246.1_5936 [locus_tag=PFL_6058] [protein=conserved hypothetical protein] [protein_id=AAY95246.1] [location=complement(6879943..6880311)] [gbkey=CDS]	conserved hypothetical protein	AAY95246.1	complement(6879943..6880311)	369	134.196	16.5355	16535496		0.363675
PFL_4121	cds-AAY93382.1	9948	16363	>lcl|CP000076.1_cds_AAY93382.1_4051 [locus_tag=PFL_4121] [protein=KWG repeat protein] [protein_id=AAY93382.1] [location=4782408..4784168] [gbkey=CDS]	KWG repeat protein	AAY93382.1	4782408..4784168	1656	601.615	16.5355	16535496		0.363294
PFL_1840	cds-AAY91129.1	4144	8066	>lcl|CP000076.1_cds_AAY91129.1_1797 [locus_tag=PFL_1840] [protein=enoyl-CoA hydratase/isomerase family protein] [protein_id=AAY91129.1] [location=complement(2041081..2041770)] [gbkey=CDS]	enoyl-CoA hydratase/isomerase family protein	AAY91129.1	complement(2041081..2041770)	690	250.612	16.5355	16535496		0.363206
PFL_6088	cds-AAY95276.1	8958	8909	tssC	type VI secretion protein TssC	AAY95276.1	6914575..6916068	1494	541.744	16.5355	16535496		0.362613
PFL_1256	cds-AAY90541.1	10278	14195	proS	proline--tRNA ligase	AAY90541.1	complement(1427247..1428962)	1716	621.572	16.5355	16535496		0.362221
PFL_4855	cds-AAY94085.1	6271	9306	pyrC	dihydroorotase, homodimeric type	AAY94085.1	5598859..5599905	1047	379.245	16.5355	16535496		0.36222
PFL_1861	cds-AAY91149.1	5346	8939	prpB	methylisocitrate lyase	AAY91149.1	2066123..2067016	894	323.304	16.5355	16535496		0.361638
PFL_6157	cds-AAY95345.1	10816	14724	oadA	oxaloacetate decarboxylase alpha subunit	AAY95345.1	complement(6990423..6992231)	1809	654.108	16.5355	16535496		0.361585
PFL_1826	cds-AAY91115.1	1524	2062	>lcl|CP000076.1_cds_AAY91115.1_1783 [locus_tag=PFL_1826] [protein=conserved hypothetical protein] [protein_id=AAY91115.1] [location=2027427..2027681] [gbkey=CDS]	conserved hypothetical protein	AAY91115.1	2027427..2027681	255	92.1654	16.5355	16535496		0.361433
PFL_2252	cds-AAY91525.1	4661	6340	>lcl|CP000076.1_cds_AAY91525.1_2193 [locus_tag=PFL_2252] [protein=periplasmic arginine/ornithine-binding protein] [protein_id=AAY91525.1] [location=2516431..2517210] [gbkey=CDS]	periplasmic arginine/ornithine-binding protein	AAY91525.1	2516431..2517210	780	281.878	16.5355	16535496		0.361383
PFL_3729	cds-AAY92995.2	5961	9194	moaA_2	molybdenum cofactor biosynthesis protein A	AAY92995.2	complement(4325317..4326315)	999	360.497	16.5355	16535496		0.360858
PFL_1595	cds-AAY90892.1	1790	2312	>lcl|CP000076.1_cds_AAY90892.1_1562 [locus_tag=PFL_1595] [protein=YciI family protein] [protein_id=AAY90892.1] [location=complement(1792364..1792663)] [gbkey=CDS]	YciI family protein	AAY90892.1	complement(1792364..1792663)	300	108.252	16.5355	16535496		0.36084
PFL_5158	cds-AAY94380.1	4956	5320	prmC	protein-(glutamine-N5) methyltransferase, release factor-specific	AAY94380.1	complement(5917552..5918382)	831	299.719	16.5355	16535496		0.360673
PFL_5611	cds-AAY94804.2	6172	8407	argC	N-acetyl-gamma-glutamyl-phosphate reductase	AAY94804.2	complement(6393021..6394055)	1035	373.258	16.5355	16535496		0.360635
PFL_1827	cds-AAY91116.1	3619	6767	>lcl|CP000076.1_cds_AAY91116.1_1784 [locus_tag=PFL_1827] [protein=lipid-binding start domain protein] [protein_id=AAY91116.1] [location=2027725..2028333] [gbkey=CDS]	lipid-binding start domain protein	AAY91116.1	2027725..2028333	609	218.863	16.5355	16535496		0.35938
PFL_0621	cds-AAY96028.1	10152	13930	>lcl|CP000076.1_cds_AAY96028.1_608 [locus_tag=PFL_0621] [protein=hemolysin secretion/activation protein, ShlB/FhaC/HecB family] [protein_id=AAY96028.1] [location=719883..721586] [gbkey=CDS]	hemolysin secretion/activation protein, ShlB/FhaC/HecB family	AAY96028.1	719883..721586	1713	613.952	16.5355	16535496		0.358407
PFL_1916	cds-AAY91203.1	3180	4055	>lcl|CP000076.1_cds_AAY91203.1_1872 [locus_tag=PFL_1916] [protein=conserved hypothetical protein] [protein_id=AAY91203.1] [location=complement(2137264..2137800)] [gbkey=CDS]	conserved hypothetical protein	AAY91203.1	complement(2137264..2137800)	537	192.314	16.5355	16535496		0.358126
PFL_4756	cds-AAY93986.1	4368	7540	ygbF	Tol-Pal system protein YbgF	AAY93986.1	complement(5495167..5495979)	738	264.159	16.5355	16535496		0.357939
PFL_3899	cds-AAY93163.1	10547	15376	nuoD	NADH-quinone oxidoreductase, C/D subunit	AAY93163.1	4500439..4502220	1782	637.84	16.5355	16535496		0.357935
PFL_1158	cds-AAY90445.1	17998	17871	>lcl|CP000076.1_cds_AAY90445.1_1131 [locus_tag=PFL_1158] [protein=RND transporter, hydrophobe/amphiphile efflux-1 (HAE1) family, permease protein] [protein_id=AAY90445.1] [location=1323942..1326998] [gbkey=CDS]	RND transporter, hydrophobe/amphiphile efflux-1 (HAE1) family, permease protein	AAY90445.1	1323942..1326998	3057	1088.45	16.5355	16535496		0.35605
PFL_0565	cds-AAY95974.1	5713	8706	miaA	tRNA dimethylallyltransferase	AAY95974.1	658261..659232	972	345.499	16.5355	16535496		0.355452
PFL_0429	cds-AAY95838.1	2485	3680	phaI	poly(3-hydroxyalkanoate) granule-associated protein PhaI	AAY95838.1	491876..492298	423	150.283	16.5355	16535496		0.355278
PFL_0518	cds-AAY95927.1	10311	14407	>lcl|CP000076.1_cds_AAY95927.1_507 [locus_tag=PFL_0518] [protein=carbamoyltransferase] [protein_id=AAY95927.1] [location=604411..606168] [gbkey=CDS]	carbamoyltransferase	AAY95927.1	604411..606168	1758	623.568	16.5355	16535496		0.354703
PFL_2530	cds-AAY91803.1	5977	7498	ilvE	branched-chain-amino-acid transaminase	AAY91803.1	complement(2797936..2798955)	1020	361.465	16.5355	16535496		0.354377
PFL_0506	cds-AAY95915.1	3792	6115	msrA_2	peptide-methionine (S)-S-oxide reductase	AAY95915.1	complement(585459..586106)	648	229.325	16.5355	16535496		0.353896
PFL_4441	cds-AAY93692.1	3859	5957	purN	phosphoribosylglycinamide formyltransferase	AAY93692.1	5150330..5150980	663	233.377	16.5355	16535496		0.352001
PFL_0948	cds-AAY90235.1	2216	3414	folB_1	dihydroneopterin aldolase	AAY90235.1	complement(1090235..1090615)	381	134.015	16.5355	16535496		0.351745
PFL_5075	cds-AAY94303.1	3365	4856	>lcl|CP000076.1_cds_AAY94303.1_4986 [locus_tag=PFL_5075] [protein=putative phospholipid-binding domain lipoprotein] [protein_id=AAY94303.1] [location=5838260..5838838] [gbkey=CDS]	putative phospholipid-binding domain lipoprotein	AAY94303.1	5838260..5838838	579	203.502	16.5355	16535496		0.351471
PFL_6063	cds-AAY95251.1	12235	15794	spoT	guanosine-3',5'-bis(diphosphate) 3'-diphosphatase	AAY95251.1	6883321..6885426	2106	739.923	16.5355	16535496		0.351341
PFL_1597	cds-AAY90893.2	4496	5419	>lcl|CP000076.1_cds_AAY90893.2_1564 [locus_tag=PFL_1597] [protein=PHP domain protein] [protein_id=AAY90893.2] [location=1793349..1794209] [gbkey=CDS]	PHP domain protein	AAY90893.2	1793349..1794209	774	271.9	16.5355	16535496		0.351292
PFL_3270	cds-AAY92539.1	6701	9836	acrA	acriflavine resistance protein A	AAY92539.1	3775412..3776566	1155	405.249	16.5355	16535496		0.350865
PFL_0872	cds-AAY90160.1	9186	13308	prfC	peptide chain release factor 3	AAY90160.1	1011745..1013328	1584	555.532	16.5355	16535496		0.350715
PFL_4952	cds-AAY94181.1	3704	4677	>lcl|CP000076.1_cds_AAY94181.1_4865 [locus_tag=PFL_4952] [protein=conserved hypothetical protein] [protein_id=AAY94181.1] [location=complement(5707007..5707648)] [gbkey=CDS]	conserved hypothetical protein	AAY94181.1	complement(5707007..5707648)	642	224.003	16.5355	16535496		0.348914
PFL_1829	cds-AAY91118.1	1968	2106	>lcl|CP000076.1_cds_AAY91118.1_1786 [locus_tag=PFL_1829] [protein=conserved hypothetical protein] [protein_id=AAY91118.1] [location=2028923..2029264] [gbkey=CDS]	conserved hypothetical protein	AAY91118.1	2028923..2029264	342	119.017	16.5355	16535496		0.348002
PFL_4787	cds-AAY94017.1	2156	3605	mvaT	transcriptional regulator MvaT	AAY94017.1	5527351..5527725	375	130.386	16.5355	16535496		0.347696
PFL_4755	cds-AAY93985.1	3247	5593	>lcl|CP000076.1_cds_AAY93985.1_4669 [locus_tag=PFL_4755] [protein=radical SAM domain protein] [protein_id=AAY93985.1] [location=complement(5494353..5495000)] [gbkey=CDS]	radical SAM domain protein	AAY93985.1	complement(5494353..5495000)	567	196.365	16.5355	16535496		0.346324
PFL_0393	cds-AAY95802.1	5785	7568	fbp	fructose-1,6-bisphosphatase	AAY95802.1	453081..454091	1011	349.853	16.5355	16535496		0.346047
PFL_1869	cds-AAY91157.1	13277	21129	ppsA	pyruvate, water dikinase	AAY91157.1	2077659..2080034	2322	802.939	16.5355	16535496		0.345796
PFL_6115	cds-AAY95303.1	4357	6063	phoU	phosphate transport system regulatory protein PhoU	AAY95303.1	complement(6943478..6944239)	762	263.494	16.5355	16535496		0.345792
PFL_4230	cds-AAY93486.2	6890	11513	>lcl|CP000076.1_cds_AAY93486.2_4154 [locus_tag=PFL_4230] [protein=putative ammonium transporter] [protein_id=AAY93486.2] [location=complement(4919027..4920235)] [gbkey=CDS]	putative ammonium transporter	AAY93486.2	complement(4919027..4920235)	1209	416.679	16.5355	16535496		0.344648
PFL_5448	cds-AAY94658.1	6591	9390	dacA	D-alanyl-D-alanine carboxypeptidase DacA	AAY94658.1	complement(6218107..6219264)	1158	398.597	16.5355	16535496		0.344212
PFL_5292	cds-AAY94506.1	1229	1821	>lcl|CP000076.1_cds_AAY94506.1_5191 [locus_tag=PFL_5292] [protein=conserved hypothetical protein] [protein_id=AAY94506.1] [location=complement(6060649..6060864)] [gbkey=CDS]	conserved hypothetical protein	AAY94506.1	complement(6060649..6060864)	216	74.325	16.5355	16535496		0.344097
PFL_5286	cds-AAY94500.1	2027	3347	>lcl|CP000076.1_cds_AAY94500.1_5185 [locus_tag=PFL_5286] [protein=putative phospholipid-binding domain protein] [protein_id=AAY94500.1] [location=complement(6056386..6056742)] [gbkey=CDS]	putative phospholipid-binding domain protein	AAY94500.1	complement(6056386..6056742)	357	122.585	16.5355	16535496		0.343375
PFL_6032	cds-AAY95221.1	3246	4739	xpt	xanthine phosphoribosyltransferase	AAY95221.1	6854409..6854981	573	196.305	16.5355	16535496		0.342592
PFL_5508	cds-AAY94714.1	1374	1689	xseB	exodeoxyribonuclease VII, small subunit	AAY94714.1	6292243..6292485	243	83.094	16.5355	16535496		0.34195
PFL_1150	cds-AAY90437.1	1706	2885	>lcl|CP000076.1_cds_AAY90437.1_1123 [locus_tag=PFL_1150] [protein=conserved hypothetical protein] [protein_id=AAY90437.1] [location=1317780..1318082] [gbkey=CDS]	conserved hypothetical protein	AAY90437.1	1317780..1318082	303	103.172	16.5355	16535496		0.340502
PFL_4418	cds-AAY93669.1	7212	20439	>lcl|CP000076.1_cds_AAY93669.1_4336 [locus_tag=PFL_4418] [protein=transporter, Ompp1/FadL/TodX family] [protein_id=AAY93669.1] [location=5128460..5129740] [gbkey=CDS]	transporter, Ompp1/FadL/TodX family	AAY93669.1	5128460..5129740	1281	436.153	16.5355	16535496		0.340478
PFL_1205	cds-AAY90492.1	3804	4816	pcm	protein-L-isoaspartate O-methyltransferase	AAY90492.1	1379526..1380203	678	230.051	16.5355	16535496		0.339308
PFL_5307	cds-AAY94517.1	5755	7348	>lcl|CP000076.1_cds_AAY94517.1_5202 [locus_tag=PFL_5307] [protein=competence lipoprotein ComL] [protein_id=AAY94517.1] [location=6073338..6074363] [gbkey=CDS]	competence lipoprotein ComL	AAY94517.1	6073338..6074363	1026	348.039	16.5355	16535496		0.339219
PFL_0893	cds-AAY90180.1	8109	12150	gatB	aspartyl/glutamyl-tRNA(Asn/Gln) amidotransferase, B subunit	AAY90180.1	complement(1036141..1037586)	1446	490.4	16.5355	16535496		0.339142
PFL_1602	cds-AAY90899.1	6662	13459	rluB	pseudouridine synthase B, ribosomal large subunit	AAY90899.1	1797130..1798320	1191	402.891	16.5355	16535496		0.338279
PFL_0690	cds-AAY96097.2	4428	5566	>lcl|CP000076.1_cds_AAY96097.2_679 [locus_tag=PFL_0690] [protein=DNA-binding response regulator, LuxR family] [protein_id=AAY96097.2] [location=803373..804164] [gbkey=CDS]	DNA-binding response regulator, LuxR family	AAY96097.2	803373..804164	792	267.788	16.5355	16535496		0.338116
PFL_0828	cds-AAY96228.1	5530	7573	dnaJ	chaperone protein DnaJ	AAY96228.1	956755..957879	990	334.432	16.5355	16535496		0.33781
PFL_5086	cds-AAY94314.1	5693	6794	>lcl|CP000076.1_cds_AAY94314.1_4997 [locus_tag=PFL_5086] [protein=ATPase, AFG1 family] [protein_id=AAY94314.1] [location=complement(5847456..5848550)] [gbkey=CDS]	ATPase, AFG1 family	AAY94314.1	complement(5847456..5848550)	1020	344.29	16.5355	16535496		0.337539
PFL_0912	cds-AAY90199.1	4786	6047	>lcl|CP000076.1_cds_AAY90199.1_887 [locus_tag=PFL_0912] [protein=P-loop ATPase, UPF0042 family] [protein_id=AAY90199.1] [location=complement(1057108..1057965)] [gbkey=CDS]	P-loop ATPase, UPF0042 family	AAY90199.1	complement(1057108..1057965)	858	289.438	16.5355	16535496		0.33734
PFL_3451	cds-AAY92719.1	5820	7944	>lcl|CP000076.1_cds_AAY92719.1_3378 [locus_tag=PFL_3451] [protein=putative lipoprotein] [protein_id=AAY92719.1] [location=3964764..3965807] [gbkey=CDS]	putative lipoprotein	AAY92719.1	3964764..3965807	1044	351.97	16.5355	16535496		0.337136
PFL_0570	cds-AAY95979.1	6609	9722	hisZ	ATP phosphoribosyltransferase, regulatory subunit	AAY95979.1	663336..664523	1188	399.686	16.5355	16535496		0.336436
PFL_4542	cds-AAY93789.2	1764	1501	>lcl|CP000076.1_cds_AAY93789.2_4455 [locus_tag=PFL_4542] [protein=peptidase propeptide and YpeB domain protein] [protein_id=AAY93789.2] [location=5254837..5255154] [gbkey=CDS]	peptidase propeptide and YpeB domain protein	AAY93789.2	5254837..5255154	318	106.68	16.5355	16535496		0.33547
PFL_3403	cds-AAY92672.1	2213	3422	>lcl|CP000076.1_cds_AAY92672.1_3331 [locus_tag=PFL_3403] [protein=cytochrome c family protein] [protein_id=AAY92672.1] [location=complement(3924431..3925081)] [gbkey=CDS]	cytochrome c family protein	AAY92672.1	complement(3924431..3925081)	399	133.833	16.5355	16535496		0.335422
PFL_5610	cds-AAY94803.1	1941	2805	erpA	essential respiratory protein A	AAY94803.1	complement(6392502..6392852)	351	117.384	16.5355	16535496		0.334427
PFL_4276	cds-AAY93532.1	5372	7942	>lcl|CP000076.1_cds_AAY93532.1_4199 [locus_tag=PFL_4276] [protein=ErfK/YbiS/YcfS/YnhG family protein] [protein_id=AAY93532.1] [location=complement(4971876..4972868)] [gbkey=CDS]	ErfK/YbiS/YcfS/YnhG family protein	AAY93532.1	complement(4971876..4972868)	975	324.877	16.5355	16535496		0.333207
PFL_1245	cds-AAY90532.1	3913	6032	>lcl|CP000076.1_cds_AAY90532.1_1219 [locus_tag=PFL_1245] [protein=S4 domain protein] [protein_id=AAY90532.1] [location=complement(1414903..1415613)] [gbkey=CDS]	S4 domain protein	AAY90532.1	complement(1414903..1415613)	711	236.642	16.5355	16535496		0.33283
PFL_0427	cds-AAY95836.2	4237	6742	ubiE	ubiquinone/menaquinone biosynthesis methyltransferase	AAY95836.2	complement(490551..491321)	771	256.237	16.5355	16535496		0.332343
PFL_0835	cds-AAY96235.1	3455	4739	rrmJ	ribosomal RNA large subunit methyltransferase J	AAY96235.1	964774..965403	630	208.944	16.5355	16535496		0.331658
PFL_4772	cds-AAY94002.1	2328	3301	>lcl|CP000076.1_cds_AAY94002.1_4686 [locus_tag=PFL_4772] [protein=histidine triad domain protein] [protein_id=AAY94002.1] [location=complement(5508104..5508529)] [gbkey=CDS]	histidine triad domain protein	AAY94002.1	complement(5508104..5508529)	426	140.788	16.5355	16535496		0.330488
PFL_3918	cds-AAY93182.1	7942	13926	>lcl|CP000076.1_cds_AAY93182.1_3854 [locus_tag=PFL_3918] [protein=efflux transporter, outer membrane factor lipoprotein, NodT family] [protein_id=AAY93182.1] [location=complement(4522823..4524292)] [gbkey=CDS]	efflux transporter, outer membrane factor lipoprotein, NodT family	AAY93182.1	complement(4522823..4524292)	1455	480.3	16.5355	16535496		0.330103
PFL_1974	cds-AAY91261.1	5059	7771	tal	transaldolase	AAY91261.1	complement(2204845..2205771)	927	305.948	16.5355	16535496		0.330041
PFL_3748	cds-AAY93013.1	1387	2155	>lcl|CP000076.1_cds_AAY93013.1_3673 [locus_tag=PFL_3748] [protein=conserved hypothetical protein] [protein_id=AAY93013.1] [location=4350411..4351133] [gbkey=CDS]	conserved hypothetical protein	AAY93013.1	4350411..4351133	255	83.8802	16.5355	16535496		0.328942
PFL_4381	cds-AAY93636.1	1387	2342	minE	cell division topological specificity factor MinE	AAY93636.1	5090001..5090255	255	83.8802	16.5355	16535496		0.328942
PFL_3267	cds-AAY92536.1	4403	7608	>lcl|CP000076.1_cds_AAY92536.1_3195 [locus_tag=PFL_3267] [protein=enoyl-CoA hydratase/isomerase family protein] [protein_id=AAY92536.1] [location=complement(3772163..3772975)] [gbkey=CDS]	enoyl-CoA hydratase/isomerase family protein	AAY92536.1	complement(3772163..3772975)	813	266.276	16.5355	16535496		0.327522
PFL_0004	cds-AAY95422.1	13095	21411	gyrB	DNA gyrase, B subunit	AAY95422.1	3913..6330	2418	791.933	16.5355	16535496		0.327516
PFL_1877	cds-AAY91164.1	5521	7185	pyrD	dihydroorotate oxidase	AAY91164.1	2086210..2087229	1020	333.888	16.5355	16535496		0.327341
PFL_1947	cds-AAY91234.2	1508	1870	>lcl|CP000076.1_cds_AAY91234.2_1903 [locus_tag=PFL_1947] [protein=conserved hypothetical protein] [protein_id=AAY91234.2] [location=2175551..2175784] [gbkey=CDS]	conserved hypothetical protein	AAY91234.2	2175551..2175784	279	91.1977	16.5355	16535496		0.326874
PFL_4437	cds-AAY93688.1	3802	4079	hda	DnaA regulatory inactivator Hda	AAY93688.1	complement(5145826..5146530)	705	229.93	16.5355	16535496		0.326141
PFL_2601	cds-AAY91874.1	2378	3407	>lcl|CP000076.1_cds_AAY91874.1_2540 [locus_tag=PFL_2601] [protein=conserved hypothetical protein] [protein_id=AAY91874.1] [location=2878226..2878777] [gbkey=CDS]	conserved hypothetical protein	AAY91874.1	2878226..2878777	441	143.812	16.5355	16535496		0.326104
PFL_2643	cds-AAY91916.1	3055	4461	>lcl|CP000076.1_cds_AAY91916.1_2582 [locus_tag=PFL_2643] [protein=acetyltransferase, GNAT family] [protein_id=AAY91916.1] [location=complement(2923770..2924336)] [gbkey=CDS]	acetyltransferase, GNAT family	AAY91916.1	complement(2923770..2924336)	567	184.754	16.5355	16535496		0.325845
PFL_3913	cds-AAY93177.1	9131	14220	glnS	glutamine--tRNA ligase	AAY93177.1	complement(4516581..4518281)	1701	552.206	16.5355	16535496		0.324636
PFL_1673	cds-AAY90968.1	4723	7276	>lcl|CP000076.1_cds_AAY90968.1_1640 [locus_tag=PFL_1673] [protein=OmpA/MotB domain protein] [protein_id=AAY90968.1] [location=1877366..1878250] [gbkey=CDS]	OmpA/MotB domain protein	AAY90968.1	1877366..1878250	885	285.628	16.5355	16535496		0.322743
PFL_2079	cds-AAY91358.1	4141	4852	>lcl|CP000076.1_cds_AAY91358.1_2027 [locus_tag=PFL_2079] [protein=oxidoreductase, short chain dehydrogenase/reductase family] [protein_id=AAY91358.1] [location=2306670..2307437] [gbkey=CDS]	oxidoreductase, short chain dehydrogenase/reductase family	AAY91358.1	2306670..2307437	777	250.431	16.5355	16535496		0.322305
PFL_5094	cds-AAY94320.1	4123	6379	rfbF	glucose-1-phosphate cytidylyltransferase	AAY94320.1	5855180..5855953	774	249.342	16.5355	16535496		0.322148
PFL_3668	cds-AAY92934.1	3773	7694	>lcl|CP000076.1_cds_AAY92934.1_3591 [locus_tag=PFL_3668] [protein=phosphoglycerate mutase family protein] [protein_id=AAY92934.1] [location=4243162..4243872] [gbkey=CDS]	phosphoglycerate mutase family protein	AAY92934.1	4243162..4243872	711	228.176	16.5355	16535496		0.320922
PFL_0671	cds-AAY96078.1	7219	9723	accC_2	acetyl-CoA carboxylase, biotin carboxylase subunit	AAY96078.1	complement(782272..783615)	1362	436.576	16.5355	16535496		0.32054
PFL_5911	cds-AAY95101.1	6519	11131	serA	putative phosphoglycerate dehydrogenase	AAY95101.1	6721486..6722715	1230	394.243	16.5355	16535496		0.320523
PFL_0712	cds-AAY96119.1	1049	454	>lcl|CP000076.1_cds_AAY96119.1_701 [locus_tag=PFL_0712] [protein=putative copper chaperone CopZ] [protein_id=AAY96119.1] [location=827935..828132] [gbkey=CDS]	putative copper chaperone CopZ	AAY96119.1	827935..828132	198	63.4393	16.5355	16535496		0.3204
PFL_5439	cds-AAY94649.1	13809	21791	leuS	leucine--tRNA ligase	AAY94649.1	6208893..6211499	2607	835.113	16.5355	16535496		0.320335
PFL_1949	cds-AAY91236.1	3203	4258	lexA	LexA repressor	AAY91236.1	complement(2176375..2176980)	606	193.705	16.5355	16535496		0.319644
PFL_1652	cds-AAY90949.1	1427	1876	fliQ	flagellar biosynthetic protein FliQ	AAY90949.1	1853508..1853777	270	86.2992	16.5355	16535496		0.319627
PFL_0665	cds-AAY96072.1	6809	12316	purD	phosphoribosylamine--glycine ligase	AAY96072.1	complement(775135..776424)	1290	411.781	16.5355	16535496		0.31921
PFL_3690	cds-AAY92956.1	5825	11321	>lcl|CP000076.1_cds_AAY92956.1_3612 [locus_tag=PFL_3690] [protein=strictosidine synthase family protein] [protein_id=AAY92956.1] [location=4279991..4281094] [gbkey=CDS]	strictosidine synthase family protein	AAY92956.1	4279991..4281094	1104	352.272	16.5355	16535496		0.319087
PFL_4878	cds-AAY94108.1	4850	12130	>lcl|CP000076.1_cds_AAY94108.1_4792 [locus_tag=PFL_4878] [protein=conserved domain protein] [protein_id=AAY94108.1] [location=5622488..5623408] [gbkey=CDS]	conserved domain protein	AAY94108.1	5622488..5623408	921	293.308	16.5355	16535496		0.318467
PFL_2700	cds-AAY91973.1	1389	2034	>lcl|CP000076.1_cds_AAY91973.1_2638 [locus_tag=PFL_2700] [protein=conserved hypothetical protein] [protein_id=AAY91973.1] [location=2974244..2974678] [gbkey=CDS]	conserved hypothetical protein	AAY91973.1	2974244..2974678	264	84.0011	16.5355	16535496		0.318186
PFL_3290	cds-AAY92559.1	630	836	>lcl|CP000076.1_cds_AAY92559.1_3218 [locus_tag=PFL_3290] [protein=conserved hypothetical protein] [protein_id=AAY92559.1] [location=3798090..3798326] [gbkey=CDS]	conserved hypothetical protein	AAY92559.1	3798090..3798326	120	38.0999	16.5355	16535496		0.317499
PFL_1175	cds-AAY90462.2	4107	6920	map_1	methionine aminopeptidase, type I	AAY90462.2	complement(1346714..1347496)	783	248.375	16.5355	16535496		0.317209
PFL_1798	cds-AAY91087.1	6319	9699	fabF_1	beta-ketoacyl-acyl-carrier-protein synthase II	AAY91087.1	2000031..2001275	1209	382.148	16.5355	16535496		0.316086
PFL_2067	cds-AAY91346.1	5971	10207	asd	aspartate-semialdehyde dehydrogenase	AAY91346.1	2292499..2293611	1143	361.102	16.5355	16535496		0.315925
PFL_1077	cds-AAY90364.1	1629	2069	>lcl|CP000076.1_cds_AAY90364.1_1050 [locus_tag=PFL_1077] [protein=conserved hypothetical protein] [protein_id=AAY90364.1] [location=1231871..1232182] [gbkey=CDS]	conserved hypothetical protein	AAY90364.1	1231871..1232182	312	98.5153	16.5355	16535496		0.315754
PFL_1955	cds-AAY91242.1	7564	12866	gap_1	glyceraldehyde-3-phosphate dehydrogenase, type I	AAY91242.1	2186256..2187719	1449	457.44	16.5355	16535496		0.315694
PFL_5484	cds-AAY94694.1	8362	9141	>lcl|CP000076.1_cds_AAY94694.1_5373 [locus_tag=PFL_5484] [protein=conserved hypothetical protein] [protein_id=AAY94694.1] [location=complement(6258326..6259933)] [gbkey=CDS]	conserved hypothetical protein	AAY94694.1	complement(6258326..6259933)	1608	505.7	16.5355	16535496		0.31449
PFL_1238	cds-AAY90525.1	3382	4674	>lcl|CP000076.1_cds_AAY90525.1_1212 [locus_tag=PFL_1238] [protein=DNA-binding response regulator, LuxR family] [protein_id=AAY90525.1] [location=1409626..1410276] [gbkey=CDS]	DNA-binding response regulator, LuxR family	AAY90525.1	1409626..1410276	651	204.53	16.5355	16535496		0.314178
PFL_5139	cds-AAY94361.1	3318	5203	upp	uracil phosphoribosyltransferase	AAY94361.1	5901229..5901867	639	200.659	16.5355	16535496		0.314021
PFL_5649	cds-AAY94842.1	4216	4998	ksgA	dimethyladenosine transferase	AAY94842.1	6435410..6436222	813	254.967	16.5355	16535496		0.313612
PFL_0945	cds-AAY90232.1	4993	8210	trxB_1	thioredoxin-disulfide reductase	AAY90232.1	1088438..1089400	963	301.956	16.5355	16535496		0.313558
PFL_6011	cds-AAY95200.1	824	1013	lppL	lipoprotein LppL	AAY95200.1	6831866..6832024	159	49.8322	16.5355	16535496		0.31341
PFL_4431	cds-AAY93682.1	3171	5155	cobO	cob(I)yrinic acid a,c-diamide adenosyltransferase	AAY93682.1	complement(5140529..5141140)	612	191.769	16.5355	16535496		0.313348
PFL_5089	cds-AAY94317.1	2248	2550	>lcl|CP000076.1_cds_AAY94317.1_5000 [locus_tag=PFL_5089] [protein=conserved hypothetical protein] [protein_id=AAY94317.1] [location=5850793..5851227] [gbkey=CDS]	conserved hypothetical protein	AAY94317.1	5850793..5851227	435	135.95	16.5355	16535496		0.312529
PFL_4444	cds-AAY93695.1	2782	3831	>lcl|CP000076.1_cds_AAY93695.1_4362 [locus_tag=PFL_4444] [protein=conserved hypothetical protein] [protein_id=AAY93695.1] [location=complement(5152277..5152816)] [gbkey=CDS]	conserved hypothetical protein	AAY93695.1	complement(5152277..5152816)	540	168.244	16.5355	16535496		0.311563
PFL_0928	cds-AAY90215.1	3271	5504	hisG	ATP phosphoribosyltransferase	AAY90215.1	1068971..1069606	636	197.817	16.5355	16535496		0.311033
PFL_3876	cds-AAY93140.1	6573	10099	serS	serine--tRNA ligase	AAY93140.1	complement(4473766..4475046)	1281	397.508	16.5355	16535496		0.310311
PFL_5135	cds-AAY94357.1	1476	2136	>lcl|CP000076.1_cds_AAY94357.1_5046 [locus_tag=PFL_5135] [protein=conserved hypothetical protein] [protein_id=AAY94357.1] [location=complement(5899094..5899381)] [gbkey=CDS]	conserved hypothetical protein	AAY94357.1	complement(5899094..5899381)	288	89.2625	16.5355	16535496		0.309939
PFL_1689	cds-AAY90984.1	829	649	>lcl|CP000076.1_cds_AAY90984.1_1655 [locus_tag=PFL_1689] [protein=putative lipoprotein] [protein_id=AAY90984.1] [location=1890159..1890560] [gbkey=CDS]	putative lipoprotein	AAY90984.1	1890159..1890560	162	50.1346	16.5355	16535496		0.309473
PFL_2247	cds-AAY91520.1	4372	8091	>lcl|CP000076.1_cds_AAY91520.1_2188 [locus_tag=PFL_2247] [protein=transcriptional regulator, RpiR family/SIS domain protein] [protein_id=AAY91520.1] [location=complement(2511757..2512611)] [gbkey=CDS]	transcriptional regulator, RpiR family/SIS domain protein	AAY91520.1	complement(2511757..2512611)	855	264.401	16.5355	16535496		0.309241
PFL_4844	cds-AAY94074.1	10428	17418	metG	methionine--tRNA ligase	AAY94074.1	5588209..5590254	2046	630.643	16.5355	16535496		0.308232
PFL_4760	cds-AAY93990.1	2304	3670	tolR	TolR protein	AAY93990.1	complement(5498896..5499348)	453	139.337	16.5355	16535496		0.307586
PFL_2600	cds-AAY91873.1	1170	1786	>lcl|CP000076.1_cds_AAY91873.1_2539 [locus_tag=PFL_2600] [protein=conserved hypothetical protein] [protein_id=AAY91873.1] [location=complement(2877474..2877761)] [gbkey=CDS]	conserved hypothetical protein	AAY91873.1	complement(2877474..2877761)	231	70.7569	16.5355	16535496		0.306307
PFL_1630	cds-AAY90927.2	1853	3640	flaG	flagellar protein FlaG	AAY90927.2	1833075..1833446	366	112.062	16.5355	16535496		0.30618
PFL_3940	cds-AAY93204.2	3366	3846	>lcl|CP000076.1_cds_AAY93204.2_3876 [locus_tag=PFL_3940] [protein=transcriptional regulator, Cro/CI family] [protein_id=AAY93204.2] [location=complement(4554193..4554858)] [gbkey=CDS]	transcriptional regulator, Cro/CI family	AAY93204.2	complement(4554193..4554858)	666	203.562	16.5355	16535496		0.305649
PFL_1198	cds-AAY90485.1	3515	3651	ispD	2-C-methyl-D-erythritol 4-phosphate cytidylyltransferase	AAY90485.1	1373335..1374042	696	212.573	16.5355	16535496		0.305421
PFL_1862	cds-AAY91150.1	5691	10754	prpC	2-methylcitrate synthase	AAY91150.1	2067191..2068318	1128	344.169	16.5355	16535496		0.305114
PFL_6108	cds-AAY95296.1	3480	4664	phoB	phosphate regulon transcriptional regulatory protein PhoB	AAY95296.1	6936591..6937280	690	210.456	16.5355	16535496		0.305009
PFL_5253	cds-AAY94467.1	5124	10472	ilvC	ketol-acid reductoisomerase	AAY94467.1	complement(6017379..6018395)	1017	309.879	16.5355	16535496		0.304699
PFL_6128	cds-AAY95316.2	7166	6486	aspA	aspartate ammonia-lyase	AAY95316.2	6958489..6959913	1425	433.371	16.5355	16535496		0.30412
PFL_4960	cds-AAY94189.1	1719	2626	fdx	ferredoxin, 2Fe-2S type, ISC system	AAY94189.1	complement(5713815..5714156)	342	103.958	16.5355	16535496		0.303971
PFL_0001	cds-AAY95419.1	7606	11065	dnaA	chromosomal replication initiator protein DnaA	AAY95419.1	101..1642	1515	459.98	16.5355	16535496		0.303617
PFL_2796	cds-AAY92068.1	8838	9509	pltJ	ABC transporter, ATP binding/permease protein PltJ	AAY92068.1	3113976..3115745	1770	534.487	16.5355	16535496		0.30197
PFL_4408	cds-AAY93659.1	1586	2059	sugE_1	quaternary ammonium compound-resistance protein SugE	AAY93659.1	5115404..5115721	318	95.9149	16.5355	16535496		0.301619
PFL_5653	cds-AAY94846.1	9578	15196	yeaG	protein kinase YeaG	AAY94846.1	6438259..6440181	1923	579.239	16.5355	16535496		0.301216
PFL_5869	cds-AAY95059.1	1255	1696	>lcl|CP000076.1_cds_AAY95059.1_5746 [locus_tag=PFL_5869] [protein=ferredoxin, 4Fe-4S] [protein_id=AAY95059.1] [location=6674273..6674524] [gbkey=CDS]	ferredoxin, 4Fe-4S	AAY95059.1	6674273..6674524	252	75.8973	16.5355	16535496		0.30118
PFL_5446	cds-AAY94656.1	3222	4301	lipB	lipoate-protein ligase B	AAY94656.1	complement(6217103..6217750)	648	194.854	16.5355	16535496		0.3007
PFL_0572	cds-AAY95981.1	9252	15087	>lcl|CP000076.1_cds_AAY95981.1_561 [locus_tag=PFL_0572] [protein=methyl-accepting chemotaxis protein] [protein_id=AAY95981.1] [location=666010..667944] [gbkey=CDS]	methyl-accepting chemotaxis protein	AAY95981.1	666010..667944	1863	559.524	16.5355	16535496		0.300335
PFL_1904	cds-AAY91191.1	10307	14030	dnaX	DNA polymerase III, gamma and tau subunit	AAY91191.1	2124605..2126683	2079	623.326	16.5355	16535496		0.29982
PFL_1532	cds-AAY90815.2	5559	8882	fabH_1	putative 3-oxoacyl-[acyl-carrier-protein	AAY90815.2	1721105..1722226	1122	336.186	16.5355	16535496		0.299631
PFL_2903	cds-AAY92175.1	5018	6792	fpvR	sigma factor regulatory protein FpvR	AAY92175.1	complement(3248783..3249796)	1014	303.468	16.5355	16535496		0.299278
PFL_4546	cds-AAY93793.1	7970	16407	pitA_2	low-affinity inorganic phosphate transporter	AAY93793.1	5258941..5260551	1611	481.993	16.5355	16535496		0.299189
PFL_1240	cds-AAY90527.1	4567	7499	>lcl|CP000076.1_cds_AAY90527.1_1214 [locus_tag=PFL_1240] [protein=transcriptional regulator, LysR family] [protein_id=AAY90527.1] [location=complement(1410716..1411642)] [gbkey=CDS]	transcriptional regulator, LysR family	AAY90527.1	complement(1410716..1411642)	927	276.194	16.5355	16535496		0.297944
PFL_4353	cds-AAY93608.1	1049	1022	>lcl|CP000076.1_cds_AAY93608.1_4275 [locus_tag=PFL_4353] [protein=conserved hypothetical protein] [protein_id=AAY93608.1] [location=5060624..5060944] [gbkey=CDS]	conserved hypothetical protein	AAY93608.1	5060624..5060944	213	63.4393	16.5355	16535496		0.297837
PFL_5274	cds-AAY94488.1	7029	10836	cbrB	two-component response regulator CbrB	AAY94488.1	6039335..6040762	1428	425.086	16.5355	16535496		0.297679
PFL_4302	cds-AAY93558.1	2229	4065	>lcl|CP000076.1_cds_AAY93558.1_4225 [locus_tag=PFL_4302] [protein=transcriptional regulator, TetR family] [protein_id=AAY93558.1] [location=4999533..5000093] [gbkey=CDS]	transcriptional regulator, TetR family	AAY93558.1	4999533..5000093	453	134.801	16.5355	16535496		0.297574
PFL_6100	cds-AAY95288.2	1830	2376	>lcl|CP000076.1_cds_AAY95288.2_5978 [locus_tag=PFL_6100] [protein=putative lipoprotein] [protein_id=AAY95288.2] [location=complement(6931399..6932253)] [gbkey=CDS]	putative lipoprotein	AAY95288.2	complement(6931399..6932253)	372	110.671	16.5355	16535496		0.297503
PFL_5308	cds-AAY94518.1	1150	1450	>lcl|CP000076.1_cds_AAY94518.1_5203 [locus_tag=PFL_5308] [protein=conserved hypothetical protein] [protein_id=AAY94518.1] [location=6074488..6074721] [gbkey=CDS]	conserved hypothetical protein	AAY94518.1	6074488..6074721	234	69.5474	16.5355	16535496		0.297211
PFL_5255	cds-AAY94469.1	7852	14965	ilvB	acetolactate synthase, large subunit, biosynthetic type	AAY94469.1	complement(6018935..6020659)	1599	474.857	16.5355	16535496		0.296971
PFL_0609	cds-AAY96016.1	2458	3558	ureE	urease accessory protein UreE	AAY96016.1	complement(709239..709739)	501	148.65	16.5355	16535496		0.296706
PFL_5782	cds-AAY94972.1	1618	1998	>lcl|CP000076.1_cds_AAY94972.1_5659 [locus_tag=PFL_5782] [protein=putative lipoprotein] [protein_id=AAY94972.1] [location=complement(6588712..6589041)] [gbkey=CDS]	putative lipoprotein	AAY94972.1	complement(6588712..6589041)	330	97.8501	16.5355	16535496		0.296515
PFL_3243	cds-AAY92512.1	4409	4357	yneE	swarming motility protein YneE	AAY92512.1	3743359..3744258	900	266.639	16.5355	16535496		0.296265
PFL_1502	cds-AAY90785.1	1969	2728	>lcl|CP000076.1_cds_AAY90785.1_1470 [locus_tag=PFL_1502] [protein=RNA methyltransferase, TrmH family] [protein_id=AAY90785.1] [location=complement(1687160..1687627)] [gbkey=CDS]	RNA methyltransferase, TrmH family	AAY90785.1	complement(1687160..1687627)	402	119.077	16.5355	16535496		0.296212
PFL_4446	cds-AAY93697.1	10980	15007	relA	GTP diphosphokinase	AAY93697.1	complement(5153701..5155944)	2244	664.026	16.5355	16535496		0.295912
PFL_2479	cds-AAY91752.1	1408	5496	>lcl|CP000076.1_cds_AAY91752.1_2419 [locus_tag=PFL_2479] [protein=conserved hypothetical protein] [protein_id=AAY91752.1] [location=complement(2742627..2742956)] [gbkey=CDS]	conserved hypothetical protein	AAY91752.1	complement(2742627..2742956)	288	85.1502	16.5355	16535496		0.29566
PFL_0424	cds-AAY95833.1	1920	2474	hisI1	phosphoribosyl-AMP cyclohydrolase 1	AAY95833.1	complement(487854..488246)	393	116.114	16.5355	16535496		0.295455
PFL_1063	cds-AAY90350.1	13899	21674	valS	valine--tRNA ligase	AAY90350.1	complement(1212001..1214847)	2847	840.555	16.5355	16535496		0.295242
PFL_0608	cds-AAY96015.1	3295	3772	ureF	urease accessory protein UreF	AAY96015.1	complement(708568..709242)	675	199.268	16.5355	16535496		0.295212
PFL_1295	cds-AAY90580.1	1479	2012	>lcl|CP000076.1_cds_AAY90580.1_1266 [locus_tag=PFL_1295] [protein=conserved hypothetical protein] [protein_id=AAY90580.1] [location=complement(1465098..1465400)] [gbkey=CDS]	conserved hypothetical protein	AAY90580.1	complement(1465098..1465400)	303	89.4439	16.5355	16535496		0.295195
PFL_4435	cds-AAY93686.1	2606	3618	>lcl|CP000076.1_cds_AAY93686.1_4353 [locus_tag=PFL_4435] [protein=NlpC/P60 family protein] [protein_id=AAY93686.1] [location=complement(5144284..5144817)] [gbkey=CDS]	NlpC/P60 family protein	AAY93686.1	complement(5144284..5144817)	534	157.6	16.5355	16535496		0.295132
PFL_1071	cds-AAY90358.2	3307	4761	rnc	ribonuclease III	AAY90358.2	1222966..1223655	678	199.994	16.5355	16535496		0.294976
PFL_0895	cds-AAY90182.1	1404	2274	gatC	glutamyl-tRNA(Gln) amidotransferase, C subunit	AAY90182.1	complement(1039065..1039352)	288	84.9082	16.5355	16535496		0.29482
PFL_5629	cds-AAY94822.1	7249	11140	trpE	anthranilate synthase, component I	AAY94822.1	complement(6410101..6411588)	1488	438.39	16.5355	16535496		0.294617
PFL_4288	cds-AAY93544.1	1812	2776	>lcl|CP000076.1_cds_AAY93544.1_4211 [locus_tag=PFL_4288] [protein=conserved hypothetical protein] [protein_id=AAY93544.1] [location=4983963..4984355] [gbkey=CDS]	conserved hypothetical protein	AAY93544.1	4983963..4984355	372	109.582	16.5355	16535496		0.294576
PFL_5157	cds-AAY94379.1	3676	3974	>lcl|CP000076.1_cds_AAY94379.1_5068 [locus_tag=PFL_5157] [protein=ThiF/MoeB domain protein] [protein_id=AAY94379.1] [location=complement(5916803..5917558)] [gbkey=CDS]	ThiF/MoeB domain protein	AAY94379.1	complement(5916803..5917558)	756	222.31	16.5355	16535496		0.29406
PFL_2360	cds-AAY91633.1	3201	5566	>lcl|CP000076.1_cds_AAY91633.1_2303 [locus_tag=PFL_2360] [protein=amino acid ABC transporter, periplasmic amino acid-binding protein] [protein_id=AAY91633.1] [location=complement(2631730..2632518)] [gbkey=CDS]	amino acid ABC transporter, periplasmic amino acid-binding protein	AAY91633.1	complement(2631730..2632518)	660	193.584	16.5355	16535496		0.293308
PFL_5628	cds-AAY94821.1	2138	2831	>lcl|CP000076.1_cds_AAY94821.1_5506 [locus_tag=PFL_5628] [protein=Rrf2 family protein transcriptional regulator] [protein_id=AAY94821.1] [location=6409508..6409948] [gbkey=CDS]	Rrf2 family protein transcriptional regulator	AAY94821.1	6409508..6409948	441	129.298	16.5355	16535496		0.293192
PFL_4611	cds-AAY93858.1	4215	6028	hexR	transcriptional regulator HexR	AAY93858.1	5319834..5320703	870	254.906	16.5355	16535496		0.292996
PFL_6158	cds-AAY95346.1	6859	10382	accC_1	acetyl-CoA carboxylase, biotin carboxylase subunit	AAY95346.1	complement(6992243..6993658)	1416	414.805	16.5355	16535496		0.292941
PFL_5318	cds-AAY94528.1	4577	6327	ispH	4-hydroxy-3-methylbut-2-enyl diphosphate reductase	AAY94528.1	complement(6083854..6084801)	948	276.798	16.5355	16535496		0.291982
PFL_5322	cds-AAY94532.1	3893	5043	ribF	riboflavin biosynthesis protein RibF	AAY94532.1	complement(6088699..6089643)	807	235.433	16.5355	16535496		0.291738
PFL_5440	cds-AAY94650.1	2916	4794	>lcl|CP000076.1_cds_AAY94650.1_5329 [locus_tag=PFL_5440] [protein=lipoprotein, RplB family] [protein_id=AAY94650.1] [location=6211589..6212194] [gbkey=CDS]	lipoprotein, RplB family	AAY94650.1	6211589..6212194	606	176.348	16.5355	16535496		0.291003
PFL_5010	cds-AAY94238.1	2828	5140	>lcl|CP000076.1_cds_AAY94238.1_4922 [locus_tag=PFL_5010] [protein=conserved hypothetical protein] [protein_id=AAY94238.1] [location=complement(5770471..5771058)] [gbkey=CDS]	conserved hypothetical protein	AAY94238.1	complement(5770471..5771058)	588	171.026	16.5355	16535496		0.290861
PFL_0812	cds-AAY96212.1	1383	2229	>lcl|CP000076.1_cds_AAY96212.1_793 [locus_tag=PFL_0812] [protein=conserved hypothetical protein] [protein_id=AAY96212.1] [location=complement(938775..939062)] [gbkey=CDS]	conserved hypothetical protein	AAY96212.1	complement(938775..939062)	288	83.6383	16.5355	16535496		0.290411
PFL_4281	cds-AAY93537.1	2274	2880	greB	transcription elongation factor GreB	AAY93537.1	complement(4977172..4977645)	474	137.522	16.5355	16535496		0.290132
PFL_1937	cds-AAY91224.2	9183	13280	uup	ATP-binding cassette ATPase, Uup	AAY91224.2	2162082..2164001	1920	555.351	16.5355	16535496		0.289245
PFL_5955	cds-AAY95145.1	5722	12155	phlC	2,4-diacetylphloroglucinol biosynthesis protein PhlC	AAY95145.1	6767553..6768749	1197	346.043	16.5355	16535496		0.289092
PFL_3017	cds-AAY92287.1	2347	3953	>lcl|CP000076.1_cds_AAY92287.1_2950 [locus_tag=PFL_3017] [protein=conserved hypothetical protein] [protein_id=AAY92287.1] [location=3481051..3481650] [gbkey=CDS]	conserved hypothetical protein	AAY92287.1	3481051..3481650	492	141.937	16.5355	16535496		0.28849
PFL_0451	cds-AAY95860.1	5234	7091	aroB	3-dehydroquinate synthase	AAY95860.1	516900..518000	1101	316.531	16.5355	16535496		0.287494
PFL_3269	cds-AAY92538.1	3334	4838	>lcl|CP000076.1_cds_AAY92538.1_3197 [locus_tag=PFL_3269] [protein=DNA-binding response regulator] [protein_id=AAY92538.1] [location=complement(3774508..3775209)] [gbkey=CDS]	DNA-binding response regulator	AAY92538.1	complement(3774508..3775209)	702	201.627	16.5355	16535496		0.287218
PFL_4505	cds-AAY93752.1	5866	10163	lysC	aspartate kinase, monofunctional class	AAY93752.1	complement(5214280..5215521)	1242	354.752	16.5355	16535496		0.28563
PFL_5325	cds-AAY94535.2	2053	2203	>lcl|CP000076.1_cds_AAY94535.2_5219 [locus_tag=PFL_5325] [protein=protein CreA] [protein_id=AAY94535.2] [location=complement(6091958..6092419)] [gbkey=CDS]	protein CreA	AAY94535.2	complement(6091958..6092419)	435	124.157	16.5355	16535496		0.285419
PFL_5871	cds-AAY95061.2	4085	5958	>lcl|CP000076.1_cds_AAY95061.2_5748 [locus_tag=PFL_5871] [protein=HDOD domain protein] [protein_id=AAY95061.2] [location=complement(6675434..6676300)] [gbkey=CDS]	HDOD domain protein	AAY95061.2	complement(6675434..6676300)	867	247.044	16.5355	16535496		0.284942
PFL_0577	cds-AAY95984.1	12381	16764	rnr	ribonuclease R	AAY95984.1	671352..673979	2628	748.753	16.5355	16535496		0.284914
PFL_4597	cds-AAY93843.1	1778	2128	>lcl|CP000076.1_cds_AAY93843.1_4508 [locus_tag=PFL_4597] [protein=conserved hypothetical protein] [protein_id=AAY93843.1] [location=5305336..5305713] [gbkey=CDS]	conserved hypothetical protein	AAY93843.1	5305336..5305713	378	107.526	16.5355	16535496		0.284461
PFL_1901	cds-AAY91188.1	7359	4772	aer_1	aerotaxis receptor Aer	AAY91188.1	2120420..2121985	1566	445.043	16.5355	16535496		0.284191
PFL_0480	cds-AAY95889.1	3377	5058	>lcl|CP000076.1_cds_AAY95889.1_469 [locus_tag=PFL_0480] [protein=conserved hypothetical protein] [protein_id=AAY95889.1] [location=complement(548672..549391)] [gbkey=CDS]	conserved hypothetical protein	AAY95889.1	complement(548672..549391)	720	204.227	16.5355	16535496		0.283649
PFL_0002	cds-AAY95420.1	5175	6998	dnaN	DNA polymerase III, beta subunit	AAY95420.1	1681..2784	1104	312.963	16.5355	16535496		0.283481
PFL_1645	cds-AAY90942.1	1614	1901	>lcl|CP000076.1_cds_AAY90942.1_1612 [locus_tag=PFL_1645] [protein=HPt domain protein] [protein_id=AAY90942.1] [location=1848258..1848602] [gbkey=CDS]	HPt domain protein	AAY90942.1	1848258..1848602	345	97.6082	16.5355	16535496		0.282922
PFL_1650	cds-AAY90947.1	2075	3375	fliO	flagellar protein FliO	AAY90947.1	1852291..1852734	444	125.488	16.5355	16535496		0.28263
PFL_6104	cds-AAY95292.1	785	1063	rubA	rubredoxin	AAY95292.1	complement(6934103..6934270)	168	47.4736	16.5355	16535496		0.282581
PFL_5820	cds-AAY95010.1	7813	18012	mdcA	malonate decarboxylase, alpha subunit	AAY95010.1	complement(6625665..6627341)	1677	472.499	16.5355	16535496		0.281752
PFL_1487	cds-AAY90770.2	4416	6312	>lcl|CP000076.1_cds_AAY90770.2_1455 [locus_tag=PFL_1487] [protein=transcriptional regulator, LysR family] [protein_id=AAY90770.2] [location=complement(1674160..1675098)] [gbkey=CDS]	transcriptional regulator, LysR family	AAY90770.2	complement(1674160..1675098)	948	267.062	16.5355	16535496		0.281711
PFL_1703	cds-AAY90998.1	2835	4018	>lcl|CP000076.1_cds_AAY90998.1_1669 [locus_tag=PFL_1703] [protein=transcriptional regulator, TetR family] [protein_id=AAY90998.1] [location=complement(1904939..1905547)] [gbkey=CDS]	transcriptional regulator, TetR family	AAY90998.1	complement(1904939..1905547)	609	171.449	16.5355	16535496		0.281526
PFL_0672	cds-AAY96079.1	2135	3152	accB	acetyl-CoA carboxylase, biotin carboxyl carrier protein	AAY96079.1	complement(783651..784109)	459	129.116	16.5355	16535496		0.281299
PFL_4312	cds-AAY93567.1	5089	7419	pheA	chorismate mutase/prephenate dehydratase	AAY93567.1	complement(5012938..5014032)	1095	307.762	16.5355	16535496		0.281061
PFL_0913	cds-AAY90200.1	2160	3164	ptsN	PTS IIA-like nitrogen-regulatory protein PtsN	AAY90200.1	complement(1057968..1058432)	465	130.628	16.5355	16535496		0.280921
PFL_2654	cds-AAY91927.1	1531	1673	>lcl|CP000076.1_cds_AAY91927.1_2593 [locus_tag=PFL_2654] [protein=conserved hypothetical protein] [protein_id=AAY91927.1] [location=complement(2934130..2934459)] [gbkey=CDS]	conserved hypothetical protein	AAY91927.1	complement(2934130..2934459)	330	92.5887	16.5355	16535496		0.280572
PFL_2246	cds-AAY91519.1	2987	5193	>lcl|CP000076.1_cds_AAY91519.1_2187 [locus_tag=PFL_2246] [protein=isochorismatase family protein] [protein_id=AAY91519.1] [location=complement(2511110..2511754)] [gbkey=CDS]	isochorismatase family protein	AAY91519.1	complement(2511110..2511754)	645	180.642	16.5355	16535496		0.280065
PFL_1188	cds-AAY90475.1	3595	5238	lpxA	acyl-[acyl-carrier-protein	AAY90475.1	1360004..1360780	777	217.411	16.5355	16535496		0.279808
PFL_1977	cds-AAY91264.1	680	928	>lcl|CP000076.1_cds_AAY91264.1_1933 [locus_tag=PFL_1977] [protein=conserved hypothetical protein] [protein_id=AAY91264.1] [location=complement(2208449..2208922)] [gbkey=CDS]	conserved hypothetical protein	AAY91264.1	complement(2208449..2208922)	147	41.1237	16.5355	16535496		0.279753
PFL_3917	cds-AAY93181.1	5563	10637	emrA	multidrug resistance protein A	AAY93181.1	complement(4521606..4522808)	1203	336.428	16.5355	16535496		0.279657
PFL_1768	cds-AAY91057.1	1886	3833	>lcl|CP000076.1_cds_AAY91057.1_1726 [locus_tag=PFL_1768] [protein=conserved hypothetical protein] [protein_id=AAY91057.1] [location=complement(1970076..1970483)] [gbkey=CDS]	conserved hypothetical protein	AAY91057.1	complement(1970076..1970483)	408	114.058	16.5355	16535496		0.279553
PFL_0309	cds-AAY95720.1	929	740	>lcl|CP000076.1_cds_AAY95720.1_302 [locus_tag=PFL_0309] [protein=conserved hypothetical protein] [protein_id=AAY95720.1] [location=359845..360045] [gbkey=CDS]	conserved hypothetical protein	AAY95720.1	359845..360045	201	56.1822	16.5355	16535496		0.279513
PFL_6031	cds-AAY95220.1	9130	11686	rep	ATP-dependent DNA helicase Rep	AAY95220.1	6852343..6854352	1977	552.146	16.5355	16535496		0.279285
PFL_4415	cds-AAY93666.2	1066	1368	>lcl|CP000076.1_cds_AAY93666.2_4333 [locus_tag=PFL_4415] [protein=conserved hypothetical protein] [protein_id=AAY93666.2] [location=complement(5126136..5126459)] [gbkey=CDS]	conserved hypothetical protein	AAY93666.2	complement(5126136..5126459)	231	64.4674	16.5355	16535496		0.27908
PFL_6055	cds-AAY95243.1	4179	5574	argB	acetylglutamate kinase	AAY95243.1	6877319..6878224	906	252.729	16.5355	16535496		0.27895
PFL_4770	cds-AAY94000.1	2795	4211	>lcl|CP000076.1_cds_AAY94000.1_4684 [locus_tag=PFL_4770] [protein=cold-shock DNA-binding domain protein] [protein_id=AAY94000.1] [location=5507230..5507835] [gbkey=CDS]	cold-shock DNA-binding domain protein	AAY94000.1	5507230..5507835	606	169.03	16.5355	16535496		0.278928
PFL_5363	cds-AAY94573.1	4646	5444	cydB_2	cytochrome d ubiquinol oxidase, subunit II	AAY94573.1	complement(6132720..6133727)	1008	280.971	16.5355	16535496		0.278741
PFL_1912	cds-AAY91199.1	6368	12615	hemN	coproporphyrinogen dehydrogenase	AAY91199.1	complement(2132255..2133637)	1383	385.111	16.5355	16535496		0.278461
PFL_5851	cds-AAY95041.2	1076	1590	thiS	thiamine biosynthesis protein ThiS	AAY95041.2	complement(6656451..6656651)	234	65.0721	16.5355	16535496		0.278086
PFL_5659	cds-AAY94852.1	2620	3022	plsY	acyl-phosphate glycerol 3-phosphate acyltransferase	AAY94852.1	6445410..6445979	570	158.447	16.5355	16535496		0.277977
PFL_4906	cds-AAY94136.1	6532	9519	>lcl|CP000076.1_cds_AAY94136.1_4820 [locus_tag=PFL_4906] [protein=proline-specific permease, ProY family] [protein_id=AAY94136.1] [location=complement(5647927..5649348)] [gbkey=CDS]	proline-specific permease, ProY family	AAY94136.1	complement(5647927..5649348)	1422	395.029	16.5355	16535496		0.277798
PFL_5077	cds-AAY94305.1	2838	4018	sspA	stringent starvation protein A	AAY94305.1	complement(5839320..5839937)	618	171.631	16.5355	16535496		0.27772
PFL_0641	cds-AAY96048.1	5801	10847	urtA	urea ABC transporter, periplasmic urea-binding protein	AAY96048.1	complement(747802..749067)	1266	350.821	16.5355	16535496		0.27711
PFL_1182	cds-AAY90469.1	5457	7534	dxr	1-deoxy-D-xylulose 5-phosphate reductoisomerase	AAY90469.1	1352792..1353982	1191	330.017	16.5355	16535496		0.277093
PFL_3891	cds-AAY93155.1	5194	6972	trmU	tRNA (5-methylaminomethyl-2-thiouridylate)-methyltransferase	AAY93155.1	4490981..4492114	1134	314.112	16.5355	16535496		0.276995
PFL_0357	cds-AAY95766.1	1250	1583	>lcl|CP000076.1_cds_AAY95766.1_347 [locus_tag=PFL_0357] [protein=Fe(2+) trafficking family protein] [protein_id=AAY95766.1] [location=complement(409175..409447)] [gbkey=CDS]	Fe(2+) trafficking family protein	AAY95766.1	complement(409175..409447)	273	75.595	16.5355	16535496		0.276905
PFL_2534	cds-AAY91807.1	5656	4345	bkdA1	2-oxoisovalerate dehydrogenase E1 component, alpha subunit	AAY91807.1	complement(2803004..2804239)	1236	342.052	16.5355	16535496		0.276741
PFL_0177	cds-AAY95589.1	3895	5157	>lcl|CP000076.1_cds_AAY95589.1_171 [locus_tag=PFL_0177] [protein=conserved hypothetical protein] [protein_id=AAY95589.1] [location=complement(214491..215342)] [gbkey=CDS]	conserved hypothetical protein	AAY95589.1	complement(214491..215342)	852	235.554	16.5355	16535496		0.276472
PFL_0545	cds-AAY95954.1	8187	11450	parE	DNA topoisomerase IV, B subunit	AAY95954.1	634854..636758	1791	495.117	16.5355	16535496		0.276447
PFL_4019	cds-AAY93280.1	1628	1776	queD	queuosine biosynthesis protein QueD	AAY93280.1	4637015..4637371	357	98.4549	16.5355	16535496		0.275784
PFL_2781	cds-AAY92053.1	1641	2172	>lcl|CP000076.1_cds_AAY92053.1_2717 [locus_tag=PFL_2781] [protein=conserved hypothetical protein] [protein_id=AAY92053.1] [location=3086088..3086543] [gbkey=CDS]	conserved hypothetical protein	AAY92053.1	3086088..3086543	360	99.2411	16.5355	16535496		0.27567
PFL_4786	cds-AAY94016.2	3233	5096	purU_1	formyltetrahydrofolate deformylase	AAY94016.2	complement(5526156..5527004)	711	195.519	16.5355	16535496		0.274991
PFL_4246	cds-AAY93502.1	1787	2309	msrB	methionine-R-sulfoxide reductase	AAY93502.1	complement(4942593..4942985)	393	108.071	16.5355	16535496		0.274989
PFL_5319	cds-AAY94529.1	2059	3305	fkpB	FKBP-type peptidyl-prolyl cis-trans isomerase FkpB	AAY94529.1	complement(6084904..6085356)	453	124.52	16.5355	16535496		0.274879
PFL_2115	cds-AAY91390.1	4608	8557	pheS	phenylalanyl-tRNA synthetase, alpha subunit	AAY91390.1	2334134..2335150	1017	278.673	16.5355	16535496		0.274015
PFL_1244	cds-AAY90531.1	2093	2819	>lcl|CP000076.1_cds_AAY90531.1_1218 [locus_tag=PFL_1244] [protein=conserved hypothetical protein] [protein_id=AAY90531.1] [location=complement(1414375..1414836)] [gbkey=CDS]	conserved hypothetical protein	AAY90531.1	complement(1414375..1414836)	462	126.576	16.5355	16535496		0.273974
PFL_5621	cds-AAY94814.1	3789	5344	trpC	indole-3-glycerol phosphate synthase	AAY94814.1	complement(6400817..6401653)	837	229.143	16.5355	16535496		0.273768
PFL_4971	cds-AAY94200.1	4142	5779	secF	protein-export membrane protein SecF	AAY94200.1	complement(5722863..5723777)	915	250.491	16.5355	16535496		0.273761
PFL_2635	cds-AAY91908.1	3903	6489	>lcl|CP000076.1_cds_AAY91908.1_2574 [locus_tag=PFL_2635] [protein=universal stress protein family protein] [protein_id=AAY91908.1] [location=complement(2915627..2916490)] [gbkey=CDS]	universal stress protein family protein	AAY91908.1	complement(2915627..2916490)	864	236.038	16.5355	16535496		0.273192
PFL_3419	cds-AAY92688.1	744	1031	>lcl|CP000076.1_cds_AAY92688.1_3347 [locus_tag=PFL_3419] [protein=conserved hypothetical protein] [protein_id=AAY92688.1] [location=complement(3937413..3937571)] [gbkey=CDS]	conserved hypothetical protein	AAY92688.1	complement(3937413..3937571)	165	44.9941	16.5355	16535496		0.272692
PFL_1089	cds-AAY90376.1	4947	7712	purT	phosphoribosylglycinamide formyltransferase 2	AAY90376.1	1243062..1244243	1101	299.175	16.5355	16535496		0.27173
PFL_5167	cds-AAY94387.2	2628	5229	pth	aminoacyl-tRNA hydrolase	AAY94387.2	5926293..5926877	585	158.931	16.5355	16535496		0.271677
PFL_3939	cds-AAY93203.1	8743	10906	liuD	methylcrotonyl-CoA carboxylase, alpha-subunit LiuD	AAY93203.1	4552193..4554139	1947	528.741	16.5355	16535496		0.271567
PFL_0760	cds-AAY96162.1	4201	8543	>lcl|CP000076.1_cds_AAY96162.1_744 [locus_tag=PFL_0760] [protein=transcriptional regulator, AraC family] [protein_id=AAY96162.1] [location=886321..887334] [gbkey=CDS]	transcriptional regulator, AraC family	AAY96162.1	886321..887334	939	254.06	16.5355	16535496		0.270564
PFL_0415	cds-AAY95824.1	3562	5445	>lcl|CP000076.1_cds_AAY95824.1_405 [locus_tag=PFL_0415] [protein=amino acid ABC transporter, periplasmic amino acid-binding protein] [protein_id=AAY95824.1] [location=480513..481310] [gbkey=CDS]	amino acid ABC transporter, periplasmic amino acid-binding protein	AAY95824.1	480513..481310	798	215.415	16.5355	16535496		0.269944
PFL_1658	cds-AAY96273.1	3668	6581	>lcl|CP000076.1_cds_AAY96273.1_1625 [locus_tag=PFL_1658] [protein=oxidoreductase, short chain dehydrogenase/reductase family] [protein_id=AAY96273.1] [location=1858330..1859151] [gbkey=CDS]	oxidoreductase, short chain dehydrogenase/reductase family	AAY96273.1	1858330..1859151	822	221.826	16.5355	16535496		0.269861
PFL_6160	cds-AAY95348.1	3280	4881	>lcl|CP000076.1_cds_AAY95348.1_6037 [locus_tag=PFL_6160] [protein=transcriptional regulator, RpiR family/SIS domain protein] [protein_id=AAY95348.1] [location=complement(6995151..6996017)] [gbkey=CDS]	transcriptional regulator, RpiR family/SIS domain protein	AAY95348.1	complement(6995151..6996017)	738	198.361	16.5355	16535496		0.268782
PFL_4147	cds-AAY93403.1	1252	2069	>lcl|CP000076.1_cds_AAY93403.1_4072 [locus_tag=PFL_4147] [protein=putative lipoprotein] [protein_id=AAY93403.1] [location=4816924..4817205] [gbkey=CDS]	putative lipoprotein	AAY93403.1	4816924..4817205	282	75.7159	16.5355	16535496		0.268496
PFL_1271	cds-AAY90556.1	892	1509	>lcl|CP000076.1_cds_AAY90556.1_1242 [locus_tag=PFL_1271] [protein=SEC-C domain protein] [protein_id=AAY90556.1] [location=complement(1442402..1442602)] [gbkey=CDS]	SEC-C domain protein	AAY90556.1	complement(1442402..1442602)	201	53.9446	16.5355	16535496		0.268381
PFL_5900	cds-AAY95090.1	2130	2493	rppH	RNA pyrophosphohydrolase	AAY95090.1	complement(6711085..6711564)	480	128.814	16.5355	16535496		0.268362
PFL_1305	cds-AAY90590.1	1144	1214	>lcl|CP000076.1_cds_AAY90590.1_1276 [locus_tag=PFL_1305] [protein=conserved hypothetical protein] [protein_id=AAY90590.1] [location=complement(1477062..1477430)] [gbkey=CDS]	conserved hypothetical protein	AAY90590.1	complement(1477062..1477430)	258	69.1845	16.5355	16535496		0.268157
PFL_6225	cds-AAY95413.2	2820	4468	gidB	16S rRNA (guanine(527)-N(7))-methyltransferase	AAY95413.2	complement(7064856..7065500)	636	170.542	16.5355	16535496		0.268148
PFL_5031	cds-AAY94259.1	3108	4551	queC	queuosine biosynthesis protein QueC	AAY94259.1	complement(5789791..5790489)	702	187.959	16.5355	16535496		0.267748
PFL_0583	cds-AAY95990.1	6185	10983	dnaB_2	replicative DNA helicase	AAY95990.1	677204..678601	1398	374.044	16.5355	16535496		0.267556
PFL_5899	cds-AAY95089.1	10077	11429	ptsP	phosphoenolpyruvate-protein phosphotransferase	AAY95089.1	complement(6708783..6711062)	2280	609.416	16.5355	16535496		0.267288
PFL_5434	cds-AAY94644.1	2028	2604	ybeY	translation metalloprotein YbeY	AAY94644.1	6204324..6204782	459	122.645	16.5355	16535496		0.267201
PFL_1331	cds-AAY90616.1	13904	27840	emhB	efflux transporter, permease protein EmhB	AAY90616.1	complement(1505607..1508753)	3147	840.858	16.5355	16535496		0.267193
PFL_4580	cds-AAY93827.1	2359	3028	gntK	gluconokinase GntK	AAY93827.1	complement(5290426..5290959)	534	142.663	16.5355	16535496		0.267159
PFL_0185	cds-AAY95596.1	6373	11581	gabD	succinate-semialdehyde dehydrogenase	AAY95596.1	219230..220672	1443	385.413	16.5355	16535496		0.267092
PFL_4868	cds-AAY94098.1	6646	12504	glpK	glycerol kinase	AAY94098.1	5610807..5612312	1506	401.923	16.5355	16535496		0.266881
PFL_4448	cds-AAY93699.1	3981	5253	cysM	cysteine synthase B	AAY93699.1	complement(5157419..5158321)	903	240.755	16.5355	16535496		0.266617
PFL_5821	cds-AAY95011.2	2470	3425	>lcl|CP000076.1_cds_AAY95011.2_5698 [locus_tag=PFL_5821] [protein=conserved hypothetical protein] [protein_id=AAY95011.2] [location=6627535..6628095] [gbkey=CDS]	conserved hypothetical protein	AAY95011.2	6627535..6628095	561	149.376	16.5355	16535496		0.266267
PFL_5623	cds-AAY94816.1	2612	5004	trpG	anthranilate synthase, component II	AAY94816.1	complement(6402709..6403302)	594	157.963	16.5355	16535496		0.265931
PFL_4621	cds-AAY93868.1	4204	5465	glk	glucokinase	AAY93868.1	complement(5331322..5332278)	957	254.241	16.5355	16535496		0.265665
PFL_5123	cds-AAY94345.2	2583	3288	>lcl|CP000076.1_cds_AAY94345.2_5034 [locus_tag=PFL_5123] [protein=membrane protein, UPF0016 family] [protein_id=AAY94345.2] [location=5888476..5889060] [gbkey=CDS]	membrane protein, UPF0016 family	AAY94345.2	5888476..5889060	588	156.209	16.5355	16535496		0.265662
PFL_1181	cds-AAY90468.1	3545	4822	cdsA_1	phosphatidate cytidylyltransferase	AAY90468.1	1351989..1352795	807	214.387	16.5355	16535496		0.26566
PFL_3294	cds-AAY92563.1	3281	4397	dnaQ	DNA polymerase III, epsilon subunit	AAY92563.1	complement(3802474..3803223)	750	198.422	16.5355	16535496		0.264562
PFL_0443	cds-AAY95852.1	5545	8141	tme	NADP-dependent malic enzyme	AAY95852.1	507649..508917	1269	335.339	16.5355	16535496		0.264255
PFL_1455	cds-AAY90739.1	2070	2418	>lcl|CP000076.1_cds_AAY90739.1_1424 [locus_tag=PFL_1455] [protein=antioxidant, AhpC/TSA family] [protein_id=AAY90739.1] [location=complement(1635092..1635565)] [gbkey=CDS]	antioxidant, AhpC/TSA family	AAY90739.1	complement(1635092..1635565)	474	125.185	16.5355	16535496		0.264104
PFL_6052	cds-AAY95240.1	5267	6500	coaBC	phosphopantothenoylcysteine decarboxylase/phosphopantothenate--cysteine ligase	AAY95240.1	6873966..6875174	1209	318.527	16.5355	16535496		0.263463
PFL_5912	cds-AAY95102.2	1853	2719	>lcl|CP000076.1_cds_AAY95102.2_5789 [locus_tag=PFL_5912] [protein=conserved hypothetical protein] [protein_id=AAY95102.2] [location=complement(6722776..6723213)] [gbkey=CDS]	conserved hypothetical protein	AAY95102.2	complement(6722776..6723213)	426	112.062	16.5355	16535496		0.263056
PFL_5631	cds-AAY94824.1	2933	4197	rpe	ribulose-phosphate 3-epimerase	AAY94824.1	complement(6412475..6413149)	675	177.376	16.5355	16535496		0.262779
PFL_0941	cds-AAY90228.1	2146	3645	>lcl|CP000076.1_cds_AAY90228.1_916 [locus_tag=PFL_0941] [protein=glutathione peroxidase, BtuE family] [protein_id=AAY90228.1] [location=1084284..1084766] [gbkey=CDS]	glutathione peroxidase, BtuE family	AAY90228.1	1084284..1084766	495	129.781	16.5355	16535496		0.262185
PFL_0422	cds-AAY95831.1	1221	1461	tatA	twin arginine-targeting protein translocase, TatA/E family	AAY95831.1	complement(487213..487494)	282	73.8411	16.5355	16535496		0.261848
PFL_5235	cds-AAY94454.1	2791	3764	cah_3	carbonate dehydratase	AAY94454.1	complement(5997551..5998195)	645	168.788	16.5355	16535496		0.261687
PFL_0396	cds-AAY95805.1	1103	1547	>lcl|CP000076.1_cds_AAY95805.1_386 [locus_tag=PFL_0396] [protein=putative lipoprotein] [protein_id=AAY95805.1] [location=456909..457163] [gbkey=CDS]	putative lipoprotein	AAY95805.1	456909..457163	255	66.705	16.5355	16535496		0.261588
PFL_2634	cds-AAY91907.2	2018	2895	>lcl|CP000076.1_cds_AAY91907.2_2573 [locus_tag=PFL_2634] [protein=conserved hypothetical protein] [protein_id=AAY91907.2] [location=2914943..2915410] [gbkey=CDS]	conserved hypothetical protein	AAY91907.2	2914943..2915410	468	122.04	16.5355	16535496		0.26077
PFL_1580	cds-AAY90877.1	1875	2476	>lcl|CP000076.1_cds_AAY90877.1_1548 [locus_tag=PFL_1580] [protein=transcriptional regulator, MarR family] [protein_id=AAY90877.1] [location=1778981..1779415] [gbkey=CDS]	transcriptional regulator, MarR family	AAY90877.1	1778981..1779415	435	113.392	16.5355	16535496		0.260672
PFL_1754	cds-AAY91049.1	3022	4127	pyrF	orotidine 5'-phosphate decarboxylase	AAY91049.1	1960674..1961375	702	182.758	16.5355	16535496		0.26034
PFL_4394	cds-AAY93649.1	9104	13815	prc	peptidase, S41 family	AAY93649.1	5102518..5104635	2118	550.573	16.5355	16535496		0.25995
PFL_0368	cds-AAY95777.1	5614	7982	>lcl|CP000076.1_cds_AAY95777.1_358 [locus_tag=PFL_0368] [protein=processing peptidase domain protein] [protein_id=AAY95777.1] [location=complement(419807..421117)] [gbkey=CDS]	processing peptidase domain protein	AAY95777.1	complement(419807..421117)	1311	339.512	16.5355	16535496		0.258972
PFL_3231	cds-AAY92500.1	5641	8619	pgm	phosphoglucomutase, alpha-D-glucose phosphate-specific	AAY92500.1	complement(3725760..3727406)	1320	341.145	16.5355	16535496		0.258443
PFL_4352	cds-AAY93607.1	2524	3183	>lcl|CP000076.1_cds_AAY93607.1_4274 [locus_tag=PFL_4352] [protein=isochorismatase family protein] [protein_id=AAY93607.1] [location=5059904..5060494] [gbkey=CDS]	isochorismatase family protein	AAY93607.1	5059904..5060494	591	152.641	16.5355	16535496		0.258276
PFL_2818	cds-AAY92090.1	1124	1585	>lcl|CP000076.1_cds_AAY92090.1_2753 [locus_tag=PFL_2818] [protein=conserved hypothetical protein] [protein_id=AAY92090.1] [location=complement(3141698..3141961)] [gbkey=CDS]	conserved hypothetical protein	AAY92090.1	complement(3141698..3141961)	264	67.975	16.5355	16535496		0.257481
PFL_5501	cds-AAY94707.1	4636	5446	nirK	nitrite reductase, copper-containing	AAY94707.1	complement(6280447..6281535)	1089	280.367	16.5355	16535496		0.257453
PFL_5787	cds-AAY94977.2	4239	5179	>lcl|CP000076.1_cds_AAY94977.2_5664 [locus_tag=PFL_5787] [protein=transcriptional regulator, ArsR family/methyltransferase domain protein] [protein_id=AAY94977.2] [location=6594026..6595021] [gbkey=CDS]	transcriptional regulator, ArsR family/methyltransferase domain protein	AAY94977.2	6594026..6595021	996	256.358	16.5355	16535496		0.257387
PFL_1189	cds-AAY90476.1	4787	5332	lpxB	lipid-A-disaccharide synthase	AAY90476.1	1360783..1361907	1125	289.498	16.5355	16535496		0.257332
PFL_5648	cds-AAY94841.1	4211	4628	pdxA	4-hydroxythreonine-4-phosphate dehydrogenase	AAY94841.1	6434424..6435413	990	254.664	16.5355	16535496		0.257237
PFL_4397	cds-AAY93652.1	1413	1757	>lcl|CP000076.1_cds_AAY93652.1_4319 [locus_tag=PFL_4397] [protein=conserved hypothetical protein] [protein_id=AAY93652.1] [location=complement(5106964..5107335)] [gbkey=CDS]	conserved hypothetical protein	AAY93652.1	complement(5106964..5107335)	333	85.4525	16.5355	16535496		0.256614
PFL_0946	cds-AAY90233.1	1434	2045	hopJ	type III effector protein HopJ	AAY90233.1	complement(1089546..1089884)	339	86.7225	16.5355	16535496		0.255819
PFL_1516	cds-AAY90799.1	4983	8399	>lcl|CP000076.1_cds_AAY90799.1_1484 [locus_tag=PFL_1516] [protein=conserved hypothetical protein] [protein_id=AAY90799.1] [location=complement(1698933..1700111)] [gbkey=CDS]	conserved hypothetical protein	AAY90799.1	complement(1698933..1700111)	1179	301.352	16.5355	16535496		0.255599
PFL_5070	cds-AAY94298.1	1368	1930	mraZ	MraZ protein	AAY94298.1	complement(5833101..5833556)	324	82.7311	16.5355	16535496		0.255343
PFL_1496	cds-AAY90779.1	1241	1488	ycgL	YcgL domain protein	AAY90779.1	1682603..1682896	294	75.0507	16.5355	16535496		0.255274
PFL_4774	cds-AAY94004.1	3307	4951	mscS	small-conductance mechanosensitive channel	AAY94004.1	complement(5511075..5511917)	786	199.994	16.5355	16535496		0.254445
PFL_5069	cds-AAY94297.1	3977	5371	mraW	S-adenosyl-methyltransferase MraW	AAY94297.1	complement(5832157..5833104)	948	240.513	16.5355	16535496		0.253706
PFL_5980	cds-AAY95170.1	6153	7765	ubiD	3-octaprenyl-4-hydroxybenzoate carboxy-lyase	AAY95170.1	complement(6797490..6798956)	1467	372.109	16.5355	16535496		0.253653
PFL_1883	cds-AAY91170.1	3206	4189	>lcl|CP000076.1_cds_AAY91170.1_1839 [locus_tag=PFL_1883] [protein=transcriptional regulator, GntR family] [protein_id=AAY91170.1] [location=2096706..2097470] [gbkey=CDS]	transcriptional regulator, GntR family	AAY91170.1	2096706..2097470	765	193.886	16.5355	16535496		0.253446
PFL_3983	cds-AAY93247.1	7836	12677	>lcl|CP000076.1_cds_AAY93247.1_3919 [locus_tag=PFL_3983] [protein=PpiC-type peptidyl-prolyl cis-trans isomerase domain protein] [protein_id=AAY93247.1] [location=complement(4599284..4601155)] [gbkey=CDS]	PpiC-type peptidyl-prolyl cis-trans isomerase domain protein	AAY93247.1	complement(4599284..4601155)	1872	473.89	16.5355	16535496		0.253146
PFL_4510	cds-AAY93757.1	1205	1840	>lcl|CP000076.1_cds_AAY93757.1_4423 [locus_tag=PFL_4510] [protein=conserved hypothetical protein] [protein_id=AAY93757.1] [location=complement(5221497..5221784)] [gbkey=CDS]	conserved hypothetical protein	AAY93757.1	complement(5221497..5221784)	288	72.8735	16.5355	16535496		0.253033
PFL_1859	cds-AAY91147.2	2246	3335	>lcl|CP000076.1_cds_AAY91147.2_1815 [locus_tag=PFL_1859] [protein=conserved hypothetical protein] [protein_id=AAY91147.2] [location=complement(2064600..2065136)] [gbkey=CDS]	conserved hypothetical protein	AAY91147.2	complement(2064600..2065136)	537	135.829	16.5355	16535496		0.25294
PFL_4186	cds-AAY93442.1	1493	1604	>lcl|CP000076.1_cds_AAY93442.1_4110 [locus_tag=PFL_4186] [protein=conserved hypothetical protein] [protein_id=AAY93442.1] [location=complement(4859477..4860100)] [gbkey=CDS]	conserved hypothetical protein	AAY93442.1	complement(4859477..4860100)	357	90.2906	16.5355	16535496		0.252915
PFL_1911	cds-AAY91198.1	1442	2198	>lcl|CP000076.1_cds_AAY91198.1_1867 [locus_tag=PFL_1911] [protein=conserved hypothetical protein] [protein_id=AAY91198.1] [location=2131704..2132258] [gbkey=CDS]	conserved hypothetical protein	AAY91198.1	2131704..2132258	345	87.2063	16.5355	16535496		0.252772
PFL_4242	cds-AAY93498.1	3723	5995	>lcl|CP000076.1_cds_AAY93498.1_4165 [locus_tag=PFL_4242] [protein=conserved hypothetical protein] [protein_id=AAY93498.1] [location=complement(4938184..4939074)] [gbkey=CDS]	conserved hypothetical protein	AAY93498.1	complement(4938184..4939074)	891	225.152	16.5355	16535496		0.252696
PFL_4636	cds-AAY93883.1	4214	7025	argF_1	ornithine carbamoyltransferase	AAY93883.1	5350854..5351864	1011	254.846	16.5355	16535496		0.252073
PFL_3452	cds-AAY92720.1	1150	1555	>lcl|CP000076.1_cds_AAY92720.1_3379 [locus_tag=PFL_3452] [protein=putative lipoprotein] [protein_id=AAY92720.1] [location=3965947..3966327] [gbkey=CDS]	putative lipoprotein	AAY92720.1	3965947..3966327	276	69.5474	16.5355	16535496		0.251983
PFL_0452	cds-AAY95861.1	6578	8531	>lcl|CP000076.1_cds_AAY95861.1_442 [locus_tag=PFL_0452] [protein=sporulation and cell division repeat protein] [protein_id=AAY95861.1] [location=518011..519591] [gbkey=CDS]	sporulation and cell division repeat protein	AAY95861.1	518011..519591	1581	397.811	16.5355	16535496		0.25162
PFL_1520	cds-AAY90803.1	3905	6408	>lcl|CP000076.1_cds_AAY90803.1_1488 [locus_tag=PFL_1520] [protein=beta-hydroxylase, aspartyl/asparaginyl family] [protein_id=AAY90803.1] [location=1703639..1704577] [gbkey=CDS]	beta-hydroxylase, aspartyl/asparaginyl family	AAY90803.1	1703639..1704577	939	236.159	16.5355	16535496		0.2515
PFL_5995	cds-AAY90854.1	4621	6407	algP	alginate regulatory protein AlgP	AAY90854.1	complement(6815563..6816675)	1113	279.459	16.5355	16535496		0.251087
PFL_1686	cds-AAY90981.1	2170	2165	dsbE	thiol:disulfide interchange protein DsbE	AAY90981.1	1887933..1888469	525	131.233	16.5355	16535496		0.249967
PFL_5909	cds-AAY95099.1	2747	3224	>lcl|CP000076.1_cds_AAY95099.1_5786 [locus_tag=PFL_5909] [protein=FAH family protein] [protein_id=AAY95099.1] [location=complement(6719178..6719843)] [gbkey=CDS]	FAH family protein	AAY95099.1	complement(6719178..6719843)	666	166.127	16.5355	16535496		0.249441
PFL_1085	cds-AAY90372.1	2474	2618	>lcl|CP000076.1_cds_AAY90372.1_1058 [locus_tag=PFL_1085] [protein=hydrolase, NUDIX family] [protein_id=AAY90372.1] [location=1240976..1241575] [gbkey=CDS]	hydrolase, NUDIX family	AAY90372.1	1240976..1241575	600	149.618	16.5355	16535496		0.249363
PFL_6190	cds-AAY95378.1	1039	1122	>lcl|CP000076.1_cds_AAY95378.1_6067 [locus_tag=PFL_6190] [protein=conserved hypothetical protein] [protein_id=AAY95378.1] [location=complement(7027426..7027677)] [gbkey=CDS]	conserved hypothetical protein	AAY95378.1	complement(7027426..7027677)	252	62.8345	16.5355	16535496		0.249343
PFL_1758	cds-AAY91053.1	3125	4415	>lcl|CP000076.1_cds_AAY91053.1_1722 [locus_tag=PFL_1758] [protein=conserved hypothetical protein] [protein_id=AAY91053.1] [location=complement(1965694..1966464)] [gbkey=CDS]	conserved hypothetical protein	AAY91053.1	complement(1965694..1966464)	759	188.987	16.5355	16535496		0.248995
PFL_4946	cds-AAY94175.1	6916	14015	leuA	2-isopropylmalate synthase	AAY94175.1	5699790..5701469	1680	418.252	16.5355	16535496		0.248959
PFL_3738	cds-AAY93004.1	2765	4087	>lcl|CP000076.1_cds_AAY93004.1_3660 [locus_tag=PFL_3738] [protein=membrane protein, YccA family] [protein_id=AAY93004.1] [location=complement(4337539..4338210)] [gbkey=CDS]	membrane protein, YccA family	AAY93004.1	complement(4337539..4338210)	672	167.216	16.5355	16535496		0.248833
PFL_4620	cds-AAY93867.1	2900	4058	gltR	DNA-binding response regulator GltR	AAY93867.1	complement(5330521..5331252)	705	175.38	16.5355	16535496		0.248766
PFL_3727	cds-AAY92993.1	1576	2222	moaC_2	molybdenum cofactor biosynthesis protein C	AAY92993.1	complement(4323863..4324351)	384	95.3101	16.5355	16535496		0.248203
PFL_5335	cds-AAY94545.1	2001	2670	>lcl|CP000076.1_cds_AAY94545.1_5229 [locus_tag=PFL_5335] [protein=conserved hypothetical protein] [protein_id=AAY94545.1] [location=complement(6099320..6099892)] [gbkey=CDS]	conserved hypothetical protein	AAY94545.1	complement(6099320..6099892)	489	121.012	16.5355	16535496		0.247469
PFL_4869	cds-AAY94099.1	3086	5125	glpR	glycerol-3-phosphate regulon repressor	AAY94099.1	5612408..5613163	756	186.629	16.5355	16535496		0.246864
PFL_3780	cds-AAY93045.1	2093	2918	>lcl|CP000076.1_cds_AAY93045.1_3711 [locus_tag=PFL_3780] [protein=transcriptional regulator, Cro/CI family] [protein_id=AAY93045.1] [location=4379576..4380364] [gbkey=CDS]	transcriptional regulator, Cro/CI family	AAY93045.1	4379576..4380364	513	126.576	16.5355	16535496		0.246737
PFL_3232	cds-AAY92501.1	4166	6053	>lcl|CP000076.1_cds_AAY92501.1_3161 [locus_tag=PFL_3232] [protein=oxidoreductase, zinc-binding dehydrogenase family] [protein_id=AAY92501.1] [location=complement(3727618..3728640)] [gbkey=CDS]	oxidoreductase, zinc-binding dehydrogenase family	AAY92501.1	complement(3727618..3728640)	1023	251.943	16.5355	16535496		0.246278
PFL_2741	cds-AAY92014.2	19736	24210	>lcl|CP000076.1_cds_AAY92014.2_2678 [locus_tag=PFL_2741] [protein=NAD-glutamate dehydrogenase] [protein_id=AAY92014.2] [location=3030235..3035094] [gbkey=CDS]	NAD-glutamate dehydrogenase	AAY92014.2	3030235..3035094	4860	1193.55	16.5355	16535496		0.245587
PFL_5650	cds-AAY94843.1	1546	2047	apaG	ApaG protein	AAY94843.1	6436347..6436727	381	93.4958	16.5355	16535496		0.245396
PFL_3805	cds-AAY93069.1	790	1165	>lcl|CP000076.1_cds_AAY93069.1_3741 [locus_tag=PFL_3805] [protein=putative lipoprotein] [protein_id=AAY93069.1] [location=4404495..4404689] [gbkey=CDS]	putative lipoprotein	AAY93069.1	4404495..4404689	195	47.776	16.5355	16535496		0.245005
PFL_3938	cds-AAY93202.1	3290	4335	liuC	putative 3-methylglutaconyl-CoA hydratase LiuC	AAY93202.1	4551378..4552193	816	198.966	16.5355	16535496		0.243831
PFL_0584	cds-AAY95991.1	9242	15644	>lcl|CP000076.1_cds_AAY95991.1_571 [locus_tag=PFL_0584] [protein=radical SAM domain protein] [protein_id=AAY95991.1] [location=678782..681079] [gbkey=CDS]	radical SAM domain protein	AAY95991.1	678782..681079	2298	558.919	16.5355	16535496		0.24322
PFL_5827	cds-AAY95017.1	1930	2823	pilG	type IV pilus response regulator PilG	AAY95017.1	complement(6637721..6638125)	480	116.719	16.5355	16535496		0.243164
PFL_5514	cds-AAY94720.1	2484	3944	ribA	GTP cyclohydrolase II	AAY94720.1	complement(6298678..6299295)	618	150.222	16.5355	16535496		0.243078
PFL_4475	cds-AAY93726.1	2904	3615	>lcl|CP000076.1_cds_AAY93726.1_4393 [locus_tag=PFL_4475] [protein=DNA-binding response regulator] [protein_id=AAY93726.1] [location=complement(5185671..5186393)] [gbkey=CDS]	DNA-binding response regulator	AAY93726.1	complement(5185671..5186393)	723	175.622	16.5355	16535496		0.242908
PFL_0295	cds-AAY95706.1	1770	2115	>lcl|CP000076.1_cds_AAY95706.1_288 [locus_tag=PFL_0295] [protein=putative phospholipid-binding domain/LysM domain protein] [protein_id=AAY95706.1] [location=344048..344488] [gbkey=CDS]	putative phospholipid-binding domain/LysM domain protein	AAY95706.1	344048..344488	441	107.042	16.5355	16535496		0.242727
PFL_2455	cds-AAY91728.1	3491	5181	>lcl|CP000076.1_cds_AAY91728.1_2395 [locus_tag=PFL_2455] [protein=conserved hypothetical protein] [protein_id=AAY91728.1] [location=complement(2717559..2718428)] [gbkey=CDS]	conserved hypothetical protein	AAY91728.1	complement(2717559..2718428)	870	211.122	16.5355	16535496		0.242668
PFL_0885	cds-AAY90172.1	2251	2813	>lcl|CP000076.1_cds_AAY90172.1_860 [locus_tag=PFL_0885] [protein=DNA-binding response regulator, Fis family] [protein_id=AAY90172.1] [location=1028502..1029062] [gbkey=CDS]	DNA-binding response regulator, Fis family	AAY90172.1	1028502..1029062	561	136.131	16.5355	16535496		0.242658
PFL_1780	cds-AAY91069.1	3068	4397	kdsB	3-deoxy-D-manno-octulosonate cytidylyltransferase	AAY91069.1	1981718..1982482	765	185.54	16.5355	16535496		0.242536
PFL_6065	cds-AAY95253.1	2970	3351	>lcl|CP000076.1_cds_AAY95253.1_5943 [locus_tag=PFL_6065] [protein=putative lipoprotein] [protein_id=AAY95253.1] [location=6885887..6886627] [gbkey=CDS]	putative lipoprotein	AAY95253.1	6885887..6886627	741	179.614	16.5355	16535496		0.242394
PFL_0607	cds-AAY96014.1	2460	3635	ureG	urease accessory protein UreG	AAY96014.1	complement(707944..708558)	615	148.771	16.5355	16535496		0.241904
PFL_3400	cds-AAY92669.2	1128	1421	>lcl|CP000076.1_cds_AAY92669.2_3328 [locus_tag=PFL_3400] [protein=putative lipoprotein] [protein_id=AAY92669.2] [location=3922918..3923199] [gbkey=CDS]	putative lipoprotein	AAY92669.2	3922918..3923199	282	68.2169	16.5355	16535496		0.241904
PFL_4010	cds-AAY93271.1	5303	9394	>lcl|CP000076.1_cds_AAY93271.1_3943 [locus_tag=PFL_4010] [protein=peptidase, U32 family] [protein_id=AAY93271.1] [location=4625643..4626968] [gbkey=CDS]	peptidase, U32 family	AAY93271.1	4625643..4626968	1326	320.704	16.5355	16535496		0.241858
PFL_2410	cds-AAY91683.1	1271	1776	>lcl|CP000076.1_cds_AAY91683.1_2351 [locus_tag=PFL_2410] [protein=conserved hypothetical protein] [protein_id=AAY91683.1] [location=complement(2676251..2676568)] [gbkey=CDS]	conserved hypothetical protein	AAY91683.1	complement(2676251..2676568)	318	76.8649	16.5355	16535496		0.241714
PFL_4355	cds-AAY93610.1	2181	3139	folE3	GTP cyclohydrolase I	AAY93610.1	5061655..5062200	546	131.898	16.5355	16535496		0.241572
PFL_0522	cds-AAY95931.1	3375	4098	>lcl|CP000076.1_cds_AAY95931.1_511 [locus_tag=PFL_0522] [protein=conserved domain protein] [protein_id=AAY95931.1] [location=609652..610530] [gbkey=CDS]	conserved domain protein	AAY95931.1	609652..610530	846	204.106	16.5355	16535496		0.24126
PFL_1681	cds-AAY90976.1	2667	3483	ccmB	heme exporter protein CcmB	AAY90976.1	1883805..1884473	669	161.289	16.5355	16535496		0.24109
PFL_5453	cds-AAY94663.1	1863	2695	rlmH	rRNA large subunit m3Psi methyltransferase RlmH	AAY94663.1	complement(6224520..6224987)	468	112.667	16.5355	16535496		0.240741
PFL_4289	cds-AAY93545.2	3176	4958	>lcl|CP000076.1_cds_AAY93545.2_4212 [locus_tag=PFL_4289] [protein=putative acyl-CoA thioesterase II] [protein_id=AAY93545.2] [location=complement(4984360..4985157)] [gbkey=CDS]	putative acyl-CoA thioesterase II	AAY93545.2	complement(4984360..4985157)	798	192.072	16.5355	16535496		0.240691
PFL_4287	cds-AAY93543.1	5898	13049	>lcl|CP000076.1_cds_AAY93543.1_4210 [locus_tag=PFL_4287] [protein=methyl-accepting chemotaxis protein] [protein_id=AAY93543.1] [location=4982392..4983873] [gbkey=CDS]	methyl-accepting chemotaxis protein	AAY93543.1	4982392..4983873	1482	356.687	16.5355	16535496		0.24068
PFL_4365	cds-AAY93620.1	1313	1685	uraH_1	hydroxyisourate hydrolase	AAY93620.1	complement(5070938..5071291)	330	79.4049	16.5355	16535496		0.240621
PFL_3420	cds-AAY92689.1	1468	2738	>lcl|CP000076.1_cds_AAY92689.1_3348 [locus_tag=PFL_3420] [protein=conserved hypothetical protein] [protein_id=AAY92689.1] [location=complement(3938229..3938615)] [gbkey=CDS]	conserved hypothetical protein	AAY92689.1	complement(3938229..3938615)	369	88.7787	16.5355	16535496		0.240593
PFL_5254	cds-AAY94468.1	1957	4075	ilvN	acetolactate synthase, small subunit	AAY94468.1	complement(6018441..6018932)	492	118.351	16.5355	16535496		0.240552
PFL_0838	cds-AAY96238.1	5322	6300	glmM	phosphoglucosamine mutase	AAY96238.1	968386..969723	1338	321.853	16.5355	16535496		0.240548
PFL_4310	cds-AAY93565.2	8772	12073	aroA	prephenate dehydrogenase/3-phosphoshikimate 1-carboxyvinyltransferase	AAY93565.2	complement(5009579..5011786)	2208	530.495	16.5355	16535496		0.24026
PFL_6003	cds-AAY95192.1	2965	3820	algR	DNA-binding response regulator AlgR	AAY95192.1	complement(6823160..6823906)	747	179.311	16.5355	16535496		0.240042
PFL_1508	cds-AAY90791.1	1974	2614	>lcl|CP000076.1_cds_AAY90791.1_1476 [locus_tag=PFL_1508] [protein=conserved hypothetical protein] [protein_id=AAY90791.1] [location=1692087..1692584] [gbkey=CDS]	conserved hypothetical protein	AAY90791.1	1692087..1692584	498	119.38	16.5355	16535496		0.239718
PFL_4079	cds-AAY93340.1	5137	7751	pvdA	L-ornithine 5-monooxygenase PvdA	AAY93340.1	complement(4706381..4707718)	1302	310.665	16.5355	16535496		0.238606
PFL_0070	cds-AAY95487.1	2307	3472	>lcl|CP000076.1_cds_AAY95487.1_69 [locus_tag=PFL_0070] [protein=SCO1/SenC family protein] [protein_id=AAY95487.1] [location=67729..68364] [gbkey=CDS]	SCO1/SenC family protein	AAY95487.1	67729..68364	585	139.518	16.5355	16535496		0.238492
PFL_1167	cds-AAY90454.1	3217	4169	>lcl|CP000076.1_cds_AAY90454.1_1140 [locus_tag=PFL_1167] [protein=ThiF family protein] [protein_id=AAY90454.1] [location=1336768..1337583] [gbkey=CDS]	ThiF family protein	AAY90454.1	1336768..1337583	816	194.551	16.5355	16535496		0.238421
PFL_5872	cds-AAY95062.1	4718	6936	>lcl|CP000076.1_cds_AAY95062.1_5749 [locus_tag=PFL_5872] [protein=methyltransferase small domain protein] [protein_id=AAY95062.1] [location=6676474..6677670] [gbkey=CDS]	methyltransferase small domain protein	AAY95062.1	6676474..6677670	1197	285.326	16.5355	16535496		0.238367
PFL_4456	cds-AAY93707.1	1394	2081	arsC_1	arsenate reductase	AAY93707.1	5166206..5166559	354	84.3035	16.5355	16535496		0.238145
PFL_5161	cds-AAY94383.1	6437	8644	>lcl|CP000076.1_cds_AAY94383.1_5072 [locus_tag=PFL_5161] [protein=tetratricopeptide repeat protein] [protein_id=AAY94383.1] [location=5921087..5922811] [gbkey=CDS]	tetratricopeptide repeat protein	AAY94383.1	5921087..5922811	1635	389.284	16.5355	16535496		0.238094
PFL_2290	cds-AAY91563.2	3838	5669	hemB_1	porphobilinogen synthase	AAY91563.2	2550842..2551816	975	232.107	16.5355	16535496		0.238058
PFL_6212	cds-AAY95400.1	7204	9315	glmS	glutamine-fructose-6-phosphate transaminase, isomerizing	AAY95400.1	complement(7051637..7053469)	1833	435.669	16.5355	16535496		0.237681
PFL_1102	cds-AAY90389.1	2869	3428	dsbC	thiol:disulfide interchange protein DsbC	AAY90389.1	1257709..1258440	732	173.506	16.5355	16535496		0.237029
PFL_3995	cds-AAY93256.1	669	670	>lcl|CP000076.1_cds_AAY93256.1_3928 [locus_tag=PFL_3995] [protein=conserved hypothetical protein] [protein_id=AAY93256.1] [location=4611842..4612012] [gbkey=CDS]	conserved hypothetical protein	AAY93256.1	4611842..4612012	171	40.4584	16.5355	16535496		0.236599
PFL_5877	cds-AAY95067.1	7200	10980	ilvD	dihydroxy-acid dehydratase	AAY95067.1	6682250..6684091	1842	435.427	16.5355	16535496		0.236388
PFL_5608	cds-AAY94801.2	5021	6957	>lcl|CP000076.1_cds_AAY94801.2_5486 [locus_tag=PFL_5608] [protein=peptidase, M23 family] [protein_id=AAY94801.2] [location=6389915..6391336] [gbkey=CDS]	peptidase, M23 family	AAY94801.2	6389915..6391336	1287	303.65	16.5355	16535496		0.235936
PFL_5926	cds-AAY95116.2	4281	7093	potF1	putrescine ABC transporter, periplasmic putrescine-binding protein	AAY95116.2	complement(6736962..6738074)	1098	258.898	16.5355	16535496		0.23579
PFL_0804	cds-AAY96206.1	1473	4018	>lcl|CP000076.1_cds_AAY96206.1_788 [locus_tag=PFL_0804] [protein=putative endoribonuclease L-PSP] [protein_id=AAY96206.1] [location=complement(930194..930571)] [gbkey=CDS]	putative endoribonuclease L-PSP	AAY96206.1	complement(930194..930571)	378	89.0811	16.5355	16535496		0.235664
PFL_1307	cds-AAY90592.1	11101	14530	hepA/rapA	RNA polymerase-associated helicase protein HepA/RapA	AAY90592.1	complement(1479225..1482074)	2850	671.344	16.5355	16535496		0.235559
PFL_2696	cds-AAY91969.1	1670	2070	>lcl|CP000076.1_cds_AAY91969.1_2635 [locus_tag=PFL_2696] [protein=conserved hypothetical protein] [protein_id=AAY91969.1] [location=complement(2971389..2971817)] [gbkey=CDS]	conserved hypothetical protein	AAY91969.1	complement(2971389..2971817)	429	100.995	16.5355	16535496		0.235419
PFL_0496	cds-AAY95905.1	5778	9668	putP	sodium/proline symporter	AAY95905.1	573654..575138	1485	349.43	16.5355	16535496		0.235306
PFL_5432	cds-AAY94642.1	5356	8152	miaB	tRNA-I(6)A37 thiotransferase enzyme MiaB	AAY94642.1	6201870..6203198	1377	323.909	16.5355	16535496		0.235228
PFL_6087	cds-AAY95275.1	2005	2007	tssB	type VI secretion protein TssB	AAY95275.1	6914043..6914558	516	121.254	16.5355	16535496		0.234989
PFL_4277	cds-AAY93533.1	1141	1366	>lcl|CP000076.1_cds_AAY93533.1_4200 [locus_tag=PFL_4277] [protein=conserved hypothetical protein] [protein_id=AAY93533.1] [location=complement(4972985..4973278)] [gbkey=CDS]	conserved hypothetical protein	AAY93533.1	complement(4972985..4973278)	294	69.0031	16.5355	16535496		0.234704
PFL_4453	cds-AAY93704.1	1697	2308	>lcl|CP000076.1_cds_AAY93704.1_4371 [locus_tag=PFL_4453] [protein=conserved hypothetical protein] [protein_id=AAY93704.1] [location=5164620..5165057] [gbkey=CDS]	conserved hypothetical protein	AAY93704.1	5164620..5165057	438	102.628	16.5355	16535496		0.23431
PFL_1919	cds-AAY91206.1	674	792	ccoQ_1	cytochrome c oxidase, cbb3-type, CcoQ subunit	AAY91206.1	complement(2140595..2140780)	174	40.7608	16.5355	16535496		0.234257
PFL_3228	cds-AAY92497.2	1044	1407	>lcl|CP000076.1_cds_AAY92497.2_3157 [locus_tag=PFL_3228] [protein=conserved hypothetical protein] [protein_id=AAY92497.2] [location=3721935..3722204] [gbkey=CDS]	conserved hypothetical protein	AAY92497.2	3721935..3722204	270	63.1369	16.5355	16535496		0.23384
PFL_5613	cds-AAY94806.1	3746	6293	>lcl|CP000076.1_cds_AAY94806.1_5491 [locus_tag=PFL_5613] [protein=oxidoreductase, 2-nitropropane dioxygenase family protein] [protein_id=AAY94806.1] [location=6394655..6395623] [gbkey=CDS]	oxidoreductase, 2-nitropropane dioxygenase family protein	AAY94806.1	6394655..6395623	969	226.543	16.5355	16535496		0.23379
PFL_4443	cds-AAY93694.1	591	1244	>lcl|CP000076.1_cds_AAY93694.1_4361 [locus_tag=PFL_4443] [protein=conserved hypothetical protein] [protein_id=AAY93694.1] [location=5151987..5152175] [gbkey=CDS]	conserved hypothetical protein	AAY93694.1	5151987..5152175	153	35.7413	16.5355	16535496		0.233603
PFL_1892	cds-AAY91179.1	3301	4009	zipA	cell division protein ZipA	AAY91179.1	2110462..2111316	855	199.631	16.5355	16535496		0.233487
PFL_4780	cds-AAY94010.1	4700	6156	argJ	glutamate N-acetyltransferase/amino-acid acetyltransferase	AAY94010.1	complement(5517422..5518639)	1218	284.237	16.5355	16535496		0.233364
PFL_5910	cds-AAY95100.1	5472	8298	>lcl|CP000076.1_cds_AAY95100.1_5787 [locus_tag=PFL_5910] [protein=FAD linked oxidase domain protein] [protein_id=AAY95100.1] [location=complement(6719887..6721281)] [gbkey=CDS]	FAD linked oxidase domain protein	AAY95100.1	complement(6719887..6721281)	1419	330.924	16.5355	16535496		0.23321
PFL_1654	cds-AAY90951.1	4383	6052	flhB	flagellar biosynthetic protein FlhB	AAY90951.1	1854568..1855704	1137	265.066	16.5355	16535496		0.233128
PFL_1564	cds-AAY90861.1	3222	4434	>lcl|CP000076.1_cds_AAY90861.1_1533 [locus_tag=PFL_1564] [protein=conserved hypothetical protein] [protein_id=AAY90861.1] [location=1764790..1765641] [gbkey=CDS]	conserved hypothetical protein	AAY90861.1	1764790..1765641	837	194.854	16.5355	16535496		0.2328
PFL_1170	cds-AAY90457.1	3983	5844	dapD	2,3,4,5-tetrahydropyridine-2,6-dicarboxylate N-succinyltransferase	AAY90457.1	complement(1339355..1340389)	1035	240.876	16.5355	16535496		0.23273
PFL_5058	cds-AAY94286.1	3053	3388	ftsQ	putative cell division protein FtsQ	AAY94286.1	complement(5819329..5820123)	795	184.633	16.5355	16535496		0.232243
PFL_5364	cds-AAY94574.1	5527	8560	cydA_2	cytochrome d ubiquinol oxidase, subunit I	AAY94574.1	complement(6133731..6135170)	1440	334.251	16.5355	16535496		0.232118
PFL_5915	cds-AAY95105.2	2428	2265	>lcl|CP000076.1_cds_AAY95105.2_5792 [locus_tag=PFL_5915] [protein=oxidoreductase, 2OG-Fe(II) oxygenase family] [protein_id=AAY95105.2] [location=complement(6724772..6725404)] [gbkey=CDS]	oxidoreductase, 2OG-Fe(II) oxygenase family	AAY95105.2	complement(6724772..6725404)	633	146.836	16.5355	16535496		0.231968
PFL_5622	cds-AAY94815.1	4017	6398	trpD	anthranilate phosphoribosyltransferase	AAY94815.1	complement(6401650..6402699)	1050	242.932	16.5355	16535496		0.231364
PFL_4856	cds-AAY94086.1	2570	3211	rnt	ribonuclease T	AAY94086.1	5599902..5600573	672	155.423	16.5355	16535496		0.231285
PFL_1287	cds-AAY90572.1	4186	5425	>lcl|CP000076.1_cds_AAY90572.1_1258 [locus_tag=PFL_1287] [protein=pyridoxal-phosphate dependent enzyme family protein] [protein_id=AAY90572.1] [location=1457395..1458489] [gbkey=CDS]	pyridoxal-phosphate dependent enzyme family protein	AAY90572.1	1457395..1458489	1095	253.152	16.5355	16535496		0.231189
PFL_5155	cds-AAY94377.1	1982	2349	>lcl|CP000076.1_cds_AAY94377.1_5066 [locus_tag=PFL_5155] [protein=lipid A 3-O-deacylase, PagL] [protein_id=AAY94377.1] [location=complement(5915384..5915902)] [gbkey=CDS]	lipid A 3-O-deacylase, PagL	AAY94377.1	complement(5915384..5915902)	519	119.863	16.5355	16535496		0.230951
PFL_5278	cds-AAY94492.1	3280	5370	panC	pantoate--beta-alanine ligase	AAY94492.1	6044574..6045434	861	198.361	16.5355	16535496		0.230385
PFL_1920	cds-AAY91207.1	2318	3791	ccoO_1	cytochrome c oxidase, cbb3-type, subunit II	AAY91207.1	complement(2140786..2141394)	609	140.183	16.5355	16535496		0.230186
PFL_2864	cds-AAY92136.1	2842	4088	>lcl|CP000076.1_cds_AAY92136.1_2798 [locus_tag=PFL_2864] [protein=oxidoreductase, short chain dehydrogenase/reductase family] [protein_id=AAY92136.1] [location=3200344..3201090] [gbkey=CDS]	oxidoreductase, short chain dehydrogenase/reductase family	AAY92136.1	3200344..3201090	747	171.873	16.5355	16535496		0.230084
PFL_5132	cds-AAY94354.1	2225	2487	>lcl|CP000076.1_cds_AAY94354.1_5043 [locus_tag=PFL_5132] [protein=putative lipoprotein] [protein_id=AAY94354.1] [location=complement(5895756..5896340)] [gbkey=CDS]	putative lipoprotein	AAY94354.1	complement(5895756..5896340)	585	134.559	16.5355	16535496		0.230015
PFL_6013	cds-AAY95202.1	3159	3501	dapF_2	diaminopimelate epimerase	AAY95202.1	6833286..6834116	831	191.044	16.5355	16535496		0.229896
PFL_0670	cds-AAY96077.1	3341	4438	prmA	ribosomal protein L11 methyltransferase	AAY96077.1	complement(781164..782042)	879	202.05	16.5355	16535496		0.229864
PFL_1451	cds-AAY90735.1	5432	9940	mucD	serine protease MucD	AAY90735.1	1630533..1631963	1431	328.505	16.5355	16535496		0.229564
PFL_1229	cds-AAY90516.2	909	1123	llpA1	bacteriocin LlpA1	AAY90516.2	1402118..1402960	240	54.9726	16.5355	16535496		0.229053
PFL_2116	cds-AAY91391.1	9007	14932	pheT	phenylalanyl-tRNA synthetase, beta subunit	AAY91391.1	2335186..2337564	2379	544.707	16.5355	16535496		0.228965
PFL_1191	cds-AAY90478.1	13314	16223	dnaE	DNA polymerase III, alpha subunit	AAY90478.1	1362627..1366148	3522	805.177	16.5355	16535496		0.228614
PFL_5956	cds-AAY95146.1	1665	3217	phlB	2,4-diacetylphloroglucinol biosynthesis protein PhlB	AAY95146.1	6768762..6769202	441	100.692	16.5355	16535496		0.228328
PFL_4318	cds-AAY93573.1	2533	3761	gph_1	phosphoglycolate phosphatase	AAY93573.1	5021488..5022159	672	153.186	16.5355	16535496		0.227955
PFL_6122	cds-AAY95310.2	3391	4111	>lcl|CP000076.1_cds_AAY95310.2_5999 [locus_tag=PFL_6122] [protein=aldose 1-epimerase family protein] [protein_id=AAY95310.2] [location=6952965..6953864] [gbkey=CDS]	aldose 1-epimerase family protein	AAY95310.2	6952965..6953864	900	205.074	16.5355	16535496		0.22786
PFL_0373	cds-AAY95782.1	959	1117	grxC	glutaredoxin 3	AAY95782.1	425810..426064	255	57.9964	16.5355	16535496		0.227437
PFL_1330	cds-AAY90615.1	5491	11548	emhC	efflux transporter, outer membrane factor lipoprotein EmhC	AAY90615.1	complement(1504150..1505610)	1461	332.073	16.5355	16535496		0.227292
PFL_5830	cds-AAY95020.2	2140	2829	>lcl|CP000076.1_cds_AAY95020.2_5707 [locus_tag=PFL_5830] [protein=conserved hypothetical protein] [protein_id=AAY95020.2] [location=6640400..6640969] [gbkey=CDS]	conserved hypothetical protein	AAY95020.2	6640400..6640969	570	129.419	16.5355	16535496		0.22705
PFL_0438	cds-AAY95847.1	2657	3603	>lcl|CP000076.1_cds_AAY95847.1_428 [locus_tag=PFL_0438] [protein=sporulation and cell division repeat protein] [protein_id=AAY95847.1] [location=complement(501244..501951)] [gbkey=CDS]	sporulation and cell division repeat protein	AAY95847.1	complement(501244..501951)	708	160.685	16.5355	16535496		0.226956
PFL_6006	cds-AAY95195.1	1067	1500	>lcl|CP000076.1_cds_AAY95195.1_5884 [locus_tag=PFL_6006] [protein=conserved hypothetical protein] [protein_id=AAY95195.1] [location=6826752..6827036] [gbkey=CDS]	conserved hypothetical protein	AAY95195.1	6826752..6827036	285	64.5278	16.5355	16535496		0.226414
PFL_3387	cds-AAY92656.1	4029	6464	hppD	4-hydroxyphenylpyruvate dioxygenase	AAY92656.1	complement(3908463..3909539)	1077	243.658	16.5355	16535496		0.226237
PFL_1687	cds-AAY90982.1	1761	1882	cycL	cytochrome c-type biogenesis protein CycL	AAY90982.1	1888466..1888936	471	106.498	16.5355	16535496		0.226111
PFL_2834	cds-AAY92106.1	5044	6296	ccoN_3	cytochrome c oxidase, cbb3-type, subunit I	AAY92106.1	complement(3157117..3158544)	1350	305.041	16.5355	16535496		0.225956
PFL_1499	cds-AAY90782.1	1681	2742	>lcl|CP000076.1_cds_AAY90782.1_1467 [locus_tag=PFL_1499] [protein=conserved hypothetical protein] [protein_id=AAY90782.1] [location=1684932..1685381] [gbkey=CDS]	conserved hypothetical protein	AAY90782.1	1684932..1685381	450	101.66	16.5355	16535496		0.225911
PFL_2835	cds-AAY92107.1	6243	9157	cysI_1	sulfite reductase (NADPH) hemoprotein, beta-component	AAY92107.1	3158812..3160485	1674	377.551	16.5355	16535496		0.225538
PFL_0436	cds-AAY95845.1	4990	7789	hslU	ATP-dependent protease HslVU, ATPase subunit	AAY95845.1	complement(499117..500457)	1341	301.775	16.5355	16535496		0.225037
PFL_3404	cds-AAY92673.1	1306	2215	>lcl|CP000076.1_cds_AAY92673.1_3332 [locus_tag=PFL_3404] [protein=putative lipoprotein] [protein_id=AAY92673.1] [location=complement(3925379..3925729)] [gbkey=CDS]	putative lipoprotein	AAY92673.1	complement(3925379..3925729)	351	78.9816	16.5355	16535496		0.225019
PFL_4646	cds-AAY93893.2	3938	5864	nadA	quinolinate synthetase complex, A subunit	AAY93893.2	complement(5362512..5363570)	1059	238.154	16.5355	16535496		0.224886
PFL_5826	cds-AAY95016.1	1360	1703	pilH	type IV pilus response regulator PilH	AAY95016.1	complement(6637298..6637663)	366	82.2473	16.5355	16535496		0.224719
PFL_4862	cds-AAY94092.1	802	972	>lcl|CP000076.1_cds_AAY94092.1_4776 [locus_tag=PFL_4862] [protein=conserved hypothetical protein] [protein_id=AAY94092.1] [location=complement(5605331..5605588)] [gbkey=CDS]	conserved hypothetical protein	AAY94092.1	complement(5605331..5605588)	216	48.5017	16.5355	16535496		0.224545
PFL_0003	cds-AAY95421.1	4099	5625	recF	DNA replication and repair protein RecF	AAY95421.1	2805..3908	1104	247.891	16.5355	16535496		0.224539
PFL_4765	cds-AAY93995.1	1947	2837	ruvC	crossover junction endodeoxyribonuclease RuvC	AAY93995.1	complement(5502435..5502959)	525	117.747	16.5355	16535496		0.224279
PFL_3673	cds-AAY92939.1	2859	4437	>lcl|CP000076.1_cds_AAY92939.1_3596 [locus_tag=PFL_3673] [protein=transcriptional regulator, GntR family] [protein_id=AAY92939.1] [location=4249778..4250548] [gbkey=CDS]	transcriptional regulator, GntR family	AAY92939.1	4249778..4250548	771	172.901	16.5355	16535496		0.224255
PFL_0590	cds-AAY95997.1	656	680	>lcl|CP000076.1_cds_AAY95997.1_577 [locus_tag=PFL_0590] [protein=conserved hypothetical protein] [protein_id=AAY95997.1] [location=complement(689660..689836)] [gbkey=CDS]	conserved hypothetical protein	AAY95997.1	complement(689660..689836)	177	39.6722	16.5355	16535496		0.224137
PFL_5521	cds-AAY94727.1	2457	3524	ribE	riboflavin synthase, alpha subunit	AAY94727.1	complement(6303835..6304497)	663	148.589	16.5355	16535496		0.224117
PFL_0805	cds-AAY96207.1	4213	8751	>lcl|CP000076.1_cds_AAY96207.1_789 [locus_tag=PFL_0805] [protein=FAD dependent oxidoreductase] [protein_id=AAY96207.1] [location=complement(930598..931734)] [gbkey=CDS]	FAD dependent oxidoreductase	AAY96207.1	complement(930598..931734)	1137	254.785	16.5355	16535496		0.224086
PFL_1180	cds-AAY90467.1	2800	4515	uppS	di-trans,poly-cis-decaprenylcistransferase	AAY90467.1	1351234..1351989	756	169.333	16.5355	16535496		0.223985
PFL_5296	cds-AAY94510.1	4811	6936	ndh	NADH dehydrogenase	AAY94510.1	6063278..6064576	1299	290.95	16.5355	16535496		0.22398
PFL_5074	cds-AAY94302.1	2198	4079	gmhA	phosphoheptose isomerase	AAY94302.1	5837676..5838263	594	132.926	16.5355	16535496		0.223781
PFL_1609	cds-AAY90906.1	4395	6277	>lcl|CP000076.1_cds_AAY90906.1_1576 [locus_tag=PFL_1609] [protein=aminotransferase family protein] [protein_id=AAY90906.1] [location=complement(1804593..1805783)] [gbkey=CDS]	aminotransferase family protein	AAY90906.1	complement(1804593..1805783)	1191	265.792	16.5355	16535496		0.223167
PFL_5430	cds-AAY94640.2	2047	3079	>lcl|CP000076.1_cds_AAY94640.2_5319 [locus_tag=PFL_5430] [protein=Sel1 domain protein] [protein_id=AAY94640.2] [location=6200777..6201331] [gbkey=CDS]	Sel1 domain protein	AAY94640.2	6200777..6201331	555	123.794	16.5355	16535496		0.223053
PFL_1204	cds-AAY90491.1	2765	4142	surE	5'/3'-nucleotidase SurE	AAY90491.1	1378777..1379526	750	167.216	16.5355	16535496		0.222955
PFL_0061	cds-AAY95478.1	3858	5803	ctaC	cytochrome c oxidase, subunit II	AAY95478.1	59792..60919	1047	233.316	16.5355	16535496		0.222843
PFL_1791	cds-AAY91080.1	2133	2690	maf_2	septum formation protein Maf	AAY91080.1	complement(1995244..1995822)	579	128.995	16.5355	16535496		0.22279
PFL_3749	cds-AAY93014.1	1591	2073	>lcl|CP000076.1_cds_AAY93014.1_3676 [locus_tag=PFL_3749] [protein=putative tail assembly protein K] [protein_id=AAY93014.1] [location=complement(4352798..4353562)] [gbkey=CDS]	putative tail assembly protein K	AAY93014.1	complement(4352798..4353562)	432	96.2173	16.5355	16535496		0.222725
PFL_0548	cds-AAY95957.1	8311	10043	parC	DNA topoisomerase IV, A subunit	AAY95957.1	638267..640525	2259	502.616	16.5355	16535496		0.222495
PFL_5719	cds-AAY94909.1	2086	2967	>lcl|CP000076.1_cds_AAY94909.1_5596 [locus_tag=PFL_5719] [protein=conserved hypothetical protein] [protein_id=AAY94909.1] [location=complement(6516871..6517437)] [gbkey=CDS]	conserved hypothetical protein	AAY94909.1	complement(6516871..6517437)	567	126.153	16.5355	16535496		0.222492
PFL_2073	cds-AAY91352.1	3388	5312	accD	acetyl-CoA carboxylase, carboxyl transferase, beta subunit	AAY91352.1	2300352..2301272	921	204.893	16.5355	16535496		0.222467
PFL_5969	cds-AAY95159.1	2051	2991	>lcl|CP000076.1_cds_AAY95159.1_5847 [locus_tag=PFL_5969] [protein=conserved hypothetical protein] [protein_id=AAY95159.1] [location=complement(6785961..6786518)] [gbkey=CDS]	conserved hypothetical protein	AAY95159.1	complement(6785961..6786518)	558	124.036	16.5355	16535496		0.222287
PFL_3934	cds-AAY93198.1	3308	4996	liuE	hydroxymethylglutaryl-CoA lyase LiuE	AAY93198.1	4545135..4546034	900	200.054	16.5355	16535496		0.222283
PFL_5520	cds-AAY94726.1	4012	5114	ribB	3,4-dihydroxy-2-butanone 4-phosphate synthase/GTP cyclohydrolase II	AAY94726.1	complement(6302727..6303818)	1092	242.63	16.5355	16535496		0.222188
PFL_5767	cds-AAY94957.1	5392	15165	betB	betaine-aldehyde dehydrogenase	AAY94957.1	6568803..6570275	1473	326.086	16.5355	16535496		0.221376
PFL_5261	cds-AAY94475.1	999	1187	>lcl|CP000076.1_cds_AAY94475.1_5161 [locus_tag=PFL_5261] [protein=conserved hypothetical protein] [protein_id=AAY94475.1] [location=6027002..6027274] [gbkey=CDS]	conserved hypothetical protein	AAY94475.1	6027002..6027274	273	60.4155	16.5355	16535496		0.221302
PFL_6059	cds-AAY95247.1	2641	3543	rph	tRNA nucleotidyltransferase	AAY95247.1	complement(6880342..6881064)	723	159.717	16.5355	16535496		0.220909
PFL_0953	cds-AAY90240.1	2213	4242	>lcl|CP000076.1_cds_AAY90240.1_928 [locus_tag=PFL_0953] [protein=conserved hypothetical protein] [protein_id=AAY90240.1] [location=complement(1093823..1094428)] [gbkey=CDS]	conserved hypothetical protein	AAY90240.1	complement(1093823..1094428)	606	133.833	16.5355	16535496		0.220847
PFL_1313	cds-AAY90598.1	4803	6164	pitA_1	low-affinity inorganic phosphate transporter	AAY90598.1	complement(1486017..1487492)	1317	290.466	16.5355	16535496		0.220551
PFL_0081	cds-AAY95498.1	1050	1783	>lcl|CP000076.1_cds_AAY95498.1_80 [locus_tag=PFL_0081] [protein=conserved hypothetical protein] [protein_id=AAY95498.1] [location=complement(78418..78705)] [gbkey=CDS]	conserved hypothetical protein	AAY95498.1	complement(78418..78705)	288	63.4998	16.5355	16535496		0.220485
PFL_0962	cds-AAY90249.1	1311	1550	>lcl|CP000076.1_cds_AAY90249.1_937 [locus_tag=PFL_0962] [protein=conserved hypothetical protein] [protein_id=AAY90249.1] [location=1100665..1101024] [gbkey=CDS]	conserved hypothetical protein	AAY90249.1	1100665..1101024	360	79.284	16.5355	16535496		0.220233
PFL_1255	cds-AAY90540.1	3469	4582	>lcl|CP000076.1_cds_AAY90540.1_1226 [locus_tag=PFL_1255] [protein=putative lipoprotein] [protein_id=AAY90540.1] [location=complement(1426276..1427229)] [gbkey=CDS]	putative lipoprotein	AAY90540.1	complement(1426276..1427229)	954	209.791	16.5355	16535496		0.219907
PFL_0439	cds-AAY95848.1	6751	9664	argS	arginine--tRNA ligase	AAY95848.1	complement(501953..503689)	1860	408.273	16.5355	16535496		0.219502
PFL_3418	cds-AAY92687.1	1165	1897	>lcl|CP000076.1_cds_AAY92687.1_3346 [locus_tag=PFL_3418] [protein=conserved hypothetical protein] [protein_id=AAY92687.1] [location=complement(3936969..3937289)] [gbkey=CDS]	conserved hypothetical protein	AAY92687.1	complement(3936969..3937289)	321	70.4545	16.5355	16535496		0.219484
PFL_3539	cds-AAY92806.1	4510	7695	lys1_2	saccharopine dehydrogenase	AAY92806.1	4081920..4083164	1245	272.747	16.5355	16535496		0.219074
PFL_0413	cds-AAY95822.1	6258	9394	mdoG	periplasmic glucan biosynthesis protein MdoG	AAY95822.1	475858..477690	1728	378.459	16.5355	16535496		0.219015
PFL_4624	cds-AAY93871.1	1684	2207	mgsA	methylglyoxal synthase	AAY93871.1	5335345..5335809	465	101.842	16.5355	16535496		0.219014
PFL_0558	cds-AAY95967.1	1966	2609	orn	oligoribonuclease	AAY95967.1	651206..651748	543	118.896	16.5355	16535496		0.218961
PFL_5095	cds-AAY94321.1	3975	6517	rfbG	CDP-glucose-4,6-dehydratase	AAY94321.1	5855956..5857041	1098	240.392	16.5355	16535496		0.218936
PFL_5452	cds-AAY94662.1	6854	8627	mrdA_2	penicillin-binding protein 2	AAY94662.1	complement(6222612..6224507)	1896	414.502	16.5355	16535496		0.218619
PFL_1190	cds-AAY90477.2	2282	2603	rnhB	ribonuclease HII	AAY90477.2	1361931..1362557	633	138.006	16.5355	16535496		0.218019
PFL_2056	cds-AAY91335.1	1946	2710	>lcl|CP000076.1_cds_AAY91335.1_2005 [locus_tag=PFL_2056] [protein=transcriptional regulator, TetR family] [protein_id=AAY91335.1] [location=2280376..2280915] [gbkey=CDS]	transcriptional regulator, TetR family	AAY91335.1	2280376..2280915	540	117.686	16.5355	16535496		0.217937
PFL_0557	cds-AAY95966.1	3719	4919	rsgA	ribosome small subunit-dependent GTPase A	AAY95966.1	complement(650066..651097)	1032	224.91	16.5355	16535496		0.217936
PFL_4761	cds-AAY93991.1	2508	3925	tolQ	TolQ protein	AAY93991.1	complement(5499362..5500057)	696	151.674	16.5355	16535496		0.217922
PFL_4832	cds-AAY94062.1	810	681	>lcl|CP000076.1_cds_AAY94062.1_4746 [locus_tag=PFL_4832] [protein=conserved hypothetical protein] [protein_id=AAY94062.1] [location=complement(5576342..5576566)] [gbkey=CDS]	conserved hypothetical protein	AAY94062.1	complement(5576342..5576566)	225	48.9855	16.5355	16535496		0.217713
PFL_5361	cds-AAY94571.1	4047	4045	rlmG	ribosomal RNA large subunit methyltransferase G	AAY94571.1	6131220..6132344	1125	244.746	16.5355	16535496		0.217552
PFL_4361	cds-AAY93616.1	2165	2405	>lcl|CP000076.1_cds_AAY93616.1_4283 [locus_tag=PFL_4361] [protein=glutathione S-transferase] [protein_id=AAY93616.1] [location=complement(5066758..5067360)] [gbkey=CDS]	glutathione S-transferase	AAY93616.1	complement(5066758..5067360)	603	130.93	16.5355	16535496		0.217132
PFL_0154	cds-AAY95566.1	1539	1965	>lcl|CP000076.1_cds_AAY95566.1_149 [locus_tag=PFL_0154] [protein=transcriptional regulator, MarR family] [protein_id=AAY95566.1] [location=180360..180788] [gbkey=CDS]	transcriptional regulator, MarR family	AAY95566.1	180360..180788	429	93.0725	16.5355	16535496		0.216952
PFL_1948	cds-AAY91235.1	1700	2297	sulA	cell division inhibitor SulA	AAY91235.1	complement(2175891..2176364)	474	102.809	16.5355	16535496		0.216897
PFL_1925	cds-AAY91212.1	5103	11397	ccoN_2	cytochrome c oxidase, cbb3-type, subunit I	AAY91212.1	complement(2145126..2146550)	1425	308.609	16.5355	16535496		0.216568
PFL_3401	cds-AAY92670.1	623	884	>lcl|CP000076.1_cds_AAY92670.1_3329 [locus_tag=PFL_3401] [protein=conserved hypothetical protein] [protein_id=AAY92670.1] [location=complement(3923214..3923444)] [gbkey=CDS]	conserved hypothetical protein	AAY92670.1	complement(3923214..3923444)	174	37.6765	16.5355	16535496		0.216532
PFL_0481	cds-AAY95890.1	2758	3763	>lcl|CP000076.1_cds_AAY95890.1_470 [locus_tag=PFL_0481] [protein=CobQ/CobB/MinD/ParA nucleotide binding domain protein] [protein_id=AAY95890.1] [location=549737..550507] [gbkey=CDS]	CobQ/CobB/MinD/ParA nucleotide binding domain protein	AAY95890.1	549737..550507	771	166.793	16.5355	16535496		0.216333
PFL_5059	cds-AAY94287.1	3422	4711	ddlB	D-alanine--D-alanine ligase B	AAY94287.1	complement(5820200..5821156)	957	206.949	16.5355	16535496		0.216247
PFL_4516	cds-AAY93763.2	3500	5393	argR	arginine pathway regulatory protein ArgR	AAY93763.2	complement(5228636..5229616)	981	211.666	16.5355	16535496		0.215765
PFL_4628	cds-AAY93875.1	2170	2431	hemO	heme oxygenase HemO	AAY93875.1	5340336..5340944	609	131.233	16.5355	16535496		0.215489
PFL_4834	cds-AAY94064.2	2433	2091	>lcl|CP000076.1_cds_AAY94064.2_4748 [locus_tag=PFL_4834] [protein=methyltransferase domain protein] [protein_id=AAY94064.2] [location=complement(5577287..5577967)] [gbkey=CDS]	methyltransferase domain protein	AAY94064.2	complement(5577287..5577967)	684	147.138	16.5355	16535496		0.215114
PFL_5258	cds-AAY94472.1	7910	8574	mrcB	penicillin-binding protein 1B	AAY94472.1	complement(6022340..6024664)	2226	478.365	16.5355	16535496		0.214899
PFL_4343	cds-AAY93598.1	1844	2938	>lcl|CP000076.1_cds_AAY93598.1_4265 [locus_tag=PFL_4343] [protein=ankyrin repeat domain protein] [protein_id=AAY93598.1] [location=complement(5050411..5050929)] [gbkey=CDS]	ankyrin repeat domain protein	AAY93598.1	complement(5050411..5050929)	519	111.518	16.5355	16535496		0.21487
PFL_4947	cds-AAY94176.1	1449	2490	>lcl|CP000076.1_cds_AAY94176.1_4860 [locus_tag=PFL_4947] [protein=conserved hypothetical protein] [protein_id=AAY94176.1] [location=complement(5701567..5701974)] [gbkey=CDS]	conserved hypothetical protein	AAY94176.1	complement(5701567..5701974)	408	87.6297	16.5355	16535496		0.214779
PFL_0669	cds-AAY96076.1	4634	4337	>lcl|CP000076.1_cds_AAY96076.1_658 [locus_tag=PFL_0669] [protein=conserved domain protein] [protein_id=AAY96076.1] [location=complement(779829..781133)] [gbkey=CDS]	conserved domain protein	AAY96076.1	complement(779829..781133)	1305	280.246	16.5355	16535496		0.214748
PFL_2739	cds-AAY92012.1	3407	4255	>lcl|CP000076.1_cds_AAY92012.1_2676 [locus_tag=PFL_2739] [protein=ATPase, AAA family] [protein_id=AAY92012.1] [location=complement(3027788..3028747)] [gbkey=CDS]	ATPase, AAA family	AAY92012.1	complement(3027788..3028747)	960	206.042	16.5355	16535496		0.214627
PFL_0362	cds-AAY95771.1	2267	2995	hisH	imidazole glycerol phosphate synthase, glutamine amidotransferase subunit	AAY95771.1	415568..416206	639	137.099	16.5355	16535496		0.214552
PFL_4959	cds-AAY94188.1	713	1176	iscX	FeS assembly protein IscX	AAY94188.1	complement(5713599..5713799)	201	43.1194	16.5355	16535496		0.214524
PFL_5967	cds-AAY95157.1	4214	5199	ubiH	2-polyprenyl-6-methoxyphenol 4-hydroxylase	AAY95157.1	complement(6783419..6784606)	1188	254.846	16.5355	16535496		0.214517
PFL_1103	cds-AAY90390.1	4609	6732	hom	homoserine dehydrogenase	AAY90390.1	1258575..1259879	1305	278.734	16.5355	16535496		0.213589
PFL_4763	cds-AAY93993.1	3736	5768	ruvB	Holliday junction DNA helicase RuvB	AAY93993.1	complement(5500653..5501711)	1059	225.938	16.5355	16535496		0.213351
PFL_2579	cds-AAY91852.1	4423	7799	hcnC	hydrogen cyanide synthase HcnC	AAY91852.1	2854402..2855655	1254	267.485	16.5355	16535496		0.213306
PFL_3937	cds-AAY93201.1	5667	7733	liuB	methylcrotonyl-CoA carboxylase, beta subunit LiuB	AAY93201.1	4549753..4551360	1608	342.717	16.5355	16535496		0.213133
PFL_5060	cds-AAY94288.1	5126	6454	murC	UDP-N-acetylmuramate--L-alanine ligase	AAY94288.1	complement(5821153..5822607)	1455	310	16.5355	16535496		0.213058
PFL_0450	cds-AAY95859.1	1732	2304	aroK	shikimate kinase	AAY95859.1	516236..516754	492	104.744	16.5355	16535496		0.212895
PFL_1653	cds-AAY90950.2	2756	4050	fliR	flagellar biosynthetic protein FliR	AAY90950.2	1853782..1854564	783	166.672	16.5355	16535496		0.212863
PFL_0013	cds-AAY95431.1	7230	9926	glyS	glycine--tRNA ligase, beta subunit	AAY95431.1	complement(14740..16794)	2055	437.241	16.5355	16535496		0.212769
PFL_6046	cds-AAY95235.1	5253	9435	>lcl|CP000076.1_cds_AAY95235.1_5924 [locus_tag=PFL_6046] [protein=aldehyde dehydrogenase family protein] [protein_id=AAY95235.1] [location=complement(6868495..6869988)] [gbkey=CDS]	aldehyde dehydrogenase family protein	AAY95235.1	complement(6868495..6869988)	1494	317.68	16.5355	16535496		0.212637
PFL_0040	cds-AAY95458.1	759	938	>lcl|CP000076.1_cds_AAY95458.1_40 [locus_tag=PFL_0040] [protein=conserved hypothetical protein] [protein_id=AAY95458.1] [location=41056..41271] [gbkey=CDS]	conserved hypothetical protein	AAY95458.1	41056..41271	216	45.9013	16.5355	16535496		0.212506
PFL_1723	cds-AAY91018.1	4617	7412	brnQ	branched-chain amino acid transport system II carrier protein	AAY91018.1	1930093..1931406	1314	279.218	16.5355	16535496		0.212494
PFL_1642	cds-AAY90939.1	1579	2433	fliJ	flagellar export protein FliJ	AAY90939.1	1845673..1846122	450	95.4915	16.5355	16535496		0.212203
PFL_3955	cds-AAY93219.2	1784	968	>lcl|CP000076.1_cds_AAY93219.2_3891 [locus_tag=PFL_3955] [protein=putative type I pilus protein CsuA/B] [protein_id=AAY93219.2] [location=complement(4567878..4568405)] [gbkey=CDS]	putative type I pilus protein CsuA/B	AAY93219.2	complement(4567878..4568405)	510	107.889	16.5355	16535496		0.211547
PFL_4382	cds-AAY93637.1	2224	4149	rluA	ribosomal large subunit pseudouridine synthase A	AAY93637.1	5090348..5090983	636	134.499	16.5355	16535496		0.211476
PFL_0537	cds-AAY95946.1	4999	7055	>lcl|CP000076.1_cds_AAY95946.1_526 [locus_tag=PFL_0537] [protein=type I secretion outer membrane protein, TolC family] [protein_id=AAY95946.1] [location=complement(626029..627459)] [gbkey=CDS]	type I secretion outer membrane protein, TolC family	AAY95946.1	complement(626029..627459)	1431	302.319	16.5355	16535496		0.211264
PFL_4828	cds-AAY94058.1	4684	8933	icmP	insulin-cleaving metalloproteinase outer membrane protein	AAY94058.1	5571109..5572449	1341	283.269	16.5355	16535496		0.211237
PFL_0711	cds-AAY96118.1	1339	2013	>lcl|CP000076.1_cds_AAY96118.1_700 [locus_tag=PFL_0711] [protein=conserved hypothetical protein] [protein_id=AAY96118.1] [location=complement(827406..827789)] [gbkey=CDS]	conserved hypothetical protein	AAY96118.1	complement(827406..827789)	384	80.9773	16.5355	16535496		0.210878
PFL_4354	cds-AAY93609.1	1945	2749	>lcl|CP000076.1_cds_AAY93609.1_4276 [locus_tag=PFL_4354] [protein=Smr domain protein] [protein_id=AAY93609.1] [location=5061020..5061577] [gbkey=CDS]	Smr domain protein	AAY93609.1	5061020..5061577	558	117.626	16.5355	16535496		0.210799
PFL_2742	cds-AAY92015.2	2518	4002	>lcl|CP000076.1_cds_AAY92015.2_2679 [locus_tag=PFL_2742] [protein=META domain protein] [protein_id=AAY92015.2] [location=complement(3035192..3036004)] [gbkey=CDS]	META domain protein	AAY92015.2	complement(3035192..3036004)	723	152.278	16.5355	16535496		0.21062
PFL_6012	cds-AAY95201.1	4338	5903	lysA_2	diaminopimelate decarboxylase	AAY95201.1	6832034..6833281	1248	262.345	16.5355	16535496		0.210212
PFL_5410	cds-AAY94620.1	3156	3793	>lcl|CP000076.1_cds_AAY94620.1_5299 [locus_tag=PFL_5410] [protein=integral membrane protein, DUF6 family] [protein_id=AAY94620.1] [location=complement(6179240..6180148)] [gbkey=CDS]	integral membrane protein, DUF6 family	AAY94620.1	complement(6179240..6180148)	909	190.862	16.5355	16535496		0.209969
PFL_2969	cds-AAY92241.1	1040	1933	>lcl|CP000076.1_cds_AAY92241.1_2902 [locus_tag=PFL_2969] [protein=conserved hypothetical protein] [protein_id=AAY92241.1] [location=complement(3327082..3327381)] [gbkey=CDS]	conserved hypothetical protein	AAY92241.1	complement(3327082..3327381)	300	62.895	16.5355	16535496		0.20965
PFL_1361	cds-AAY90646.1	4705	8095	>lcl|CP000076.1_cds_AAY90646.1_1332 [locus_tag=PFL_1361] [protein=amidase family protein] [protein_id=AAY90646.1] [location=1538955..1540313] [gbkey=CDS]	amidase family protein	AAY90646.1	1538955..1540313	1359	284.539	16.5355	16535496		0.209374
PFL_4974	cds-AAY94203.1	3859	6411	tgt	tRNA-guanine transglycosylase	AAY94203.1	complement(5726104..5727237)	1116	233.377	16.5355	16535496		0.209119
PFL_5083	cds-AAY94311.1	3599	5862	tas	putative oxidoreductase, starvation associated protein Tas	AAY94311.1	5844013..5845053	1041	217.653	16.5355	16535496		0.209081
PFL_1159	cds-AAY90446.1	2384	3333	>lcl|CP000076.1_cds_AAY90446.1_1132 [locus_tag=PFL_1159] [protein=conserved hypothetical protein] [protein_id=AAY90446.1] [location=complement(1327121..1327810)] [gbkey=CDS]	conserved hypothetical protein	AAY90446.1	complement(1327121..1327810)	690	144.175	16.5355	16535496		0.208949
PFL_5790	cds-AAY94980.2	1366	2071	>lcl|CP000076.1_cds_AAY94980.2_5667 [locus_tag=PFL_5790] [protein=conserved hypothetical protein] [protein_id=AAY94980.2] [location=6598239..6598634] [gbkey=CDS]	conserved hypothetical protein	AAY94980.2	6598239..6598634	396	82.6102	16.5355	16535496		0.208612
PFL_3335	cds-AAY92604.1	4129	5707	>lcl|CP000076.1_cds_AAY92604.1_3263 [locus_tag=PFL_3335] [protein=short-chain alcohol dehydrogenase family protein] [protein_id=AAY92604.1] [location=complement(3852434..3853630)] [gbkey=CDS]	short-chain alcohol dehydrogenase family protein	AAY92604.1	complement(3852434..3853630)	1197	249.705	16.5355	16535496		0.208609
PFL_1857	cds-AAY91145.1	3400	4700	>lcl|CP000076.1_cds_AAY91145.1_1813 [locus_tag=PFL_1857] [protein=alpha-L-glutamate ligase-related protein] [protein_id=AAY91145.1] [location=complement(2062076..2063062)] [gbkey=CDS]	alpha-L-glutamate ligase-related protein	AAY91145.1	complement(2062076..2063062)	987	205.618	16.5355	16535496		0.208327
PFL_1610	cds-AAY90907.1	1228	2234	phhB	4a-hydroxytetrahydrobiopterin dehydratase	AAY90907.1	complement(1805783..1806139)	357	74.2645	16.5355	16535496		0.208024
PFL_5414	cds-AAY94624.1	2693	3354	>lcl|CP000076.1_cds_AAY94624.1_5303 [locus_tag=PFL_5414] [protein=conserved hypothetical protein] [protein_id=AAY94624.1] [location=complement(6182022..6182804)] [gbkey=CDS]	conserved hypothetical protein	AAY94624.1	complement(6182022..6182804)	783	162.862	16.5355	16535496		0.207997
PFL_0014	cds-AAY95432.1	3281	5205	glyQ	glycine--tRNA ligase, alpha subunit	AAY95432.1	complement(16791..17744)	954	198.422	16.5355	16535496		0.207989
PFL_3901	cds-AAY93165.1	4661	7819	nuoF	NADH-quinone oxidoreductase, F subunit	AAY93165.1	4502717..4504072	1356	281.878	16.5355	16535496		0.207875
PFL_0628	cds-AAY96035.2	3289	4934	cbpA	curved DNA-binding protein	AAY96035.2	736280..737221	957	198.905	16.5355	16535496		0.207843
PFL_0283	cds-AAY95694.1	3102	4360	hslO	chaperonin HslO	AAY95694.1	328924..329826	903	187.596	16.5355	16535496		0.207748
PFL_2245	cds-AAY91518.1	4656	6630	glnA_1	glutamate--ammonia ligase	AAY91518.1	complement(2509758..2511113)	1356	281.576	16.5355	16535496		0.207652
PFL_5143	cds-AAY94365.1	3386	4842	>lcl|CP000076.1_cds_AAY94365.1_5054 [locus_tag=PFL_5143] [protein=FAD dependent oxidoreductase] [protein_id=AAY94365.1] [location=5905337..5906323] [gbkey=CDS]	FAD dependent oxidoreductase	AAY94365.1	5905337..5906323	987	204.772	16.5355	16535496		0.207469
PFL_1682	cds-AAY90977.1	2593	3839	ccmC	heme exporter protein CcmC	AAY90977.1	1884564..1885319	756	156.814	16.5355	16535496		0.207426
PFL_1854	cds-AAY91142.1	2519	3927	>lcl|CP000076.1_cds_AAY91142.1_1810 [locus_tag=PFL_1854] [protein=adenylylsulfate reductase, thioredoxin dependent] [protein_id=AAY91142.1] [location=complement(2058900..2059634)] [gbkey=CDS]	adenylylsulfate reductase, thioredoxin dependent	AAY91142.1	complement(2058900..2059634)	735	152.339	16.5355	16535496		0.207264
PFL_4956	cds-AAY94185.1	2601	3971	pilF	type IV pilus biogenesis/stability protein PilF	AAY94185.1	complement(5711131..5711889)	759	157.298	16.5355	16535496		0.207244
PFL_4750	cds-AAY93981.1	3711	5173	>lcl|CP000076.1_cds_AAY93981.1_4665 [locus_tag=PFL_4750] [protein=sensor histidine kinase] [protein_id=AAY93981.1] [location=complement(5487797..5488909)] [gbkey=CDS]	sensor histidine kinase	AAY93981.1	complement(5487797..5488909)	1083	224.426	16.5355	16535496		0.207226
PFL_0954	cds-AAY90241.1	1572	2509	>lcl|CP000076.1_cds_AAY90241.1_929 [locus_tag=PFL_0954] [protein=sensory box protein] [protein_id=AAY90241.1] [location=complement(1094497..1094955)] [gbkey=CDS]	sensory box protein	AAY90241.1	complement(1094497..1094955)	459	95.0682	16.5355	16535496		0.20712
PFL_5096	cds-AAY94322.1	4005	8213	>lcl|CP000076.1_cds_AAY94322.1_5007 [locus_tag=PFL_5096] [protein=lipopolysaccharide biosynthesis protein RfbH] [protein_id=AAY94322.1] [location=5857066..5858379] [gbkey=CDS]	lipopolysaccharide biosynthesis protein RfbH	AAY94322.1	5857066..5858379	1170	242.206	16.5355	16535496		0.207014
PFL_3266	cds-AAY92535.1	2842	4559	nudC	NAD(+) diphosphatase	AAY92535.1	complement(3771326..3772156)	831	171.873	16.5355	16535496		0.206826
PFL_5337	cds-AAY94547.1	861	999	>lcl|CP000076.1_cds_AAY94547.1_5231 [locus_tag=PFL_5337] [protein=conserved hypothetical protein] [protein_id=AAY94547.1] [location=complement(6101801..6102166)] [gbkey=CDS]	conserved hypothetical protein	AAY94547.1	complement(6101801..6102166)	252	52.0698	16.5355	16535496		0.206626
PFL_4843	cds-AAY94073.1	3740	5882	>lcl|CP000076.1_cds_AAY94073.1_4757 [locus_tag=PFL_4843] [protein=conserved hypothetical protein] [protein_id=AAY94073.1] [location=complement(5586952..5588046)] [gbkey=CDS]	conserved hypothetical protein	AAY94073.1	complement(5586952..5588046)	1095	226.18	16.5355	16535496		0.206557
PFL_5985	cds-AAY95175.1	3462	4960	hemB_2	porphobilinogen synthase	AAY95175.1	complement(6805207..6806220)	1014	209.368	16.5355	16535496		0.206477
PFL_4864	cds-AAY94094.2	3789	5685	>lcl|CP000076.1_cds_AAY94094.2_4778 [locus_tag=PFL_4864] [protein=ABC transporter, ATP-binding protein] [protein_id=AAY94094.2] [location=5606954..5608063] [gbkey=CDS]	ABC transporter, ATP-binding protein	AAY94094.2	5606954..5608063	1110	229.143	16.5355	16535496		0.206436
PFL_5073	cds-AAY94301.1	829	1581	>lcl|CP000076.1_cds_AAY94301.1_4984 [locus_tag=PFL_5073] [protein=TIGR00252 family protein] [protein_id=AAY94301.1] [location=5837194..5837565] [gbkey=CDS]	TIGR00252 family protein	AAY94301.1	5837194..5837565	243	50.1346	16.5355	16535496		0.206315
PFL_1975	cds-AAY91262.1	2997	4457	dusA	tRNA dihydrouridine synthase A	AAY91262.1	complement(2205949..2206959)	879	181.246	16.5355	16535496		0.206196
PFL_4231	cds-AAY93487.1	1073	1756	>lcl|CP000076.1_cds_AAY93487.1_4155 [locus_tag=PFL_4231] [protein=conserved hypothetical protein] [protein_id=AAY93487.1] [location=4920571..4920885] [gbkey=CDS]	conserved hypothetical protein	AAY93487.1	4920571..4920885	315	64.8907	16.5355	16535496		0.206002
PFL_5783	cds-AAY94973.1	756	785	>lcl|CP000076.1_cds_AAY94973.1_5660 [locus_tag=PFL_5783] [protein=putative lipoprotein] [protein_id=AAY94973.1] [location=complement(6589102..6589323)] [gbkey=CDS]	putative lipoprotein	AAY94973.1	complement(6589102..6589323)	222	45.7198	16.5355	16535496		0.205945
PFL_4316	cds-AAY93571.1	4534	6599	>lcl|CP000076.1_cds_AAY93571.1_4239 [locus_tag=PFL_4316] [protein=amidohydrolase family protein] [protein_id=AAY93571.1] [location=5019392..5020723] [gbkey=CDS]	amidohydrolase family protein	AAY93571.1	5019392..5020723	1332	274.198	16.5355	16535496		0.205854
PFL_2800	cds-AAY92072.1	2040	2439	pltP	efflux protein, LysE family	AAY92072.1	3119594..3120199	600	123.371	16.5355	16535496		0.205618
PFL_1598	cds-AAY90895.2	2138	3325	>lcl|CP000076.1_cds_AAY90895.2_1565 [locus_tag=PFL_1598] [protein=Sua5/YciO/YrdC/YwlC family protein] [protein_id=AAY90895.2] [location=1794223..1794852] [gbkey=CDS]	Sua5/YciO/YrdC/YwlC family protein	AAY90895.2	1794223..1794852	630	129.298	16.5355	16535496		0.205234
PFL_4311	cds-AAY93566.1	3774	5115	hisC_2	histidinol-phosphate transaminase	AAY93566.1	complement(5011815..5012927)	1113	228.236	16.5355	16535496		0.205064
PFL_4641	cds-AAY93888.1	9669	10308	gcvP_1	glycine dehydrogenase	AAY93888.1	5355678..5358533	2856	584.742	16.5355	16535496		0.204742
PFL_0343	cds-AAY95753.1	2619	3251	>lcl|CP000076.1_cds_AAY95753.1_334 [locus_tag=PFL_0343] [protein=amino acid ABC transporter, ATP-binding protein] [protein_id=AAY95753.1] [location=complement(396109..396882)] [gbkey=CDS]	amino acid ABC transporter, ATP-binding protein	AAY95753.1	complement(396109..396882)	774	158.387	16.5355	16535496		0.204634
PFL_1719	cds-AAY91014.1	4138	5809	sucB	dihydrolipoyllysine-residue succinyltransferase, E2 component of oxoglutarate dehydrogenase (succinyl-transferring) complex	AAY91014.1	1924726..1925949	1224	250.25	16.5355	16535496		0.204452
PFL_2344	cds-AAY91617.1	1856	2622	>lcl|CP000076.1_cds_AAY91617.1_2285 [locus_tag=PFL_2344] [protein=putative transcriptional regulator, HTH domain/cupin domain protein] [protein_id=AAY91617.1] [location=2613694..2614242] [gbkey=CDS]	putative transcriptional regulator, HTH domain/cupin domain protein	AAY91617.1	2613694..2614242	549	112.243	16.5355	16535496		0.204451
PFL_4304	cds-AAY93560.1	757	926	>lcl|CP000076.1_cds_AAY93560.1_4227 [locus_tag=PFL_4304] [protein=competence protein ComEA helix-hairpin-helix repeat protein] [protein_id=AAY93560.1] [location=complement(5001116..5001445)] [gbkey=CDS]	competence protein ComEA helix-hairpin-helix repeat protein	AAY93560.1	complement(5001116..5001445)	225	45.7803	16.5355	16535496		0.203468
PFL_1891	cds-AAY91178.1	11737	12239	smc	chromosome segregation protein SMC	AAY91178.1	2106727..2110215	3489	709.806	16.5355	16535496		0.203441
PFL_2101	cds-AAY91376.1	3215	6082	rbsB	ribose ABC transporter, periplasmic ribose-binding protein	AAY91376.1	2321480..2322436	957	194.43	16.5355	16535496		0.203166
PFL_4991	cds-AAY94219.1	1771	2165	>lcl|CP000076.1_cds_AAY94219.1_4903 [locus_tag=PFL_4991] [protein=transcriptional regulator, AraC family] [protein_id=AAY94219.1] [location=5751899..5752744] [gbkey=CDS]	transcriptional regulator, AraC family	AAY94219.1	5751899..5752744	528	107.103	16.5355	16535496		0.202846
PFL_4454	cds-AAY93705.1	1317	1997	>lcl|CP000076.1_cds_AAY93705.1_4372 [locus_tag=PFL_4454] [protein=META domain protein] [protein_id=AAY93705.1] [location=5165054..5165458] [gbkey=CDS]	META domain protein	AAY93705.1	5165054..5165458	393	79.6468	16.5355	16535496		0.202664
PFL_1593	cds-AAY90890.1	2270	3028	>lcl|CP000076.1_cds_AAY90890.1_1561 [locus_tag=PFL_1593] [protein=DNA-binding response regulator] [protein_id=AAY90890.1] [location=complement(1791158..1791835)] [gbkey=CDS]	DNA-binding response regulator	AAY90890.1	complement(1791158..1791835)	678	137.28	16.5355	16535496		0.202479
PFL_4851	cds-AAY94081.1	602	509	>lcl|CP000076.1_cds_AAY94081.1_4765 [locus_tag=PFL_4851] [protein=conserved hypothetical protein] [protein_id=AAY94081.1] [location=5595098..5595277] [gbkey=CDS]	conserved hypothetical protein	AAY94081.1	5595098..5595277	180	36.4065	16.5355	16535496		0.202258
PFL_1498	cds-AAY90781.1	1986	3182	>lcl|CP000076.1_cds_AAY90781.1_1466 [locus_tag=PFL_1498] [protein=nitroreductase family protein] [protein_id=AAY90781.1] [location=complement(1684064..1684657)] [gbkey=CDS]	nitroreductase family protein	AAY90781.1	complement(1684064..1684657)	594	120.105	16.5355	16535496		0.202197
PFL_2126	cds-AAY91400.1	1863	2583	>lcl|CP000076.1_cds_AAY91400.1_2070 [locus_tag=PFL_2126] [protein=transcriptional regulator, Cro/CI family] [protein_id=AAY91400.1] [location=complement(2349714..2350442)] [gbkey=CDS]	transcriptional regulator, Cro/CI family	AAY91400.1	complement(2349714..2350442)	558	112.667	16.5355	16535496		0.201912
PFL_4520	cds-AAY93767.1	2301	3279	aotQ	arginine/ornithine ABC transporter, permease protein AotQ	AAY93767.1	complement(5232326..5233015)	690	139.155	16.5355	16535496		0.201674
PFL_5857	cds-AAY95047.1	4979	7199	ftsY	signal recognition particle-docking protein FtsY	AAY95047.1	complement(6660701..6662194)	1494	301.11	16.5355	16535496		0.201546
PFL_0550	cds-AAY95959.1	5085	6207	>lcl|CP000076.1_cds_AAY95959.1_539 [locus_tag=PFL_0550] [protein=HAMP domain protein] [protein_id=AAY95959.1] [location=complement(641645..643171)] [gbkey=CDS]	HAMP domain protein	AAY95959.1	complement(641645..643171)	1527	307.52	16.5355	16535496		0.201389
PFL_4509	cds-AAY93756.1	3360	5467	astE	succinylglutamate desuccinylase	AAY93756.1	complement(5220473..5221483)	1011	203.199	16.5355	16535496		0.200988
PFL_5027	cds-AAY94255.1	2333	4053	>lcl|CP000076.1_cds_AAY94255.1_4939 [locus_tag=PFL_5027] [protein=conserved hypothetical protein] [protein_id=AAY94255.1] [location=5785540..5786241] [gbkey=CDS]	conserved hypothetical protein	AAY94255.1	5785540..5786241	702	141.09	16.5355	16535496		0.200983
PFL_1202	cds-AAY90489.1	1572	2129	ispF	2-C-methyl-D-erythritol 2,4-cyclodiphosphate synthase	AAY90489.1	1377261..1377734	474	95.0682	16.5355	16535496		0.200566
PFL_1923	cds-AAY91210.1	766	1621	ccoQ_2	cytochrome c oxidase, cbb3-type, CcoQ subunit	AAY91210.1	complement(2144273..2144503)	231	46.3246	16.5355	16535496		0.200539
PFL_4635	cds-AAY93882.1	4164	6328	arcA	arginine deiminase	AAY93882.1	5349514..5350770	1257	251.822	16.5355	16535496		0.200336
PFL_6021	cds-AAY95210.2	864	992	>lcl|CP000076.1_cds_AAY95210.2_5899 [locus_tag=PFL_6021] [protein=conserved hypothetical protein] [protein_id=AAY95210.2] [location=6839773..6840033] [gbkey=CDS]	conserved hypothetical protein	AAY95210.2	6839773..6840033	261	52.2512	16.5355	16535496		0.200196
PFL_0364	cds-AAY95773.2	2443	3263	hisA	1-(5-phosphoribosyl)-5-[(5-phosphoribosylamino)methylideneamino	AAY95773.2	416510..417247	738	147.743	16.5355	16535496		0.200193
PFL_1930	cds-AAY91217.1	3552	5427	>lcl|CP000076.1_cds_AAY91217.1_1886 [locus_tag=PFL_1930] [protein=conserved hypothetical protein] [protein_id=AAY91217.1] [location=2153215..2154288] [gbkey=CDS]	conserved hypothetical protein	AAY91217.1	2153215..2154288	1074	214.811	16.5355	16535496		0.20001
PFL_5968	cds-AAY95158.1	4414	6151	pepP	Xaa-Pro aminopeptidase	AAY95158.1	complement(6784603..6785937)	1335	266.941	16.5355	16535496		0.199956
PFL_0371	cds-AAY95780.1	5098	8135	gpmI	2,3-bisphosphoglycerate-independent phosphoglycerate mutase	AAY95780.1	complement(423691..425232)	1542	308.306	16.5355	16535496		0.199939
PFL_0699	cds-AAY96106.2	684	854	>lcl|CP000076.1_cds_AAY96106.2_688 [locus_tag=PFL_0699] [protein=Flp/Fap pilin component family protein] [protein_id=AAY96106.2] [location=811998..812204] [gbkey=CDS]	Flp/Fap pilin component family protein	AAY96106.2	811998..812204	207	41.3656	16.5355	16535496		0.199834
PFL_5507	cds-AAY94713.1	2612	3085	>lcl|CP000076.1_cds_AAY94713.1_5394 [locus_tag=PFL_5507] [protein=conserved hypothetical protein] [protein_id=AAY94713.1] [location=complement(6291084..6291875)] [gbkey=CDS]	conserved hypothetical protein	AAY94713.1	complement(6291084..6291875)	792	157.963	16.5355	16535496		0.199448
PFL_2108	cds-AAY91383.1	701	785	>lcl|CP000076.1_cds_AAY91383.1_2051 [locus_tag=PFL_2108] [protein=conserved hypothetical protein] [protein_id=AAY91383.1] [location=complement(2328491..2328703)] [gbkey=CDS]	conserved hypothetical protein	AAY91383.1	complement(2328491..2328703)	213	42.3936	16.5355	16535496		0.199031
PFL_1283	cds-AAY90568.1	2132	3102	pdxH	pyridoxamine 5'-phosphate oxidase	AAY90568.1	1454271..1454918	648	128.935	16.5355	16535496		0.198973
PFL_1360	cds-AAY90645.1	3292	4361	>lcl|CP000076.1_cds_AAY90645.1_1331 [locus_tag=PFL_1360] [protein=transcriptional regulator, GntR family] [protein_id=AAY90645.1] [location=complement(1537558..1538559)] [gbkey=CDS]	transcriptional regulator, GntR family	AAY90645.1	complement(1537558..1538559)	1002	199.087	16.5355	16535496		0.198689
PFL_2099	cds-AAY91374.1	3714	5221	ansB	glutamin-(asparagin-)ase	AAY91374.1	complement(2319331..2320419)	1131	224.608	16.5355	16535496		0.198592
PFL_3730	cds-AAY92996.1	7610	17174	>lcl|CP000076.1_cds_AAY92996.1_3652 [locus_tag=PFL_3730] [protein=oxidoreductase alpha (molybdopterin) subunit] [protein_id=AAY92996.1] [location=4326772..4329096] [gbkey=CDS]	oxidoreductase alpha (molybdopterin) subunit	AAY92996.1	4326772..4329096	2325	460.222	16.5355	16535496		0.197945
PFL_3916	cds-AAY93180.1	5004	8428	emrB	multidrug resistance protein B	AAY93180.1	complement(4519999..4521528)	1530	302.622	16.5355	16535496		0.197792
PFL_0369	cds-AAY95778.1	4209	5517	>lcl|CP000076.1_cds_AAY95778.1_359 [locus_tag=PFL_0369] [protein=peptidase, M23 family] [protein_id=AAY95778.1] [location=complement(421149..422435)] [gbkey=CDS]	peptidase, M23 family	AAY95778.1	complement(421149..422435)	1287	254.543	16.5355	16535496		0.19778
PFL_0305	cds-AAY95716.1	3541	5537	rfbB	dTDP-glucose 4,6-dehydratase	AAY95716.1	complement(353100..354182)	1083	214.145	16.5355	16535496		0.197733
PFL_5066	cds-AAY94294.1	4784	5854	>lcl|CP000076.1_cds_AAY94294.1_4977 [locus_tag=PFL_5066] [protein=UDP-N-acetylmuramoyl-L-alanyl-D-glutamate-2,6-diaminopimelate ligase] [protein_id=AAY94294.1] [location=complement(5828668..5830131)] [gbkey=CDS]	UDP-N-acetylmuramoyl-L-alanyl-D-glutamate-2,6-diaminopimelate ligase	AAY94294.1	complement(5828668..5830131)	1464	289.317	16.5355	16535496		0.197621
PFL_0747	cds-AAY96149.1	4988	5088	mmsA_2	methylmalonate-semialdehyde dehydrogenase (acylating)	AAY96149.1	872256..873782	1527	301.654	16.5355	16535496		0.197547
PFL_5693	cds-AAY94883.2	3438	4625	bioB	biotin synthase	AAY94883.2	complement(6488307..6489362)	1056	207.916	16.5355	16535496		0.19689
PFL_2799	cds-AAY92071.1	4873	5167	pltO	putative multidrug efflux MFS outer membrane protein, PltO	AAY92071.1	3118032..3119528	1497	294.699	16.5355	16535496		0.19686
PFL_3007	cds-AAY92279.1	2798	8226	>lcl|CP000076.1_cds_AAY92279.1_2940 [locus_tag=PFL_3007] [protein=conserved hypothetical protein] [protein_id=AAY92279.1] [location=3458506..3459366] [gbkey=CDS]	conserved hypothetical protein	AAY92279.1	3458506..3459366	861	169.212	16.5355	16535496		0.196529
PFL_6126	cds-AAY95314.1	1593	2154	purE	phosphoribosylaminoimidazole carboxylase, catalytic subunit	AAY95314.1	complement(6956161..6956652)	492	96.3382	16.5355	16535496		0.195809
PFL_4638	cds-AAY93885.1	1164	1596	>lcl|CP000076.1_cds_AAY93885.1_4549 [locus_tag=PFL_4638] [protein=conserved hypothetical protein] [protein_id=AAY93885.1] [location=5352929..5353288] [gbkey=CDS]	conserved hypothetical protein	AAY93885.1	5352929..5353288	360	70.394	16.5355	16535496		0.195539
PFL_3555	cds-AAY92822.1	2617	3367	>lcl|CP000076.1_cds_AAY92822.1_3480 [locus_tag=PFL_3555] [protein=amidohydrolase family protein] [protein_id=AAY92822.1] [location=4099630..4100520] [gbkey=CDS]	amidohydrolase family protein	AAY92822.1	4099630..4100520	810	158.266	16.5355	16535496		0.19539
PFL_5483	cds-AAY94693.1	4599	6106	>lcl|CP000076.1_cds_AAY94693.1_5372 [locus_tag=PFL_5483] [protein=mannose-1-phosphate guanylyltransferase/mannose-6-phosphate isomerase] [protein_id=AAY94693.1] [location=complement(6256603..6258108)] [gbkey=CDS]	mannose-1-phosphate guanylyltransferase/mannose-6-phosphate isomerase	AAY94693.1	complement(6256603..6258108)	1425	278.129	16.5355	16535496		0.195178
PFL_3405	cds-AAY92674.1	977	1524	>lcl|CP000076.1_cds_AAY92674.1_3333 [locus_tag=PFL_3405] [protein=conserved hypothetical protein] [protein_id=AAY92674.1] [location=3925941..3926243] [gbkey=CDS]	conserved hypothetical protein	AAY92674.1	3925941..3926243	303	59.085	16.5355	16535496		0.195
PFL_4601	cds-AAY93848.1	1511	2012	>lcl|CP000076.1_cds_AAY93848.1_4512 [locus_tag=PFL_4601] [protein=MaoC-like protein] [protein_id=AAY93848.1] [location=5310704..5311174] [gbkey=CDS]	MaoC-like protein	AAY93848.1	5310704..5311174	471	91.3792	16.5355	16535496		0.194011
PFL_2868	cds-AAY92140.1	4519	6096	>lcl|CP000076.1_cds_AAY92140.1_2801 [locus_tag=PFL_2868] [protein=transcriptional regulator, GntR family/aminotransferase, classes I and II] [protein_id=AAY92140.1] [location=complement(3203967..3205376)] [gbkey=CDS]	transcriptional regulator, GntR family/aminotransferase, classes I and II	AAY92140.1	complement(3203967..3205376)	1410	273.291	16.5355	16535496		0.193823
PFL_6162	cds-AAY95350.1	6999	8157	uvrD	DNA helicase II	AAY95350.1	6999297..7001480	2184	423.271	16.5355	16535496		0.193806
PFL_6060	cds-AAY95248.1	2767	3852	>lcl|CP000076.1_cds_AAY95248.1_5938 [locus_tag=PFL_6060] [protein=conserved hypothetical protein] [protein_id=AAY95248.1] [location=6881337..6882200] [gbkey=CDS]	conserved hypothetical protein	AAY95248.1	6881337..6882200	864	167.337	16.5355	16535496		0.193677
PFL_3897	cds-AAY93161.1	4245	10947	aceA	isocitrate lyase	AAY93161.1	4497339..4498664	1326	256.72	16.5355	16535496		0.193605
PFL_2655	cds-AAY91928.1	4683	4521	>lcl|CP000076.1_cds_AAY91928.1_2594 [locus_tag=PFL_2655] [protein=amidase family protein] [protein_id=AAY91928.1] [location=complement(2934523..2935986)] [gbkey=CDS]	amidase family protein	AAY91928.1	complement(2934523..2935986)	1464	283.209	16.5355	16535496		0.193449
PFL_4955	cds-AAY94184.1	3250	4812	>lcl|CP000076.1_cds_AAY94184.1_4868 [locus_tag=PFL_4955] [protein=conserved hypothetical protein] [protein_id=AAY94184.1] [location=complement(5710115..5711131)] [gbkey=CDS]	conserved hypothetical protein	AAY94184.1	complement(5710115..5711131)	1017	196.547	16.5355	16535496		0.193261
PFL_1927	cds-AAY91214.1	4821	8490	aer_2	aerotaxis receptor Aer	AAY91214.1	complement(2147514..2149079)	1509	291.555	16.5355	16535496		0.19321
PFL_3915	cds-AAY93179.1	2388	3836	lpxH	UDP-2,3-diacylglucosamine hydrolase	AAY93179.1	4519052..4519804	753	144.417	16.5355	16535496		0.191788
PFL_2869	cds-AAY92141.1	4287	6220	ccoG_2	cytochrome c oxidase accessory protein CcoG	AAY92141.1	complement(3205534..3206949)	1356	259.26	16.5355	16535496		0.191195
PFL_5326	cds-AAY94536.2	3498	4165	proB	glutamate 5-kinase	AAY94536.2	complement(6092439..6093557)	1107	211.545	16.5355	16535496		0.191097
PFL_1549	cds-AAY90832.2	4234	7122	>lcl|CP000076.1_cds_AAY90832.2_1517 [locus_tag=PFL_1549] [protein=DEAD/DEAH box helicase domain protein] [protein_id=AAY90832.2] [location=1737942..1739282] [gbkey=CDS]	DEAD/DEAH box helicase domain protein	AAY90832.2	1737942..1739282	1341	256.055	16.5355	16535496		0.190943
PFL_3271	cds-AAY92540.1	9212	14236	acrB	acriflavine resistance protein B	AAY92540.1	3776576..3779674	2919	557.105	16.5355	16535496		0.190855
PFL_3875	cds-AAY93139.1	4394	6306	cobA	siroheme synthase/uroporphyrinogen-III C-methyltransferase	AAY93139.1	complement(4472371..4473765)	1395	265.731	16.5355	16535496		0.190488
PFL_1776	cds-AAY91065.2	1907	3001	>lcl|CP000076.1_cds_AAY91065.2_1734 [locus_tag=PFL_1776] [protein=transporter, MotA/TolQ/ExbB proton channel family] [protein_id=AAY91065.2] [location=1979441..1980076] [gbkey=CDS]	transporter, MotA/TolQ/ExbB proton channel family	AAY91065.2	1979441..1980076	606	115.328	16.5355	16535496		0.19031
PFL_5450	cds-AAY94660.1	3179	3782	mltB	lytic murein transglycosylase B	AAY94660.1	complement(6220449..6221459)	1011	192.253	16.5355	16535496		0.190161
PFL_4519	cds-AAY93766.1	2195	3442	aotM	arginine/ornithine ABC transporter, permease protein AotM	AAY93766.1	complement(5231631..5232329)	699	132.745	16.5355	16535496		0.189907
PFL_4923	cds-AAY94152.1	7600	10994	lon_2	endopeptidase La	AAY94152.1	5672609..5675029	2421	459.617	16.5355	16535496		0.189846
PFL_3439	cds-AAY92707.1	1797	3478	>lcl|CP000076.1_cds_AAY92707.1_3366 [locus_tag=PFL_3439] [protein=putative lipoprotein] [protein_id=AAY92707.1] [location=3953577..3954218] [gbkey=CDS]	putative lipoprotein	AAY92707.1	3953577..3954218	573	108.675	16.5355	16535496		0.18966
PFL_2906	cds-AAY92178.1	1006	1519	>lcl|CP000076.1_cds_AAY92178.1_2839 [locus_tag=PFL_2906] [protein=conserved hypothetical protein] [protein_id=AAY92178.1] [location=complement(3251515..3251835)] [gbkey=CDS]	conserved hypothetical protein	AAY92178.1	complement(3251515..3251835)	321	60.8388	16.5355	16535496		0.189529
PFL_0555	cds-AAY95964.2	2667	4655	motA	chemotaxis protein MotA	AAY95964.2	648040..648891	852	161.289	16.5355	16535496		0.189307
PFL_0884	cds-AAY90171.1	3953	5240	>lcl|CP000076.1_cds_AAY90171.1_859 [locus_tag=PFL_0884] [protein=sensor histidine kinase] [protein_id=AAY90171.1] [location=1027247..1028509] [gbkey=CDS]	sensor histidine kinase	AAY90171.1	1027247..1028509	1263	239.061	16.5355	16535496		0.189281
PFL_3297	cds-AAY92566.1	1416	1868	rnhA	ribonuclease HI	AAY92566.1	complement(3804857..3805309)	453	85.634	16.5355	16535496		0.189037
PFL_0223	cds-AAY95634.1	2072	3533	>lcl|CP000076.1_cds_AAY95634.1_216 [locus_tag=PFL_0223] [protein=ankyrin repeat protein] [protein_id=AAY95634.1] [location=complement(260313..260975)] [gbkey=CDS]	ankyrin repeat protein	AAY95634.1	complement(260313..260975)	663	125.306	16.5355	16535496		0.188999
PFL_5087	cds-AAY94315.1	4232	5950	trpS	tryptophan--tRNA ligase	AAY94315.1	complement(5848639..5849994)	1356	255.934	16.5355	16535496		0.188742
PFL_1173	cds-AAY90460.1	3745	4357	dapC	succinyldiaminopimelate transaminase	AAY90460.1	complement(1342725..1343924)	1200	226.482	16.5355	16535496		0.188735
PFL_2049	cds-AAY91334.1	4382	6811	gltX	glutamate--tRNA ligase	AAY91334.1	2277637..2279118	1410	265.006	16.5355	16535496		0.187947
PFL_3928	cds-AAY93192.1	2523	3847	xth	exodeoxyribonuclease III	AAY93192.1	4539285..4540097	813	152.581	16.5355	16535496		0.187676
PFL_2961	cds-AAY92233.2	1182	1536	>lcl|CP000076.1_cds_AAY92233.2_2894 [locus_tag=PFL_2961] [protein=endoribonuclease L-PSP family protein] [protein_id=AAY92233.2] [location=complement(3318088..3318468)] [gbkey=CDS]	endoribonuclease L-PSP family protein	AAY92233.2	complement(3318088..3318468)	381	71.4826	16.5355	16535496		0.187618
PFL_3540	cds-AAY92807.2	5392	8219	>lcl|CP000076.1_cds_AAY92807.2_3465 [locus_tag=PFL_3540] [protein=putative dipeptidase] [protein_id=AAY92807.2] [location=4083365..4085104] [gbkey=CDS]	putative dipeptidase	AAY92807.2	4083365..4085104	1740	326.086	16.5355	16535496		0.187406
PFL_2093	cds-AAY91368.2	1366	2342	>lcl|CP000076.1_cds_AAY91368.2_2037 [locus_tag=PFL_2093] [protein=glyoxalase family protein] [protein_id=AAY91368.2] [location=2316639..2317079] [gbkey=CDS]	glyoxalase family protein	AAY91368.2	2316639..2317079	441	82.6102	16.5355	16535496		0.187325
PFL_4383	cds-AAY93638.2	3988	6486	>lcl|CP000076.1_cds_AAY93638.2_4305 [locus_tag=PFL_4383] [protein=zinc metalloprotease, M18 family] [protein_id=AAY93638.2] [location=5091108..5092397] [gbkey=CDS]	zinc metalloprotease, M18 family	AAY93638.2	5091108..5092397	1290	241.178	16.5355	16535496		0.18696
PFL_3265	cds-AAY92534.1	2407	3782	>lcl|CP000076.1_cds_AAY92534.1_3193 [locus_tag=PFL_3265] [protein=putative membrane protein] [protein_id=AAY92534.1] [location=3770579..3771358] [gbkey=CDS]	putative membrane protein	AAY92534.1	3770579..3771358	780	145.566	16.5355	16535496		0.186623
PFL_6211	cds-AAY95399.1	1194	1709	>lcl|CP000076.1_cds_AAY95399.1_6088 [locus_tag=PFL_6211] [protein=conserved hypothetical protein] [protein_id=AAY95399.1] [location=7051124..7051543] [gbkey=CDS]	conserved hypothetical protein	AAY95399.1	7051124..7051543	387	72.2083	16.5355	16535496		0.186585
PFL_4348	cds-AAY93603.1	3368	5172	aroC	chorismate synthase	AAY93603.1	complement(5055627..5056718)	1092	203.683	16.5355	16535496		0.186523
PFL_4598	cds-AAY93845.1	4949	8648	fadD_2	long-chain-fatty-acid--CoA ligase	AAY93845.1	complement(5305775..5307466)	1605	299.296	16.5355	16535496		0.186477
PFL_5895	cds-AAY95085.1	2996	4206	thyA	thymidylate synthase	AAY95085.1	complement(6705148..6706119)	972	181.186	16.5355	16535496		0.186405
PFL_1917	cds-AAY91204.1	4357	6723	ccoG_1	cytochrome c oxidase accessory protein CcoG	AAY91204.1	complement(2137812..2139227)	1416	263.494	16.5355	16535496		0.186083
PFL_1837	cds-AAY91126.1	2223	4166	>lcl|CP000076.1_cds_AAY91126.1_1794 [locus_tag=PFL_1837] [protein=glutamine amidotransferase, class I] [protein_id=AAY91126.1] [location=2038257..2038979] [gbkey=CDS]	glutamine amidotransferase, class I	AAY91126.1	2038257..2038979	723	134.438	16.5355	16535496		0.185945
PFL_4248	cds-AAY93504.1	2728	3965	htpX	heat shock protein HtpX	AAY93504.1	4944723..4945610	888	164.978	16.5355	16535496		0.185787
PFL_5778	cds-AAY94968.1	1571	2196	>lcl|CP000076.1_cds_AAY94968.1_5655 [locus_tag=PFL_5778] [protein=conserved hypothetical protein] [protein_id=AAY94968.1] [location=complement(6583609..6584121)] [gbkey=CDS]	conserved hypothetical protein	AAY94968.1	complement(6583609..6584121)	513	95.0077	16.5355	16535496		0.1852
PFL_5804	cds-AAY94994.1	4305	5863	bioA	adenosylmethionine-8-amino-7-oxononanoate transaminase	AAY94994.1	6612384..6613790	1407	260.349	16.5355	16535496		0.185038
PFL_4863	cds-AAY94093.1	2826	5147	argF_2	ornithine carbamoyltransferase	AAY94093.1	5606037..5606957	924	170.905	16.5355	16535496		0.184962
PFL_6229	cds-AAY95417.1	4190	6550	trmE	tRNA modification GTPase TrmE	AAY95417.1	complement(7070484..7071854)	1371	253.394	16.5355	16535496		0.184824
PFL_5280	cds-AAY94494.1	5080	7962	pgi	glucose-6-phosphate isomerase	AAY94494.1	6045954..6047618	1665	307.218	16.5355	16535496		0.184515
PFL_3293	cds-AAY92562.1	6878	7774	>lcl|CP000076.1_cds_AAY92562.1_3221 [locus_tag=PFL_3293] [protein=Orn/Lys/Arg decarboxylase family protein] [protein_id=AAY92562.1] [location=complement(3799912..3802167)] [gbkey=CDS]	Orn/Lys/Arg decarboxylase family protein	AAY92562.1	complement(3799912..3802167)	2256	415.954	16.5355	16535496		0.184377
PFL_0276	cds-AAY95687.1	2259	2853	ompR	DNA-binding response regulator OmpR	AAY95687.1	323039..323779	741	136.615	16.5355	16535496		0.184366
PFL_5844	cds-AAY95034.1	1326	2195	>lcl|CP000076.1_cds_AAY95034.1_5721 [locus_tag=PFL_5844] [protein=conserved hypothetical protein] [protein_id=AAY95034.1] [location=6651469..6651903] [gbkey=CDS]	conserved hypothetical protein	AAY95034.1	6651469..6651903	435	80.1911	16.5355	16535496		0.184347
PFL_0400	cds-AAY95809.1	1742	3212	>lcl|CP000076.1_cds_AAY95809.1_390 [locus_tag=PFL_0400] [protein=conserved hypothetical protein] [protein_id=AAY95809.1] [location=460068..460640] [gbkey=CDS]	conserved hypothetical protein	AAY95809.1	460068..460640	573	105.349	16.5355	16535496		0.183855
PFL_1872	cds-AAY91160.1	3025	4986	>lcl|CP000076.1_cds_AAY91160.1_1828 [locus_tag=PFL_1872] [protein=Mg2+ transporter protein, CorA family] [protein_id=AAY91160.1] [location=2081891..2082886] [gbkey=CDS]	Mg2+ transporter protein, CorA family	AAY91160.1	2081891..2082886	996	182.94	16.5355	16535496		0.183674
PFL_6008	cds-AAY95197.1	8644	11621	cyaA	adenylate cyclase, class I	AAY95197.1	6827646..6830492	2847	522.754	16.5355	16535496		0.183616
PFL_1297	cds-AAY90582.1	2321	4215	braF	branched-chain amino acid ABC transporter, ATP-binding protein BraF	AAY90582.1	complement(1466255..1467022)	768	140.365	16.5355	16535496		0.182767
PFL_0394	cds-AAY95803.1	1820	2625	>lcl|CP000076.1_cds_AAY95803.1_384 [locus_tag=PFL_0394] [protein=conserved hypothetical protein] [protein_id=AAY95803.1] [location=454095..454697] [gbkey=CDS]	conserved hypothetical protein	AAY95803.1	454095..454697	603	110.066	16.5355	16535496		0.182531
PFL_2096	cds-AAY91371.1	1059	1152	>lcl|CP000076.1_cds_AAY91371.1_2039 [locus_tag=PFL_2096] [protein=conserved hypothetical protein] [protein_id=AAY91371.1] [location=2317778..2318128] [gbkey=CDS]	conserved hypothetical protein	AAY91371.1	2317778..2318128	351	64.044	16.5355	16535496		0.182462
PFL_0923	cds-AAY90210.1	1412	2165	ttg2C	toluene tolerance protein Ttg2C	AAY90210.1	1065760..1066227	468	85.3921	16.5355	16535496		0.182462
PFL_5290	cds-AAY94504.1	1880	2535	coaE	dephospho-CoA kinase	AAY94504.1	6059806..6060429	624	113.695	16.5355	16535496		0.182203
PFL_2451	cds-AAY91724.1	4139	5095	>lcl|CP000076.1_cds_AAY91724.1_2391 [locus_tag=PFL_2451] [protein=conserved hypothetical protein] [protein_id=AAY91724.1] [location=complement(2713873..2715246)] [gbkey=CDS]	conserved hypothetical protein	AAY91724.1	complement(2713873..2715246)	1374	250.31	16.5355	16535496		0.182176
PFL_1012	cds-AAY90299.1	822	934	>lcl|CP000076.1_cds_AAY90299.1_987 [locus_tag=PFL_1012] [protein=conserved hypothetical protein] [protein_id=AAY90299.1] [location=1157507..1157992] [gbkey=CDS]	conserved hypothetical protein	AAY90299.1	1157507..1157992	273	49.7112	16.5355	16535496		0.182092
PFL_0947	cds-AAY90234.1	884	1255	>lcl|CP000076.1_cds_AAY90234.1_922 [locus_tag=PFL_0947] [protein=Protein of unknown function DUF1244] [protein_id=AAY90234.1] [location=complement(1089881..1090174)] [gbkey=CDS]	Protein of unknown function DUF1244	AAY90234.1	complement(1089881..1090174)	294	53.4607	16.5355	16535496		0.181839
PFL_4578	cds-AAY93825.1	3642	6011	>lcl|CP000076.1_cds_AAY93825.1_4489 [locus_tag=PFL_4578] [protein=aminotransferase, class I/II] [protein_id=AAY93825.1] [location=5287681..5288892] [gbkey=CDS]	aminotransferase, class I/II	AAY93825.1	5287681..5288892	1212	220.253	16.5355	16535496		0.181727
PFL_4291	cds-AAY93547.1	837	1223	>lcl|CP000076.1_cds_AAY93547.1_4214 [locus_tag=PFL_4291] [protein=putative lipoprotein] [protein_id=AAY93547.1] [location=complement(4986178..4986456)] [gbkey=CDS]	putative lipoprotein	AAY93547.1	complement(4986178..4986456)	279	50.6184	16.5355	16535496		0.181428
PFL_1914	cds-AAY91201.1	692	1148	ccoS	cytochrome oxidase maturation protein, cbb3-type	AAY91201.1	complement(2134462..2134692)	231	41.8494	16.5355	16535496		0.181166
PFL_4315	cds-AAY93570.1	3217	4089	mtnA	S-methyl-5-thioribose-1-phosphate isomerase	AAY93570.1	complement(5018206..5019282)	1077	194.551	16.5355	16535496		0.180642
PFL_2531	cds-AAY91804.1	4151	2629	bkdC	2-oxoisovalerate dehydrogenase E3 component, dihydrolipoyl dehydrogenase	AAY91804.1	complement(2799244..2800635)	1392	251.036	16.5355	16535496		0.180342
PFL_4455	cds-AAY93706.1	1383	2159	>lcl|CP000076.1_cds_AAY93706.1_4373 [locus_tag=PFL_4455] [protein=antioxidant, AhpC/TSA family] [protein_id=AAY93706.1] [location=complement(5165602..5166066)] [gbkey=CDS]	antioxidant, AhpC/TSA family	AAY93706.1	complement(5165602..5166066)	465	83.6383	16.5355	16535496		0.179867
PFL_5462	cds-AAY94672.1	1356	2008	>lcl|CP000076.1_cds_AAY94672.1_5351 [locus_tag=PFL_5462] [protein=MaoC-like protein] [protein_id=AAY94672.1] [location=6231510..6231965] [gbkey=CDS]	MaoC-like protein	AAY94672.1	6231510..6231965	456	82.0054	16.5355	16535496		0.179836
PFL_2063	cds-AAY91342.1	4217	14429	leuC	3-isopropylmalate dehydratase, large subunit	AAY91342.1	2288378..2289796	1419	255.027	16.5355	16535496		0.179723
PFL_1659	cds-AAY96274.1	1898	2802	>lcl|CP000076.1_cds_AAY96274.1_1626 [locus_tag=PFL_1659] [protein=bacterial transferase] [protein_id=AAY96274.1] [location=1859168..1859806] [gbkey=CDS]	bacterial transferase	AAY96274.1	1859168..1859806	639	114.783	16.5355	16535496		0.17963
PFL_5614	cds-AAY94807.1	2735	4165	>lcl|CP000076.1_cds_AAY94807.1_5492 [locus_tag=PFL_5614] [protein=conserved hypothetical protein] [protein_id=AAY94807.1] [location=6395720..6396640] [gbkey=CDS]	conserved hypothetical protein	AAY94807.1	6395720..6396640	921	165.402	16.5355	16535496		0.179589
PFL_1174	cds-AAY90461.1	8026	10462	glnD	protein-P-II uridylyltransferase	AAY90461.1	complement(1343963..1346665)	2703	485.38	16.5355	16535496		0.179571
PFL_3670	cds-AAY92936.1	5100	9147	>lcl|CP000076.1_cds_AAY92936.1_3593 [locus_tag=PFL_3670] [protein=formyl transferase domain/enoyl-CoA hydratase/isomerase family protein] [protein_id=AAY92936.1] [location=4244500..4246218] [gbkey=CDS]	formyl transferase domain/enoyl-CoA hydratase/isomerase family protein	AAY92936.1	4244500..4246218	1719	308.427	16.5355	16535496		0.179423
PFL_3123	cds-AAY92393.1	3844	4304	>lcl|CP000076.1_cds_AAY92393.1_3055 [locus_tag=PFL_3123] [protein=conserved hypothetical protein] [protein_id=AAY92393.1] [location=3592881..3594176] [gbkey=CDS]	conserved hypothetical protein	AAY92393.1	3592881..3594176	1296	232.47	16.5355	16535496		0.179375
PFL_0434	cds-AAY95843.1	4974	6118	phaA	poly(3-hydroxyalkanoate) synthase 1	AAY95843.1	complement(496711..498390)	1680	300.807	16.5355	16535496		0.179052
PFL_5609	cds-AAY94802.1	3232	4554	anmK	anhydro-N-acetylmuramic acid kinase	AAY94802.1	6391340..6392431	1092	195.458	16.5355	16535496		0.178991
PFL_1825	cds-AAY91114.1	1259	1897	>lcl|CP000076.1_cds_AAY91114.1_1782 [locus_tag=PFL_1825] [protein=conserved hypothetical protein] [protein_id=AAY91114.1] [location=2026831..2027256] [gbkey=CDS]	conserved hypothetical protein	AAY91114.1	2026831..2027256	426	76.1392	16.5355	16535496		0.178731
PFL_2058	cds-AAY91337.1	1285	1629	>lcl|CP000076.1_cds_AAY91337.1_2007 [locus_tag=PFL_2058] [protein=thioesterase family protein] [protein_id=AAY91337.1] [location=2281824..2282258] [gbkey=CDS]	thioesterase family protein	AAY91337.1	2281824..2282258	435	77.7116	16.5355	16535496		0.178647
PFL_1002	cds-AAY90289.1	2862	3478	>lcl|CP000076.1_cds_AAY90289.1_977 [locus_tag=PFL_1002] [protein=transcriptional regulator, LysR family] [protein_id=AAY90289.1] [location=complement(1147205..1148173)] [gbkey=CDS]	transcriptional regulator, LysR family	AAY90289.1	complement(1147205..1148173)	969	173.082	16.5355	16535496		0.178619
PFL_5785	cds-AAY94975.1	3187	4689	epd	D-erythrose-4-phosphate dehydrogenase	AAY94975.1	complement(6590537..6591616)	1080	192.737	16.5355	16535496		0.17846
PFL_1902	cds-AAY91189.1	5069	2557	>lcl|CP000076.1_cds_AAY91189.1_1858 [locus_tag=PFL_1902] [protein=diguanylate cyclase (GGDEF) domain protein] [protein_id=AAY91189.1] [location=2122004..2123722] [gbkey=CDS]	diguanylate cyclase (GGDEF) domain protein	AAY91189.1	2122004..2123722	1719	306.553	16.5355	16535496		0.178332
PFL_5257	cds-AAY94471.1	2201	2690	>lcl|CP000076.1_cds_AAY94471.1_5157 [locus_tag=PFL_5257] [protein=tetratricopeptide repeat protein] [protein_id=AAY94471.1] [location=complement(6021577..6022323)] [gbkey=CDS]	tetratricopeptide repeat protein	AAY94471.1	complement(6021577..6022323)	747	133.108	16.5355	16535496		0.17819
PFL_0505	cds-AAY95914.1	2464	3275	>lcl|CP000076.1_cds_AAY95914.1_494 [locus_tag=PFL_0505] [protein=conserved hypothetical protein] [protein_id=AAY95914.1] [location=584560..585396] [gbkey=CDS]	conserved hypothetical protein	AAY95914.1	584560..585396	837	149.013	16.5355	16535496		0.178032
PFL_1104	cds-AAY90391.1	4150	6180	thrC	threonine synthase	AAY90391.1	1259987..1261396	1410	250.975	16.5355	16535496		0.177997
PFL_0858	cds-AAY96255.1	2927	3954	fruR	DNA-binding transcriptional regulator FruR	AAY96255.1	complement(990407..991402)	996	177.013	16.5355	16535496		0.177724
PFL_1672	cds-AAY90967.1	2175	3736	>lcl|CP000076.1_cds_AAY90967.1_1639 [locus_tag=PFL_1672] [protein=transporter, MotA/TolQ/ExbB proton channel family] [protein_id=AAY90967.1] [location=1876623..1877363] [gbkey=CDS]	transporter, MotA/TolQ/ExbB proton channel family	AAY90967.1	1876623..1877363	741	131.535	16.5355	16535496		0.17751
PFL_5630	cds-AAY94823.1	2402	3321	gph_2	phosphoglycolate phosphatase, bacterial	AAY94823.1	complement(6411660..6412478)	819	145.263	16.5355	16535496		0.177367
PFL_0358	cds-AAY95767.1	3053	4161	mutY	A/G-specific adenine glycosylase	AAY95767.1	complement(409444..410511)	1041	184.633	16.5355	16535496		0.177361
PFL_1092	cds-AAY90379.2	2383	3571	>lcl|CP000076.1_cds_AAY90379.2_1065 [locus_tag=PFL_1092] [protein=cytochrome c assembly protein] [protein_id=AAY90379.2] [location=complement(1247167..1247979)] [gbkey=CDS]	cytochrome c assembly protein	AAY90379.2	complement(1247167..1247979)	813	144.114	16.5355	16535496		0.177262
PFL_4467	cds-AAY93718.2	3904	9908	dctA	aerobic C4-dicarboxylate transport protein	AAY93718.2	complement(5176883..5178214)	1332	236.098	16.5355	16535496		0.177251
PFL_0110	cds-AAY95527.1	932	1148	>lcl|CP000076.1_cds_AAY95527.1_109 [locus_tag=PFL_0110] [protein=conserved hypothetical protein] [protein_id=AAY95527.1] [location=complement(112177..112494)] [gbkey=CDS]	conserved hypothetical protein	AAY95527.1	complement(112177..112494)	318	56.3636	16.5355	16535496		0.177244
PFL_5065	cds-AAY94293.1	4007	5175	murF	UDP-N-acetylmuramoyl-tripeptide--D-alanyl-D-alanine ligase	AAY94293.1	complement(5827308..5828675)	1368	242.327	16.5355	16535496		0.17714
PFL_3563	cds-AAY92829.1	1711	1801	gacA	response regulator GacA	AAY92829.1	complement(4110513..4111154)	585	103.474	16.5355	16535496		0.176879
PFL_3023	cds-AAY92293.1	1219	1442	>lcl|CP000076.1_cds_AAY92293.1_2956 [locus_tag=PFL_3023] [protein=hydrolase, NUDIX family] [protein_id=AAY92293.1] [location=3486392..3486808] [gbkey=CDS]	hydrolase, NUDIX family	AAY92293.1	3486392..3486808	417	73.7202	16.5355	16535496		0.176787
PFL_1620	cds-AAY90917.1	10441	15876	>lcl|CP000076.1_cds_AAY90917.1_1587 [locus_tag=PFL_1620] [protein=glycosyltransferase, group 2 family] [protein_id=AAY90917.1] [location=1817575..1821147] [gbkey=CDS]	glycosyltransferase, group 2 family	AAY90917.1	1817575..1821147	3573	631.43	16.5355	16535496		0.176723
PFL_4068	cds-AAY93329.1	3138	4825	adh	alcohol dehydrogenase, zinc-dependent	AAY93329.1	complement(4692466..4693539)	1074	189.774	16.5355	16535496		0.176698
PFL_3561	cds-AAY92827.2	1376	1487	pgsA	CDP-diacylglycerol--glycerol-3-phosphate 3-phosphatidyltransferase	AAY92827.2	complement(4108095..4108655)	471	83.2149	16.5355	16535496		0.176677
PFL_1112	cds-AAY90399.2	2032	2427	>lcl|CP000076.1_cds_AAY90399.2_1085 [locus_tag=PFL_1112] [protein=PspA/IM30 family protein] [protein_id=AAY90399.2] [location=1270851..1271552] [gbkey=CDS]	PspA/IM30 family protein	AAY90399.2	1270851..1271552	696	122.887	16.5355	16535496		0.176562
PFL_5142	cds-AAY94364.1	2650	3421	>lcl|CP000076.1_cds_AAY94364.1_5053 [locus_tag=PFL_5142] [protein=conserved hypothetical protein] [protein_id=AAY94364.1] [location=complement(5904234..5905142)] [gbkey=CDS]	conserved hypothetical protein	AAY94364.1	complement(5904234..5905142)	909	160.261	16.5355	16535496		0.176305
PFL_0952	cds-AAY90239.1	2562	3604	>lcl|CP000076.1_cds_AAY90239.1_927 [locus_tag=PFL_0952] [protein=transcriptional regulator, MerR family] [protein_id=AAY90239.1] [location=1092870..1093811] [gbkey=CDS]	transcriptional regulator, MerR family	AAY90239.1	1092870..1093811	879	154.939	16.5355	16535496		0.176268
PFL_3234	cds-AAY92503.1	603	1059	>lcl|CP000076.1_cds_AAY92503.1_3163 [locus_tag=PFL_3234] [protein=conserved hypothetical protein] [protein_id=AAY92503.1] [location=complement(3729991..3730197)] [gbkey=CDS]	conserved hypothetical protein	AAY92503.1	complement(3729991..3730197)	207	36.467	16.5355	16535496		0.176169
PFL_5057	cds-AAY94285.1	3642	4688	ftsA	cell division protein FtsA	AAY94285.1	complement(5818055..5819314)	1251	220.253	16.5355	16535496		0.176062
PFL_3043	cds-AAY92313.2	3318	4711	arnB	UDP-4-amino-4-deoxy-L-arabinose--oxoglutarate aminotransferase	AAY92313.2	3508945..3510084	1140	200.659	16.5355	16535496		0.176017
PFL_1146	cds-AAY90433.1	1004	1356	>lcl|CP000076.1_cds_AAY90433.1_1119 [locus_tag=PFL_1146] [protein=conserved hypothetical protein] [protein_id=AAY90433.1] [location=complement(1312712..1313074)] [gbkey=CDS]	conserved hypothetical protein	AAY90433.1	complement(1312712..1313074)	345	60.7179	16.5355	16535496		0.175994
PFL_0894	cds-AAY90181.1	4225	6791	gatA	glutamyl-tRNA(Gln) amidotransferase, A subunit	AAY90181.1	complement(1037597..1039048)	1452	255.511	16.5355	16535496		0.175972
PFL_1495	cds-AAY90778.1	3299	3996	rnd	ribonuclease D	AAY90778.1	1681473..1682606	1134	199.51	16.5355	16535496		0.175935
PFL_3435	cds-AAY92703.1	1361	1618	>lcl|CP000076.1_cds_AAY92703.1_3362 [locus_tag=PFL_3435] [protein=conserved hypothetical protein] [protein_id=AAY92703.1] [location=complement(3951624..3952091)] [gbkey=CDS]	conserved hypothetical protein	AAY92703.1	complement(3951624..3952091)	468	82.3078	16.5355	16535496		0.175871
PFL_0818	cds-AAY96218.1	2233	2888	pdhR	pyruvate dehydrogenase complex repressor	AAY96218.1	947136..947903	768	135.043	16.5355	16535496		0.175837
PFL_1572	cds-AAY90869.1	654	1029	>lcl|CP000076.1_cds_AAY90869.1_1540 [locus_tag=PFL_1572] [protein=conserved hypothetical protein] [protein_id=AAY90869.1] [location=complement(1769908..1770132)] [gbkey=CDS]	conserved hypothetical protein	AAY90869.1	complement(1769908..1770132)	225	39.5513	16.5355	16535496		0.175783
PFL_0833	cds-AAY96233.2	1116	1666	>lcl|CP000076.1_cds_AAY96233.2_814 [locus_tag=PFL_0833] [protein=conserved hypothetical protein] [protein_id=AAY96233.2] [location=963944..964348] [gbkey=CDS]	conserved hypothetical protein	AAY96233.2	963944..964348	384	67.4912	16.5355	16535496		0.175758
PFL_5298	cds-AAY94512.1	1984	2249	psoR	LuxR family transcriptional regulatory protein PsoR	AAY94512.1	complement(6065619..6066377)	684	119.984	16.5355	16535496		0.175416
PFL_1788	cds-AAY91077.1	2670	3438	rluC	ribosomal large subunit pseudouridine synthase C	AAY91077.1	1992571..1993527	921	161.471	16.5355	16535496		0.175321
PFL_2087	cds-AAY91362.1	3287	10400	>lcl|CP000076.1_cds_AAY91362.1_2031 [locus_tag=PFL_2087] [protein=release factor H-coupled RctB family protein] [protein_id=AAY91362.1] [location=complement(2311282..2312415)] [gbkey=CDS]	release factor H-coupled RctB family protein	AAY91362.1	complement(2311282..2312415)	1134	198.784	16.5355	16535496		0.175295
PFL_5506	cds-AAY94712.1	4267	4255	>lcl|CP000076.1_cds_AAY94712.1_5393 [locus_tag=PFL_5506] [protein=conserved hypothetical protein] [protein_id=AAY94712.1] [location=complement(6289334..6291013)] [gbkey=CDS]	conserved hypothetical protein	AAY94712.1	complement(6289334..6291013)	1473	258.051	16.5355	16535496		0.175187
PFL_0544	cds-AAY95953.1	1757	2551	>lcl|CP000076.1_cds_AAY95953.1_533 [locus_tag=PFL_0544] [protein=conserved hypothetical protein] [protein_id=AAY95953.1] [location=634203..634811] [gbkey=CDS]	conserved hypothetical protein	AAY95953.1	634203..634811	609	106.256	16.5355	16535496		0.174477
PFL_1931	cds-AAY91218.1	725	1157	tusA	sulfurtransferase TusA	AAY91218.1	2154480..2154731	252	43.8451	16.5355	16535496		0.173988
PFL_5084	cds-AAY94312.1	3224	5857	>lcl|CP000076.1_cds_AAY94312.1_4995 [locus_tag=PFL_5084] [protein=acyl-CoA dehydrogenase] [protein_id=AAY94312.1] [location=complement(5845133..5846269)] [gbkey=CDS]	acyl-CoA dehydrogenase	AAY94312.1	complement(5845133..5846269)	1122	194.974	16.5355	16535496		0.173774
PFL_5505	cds-AAY94711.1	1861	1593	>lcl|CP000076.1_cds_AAY94711.1_5392 [locus_tag=PFL_5505] [protein=conserved hypothetical protein] [protein_id=AAY94711.1] [location=complement(6288690..6289349)] [gbkey=CDS]	conserved hypothetical protein	AAY94711.1	complement(6288690..6289349)	648	112.546	16.5355	16535496		0.173682
PFL_0132	cds-AAY95544.1	972	1289	>lcl|CP000076.1_cds_AAY95544.1_126 [locus_tag=PFL_0132] [protein=conserved hypothetical protein] [protein_id=AAY95544.1] [location=complement(139816..140154)] [gbkey=CDS]	conserved hypothetical protein	AAY95544.1	complement(139816..140154)	339	58.7826	16.5355	16535496		0.1734
PFL_5502	cds-AAY94708.1	2226	2282	>lcl|CP000076.1_cds_AAY94708.1_5389 [locus_tag=PFL_5502] [protein=conserved hypothetical protein] [protein_id=AAY94708.1] [location=complement(6281649..6282467)] [gbkey=CDS]	conserved hypothetical protein	AAY94708.1	complement(6281649..6282467)	777	134.619	16.5355	16535496		0.173255
PFL_1600	cds-AAY90897.1	2956	3417	scpB	segregation and condensation protein B	AAY90897.1	1795684..1796715	1032	178.767	16.5355	16535496		0.173224
PFL_4888	cds-AAY94118.1	4004	9301	>lcl|CP000076.1_cds_AAY94118.1_4802 [locus_tag=PFL_4888] [protein=sigma-54 dependent DNA-binding response regulator] [protein_id=AAY94118.1] [location=5632116..5633513] [gbkey=CDS]	sigma-54 dependent DNA-binding response regulator	AAY94118.1	5632116..5633513	1398	242.146	16.5355	16535496		0.173209
PFL_6117	cds-AAY95305.2	4782	5124	pstA	phosphate ABC transporter, permease protein PstA	AAY95305.2	complement(6945380..6947050)	1671	289.196	16.5355	16535496		0.173068
PFL_1399	cds-AAY90684.1	3287	6066	adhB	alcohol dehydrogenase II	AAY90684.1	1579171..1580319	1149	198.784	16.5355	16535496		0.173007
PFL_1789	cds-AAY91078.1	1896	2593	>lcl|CP000076.1_cds_AAY91078.1_1746 [locus_tag=PFL_1789] [protein=HAD hydrolase, family IA, variant 1] [protein_id=AAY91078.1] [location=1993517..1994179] [gbkey=CDS]	HAD hydrolase, family IA, variant 1	AAY91078.1	1993517..1994179	663	114.662	16.5355	16535496		0.172945
PFL_5842	cds-AAY95032.1	3255	4756	metX	homoserine O-acetyltransferase	AAY95032.1	6649675..6650814	1140	196.849	16.5355	16535496		0.172675
PFL_5993	cds-AAY95183.2	5456	6171	>lcl|CP000076.1_cds_AAY95183.2_5871 [locus_tag=PFL_5993] [protein=ABC transporter, ATP-binding protein] [protein_id=AAY95183.2] [location=complement(6813141..6815051)] [gbkey=CDS]	ABC transporter, ATP-binding protein	AAY95183.2	complement(6813141..6815051)	1911	329.957	16.5355	16535496		0.172662
PFL_1782	cds-AAY91071.1	2912	3189	murB	UDP-N-acetylmuramate dehydrogenase	AAY91071.1	1982943..1983962	1020	176.106	16.5355	16535496		0.172653
PFL_3447	cds-AAY92715.1	1883	3188	>lcl|CP000076.1_cds_AAY92715.1_3374 [locus_tag=PFL_3447] [protein=conserved hypothetical protein] [protein_id=AAY92715.1] [location=3959447..3960133] [gbkey=CDS]	conserved hypothetical protein	AAY92715.1	3959447..3960133	660	113.876	16.5355	16535496		0.17254
PFL_1067	cds-AAY90354.1	3192	3896	>lcl|CP000076.1_cds_AAY90354.1_1040 [locus_tag=PFL_1067] [protein=permease, YjgP/YjgQ family] [protein_id=AAY90354.1] [location=1217749..1218867] [gbkey=CDS]	permease, YjgP/YjgQ family	AAY90354.1	1217749..1218867	1119	193.039	16.5355	16535496		0.172511
PFL_5848	cds-AAY95038.1	1566	1767	>lcl|CP000076.1_cds_AAY95038.1_5725 [locus_tag=PFL_5848] [protein=RNA 2'-phosphotransferase, KptA family] [protein_id=AAY95038.1] [location=6654116..6654664] [gbkey=CDS]	RNA 2'-phosphotransferase, KptA family	AAY95038.1	6654116..6654664	549	94.7054	16.5355	16535496		0.172505
PFL_3045	cds-AAY92315.1	5722	9483	arnA	bifunctional polymyxin resistance protein ArnA	AAY92315.1	3511106..3513112	2007	346.043	16.5355	16535496		0.172418
PFL_5359	cds-AAY94569.1	1180	1940	mscL	large conductance mechanosensitive channel protein	AAY94569.1	6129768..6130181	414	71.3616	16.5355	16535496		0.172371
PFL_1677	cds-AAY90972.1	1120	1857	>lcl|CP000076.1_cds_AAY90972.1_1644 [locus_tag=PFL_1677] [protein=conserved hypothetical protein] [protein_id=AAY90972.1] [location=1880615..1881007] [gbkey=CDS]	conserved hypothetical protein	AAY90972.1	1880615..1881007	393	67.7331	16.5355	16535496		0.172349
PFL_4975	cds-AAY94204.1	3033	4921	queA	S-adenosylmethionine:tRNA ribosyltransferase-isomerase	AAY94204.1	complement(5727234..5728298)	1065	183.424	16.5355	16535496		0.172229
PFL_1626	cds-AAY90923.1	2638	3706	fabH_2	putative 3-oxoacyl-[acyl-carrier-protein	AAY90923.1	1829349..1830275	927	159.536	16.5355	16535496		0.172099
PFL_3725	cds-AAY92991.1	1305	2076	moaE_2	molybdopterin converting factor, subunit 2	AAY92991.1	complement(4323154..4323612)	459	78.9211	16.5355	16535496		0.171941
PFL_1533	cds-AAY90816.1	1748	2371	>lcl|CP000076.1_cds_AAY90816.1_1501 [locus_tag=PFL_1533] [protein=RNA polymerase sigma factor, sigma-70 family] [protein_id=AAY90816.1] [location=1722304..1722918] [gbkey=CDS]	RNA polymerase sigma factor, sigma-70 family	AAY90816.1	1722304..1722918	615	105.712	16.5355	16535496		0.171889
PFL_1234	cds-AAY90521.1	554	744	>lcl|CP000076.1_cds_AAY90521.1_1208 [locus_tag=PFL_1234] [protein=conserved hypothetical protein] [protein_id=AAY90521.1] [location=1406976..1407170] [gbkey=CDS]	conserved hypothetical protein	AAY90521.1	1406976..1407170	195	33.5037	16.5355	16535496		0.171814
PFL_1135	cds-AAY90422.1	2846	3243	>lcl|CP000076.1_cds_AAY90422.1_1108 [locus_tag=PFL_1135] [protein=response regulator/diguanylate cyclase domain protein] [protein_id=AAY90422.1] [location=1302498..1303499] [gbkey=CDS]	response regulator/diguanylate cyclase domain protein	AAY90422.1	1302498..1303499	1002	172.115	16.5355	16535496		0.171771
PFL_5401	cds-AAY94611.1	2470	3518	tesB	acyl-CoA thioesterase II	AAY94611.1	complement(6170427..6171296)	870	149.376	16.5355	16535496		0.171696
PFL_1299	cds-AAY90584.1	2621	4901	braD	branched-chain amino acid ABC transporter, permease protein BraD	AAY90584.1	complement(1468272..1469195)	924	158.507	16.5355	16535496		0.171545
PFL_1624	cds-AAY90921.1	4270	6895	pseG	pseudaminic acid biosynthesis-associated protein PseG	AAY90921.1	1826567..1828072	1506	258.232	16.5355	16535496		0.171469
PFL_6187	cds-AAY95375.1	3364	4523	>lcl|CP000076.1_cds_AAY95375.1_6064 [locus_tag=PFL_6187] [protein=cyclopropane-fatty-acyl-phospholipid synthase] [protein_id=AAY95375.1] [location=complement(7024464..7025651)] [gbkey=CDS]	cyclopropane-fatty-acyl-phospholipid synthase	AAY95375.1	complement(7024464..7025651)	1188	203.441	16.5355	16535496		0.171247
PFL_1282	cds-AAY90567.1	3556	4836	>lcl|CP000076.1_cds_AAY90567.1_1253 [locus_tag=PFL_1282] [protein=OmpA family protein] [protein_id=AAY90567.1] [location=1452991..1454247] [gbkey=CDS]	OmpA family protein	AAY90567.1	1452991..1454247	1257	215.053	16.5355	16535496		0.171084
PFL_1269	cds-AAY90554.1	1815	2757	>lcl|CP000076.1_cds_AAY90554.1_1240 [locus_tag=PFL_1269] [protein=glutathione S-transferase] [protein_id=AAY90554.1] [location=complement(1441011..1441652)] [gbkey=CDS]	glutathione S-transferase	AAY90554.1	complement(1441011..1441652)	642	109.764	16.5355	16535496		0.170972
PFL_3062	cds-AAY92332.1	3129	2453	>lcl|CP000076.1_cds_AAY92332.1_2994 [locus_tag=PFL_3062] [protein=enoyl-CoA hydratase/isomerase family protein] [protein_id=AAY92332.1] [location=3528236..3529342] [gbkey=CDS]	enoyl-CoA hydratase/isomerase family protein	AAY92332.1	3528236..3529342	1107	189.229	16.5355	16535496		0.170939
PFL_1141	cds-AAY90428.1	3611	4718	>lcl|CP000076.1_cds_AAY90428.1_1114 [locus_tag=PFL_1141] [protein=conserved hypothetical protein] [protein_id=AAY90428.1] [location=1308411..1309688] [gbkey=CDS]	conserved hypothetical protein	AAY90428.1	1308411..1309688	1278	218.379	16.5355	16535496		0.170875
PFL_0719	cds-AAY96126.1	2688	4070	add	adenosine deaminase	AAY96126.1	complement(833705..834658)	954	162.559	16.5355	16535496		0.170398
PFL_0109	cds-AAY95526.1	769	996	>lcl|CP000076.1_cds_AAY95526.1_108 [locus_tag=PFL_0109] [protein=conserved hypothetical protein] [protein_id=AAY95526.1] [location=complement(111765..112073)] [gbkey=CDS]	conserved hypothetical protein	AAY95526.1	complement(111765..112073)	273	46.506	16.5355	16535496		0.170352
PFL_1678	cds-AAY90973.1	929	1838	>lcl|CP000076.1_cds_AAY90973.1_1645 [locus_tag=PFL_1678] [protein=conserved hypothetical protein] [protein_id=AAY90973.1] [location=complement(1881067..1881396)] [gbkey=CDS]	conserved hypothetical protein	AAY90973.1	complement(1881067..1881396)	330	56.1822	16.5355	16535496		0.170249
PFL_6097	cds-AAY95285.1	1763	1944	>lcl|CP000076.1_cds_AAY95285.1_5975 [locus_tag=PFL_6097] [protein=conserved hypothetical protein] [protein_id=AAY95285.1] [location=6929889..6930515] [gbkey=CDS]	conserved hypothetical protein	AAY95285.1	6929889..6930515	627	106.619	16.5355	16535496		0.170046
PFL_5601	cds-AAY90851.1	2702	3141	birA	bifunctional protein BirA	AAY90851.1	complement(6381619..6382581)	963	163.406	16.5355	16535496		0.169684
PFL_0911	cds-AAY90198.1	765	1074	ptsH	phosphocarrier protein HPr	AAY90198.1	complement(1056819..1057091)	273	46.2641	16.5355	16535496		0.169466
PFL_2355	cds-AAY91628.1	1092	1470	>lcl|CP000076.1_cds_AAY91628.1_2297 [locus_tag=PFL_2355] [protein=transcriptional regulator, MerR family] [protein_id=AAY91628.1] [location=2628182..2628571] [gbkey=CDS]	transcriptional regulator, MerR family	AAY91628.1	2628182..2628571	390	66.0397	16.5355	16535496		0.169333
PFL_4190	cds-AAY93446.1	1537	2970	pvdS	RNA polymerase sigma-70 factor, ECF subfamily, PvdS	AAY93446.1	4876228..4876776	549	92.9516	16.5355	16535496		0.169311
PFL_4226	cds-AAY93482.1	613	747	>lcl|CP000076.1_cds_AAY93482.1_4150 [locus_tag=PFL_4226] [protein=conserved hypothetical protein] [protein_id=AAY93482.1] [location=complement(4914382..4914618)] [gbkey=CDS]	conserved hypothetical protein	AAY93482.1	complement(4914382..4914618)	219	37.0718	16.5355	16535496		0.169277
PFL_4268	cds-AAY93524.1	2729	4610	cysB	HTH-type transcriptional regulator CysB	AAY93524.1	complement(4964903..4965877)	975	165.039	16.5355	16535496		0.169271
PFL_3900	cds-AAY93164.1	1393	2201	nuoE	NADH-quinone oxidoreductase, E subunit	AAY93164.1	4502223..4502720	498	84.243	16.5355	16535496		0.169163
PFL_1932	cds-AAY91219.2	3953	7097	pmpM	multidrug resistance protein PmpM	AAY91219.2	complement(2154728..2156143)	1416	239.061	16.5355	16535496		0.168829
PFL_6102	cds-AAY95290.1	770	1126	hupA	DNA-binding protein HU, alpha subunit	AAY95290.1	complement(6932447..6932722)	276	46.5665	16.5355	16535496		0.168719
PFL_3538	cds-AAY92805.1	3060	5578	nspC	carboxynorspermidine decarboxylase	AAY92805.1	4080792..4081889	1098	185.056	16.5355	16535496		0.16854
PFL_0389	cds-AAY95798.1	1254	2027	>lcl|CP000076.1_cds_AAY95798.1_379 [locus_tag=PFL_0389] [protein=conserved hypothetical protein] [protein_id=AAY95798.1] [location=complement(444526..444975)] [gbkey=CDS]	conserved hypothetical protein	AAY95798.1	complement(444526..444975)	450	75.8369	16.5355	16535496		0.168526
PFL_1924	cds-AAY91211.1	1697	3715	ccoO_2	cytochrome c oxidase, cbb3-type, subunit II	AAY91211.1	complement(2144507..2145115)	609	102.628	16.5355	16535496		0.168518
PFL_1863	cds-AAY91151.1	7230	11964	acnD	2-methylisocitrate dehydratase, Fe/S-dependent	AAY91151.1	2068519..2071113	2595	437.241	16.5355	16535496		0.168494
PFL_5883	cds-AAY95073.1	1286	1500	folA	dihydrofolate reductase	AAY95073.1	complement(6691272..6691784)	462	77.7721	16.5355	16535496		0.168338
PFL_1233	cds-AAY90520.1	3114	4269	>lcl|CP000076.1_cds_AAY90520.1_1207 [locus_tag=PFL_1233] [protein=conserved hypothetical protein] [protein_id=AAY90520.1] [location=complement(1405414..1406532)] [gbkey=CDS]	conserved hypothetical protein	AAY90520.1	complement(1405414..1406532)	1119	188.322	16.5355	16535496		0.168295
PFL_3144	cds-AAY92414.1	2729	4262	gnd	phosphogluconate dehydrogenase (decarboxylating)	AAY92414.1	complement(3617259..3618239)	981	165.039	16.5355	16535496		0.168235
PFL_3902	cds-AAY93166.1	7551	13256	nuoG	NADH-quinone oxidoreductase, G subunit	AAY93166.1	4504210..4506924	2715	456.654	16.5355	16535496		0.168197
PFL_0578	cds-AAY95985.1	2127	2392	rlmB	23S rRNA (guanosine-2'-O-)-methyltransferase RlmB	AAY95985.1	673976..674740	765	128.632	16.5355	16535496		0.168147
PFL_1129	cds-AAY90416.1	4502	6386	>lcl|CP000076.1_cds_AAY90416.1_1102 [locus_tag=PFL_1129] [protein=methyl-accepting chemotaxis protein] [protein_id=AAY90416.1] [location=1295003..1296625] [gbkey=CDS]	methyl-accepting chemotaxis protein	AAY90416.1	1295003..1296625	1623	272.263	16.5355	16535496		0.167753
PFL_4746	cds-AAY93977.1	482	678	>lcl|CP000076.1_cds_AAY93977.1_4661 [locus_tag=PFL_4746] [protein=conserved hypothetical protein] [protein_id=AAY93977.1] [location=5484934..5485197] [gbkey=CDS]	conserved hypothetical protein	AAY93977.1	5484934..5485197	174	29.1494	16.5355	16535496		0.167525
PFL_5655	cds-AAY94848.1	4328	5019	>lcl|CP000076.1_cds_AAY94848.1_5533 [locus_tag=PFL_5655] [protein=SpoVR family protein] [protein_id=AAY94848.1] [location=6441571..6443133] [gbkey=CDS]	SpoVR family protein	AAY94848.1	6441571..6443133	1563	261.74	16.5355	16535496		0.16746
PFL_0564	cds-AAY95973.1	5285	6472	mutL	DNA mismatch repair protein MutL	AAY95973.1	656351..658261	1911	319.615	16.5355	16535496		0.16725
PFL_3718	cds-AAY92984.1	4491	6771	>lcl|CP000076.1_cds_AAY92984.1_3640 [locus_tag=PFL_3718] [protein=aldehyde dehydrogenase (NAD) family protein] [protein_id=AAY92984.1] [location=4315841..4317466] [gbkey=CDS]	aldehyde dehydrogenase (NAD) family protein	AAY92984.1	4315841..4317466	1626	271.598	16.5355	16535496		0.167034
PFL_1909	cds-AAY91196.1	1513	2515	apt	adenine phosphoribosyltransferase	AAY91196.1	complement(2130261..2130809)	549	91.5001	16.5355	16535496		0.166667
PFL_5067	cds-AAY94295.1	4795	6603	ftsI	peptidoglycan synthetase FtsI	AAY94295.1	complement(5830131..5831870)	1740	289.982	16.5355	16535496		0.166656
PFL_2631	cds-AAY91904.2	3282	4005	>lcl|CP000076.1_cds_AAY91904.2_2570 [locus_tag=PFL_2631] [protein=tryptophan/tyrosine permease family protein] [protein_id=AAY91904.2] [location=2908599..2909879] [gbkey=CDS]	tryptophan/tyrosine permease family protein	AAY91904.2	2908599..2909879	1191	198.482	16.5355	16535496		0.166652
PFL_0541	cds-AAY95950.1	1703	2111	nudF	ADP-ribose pyrophosphatase	AAY95950.1	632160..632777	618	102.991	16.5355	16535496		0.166651
PFL_4948	cds-AAY94177.1	2180	3026	>lcl|CP000076.1_cds_AAY94177.1_4861 [locus_tag=PFL_4948] [protein=hydrolase, carbon-nitrogen family] [protein_id=AAY94177.1] [location=complement(5702069..5702860)] [gbkey=CDS]	hydrolase, carbon-nitrogen family	AAY94177.1	complement(5702069..5702860)	792	131.838	16.5355	16535496		0.166462
PFL_4796	cds-AAY94026.1	1032	1874	>lcl|CP000076.1_cds_AAY94026.1_4710 [locus_tag=PFL_4796] [protein=putative lipoprotein] [protein_id=AAY94026.1] [location=complement(5536800..5537174)] [gbkey=CDS]	putative lipoprotein	AAY94026.1	complement(5536800..5537174)	375	62.4112	16.5355	16535496		0.16643
PFL_2244	cds-AAY91517.2	2068	3623	>lcl|CP000076.1_cds_AAY91517.2_2185 [locus_tag=PFL_2244] [protein=N-formylglutamate amidohydrolase family protein] [protein_id=AAY91517.2] [location=complement(2509022..2509774)] [gbkey=CDS]	N-formylglutamate amidohydrolase family protein	AAY91517.2	complement(2509022..2509774)	753	125.064	16.5355	16535496		0.166088
PFL_4717	cds-AAY93950.1	716	1106	>lcl|CP000076.1_cds_AAY93950.1_4633 [locus_tag=PFL_4717] [protein=conserved hypothetical protein] [protein_id=AAY93950.1] [location=complement(5453713..5454210)] [gbkey=CDS]	conserved hypothetical protein	AAY93950.1	complement(5453713..5454210)	261	43.3008	16.5355	16535496		0.165903
PFL_5986	cds-AAY95176.1	1682	2167	>lcl|CP000076.1_cds_AAY95176.1_5865 [locus_tag=PFL_5986] [protein=putative membrane protein] [protein_id=AAY95176.1] [location=6806428..6807042] [gbkey=CDS]	putative membrane protein	AAY95176.1	6806428..6807042	615	101.721	16.5355	16535496		0.165399
PFL_0515	cds-AAY95924.1	2007	2622	wapP	putative heptose kinase WapP	AAY95924.1	601274..602008	735	121.375	16.5355	16535496		0.165136
PFL_0708	cds-AAY96115.1	2449	2835	>lcl|CP000076.1_cds_AAY96115.1_697 [locus_tag=PFL_0708] [protein=RIO1 family serine kinase] [protein_id=AAY96115.1] [location=823324..824220] [gbkey=CDS]	RIO1 family serine kinase	AAY96115.1	823324..824220	897	148.106	16.5355	16535496		0.165112
PFL_1900	cds-AAY91187.1	819	1421	>lcl|CP000076.1_cds_AAY91187.1_1856 [locus_tag=PFL_1900] [protein=DNA-binding protein] [protein_id=AAY91187.1] [location=complement(2119661..2119975)] [gbkey=CDS]	DNA-binding protein	AAY91187.1	complement(2119661..2119975)	300	49.5298	16.5355	16535496		0.165099
PFL_0806	cds-AAY96208.1	1718	2863	>lcl|CP000076.1_cds_AAY96208.1_790 [locus_tag=PFL_0806] [protein=DNA-binding protein] [protein_id=AAY96208.1] [location=931900..932529] [gbkey=CDS]	DNA-binding protein	AAY96208.1	931900..932529	630	103.898	16.5355	16535496		0.164917
PFL_5297	cds-AAY94511.1	2429	2589	pip	putative proline imino peptidase	AAY94511.1	complement(6064633..6065523)	891	146.896	16.5355	16535496		0.164867
PFL_4533	cds-AAY93780.1	3597	6647	bdlA	biofilm dispersion protein BdlA	AAY93780.1	5247385..5248704	1320	217.532	16.5355	16535496		0.164797
PFL_1288	cds-AAY90573.2	4395	7108	>lcl|CP000076.1_cds_AAY90573.2_1259 [locus_tag=PFL_1288] [protein=pyridine nucleotide-disulfide oxidoreductase] [protein_id=AAY90573.2] [location=complement(1458622..1460235)] [gbkey=CDS]	pyridine nucleotide-disulfide oxidoreductase	AAY90573.2	complement(1458622..1460235)	1614	265.792	16.5355	16535496		0.164679
PFL_3378	cds-AAY92647.1	3104	4077	glxK	glycerate kinase	AAY92647.1	complement(3899087..3900226)	1140	187.717	16.5355	16535496		0.164664
PFL_0524	cds-AAY95933.1	2409	3034	>lcl|CP000076.1_cds_AAY95933.1_513 [locus_tag=PFL_0524] [protein=glycosyltransferase, group 2 family] [protein_id=AAY95933.1] [location=611684..612568] [gbkey=CDS]	glycosyltransferase, group 2 family	AAY95933.1	611684..612568	885	145.687	16.5355	16535496		0.164618
PFL_0160	cds-AAY95572.2	4091	6381	>lcl|CP000076.1_cds_AAY95572.2_155 [locus_tag=PFL_0160] [protein=conserved hypothetical protein] [protein_id=AAY95572.2] [location=186363..187865] [gbkey=CDS]	conserved hypothetical protein	AAY95572.2	186363..187865	1503	247.407	16.5355	16535496		0.164609
PFL_2411	cds-AAY91684.1	1976	2566	>lcl|CP000076.1_cds_AAY91684.1_2352 [locus_tag=PFL_2411] [protein=conserved hypothetical protein] [protein_id=AAY91684.1] [location=complement(2676676..2677401)] [gbkey=CDS]	conserved hypothetical protein	AAY91684.1	complement(2676676..2677401)	726	119.5	16.5355	16535496		0.164601
PFL_0444	cds-AAY95853.1	6629	8409	mrcA	penicillin-binding protein 1A	AAY95853.1	complement(509039..511474)	2436	400.895	16.5355	16535496		0.164571
PFL_3895	cds-AAY93159.1	1146	1805	>lcl|CP000076.1_cds_AAY93159.1_3830 [locus_tag=PFL_3895] [protein=acetyltransferase, GNAT family] [protein_id=AAY93159.1] [location=4495467..4495889] [gbkey=CDS]	acetyltransferase, GNAT family	AAY93159.1	4495467..4495889	423	69.3055	16.5355	16535496		0.163843
PFL_2901	cds-AAY92173.1	1030	1510	>lcl|CP000076.1_cds_AAY92173.1_2834 [locus_tag=PFL_2901] [protein=conserved hypothetical protein] [protein_id=AAY92173.1] [location=complement(3245722..3246102)] [gbkey=CDS]	conserved hypothetical protein	AAY92173.1	complement(3245722..3246102)	381	62.2902	16.5355	16535496		0.163491
PFL_2636	cds-AAY91909.2	1637	2757	miaE	tRNA-(ms[2	AAY91909.2	2916780..2917385	606	98.9991	16.5355	16535496		0.163365
PFL_2422	cds-AAY91695.1	1880	2800	>lcl|CP000076.1_cds_AAY91695.1_2363 [locus_tag=PFL_2422] [protein=conserved hypothetical protein] [protein_id=AAY91695.1] [location=complement(2686637..2687284)] [gbkey=CDS]	conserved hypothetical protein	AAY91695.1	complement(2686637..2687284)	696	113.695	16.5355	16535496		0.163355
PFL_3507	cds-AAY92774.1	2851	4379	>lcl|CP000076.1_cds_AAY92774.1_3433 [locus_tag=PFL_3507] [protein=AP endonuclease, family 2] [protein_id=AAY92774.1] [location=complement(4040794..4041849)] [gbkey=CDS]	AP endonuclease, family 2	AAY92774.1	complement(4040794..4041849)	1056	172.417	16.5355	16535496		0.163274
PFL_5334	cds-AAY94544.1	823	1514	>lcl|CP000076.1_cds_AAY94544.1_5228 [locus_tag=PFL_5334] [protein=conserved hypothetical protein] [protein_id=AAY94544.1] [location=complement(6098879..6099184)] [gbkey=CDS]	conserved hypothetical protein	AAY94544.1	complement(6098879..6099184)	306	49.7717	16.5355	16535496		0.162653
PFL_5129	cds-AAY94351.1	3127	4364	>lcl|CP000076.1_cds_AAY94351.1_5040 [locus_tag=PFL_5129] [protein=acyltransferase] [protein_id=AAY94351.1] [location=5893754..5894917] [gbkey=CDS]	acyltransferase	AAY94351.1	5893754..5894917	1164	189.108	16.5355	16535496		0.162464
PFL_0852	cds-AAY96249.1	5983	9199	>lcl|CP000076.1_cds_AAY96249.1_829 [locus_tag=PFL_0852] [protein=conserved hypothetical protein] [protein_id=AAY96249.1] [location=983081..985309] [gbkey=CDS]	conserved hypothetical protein	AAY96249.1	983081..985309	2229	361.828	16.5355	16535496		0.162327
PFL_1960	cds-AAY91247.1	1376	2446	>lcl|CP000076.1_cds_AAY91247.1_1916 [locus_tag=PFL_1960] [protein=type IV pilus assembly protein, PilZ family] [protein_id=AAY91247.1] [location=complement(2192849..2193436)] [gbkey=CDS]	type IV pilus assembly protein, PilZ family	AAY91247.1	complement(2192849..2193436)	513	83.2149	16.5355	16535496		0.162212
PFL_3416	cds-AAY92685.1	4391	6478	>lcl|CP000076.1_cds_AAY92685.1_3344 [locus_tag=PFL_3416] [protein=ABC transporter, 2 ATP-binding domain protein] [protein_id=AAY92685.1] [location=3934830..3936467] [gbkey=CDS]	ABC transporter, 2 ATP-binding domain protein	AAY92685.1	3934830..3936467	1638	265.55	16.5355	16535496		0.162118
PFL_1601	cds-AAY90898.1	514	755	>lcl|CP000076.1_cds_AAY90898.1_1568 [locus_tag=PFL_1601] [protein=conserved hypothetical protein] [protein_id=AAY90898.1] [location=1796793..1796984] [gbkey=CDS]	conserved hypothetical protein	AAY90898.1	1796793..1796984	192	31.0846	16.5355	16535496		0.161899
PFL_1281	cds-AAY90566.2	3067	3875	estC	carboxylesterase	AAY90566.2	1451705..1452850	1146	185.48	16.5355	16535496		0.16185
PFL_0837	cds-AAY96237.1	2086	2619	folP	dihydropteroate synthase	AAY96237.1	967518..968369	780	126.153	16.5355	16535496		0.161734
PFL_0297	cds-AAY95708.1	1515	1880	nudE	ADP compounds hydrolase NudE	AAY95708.1	345444..346010	567	91.6211	16.5355	16535496		0.161589
PFL_5384	cds-AAY94594.2	1811	2638	>lcl|CP000076.1_cds_AAY94594.2_5276 [locus_tag=PFL_5384] [protein=transcriptional regulator, TetR family] [protein_id=AAY94594.2] [location=complement(6153988..6154665)] [gbkey=CDS]	transcriptional regulator, TetR family	AAY94594.2	complement(6153988..6154665)	678	109.522	16.5355	16535496		0.161537
PFL_0750	cds-AAY96152.1	1297	1777	>lcl|CP000076.1_cds_AAY96152.1_734 [locus_tag=PFL_0750] [protein=toxin-antitoxin system antitoxin component, TIGR02293 family] [protein_id=AAY96152.1] [location=complement(875531..876016)] [gbkey=CDS]	toxin-antitoxin system antitoxin component, TIGR02293 family	AAY96152.1	complement(875531..876016)	486	78.4373	16.5355	16535496		0.161394
PFL_4084	cds-AAY93345.1	800	1182	>lcl|CP000076.1_cds_AAY93345.1_4014 [locus_tag=PFL_4084] [protein=conserved hypothetical protein] [protein_id=AAY93345.1] [location=4713323..4713622] [gbkey=CDS]	conserved hypothetical protein	AAY93345.1	4713323..4713622	300	48.3808	16.5355	16535496		0.161269
PFL_1470	cds-AAY90753.1	2101	3418	>lcl|CP000076.1_cds_AAY90753.1_1438 [locus_tag=PFL_1470] [protein=transcriptional regulator, IclR family] [protein_id=AAY90753.1] [location=complement(1655230..1656117)] [gbkey=CDS]	transcriptional regulator, IclR family	AAY90753.1	complement(1655230..1656117)	789	127.06	16.5355	16535496		0.161039
PFL_3656	cds-AAY92922.2	503	860	cbtB	putative cobalt transporter, subunit CbtB	AAY92922.2	4228155..4228343	189	30.4194	16.5355	16535496		0.160949
PFL_3260	cds-AAY92529.1	3574	5101	pssA_2	CDP-diacylglycerol--serine O-phosphatidyltransferase	AAY92529.1	complement(3764698..3766041)	1344	216.141	16.5355	16535496		0.160819
PFL_4968	cds-AAY94197.1	2058	2806	trmJ	tRNA (cytidine/uridine-2'-O-)-methyltransferase TrmJ	AAY94197.1	complement(5720224..5720997)	774	124.46	16.5355	16535496		0.1608
PFL_2798	cds-AAY92070.1	2974	2680	pltN	ABC transporter, permease protein PltN	AAY92070.1	3116902..3118020	1119	179.856	16.5355	16535496		0.160729
PFL_0399	cds-AAY95808.1	1778	3221	hutC	histidine utilization repressor	AAY95808.1	459322..460071	669	107.526	16.5355	16535496		0.160727
PFL_5128	cds-AAY94350.1	486	735	>lcl|CP000076.1_cds_AAY94350.1_5039 [locus_tag=PFL_5128] [protein=conserved hypothetical protein] [protein_id=AAY94350.1] [location=complement(5893428..5893610)] [gbkey=CDS]	conserved hypothetical protein	AAY94350.1	complement(5893428..5893610)	183	29.3913	16.5355	16535496		0.160608
PFL_0016	cds-AAY95434.1	2358	3124	>lcl|CP000076.1_cds_AAY95434.1_16 [locus_tag=PFL_0016] [protein=putative lipid A biosynthesis lauroyl acyltransferase] [protein_id=AAY95434.1] [location=18432..19319] [gbkey=CDS]	putative lipid A biosynthesis lauroyl acyltransferase	AAY95434.1	18432..19319	888	142.602	16.5355	16535496		0.160588
PFL_0959	cds-AAY90246.1	2074	1771	>lcl|CP000076.1_cds_AAY90246.1_934 [locus_tag=PFL_0959] [protein=class II aldolase and adducin N-terminal domain protein] [protein_id=AAY90246.1] [location=1097747..1098529] [gbkey=CDS]	class II aldolase and adducin N-terminal domain protein	AAY90246.1	1097747..1098529	783	125.427	16.5355	16535496		0.160188
PFL_4445	cds-AAY93696.2	2208	3093	mazG	nucleoside triphosphate pyrophosphohydrolase	AAY93696.2	complement(5152843..5153676)	834	133.531	16.5355	16535496		0.160109
PFL_2150	cds-AAY91424.1	2118	2832	>lcl|CP000076.1_cds_AAY91424.1_2094 [locus_tag=PFL_2150] [protein=transcriptional regulator, LuxR family] [protein_id=AAY91424.1] [location=complement(2405631..2406419)] [gbkey=CDS]	transcriptional regulator, LuxR family	AAY91424.1	complement(2405631..2406419)	801	128.088	16.5355	16535496		0.15991
PFL_1119	cds-AAY90406.1	1434	2089	>lcl|CP000076.1_cds_AAY90406.1_1092 [locus_tag=PFL_1119] [protein=YaeQ family protein] [protein_id=AAY90406.1] [location=1284197..1284739] [gbkey=CDS]	YaeQ family protein	AAY90406.1	1284197..1284739	543	86.7225	16.5355	16535496		0.15971
PFL_0930	cds-AAY90217.1	2794	4211	hisC_1	histidinol-phosphate transaminase	AAY90217.1	1071092..1072144	1059	168.97	16.5355	16535496		0.159556
PFL_3877	cds-AAY93141.1	989	1306	crcB	protein CrcB	AAY93141.1	complement(4475063..4475437)	375	59.8107	16.5355	16535496		0.159495
PFL_0421	cds-AAY95830.1	1210	1221	tatB	twin arginine-targeting protein translocase TatB	AAY95830.1	complement(486744..487202)	459	73.1759	16.5355	16535496		0.159425
PFL_0498	cds-AAY95907.1	3350	5108	cysD	O-acetylhomoserine sulfhydrylase	AAY95907.1	complement(575926..577197)	1272	202.594	16.5355	16535496		0.159272
PFL_5878	cds-AAY95068.1	3223	5295	>lcl|CP000076.1_cds_AAY95068.1_5755 [locus_tag=PFL_5878] [protein=putative lipoprotein] [protein_id=AAY95068.1] [location=complement(6684305..6685528)] [gbkey=CDS]	putative lipoprotein	AAY95068.1	complement(6684305..6685528)	1224	194.914	16.5355	16535496		0.159243
PFL_5047	cds-AAY94276.1	1105	1278	>lcl|CP000076.1_cds_AAY94276.1_4958 [locus_tag=PFL_5047] [protein=conserved hypothetical protein] [protein_id=AAY94276.1] [location=complement(5805314..5805559)] [gbkey=CDS]	conserved hypothetical protein	AAY94276.1	complement(5805314..5805559)	420	66.8259	16.5355	16535496		0.159109
PFL_2865	cds-AAY92137.1	1458	2181	>lcl|CP000076.1_cds_AAY92137.1_2799 [locus_tag=PFL_2865] [protein=conserved hypothetical protein] [protein_id=AAY92137.1] [location=complement(3201206..3201766)] [gbkey=CDS]	conserved hypothetical protein	AAY92137.1	complement(3201206..3201766)	555	88.174	16.5355	16535496		0.158872
PFL_5237	cds-AAY94456.2	1155	1353	rimI	ribosomal-protein-alanine acetyltransferase	AAY94456.2	complement(5998822..5999274)	441	69.8497	16.5355	16535496		0.158389
PFL_5422	cds-AAY94632.1	550	719	>lcl|CP000076.1_cds_AAY94632.1_5311 [locus_tag=PFL_5422] [protein=conserved hypothetical protein] [protein_id=AAY94632.1] [location=6190945..6191154] [gbkey=CDS]	conserved hypothetical protein	AAY94632.1	6190945..6191154	210	33.2618	16.5355	16535496		0.158389
PFL_5964	cds-AAY95154.1	2623	3609	>lcl|CP000076.1_cds_AAY95154.1_5842 [locus_tag=PFL_5964] [protein=ferric iron ABC transporter, FeT family, periplasmic ferric iron-binding protein] [protein_id=AAY95154.1] [location=complement(6780576..6781577)] [gbkey=CDS]	ferric iron ABC transporter, FeT family, periplasmic ferric iron-binding protein	AAY95154.1	complement(6780576..6781577)	1002	158.628	16.5355	16535496		0.158312
PFL_0519	cds-AAY95928.1	2958	3627	>lcl|CP000076.1_cds_AAY95928.1_508 [locus_tag=PFL_0519] [protein=glycosyltransferase, group 1 family] [protein_id=AAY95928.1] [location=606152..607282] [gbkey=CDS]	glycosyltransferase, group 1 family	AAY95928.1	606152..607282	1131	178.888	16.5355	16535496		0.158168
PFL_1732	cds-AAY91027.1	1090	1247	>lcl|CP000076.1_cds_AAY91027.1_1696 [locus_tag=PFL_1732] [protein=OsmC family protein] [protein_id=AAY91027.1] [location=complement(1938124..1938540)] [gbkey=CDS]	OsmC family protein	AAY91027.1	complement(1938124..1938540)	417	65.9188	16.5355	16535496		0.158079
PFL_1435	cds-AAY90719.1	1827	2855	ung	uracil-DNA glycosylase	AAY90719.1	1614803..1615495	699	110.49	16.5355	16535496		0.158068
PFL_1855	cds-AAY91143.1	1615	2461	thrH	phosphoserine phosphatase/homoserine phosphotransferase bifunctional protein	AAY91143.1	2059810..2060427	618	97.6687	16.5355	16535496		0.15804
PFL_2782	cds-AAY92054.1	1143	1804	>lcl|CP000076.1_cds_AAY92054.1_2718 [locus_tag=PFL_2782] [protein=conserved hypothetical protein] [protein_id=AAY92054.1] [location=3086618..3087055] [gbkey=CDS]	conserved hypothetical protein	AAY92054.1	3086618..3087055	438	69.124	16.5355	16535496		0.157817
PFL_1868	cds-AAY91156.1	2137	2883	>lcl|CP000076.1_cds_AAY91156.1_1824 [locus_tag=PFL_1868] [protein=conserved hypothetical protein] [protein_id=AAY91156.1] [location=complement(2076666..2077484)] [gbkey=CDS]	conserved hypothetical protein	AAY91156.1	complement(2076666..2077484)	819	129.237	16.5355	16535496		0.157799
PFL_6163	cds-AAY95351.1	1150	1402	>lcl|CP000076.1_cds_AAY95351.1_6040 [locus_tag=PFL_6163] [protein=putative membrane protein] [protein_id=AAY95351.1] [location=7001605..7002045] [gbkey=CDS]	putative membrane protein	AAY95351.1	7001605..7002045	441	69.5474	16.5355	16535496		0.157704
PFL_4290	cds-AAY93546.1	2001	2563	>lcl|CP000076.1_cds_AAY93546.1_4213 [locus_tag=PFL_4290] [protein=CHAD domain protein] [protein_id=AAY93546.1] [location=complement(4985267..4986034)] [gbkey=CDS]	CHAD domain protein	AAY93546.1	complement(4985267..4986034)	768	121.012	16.5355	16535496		0.157568
PFL_5618	cds-AAY94811.2	1102	1448	>lcl|CP000076.1_cds_AAY94811.2_5496 [locus_tag=PFL_5618] [protein=OsmC family protein] [protein_id=AAY94811.2] [location=complement(6398748..6399170)] [gbkey=CDS]	OsmC family protein	AAY94811.2	complement(6398748..6399170)	423	66.6445	16.5355	16535496		0.157552
PFL_0922	cds-AAY90209.1	2078	3004	ttg2B	toluene tolerance protein Ttg2B	AAY90209.1	1064963..1065760	798	125.669	16.5355	16535496		0.15748
PFL_4836	cds-AAY94066.1	1781	3098	colR	DNA-binding response regulator ColR	AAY94066.1	complement(5579436..5580119)	684	107.708	16.5355	16535496		0.157467
PFL_5776	cds-AAY94966.1	1178	1494	>lcl|CP000076.1_cds_AAY94966.1_5653 [locus_tag=PFL_5776] [protein=acetyltransferase, GNAT family] [protein_id=AAY94966.1] [location=6582833..6583285] [gbkey=CDS]	acetyltransferase, GNAT family	AAY94966.1	6582833..6583285	453	71.2407	16.5355	16535496		0.157264
PFL_2100	cds-AAY91375.1	881	1397	>lcl|CP000076.1_cds_AAY91375.1_2043 [locus_tag=PFL_2100] [protein=conserved hypothetical protein] [protein_id=AAY91375.1] [location=2320758..2321207] [gbkey=CDS]	conserved hypothetical protein	AAY91375.1	2320758..2321207	339	53.2793	16.5355	16535496		0.157166
PFL_1060	cds-AAY90347.1	2605	4058	ndpA_1	nucleoid-associated protein NdpA	AAY90347.1	complement(1208996..1210000)	1005	157.54	16.5355	16535496		0.156756
PFL_0516	cds-AAY95925.1	1951	2021	>lcl|CP000076.1_cds_AAY95925.1_505 [locus_tag=PFL_0516] [protein=lipopolysaccharide kinase, WaaP family] [protein_id=AAY95925.1] [location=602005..602757] [gbkey=CDS]	lipopolysaccharide kinase, WaaP family	AAY95925.1	602005..602757	753	117.989	16.5355	16535496		0.156691
PFL_0650	cds-AAY96057.1	1280	1699	>lcl|CP000076.1_cds_AAY96057.1_637 [locus_tag=PFL_0650] [protein=conserved hypothetical protein] [protein_id=AAY96057.1] [location=complement(758989..759483)] [gbkey=CDS]	conserved hypothetical protein	AAY96057.1	complement(758989..759483)	495	77.4092	16.5355	16535496		0.156382
PFL_5076	cds-AAY94304.1	1070	1365	sspB	stringent starvation protein B	AAY94304.1	complement(5838890..5839303)	414	64.7093	16.5355	16535496		0.156303
PFL_2676	cds-AAY91949.1	1433	2079	>lcl|CP000076.1_cds_AAY91949.1_2615 [locus_tag=PFL_2676] [protein=YecA family protein] [protein_id=AAY91949.1] [location=complement(2955894..2956448)] [gbkey=CDS]	YecA family protein	AAY91949.1	complement(2955894..2956448)	555	86.6621	16.5355	16535496		0.156148
PFL_1250	cds-AAY90537.1	3351	3223	>lcl|CP000076.1_cds_AAY90537.1_1223 [locus_tag=PFL_1250] [protein=virulence protein, VirJ family] [protein_id=AAY90537.1] [location=complement(1420268..1421566)] [gbkey=CDS]	virulence protein, VirJ family	AAY90537.1	complement(1420268..1421566)	1299	202.655	16.5355	16535496		0.156008
PFL_0366	cds-AAY95775.1	1947	2587	>lcl|CP000076.1_cds_AAY95775.1_356 [locus_tag=PFL_0366] [protein=conserved hypothetical protein] [protein_id=AAY95775.1] [location=418091..418846] [gbkey=CDS]	conserved hypothetical protein	AAY95775.1	418091..418846	756	117.747	16.5355	16535496		0.15575
PFL_1111	cds-AAY90398.1	1599	2347	>lcl|CP000076.1_cds_AAY90398.1_1084 [locus_tag=PFL_1111] [protein=conserved hypothetical protein] [protein_id=AAY90398.1] [location=1270221..1270841] [gbkey=CDS]	conserved hypothetical protein	AAY90398.1	1270221..1270841	621	96.7011	16.5355	16535496		0.155718
PFL_2369	cds-AAY91642.1	672	1137	>lcl|CP000076.1_cds_AAY91642.1_2312 [locus_tag=PFL_2369] [protein=conserved hypothetical protein] [protein_id=AAY91642.1] [location=complement(2642846..2643106)] [gbkey=CDS]	conserved hypothetical protein	AAY91642.1	complement(2642846..2643106)	261	40.6398	16.5355	16535496		0.155708
PFL_4886	cds-AAY94116.1	2904	6815	>lcl|CP000076.1_cds_AAY94116.1_4800 [locus_tag=PFL_4886] [protein=conserved hypothetical protein] [protein_id=AAY94116.1] [location=5629332..5630357] [gbkey=CDS]	conserved hypothetical protein	AAY94116.1	5629332..5630357	1128	175.622	16.5355	16535496		0.155693
PFL_5972	cds-AAY95162.1	1157	2023	>lcl|CP000076.1_cds_AAY95162.1_5851 [locus_tag=PFL_5972] [protein=conserved hypothetical protein] [protein_id=AAY95162.1] [location=6788561..6789010] [gbkey=CDS]	conserved hypothetical protein	AAY95162.1	6788561..6789010	450	69.9707	16.5355	16535496		0.15549
PFL_5259	cds-AAY94473.2	4000	6279	>lcl|CP000076.1_cds_AAY94473.2_5159 [locus_tag=PFL_5259] [protein=conserved hypothetical protein] [protein_id=AAY94473.2] [location=6024780..6026336] [gbkey=CDS]	conserved hypothetical protein	AAY94473.2	6024780..6026336	1557	241.904	16.5355	16535496		0.155365
PFL_4795	cds-AAY94025.1	921	1217	>lcl|CP000076.1_cds_AAY94025.1_4709 [locus_tag=PFL_4795] [protein=conserved hypothetical protein] [protein_id=AAY94025.1] [location=complement(5536222..5536581)] [gbkey=CDS]	conserved hypothetical protein	AAY94025.1	complement(5536222..5536581)	360	55.6984	16.5355	16535496		0.154718
PFL_2089	cds-AAY91364.1	744	791	>lcl|CP000076.1_cds_AAY91364.1_2033 [locus_tag=PFL_2089] [protein=putative lipoprotein] [protein_id=AAY91364.1] [location=2313099..2313449] [gbkey=CDS]	putative lipoprotein	AAY91364.1	2313099..2313449	291	44.9941	16.5355	16535496		0.154619
PFL_1066	cds-AAY90353.2	3812	5224	pepA	leucyl aminopeptidase	AAY90353.2	complement(1215952..1217442)	1491	230.534	16.5355	16535496		0.154617
PFL_0903	cds-AAY90190.1	3554	4240	tldD	TldD protein	AAY90190.1	1049299..1050741	1392	214.932	16.5355	16535496		0.154405
PFL_1038	cds-AAY90325.1	1210	1701	moaC_1	molybdenum cofactor biosynthesis protein C	AAY90325.1	1191497..1191970	474	73.1759	16.5355	16535496		0.15438
PFL_2960	cds-AAY92232.1	5107	7226	>lcl|CP000076.1_cds_AAY92232.1_2893 [locus_tag=PFL_2960] [protein=peptidase, U32 family] [protein_id=AAY92232.1] [location=complement(3315964..3317964)] [gbkey=CDS]	peptidase, U32 family	AAY92232.1	complement(3315964..3317964)	2001	308.851	16.5355	16535496		0.154348
PFL_2544	cds-AAY91817.2	1110	2030	>lcl|CP000076.1_cds_AAY91817.2_2483 [locus_tag=PFL_2544] [protein=acetyltransferase, GNAT family] [protein_id=AAY91817.2] [location=complement(2814910..2815344)] [gbkey=CDS]	acetyltransferase, GNAT family	AAY91817.2	complement(2814910..2815344)	435	67.1283	16.5355	16535496		0.154318
PFL_1777	cds-AAY91066.1	1094	1555	>lcl|CP000076.1_cds_AAY91066.1_1735 [locus_tag=PFL_1777] [protein=transport energizing protein, ExbD/TolR family] [protein_id=AAY91066.1] [location=1980073..1980501] [gbkey=CDS]	transport energizing protein, ExbD/TolR family	AAY91066.1	1980073..1980501	429	66.1607	16.5355	16535496		0.154221
PFL_0551	cds-AAY95960.2	3096	3944	serB	phosphoserine phosphatase	AAY95960.2	643305..644519	1215	187.234	16.5355	16535496		0.154102
PFL_5236	cds-AAY94455.1	848	1175	>lcl|CP000076.1_cds_AAY94455.1_5143 [locus_tag=PFL_5236] [protein=conserved hypothetical protein] [protein_id=AAY94455.1] [location=5998351..5998683] [gbkey=CDS]	conserved hypothetical protein	AAY94455.1	5998351..5998683	333	51.2836	16.5355	16535496		0.154005
PFL_4522	cds-AAY93769.1	4978	4533	acsA_1	acetate--CoA ligase	AAY93769.1	complement(5234488..5236443)	1956	301.049	16.5355	16535496		0.153911
PFL_2783	cds-AAY92055.2	5645	8332	>lcl|CP000076.1_cds_AAY92055.2_2719 [locus_tag=PFL_2783] [protein=conserved hypothetical protein] [protein_id=AAY92055.2] [location=complement(3087303..3089522)] [gbkey=CDS]	conserved hypothetical protein	AAY92055.2	complement(3087303..3089522)	2220	341.387	16.5355	16535496		0.153778
PFL_3602	cds-AAY92868.1	2721	4231	>lcl|CP000076.1_cds_AAY92868.1_3526 [locus_tag=PFL_3602] [protein=FAD dependent oxidoreductase] [protein_id=AAY92868.1] [location=4153602..4154684] [gbkey=CDS]	FAD dependent oxidoreductase	AAY92868.1	4153602..4154684	1071	164.555	16.5355	16535496		0.153646
PFL_2867	cds-AAY92139.1	2676	3294	>lcl|CP000076.1_cds_AAY92139.1_2800 [locus_tag=PFL_2867] [protein=conserved hypothetical protein] [protein_id=AAY92139.1] [location=complement(3202616..3203671)] [gbkey=CDS]	conserved hypothetical protein	AAY92139.1	complement(3202616..3203671)	1056	161.834	16.5355	16535496		0.153252
PFL_4423	cds-AAY93674.1	1459	1534	cobC	alpha-ribazole phosphatase	AAY93674.1	complement(5133009..5133584)	576	88.2344	16.5355	16535496		0.153185
PFL_4447	cds-AAY93698.1	3427	4491	rumA	23S rRNA (uracil-5-)-methyltransferase RumA	AAY93698.1	complement(5156067..5157419)	1353	207.251	16.5355	16535496		0.153179
PFL_6209	cds-AAY95397.1	3107	3497	>lcl|CP000076.1_cds_AAY95397.1_6086 [locus_tag=PFL_6209] [protein=PAAR motif containing protein] [protein_id=AAY95397.1] [location=7049182..7050408] [gbkey=CDS]	PAAR motif containing protein	AAY95397.1	7049182..7050408	1227	187.899	16.5355	16535496		0.153137
PFL_0275	cds-AAY95686.2	5887	8901	>lcl|CP000076.1_cds_AAY95686.2_268 [locus_tag=PFL_0275] [protein=S1 RNA binding domain protein] [protein_id=AAY95686.2] [location=complement(320355..322679)] [gbkey=CDS]	S1 RNA binding domain protein	AAY95686.2	complement(320355..322679)	2325	356.022	16.5355	16535496		0.153128
PFL_0552	cds-AAY95961.1	2191	2758	psd	phosphatidylserine decarboxylase	AAY95961.1	complement(644591..645457)	867	132.503	16.5355	16535496		0.152829
PFL_0897	cds-AAY90184.2	2682	3957	mreC	rod shape-determining protein MreC	AAY90184.2	1040792..1041841	1062	162.197	16.5355	16535496		0.152727
PFL_6004	cds-AAY95193.1	3521	4670	argH	argininosuccinate lyase	AAY95193.1	6824533..6825927	1395	212.936	16.5355	16535496		0.152642
PFL_6118	cds-AAY95306.1	5784	7057	pstC	phosphate ABC transporter, permease protein	AAY95306.1	complement(6947066..6949351)	2292	349.793	16.5355	16535496		0.152615
PFL_5973	cds-AAY95163.1	2323	3207	>lcl|CP000076.1_cds_AAY95163.1_5852 [locus_tag=PFL_5973] [protein=auxiliary transport protein, membrane fusion protein family] [protein_id=AAY95163.1] [location=6789199..6790164] [gbkey=CDS]	auxiliary transport protein, membrane fusion protein family	AAY95163.1	6789199..6790164	921	140.486	16.5355	16535496		0.152536
PFL_3285	cds-AAY92554.1	2451	3324	>lcl|CP000076.1_cds_AAY92554.1_3213 [locus_tag=PFL_3285] [protein=Ser/Thr protein phosphatase family protein] [protein_id=AAY92554.1] [location=complement(3792868..3793839)] [gbkey=CDS]	Ser/Thr protein phosphatase family protein	AAY92554.1	complement(3792868..3793839)	972	148.227	16.5355	16535496		0.152496
PFL_3064	cds-AAY92334.1	1951	1960	fadB1x	enoyl-coa hydratase FadB1x	AAY92334.1	complement(3530660..3531433)	774	117.989	16.5355	16535496		0.15244
PFL_2085	cds-AAY91360.1	1603	4038	cat	chloramphenicol O-acetyltransferase	AAY91360.1	complement(2309884..2310519)	636	96.943	16.5355	16535496		0.152426
PFL_1971	cds-AAY91258.1	755	798	>lcl|CP000076.1_cds_AAY91258.1_1927 [locus_tag=PFL_1971] [protein=type IV pilus assembly protein, PilZ family] [protein_id=AAY91258.1] [location=complement(2202532..2202831)] [gbkey=CDS]	type IV pilus assembly protein, PilZ family	AAY91258.1	complement(2202532..2202831)	300	45.6594	16.5355	16535496		0.152198
PFL_5951	cds-AAY95141.1	1691	2114	phlH	2,4-diacetylphloroglucinol biosynthesis regulator PhlH	AAY95141.1	complement(6763622..6764293)	672	102.265	16.5355	16535496		0.15218
PFL_0411	cds-AAY95820.1	2444	3194	pip	prolyl aminopeptidase	AAY95820.1	474176..475147	972	147.803	16.5355	16535496		0.152061
PFL_5652	cds-AAY94845.1	827	1144	glpE	thiosulfate sulfurtransferase	AAY94845.1	6437630..6437959	330	50.0136	16.5355	16535496		0.151556
PFL_2104	cds-AAY91379.1	2563	3953	rbsR	ribose operon repressor	AAY91379.1	2325022..2326044	1023	155	16.5355	16535496		0.151515
PFL_5574	cds-AAY94779.1	481	1143	rpmC	ribosomal protein L29	AAY94779.1	complement(6357834..6358025)	192	29.0889	16.5355	16535496		0.151505
PFL_1083	cds-AAY90370.1	1262	1664	>lcl|CP000076.1_cds_AAY90370.1_1056 [locus_tag=PFL_1083] [protein=ErfK/YbiS/YcfS/YnhG family protein] [protein_id=AAY90370.1] [location=complement(1239725..1240228)] [gbkey=CDS]	ErfK/YbiS/YcfS/YnhG family protein	AAY90370.1	complement(1239725..1240228)	504	76.3207	16.5355	16535496		0.15143
PFL_3662	cds-AAY92928.1	9291	12680	metH	methionine synthase	AAY92928.1	4233642..4237352	3711	561.882	16.5355	16535496		0.15141
PFL_0549	cds-AAY95958.1	1787	2370	>lcl|CP000076.1_cds_AAY95958.1_538 [locus_tag=PFL_0549] [protein=lipoprotein of unknown function, DUF330 family] [protein_id=AAY95958.1] [location=640702..641415] [gbkey=CDS]	lipoprotein of unknown function, DUF330 family	AAY95958.1	640702..641415	714	108.071	16.5355	16535496		0.151359
PFL_4317	cds-AAY93572.1	1749	2939	ubiG	3-demethylubiquinone-9 3-O-methyltransferase	AAY93572.1	5020786..5021484	699	105.772	16.5355	16535496		0.15132
PFL_0523	cds-AAY95932.1	2881	3249	>lcl|CP000076.1_cds_AAY95932.1_512 [locus_tag=PFL_0523] [protein=glycosyltransferase, group 1 family] [protein_id=AAY95932.1] [location=610533..611684] [gbkey=CDS]	glycosyltransferase, group 1 family	AAY95932.1	610533..611684	1152	174.231	16.5355	16535496		0.151242
PFL_1139	cds-AAY90426.1	1791	1949	>lcl|CP000076.1_cds_AAY90426.1_1112 [locus_tag=PFL_1139] [protein=transcriptional regulator, TetR family] [protein_id=AAY90426.1] [location=1307025..1307741] [gbkey=CDS]	transcriptional regulator, TetR family	AAY90426.1	1307025..1307741	717	108.312	16.5355	16535496		0.151063
PFL_0414	cds-AAY95823.1	6277	8862	mdoH	glucans biosynthesis glucosyltransferase H	AAY95823.1	477683..480253	2514	379.608	16.5355	16535496		0.150997
PFL_2074	cds-AAY91353.1	3264	3924	folC	bifunctional protein FolC	AAY91353.1	2301269..2302576	1308	197.394	16.5355	16535496		0.150912
PFL_3933	cds-AAY93197.1	1010	1792	liuR	leucine/isovalerate utilization transcriptional regulator LiuR	AAY93197.1	4544668..4545072	405	61.0807	16.5355	16535496		0.150817
PFL_0610	cds-AAY96017.1	1578	2571	desT	unsaturated fatty acid biosynthesis transcriptional regulator DesT	AAY96017.1	complement(710020..710652)	633	95.4311	16.5355	16535496		0.15076
PFL_4379	cds-AAY93634.2	1750	2792	minC	septum site-determining protein MinC	AAY93634.2	5088254..5088988	702	105.833	16.5355	16535496		0.150759
PFL_1200	cds-AAY90487.1	2768	4415	>lcl|CP000076.1_cds_AAY90487.1_1173 [locus_tag=PFL_1200] [protein=S-(hydroxymethyl)glutathione dehydrogenase/class III alcohol dehydrogenase] [protein_id=AAY90487.1] [location=1375164..1376276] [gbkey=CDS]	S-(hydroxymethyl)glutathione dehydrogenase/class III alcohol dehydrogenase	AAY90487.1	1375164..1376276	1113	167.397	16.5355	16535496		0.150402
PFL_4926	cds-AAY94155.1	1850	2759	cmoA	tRNA (cmo5U34)-methyltransferase CmoA	AAY94155.1	5676389..5677132	744	111.881	16.5355	16535496		0.150377
PFL_3109	cds-AAY92379.1	2577	4414	>lcl|CP000076.1_cds_AAY92379.1_3041 [locus_tag=PFL_3109] [protein=conserved hypothetical protein] [protein_id=AAY92379.1] [location=complement(3581240..3582277)] [gbkey=CDS]	conserved hypothetical protein	AAY92379.1	complement(3581240..3582277)	1038	155.847	16.5355	16535496		0.150141
PFL_5772	cds-AAY94962.1	3440	5345	dbpA	ATP-independent RNA helicase DbpA	AAY94962.1	6576787..6578172	1386	208.037	16.5355	16535496		0.150099
PFL_0273	cds-AAY95684.1	3928	5201	gshA	glutamate--cysteine ligase	AAY95684.1	complement(318173..319771)	1584	237.55	16.5355	16535496		0.149968
PFL_0080	cds-AAY95497.1	2358	3331	thrB	homoserine kinase	AAY95497.1	complement(77402..78352)	951	142.602	16.5355	16535496		0.14995
PFL_1644	cds-AAY90941.1	4208	5848	>lcl|CP000076.1_cds_AAY90941.1_1611 [locus_tag=PFL_1644] [protein=response regulator] [protein_id=AAY90941.1] [location=1846548..1848227] [gbkey=CDS]	response regulator	AAY90941.1	1846548..1848227	1698	254.483	16.5355	16535496		0.149872
PFL_0530	cds-AAY95939.1	3523	4556	hldE	bifunctional protein HldE	AAY95939.1	618706..620139	1422	213.057	16.5355	16535496		0.149829
PFL_0073	cds-AAY95490.1	2497	3607	metN2	D-methionine ABC transporter, ATP-binding protein MetN	AAY95490.1	complement(70046..71053)	1008	151.008	16.5355	16535496		0.14981
PFL_0975	cds-AAY90262.2	847	1032	>lcl|CP000076.1_cds_AAY90262.2_950 [locus_tag=PFL_0975] [protein=YebG family protein] [protein_id=AAY90262.2] [location=complement(1116827..1117168)] [gbkey=CDS]	YebG family protein	AAY90262.2	complement(1116827..1117168)	342	51.2231	16.5355	16535496		0.149775
PFL_0134	cds-AAY95546.1	3350	4268	>lcl|CP000076.1_cds_AAY95546.1_128 [locus_tag=PFL_0134] [protein=type I secretion outer membrane protein, TolC family] [protein_id=AAY95546.1] [location=155440..156792] [gbkey=CDS]	type I secretion outer membrane protein, TolC family	AAY95546.1	155440..156792	1353	202.594	16.5355	16535496		0.149737
PFL_1771	cds-AAY91060.1	1542	2453	>lcl|CP000076.1_cds_AAY91060.1_1729 [locus_tag=PFL_1771] [protein=glutathione S-transferase] [protein_id=AAY91060.1] [location=1973934..1974557] [gbkey=CDS]	glutathione S-transferase	AAY91060.1	1973934..1974557	624	93.2539	16.5355	16535496		0.149445
PFL_6099	cds-AAY95287.1	1074	1379	>lcl|CP000076.1_cds_AAY95287.1_5977 [locus_tag=PFL_6099] [protein=conserved hypothetical protein] [protein_id=AAY95287.1] [location=complement(6930853..6931287)] [gbkey=CDS]	conserved hypothetical protein	AAY95287.1	complement(6930853..6931287)	435	64.9512	16.5355	16535496		0.149313
PFL_1951	cds-AAY91238.1	2495	4619	nagZ	beta-L-N-acetylhexosaminidase	AAY91238.1	2178109..2179119	1011	150.888	16.5355	16535496		0.149246
PFL_4921	cds-AAY94150.1	1064	1831	>lcl|CP000076.1_cds_AAY94150.1_4834 [locus_tag=PFL_4921] [protein=conserved hypothetical protein] [protein_id=AAY94150.1] [location=5669340..5669771] [gbkey=CDS]	conserved hypothetical protein	AAY94150.1	5669340..5669771	432	64.3464	16.5355	16535496		0.14895
PFL_2287	cds-AAY91560.1	1736	2730	>lcl|CP000076.1_cds_AAY91560.1_2228 [locus_tag=PFL_2287] [protein=glutathione S-transferase] [protein_id=AAY91560.1] [location=2548138..2548842] [gbkey=CDS]	glutathione S-transferase	AAY91560.1	2548138..2548842	705	104.986	16.5355	16535496		0.148917
PFL_5531	cds-AAY94737.2	1319	1615	>lcl|CP000076.1_cds_AAY94737.2_5418 [locus_tag=PFL_5531] [protein=putative lipoprotein] [protein_id=AAY94737.2] [location=6311533..6312069] [gbkey=CDS]	putative lipoprotein	AAY94737.2	6311533..6312069	537	79.7678	16.5355	16535496		0.148543
PFL_3016	cds-AAY92286.1	14358	19889	>lcl|CP000076.1_cds_AAY92286.1_2949 [locus_tag=PFL_3016] [protein=helicase] [protein_id=AAY92286.1] [location=3473854..3479700] [gbkey=CDS]	helicase	AAY92286.1	3473854..3479700	5847	868.314	16.5355	16535496		0.148506
PFL_2927	cds-AAY92199.1	1429	1780	>lcl|CP000076.1_cds_AAY92199.1_2860 [locus_tag=PFL_2927] [protein=transcriptional regulator, TetR family] [protein_id=AAY92199.1] [location=3275211..3275792] [gbkey=CDS]	transcriptional regulator, TetR family	AAY92199.1	3275211..3275792	582	86.4201	16.5355	16535496		0.148488
PFL_3892	cds-AAY93156.1	1531	1770	>lcl|CP000076.1_cds_AAY93156.1_3827 [locus_tag=PFL_3892] [protein=conserved hypothetical protein] [protein_id=AAY93156.1] [location=4492111..4492734] [gbkey=CDS]	conserved hypothetical protein	AAY93156.1	4492111..4492734	624	92.5887	16.5355	16535496		0.148379
PFL_0071	cds-AAY95489.1	1898	3032	metQ2	D-methionine ABC transporter, periplasmic methionine-binding lipoprotein MetQ	AAY95489.1	complement(68548..69321)	774	114.783	16.5355	16535496		0.148299
PFL_4200	cds-AAY93456.1	1324	1951	>lcl|CP000076.1_cds_AAY93456.1_4124 [locus_tag=PFL_4200] [protein=exonuclease family protein] [protein_id=AAY93456.1] [location=4887412..4887951] [gbkey=CDS]	exonuclease family protein	AAY93456.1	4887412..4887951	540	80.0702	16.5355	16535496		0.148278
PFL_3655	cds-AAY92921.2	2623	4184	cobW	cobalamin biosynthesis protein CobW	AAY92921.2	complement(4226311..4227381)	1071	158.628	16.5355	16535496		0.148112
PFL_1608	cds-AAY90905.1	448	620	>lcl|CP000076.1_cds_AAY90905.1_1575 [locus_tag=PFL_1608] [protein=conserved hypothetical protein] [protein_id=AAY90905.1] [location=complement(1804001..1804183)] [gbkey=CDS]	conserved hypothetical protein	AAY90905.1	complement(1804001..1804183)	183	27.0932	16.5355	16535496		0.14805
PFL_5674	cds-AAY94864.1	2231	3523	pqqB_2	coenzyme PQQ biosynthesis protein B	AAY94864.1	6467497..6468408	912	134.922	16.5355	16535496		0.147941
PFL_5107	cds-AAY94329.1	2758	3984	wbjD	UDP-2-acetamido-2,6-dideoxy-beta-L-talose 2-epimerase WbjD	AAY94329.1	5869396..5870523	1128	166.793	16.5355	16535496		0.147866
PFL_0512	cds-AAY95921.1	2595	2994	rfaC	lipopolysaccharide heptosyltransferase I	AAY95921.1	598286..599347	1062	156.935	16.5355	16535496		0.147773
PFL_5846	cds-AAY95036.1	2938	3416	>lcl|CP000076.1_cds_AAY95036.1_5723 [locus_tag=PFL_5846] [protein=putative coproporphyrinogen dehydrogenase] [protein_id=AAY95036.1] [location=6652493..6653695] [gbkey=CDS]	putative coproporphyrinogen dehydrogenase	AAY95036.1	6652493..6653695	1203	177.678	16.5355	16535496		0.147696
PFL_5496	cds-AAY90850.1	2582	3061	>lcl|CP000076.1_cds_AAY90850.1_5385 [locus_tag=PFL_5496] [protein=glycosyltransferase, group 2 family] [protein_id=AAY90850.1] [location=complement(6274969..6276027)] [gbkey=CDS]	glycosyltransferase, group 2 family	AAY90850.1	complement(6274969..6276027)	1059	156.149	16.5355	16535496		0.147449
PFL_2653	cds-AAY91926.1	468	501	dmpI	4-oxalocrotonate tautomerase family enzyme	AAY91926.1	complement(2933848..2934039)	192	28.3027	16.5355	16535496		0.14741
PFL_0673	cds-AAY96080.2	1104	1645	aroQ_2	3-dehydroquinate dehydratase, type II	AAY96080.2	complement(784158..784610)	453	66.7655	16.5355	16535496		0.147385
PFL_5443	cds-AAY94653.2	3224	4537	>lcl|CP000076.1_cds_AAY94653.2_5332 [locus_tag=PFL_5443] [protein=lytic murein transglycosylase family protein] [protein_id=AAY94653.2] [location=6213610..6214932] [gbkey=CDS]	lytic murein transglycosylase family protein	AAY94653.2	6213610..6214932	1323	194.974	16.5355	16535496		0.147373
PFL_5072	cds-AAY94300.1	4411	6674	>lcl|CP000076.1_cds_AAY94300.1_4983 [locus_tag=PFL_5072] [protein=lipoprotein, LppC family] [protein_id=AAY94300.1] [location=5835383..5837194] [gbkey=CDS]	lipoprotein, LppC family	AAY94300.1	5835383..5837194	1812	266.759	16.5355	16535496		0.147218
PFL_4282	cds-AAY93538.1	1533	2309	>lcl|CP000076.1_cds_AAY93538.1_4205 [locus_tag=PFL_4282] [protein=DNA-binding response regulator, LuxR family] [protein_id=AAY93538.1] [location=4977938..4978567] [gbkey=CDS]	DNA-binding response regulator, LuxR family	AAY93538.1	4977938..4978567	630	92.7096	16.5355	16535496		0.147158
PFL_5554	cds-AAY94760.1	6891	8081	uvrA_2	excinuclease ABC, A subunit	AAY94760.1	6343672..6346506	2835	416.74	16.5355	16535496		0.146998
PFL_5768	cds-AAY94958.1	4135	8894	betA	choline dehydrogenase	AAY94958.1	6570411..6572114	1704	250.068	16.5355	16535496		0.146754
PFL_4273	cds-AAY93529.2	1055	1385	>lcl|CP000076.1_cds_AAY93529.2_4196 [locus_tag=PFL_4273] [protein=conserved hypothetical protein] [protein_id=AAY93529.2] [location=4968863..4969297] [gbkey=CDS]	conserved hypothetical protein	AAY93529.2	4968863..4969297	435	63.8021	16.5355	16535496		0.146672
PFL_0017	cds-AAY95435.1	582	789	>lcl|CP000076.1_cds_AAY95435.1_17 [locus_tag=PFL_0017] [protein=conserved hypothetical protein] [protein_id=AAY95435.1] [location=19392..19631] [gbkey=CDS]	conserved hypothetical protein	AAY95435.1	19392..19631	240	35.197	16.5355	16535496		0.146654
PFL_2836	cds-AAY92108.1	742	1151	>lcl|CP000076.1_cds_AAY92108.1_2771 [locus_tag=PFL_2836] [protein=conserved hypothetical protein] [protein_id=AAY92108.1] [location=3160482..3160976] [gbkey=CDS]	conserved hypothetical protein	AAY92108.1	3160482..3160976	306	44.8732	16.5355	16535496		0.146644
PFL_5360	cds-AAY94570.1	1453	1846	fpr_2	ferredoxin--NADP(+) reductase	AAY94570.1	complement(6130229..6131005)	600	87.8716	16.5355	16535496		0.146453
PFL_1823	cds-AAY91112.1	1967	2866	>lcl|CP000076.1_cds_AAY91112.1_1780 [locus_tag=PFL_1823] [protein=OmpA family protein] [protein_id=AAY91112.1] [location=2024239..2025051] [gbkey=CDS]	OmpA family protein	AAY91112.1	2024239..2025051	813	118.956	16.5355	16535496		0.146318
PFL_4488	cds-AAY93739.2	3065	4402	>lcl|CP000076.1_cds_AAY93739.2_4406 [locus_tag=PFL_4488] [protein=glutamate--ammonia ligase] [protein_id=AAY93739.2] [location=complement(5199534..5200877)] [gbkey=CDS]	glutamate--ammonia ligase	AAY93739.2	complement(5199534..5200877)	1269	185.359	16.5355	16535496		0.146067
PFL_0734	cds-AAY96141.1	3606	4357	mmsA_1	methylmalonate-semialdehyde dehydrogenase (acylating)	AAY96141.1	851932..853425	1494	218.076	16.5355	16535496		0.145968
PFL_3664	cds-AAY92930.2	2447	3302	>lcl|CP000076.1_cds_AAY92930.2_3587 [locus_tag=PFL_3664] [protein=periplasmic sugar-binding domain protein/LacI transcriptional regulator] [protein_id=AAY92930.2] [location=complement(4237698..4238783)] [gbkey=CDS]	periplasmic sugar-binding domain protein/LacI transcriptional regulator	AAY92930.2	complement(4237698..4238783)	1014	147.985	16.5355	16535496		0.145941
PFL_4406	cds-AAY93657.1	2218	3057	>lcl|CP000076.1_cds_AAY93657.1_4324 [locus_tag=PFL_4406] [protein=recombination-associated protein RdgC] [protein_id=AAY93657.1] [location=5113325..5114245] [gbkey=CDS]	recombination-associated protein RdgC	AAY93657.1	5113325..5114245	921	134.136	16.5355	16535496		0.145641
PFL_4299	cds-AAY93555.1	404	613	>lcl|CP000076.1_cds_AAY93555.1_4222 [locus_tag=PFL_4299] [protein=conserved hypothetical protein] [protein_id=AAY93555.1] [location=4997609..4997776] [gbkey=CDS]	conserved hypothetical protein	AAY93555.1	4997609..4997776	168	24.4323	16.5355	16535496		0.14543
PFL_4713	cds-AAY93947.1	404	611	>lcl|CP000076.1_cds_AAY93947.1_4628 [locus_tag=PFL_4713] [protein=addiction module antidote protein, CC2985 family] [protein_id=AAY93947.1] [location=5446848..5447126] [gbkey=CDS]	addiction module antidote protein, CC2985 family	AAY93947.1	5446848..5447126	168	24.4323	16.5355	16535496		0.14543
PFL_0133	cds-AAY95545.1	35493	47427	lapA	large adhesive protein	AAY95545.1	complement(140316..155078)	14763	2146.47	16.5355	16535496		0.145395
PFL_1171	cds-AAY90458.1	822	1584	>lcl|CP000076.1_cds_AAY90458.1_1144 [locus_tag=PFL_1171] [protein=ArsC family protein] [protein_id=AAY90458.1] [location=complement(1340423..1340785)] [gbkey=CDS]	ArsC family protein	AAY90458.1	complement(1340423..1340785)	342	49.7112	16.5355	16535496		0.145355
PFL_1144	cds-AAY90431.1	1892	3247	>lcl|CP000076.1_cds_AAY90431.1_1117 [locus_tag=PFL_1144] [protein=OmpA family lipoprotein] [protein_id=AAY90431.1] [location=complement(1311168..1311956)] [gbkey=CDS]	OmpA family lipoprotein	AAY90431.1	complement(1311168..1311956)	789	114.421	16.5355	16535496		0.14502
PFL_4721	cds-AAY90839.1	402	639	>lcl|CP000076.1_cds_AAY90839.1_4637 [locus_tag=PFL_4721] [protein=conserved hypothetical protein] [protein_id=AAY90839.1] [location=5457984..5458430] [gbkey=CDS]	conserved hypothetical protein	AAY90839.1	5457984..5458430	168	24.3113	16.5355	16535496		0.14471
PFL_6210	cds-AAY95398.1	1105	1358	>lcl|CP000076.1_cds_AAY95398.1_6087 [locus_tag=PFL_6210] [protein=conserved hypothetical protein] [protein_id=AAY95398.1] [location=7050414..7050875] [gbkey=CDS]	conserved hypothetical protein	AAY95398.1	7050414..7050875	462	66.8259	16.5355	16535496		0.144645
PFL_1308	cds-AAY90593.1	817	1289	>lcl|CP000076.1_cds_AAY90593.1_1279 [locus_tag=PFL_1308] [protein=conserved hypothetical protein] [protein_id=AAY90593.1] [location=1482293..1482634] [gbkey=CDS]	conserved hypothetical protein	AAY90593.1	1482293..1482634	342	49.4089	16.5355	16535496		0.14447
PFL_1809	cds-AAY91098.1	2385	4052	>lcl|CP000076.1_cds_AAY91098.1_1766 [locus_tag=PFL_1809] [protein=ADP-ribosylglycohydrolase family protein] [protein_id=AAY91098.1] [location=2010422..2011420] [gbkey=CDS]	ADP-ribosylglycohydrolase family protein	AAY91098.1	2010422..2011420	999	144.235	16.5355	16535496		0.14438
PFL_0082	cds-AAY95499.1	6660	9779	polA	DNA-directed DNA polymerase	AAY95499.1	78780..81569	2790	402.77	16.5355	16535496		0.144362
PFL_5003	cds-AAY94231.1	1360	1874	>lcl|CP000076.1_cds_AAY94231.1_4915 [locus_tag=PFL_5003] [protein=putative lipoprotein] [protein_id=AAY94231.1] [location=complement(5763424..5763993)] [gbkey=CDS]	putative lipoprotein	AAY94231.1	complement(5763424..5763993)	570	82.2473	16.5355	16535496		0.144294
PFL_5855	cds-AAY95045.1	2439	2953	ftsX	putative cell division protein FtsX	AAY95045.1	complement(6659014..6660036)	1023	147.501	16.5355	16535496		0.144185
PFL_1236	cds-AAY90523.1	1315	1679	>lcl|CP000076.1_cds_AAY90523.1_1210 [locus_tag=PFL_1236] [protein=DTW domain protein] [protein_id=AAY90523.1] [location=1407788..1408498] [gbkey=CDS]	DTW domain protein	AAY90523.1	1407788..1408498	552	79.5259	16.5355	16535496		0.144069
PFL_4417	cds-AAY93668.1	1150	1264	>lcl|CP000076.1_cds_AAY93668.1_4335 [locus_tag=PFL_4417] [protein=conserved hypothetical protein] [protein_id=AAY93668.1] [location=5127779..5128315] [gbkey=CDS]	conserved hypothetical protein	AAY93668.1	5127779..5128315	483	69.5474	16.5355	16535496		0.14399
PFL_0510	cds-AAY95919.1	6983	8663	glnE	[glutamate--ammonia-ligase	AAY95919.1	594176..597115	2940	422.304	16.5355	16535496		0.143641
PFL_2064	cds-AAY91343.1	1530	5155	leuD	3-isopropylmalate dehydratase, small subunit	AAY91343.1	2289807..2290451	645	92.5282	16.5355	16535496		0.143455
PFL_5941	cds-AAY95131.1	3080	3488	argA	amino-acid N-acetyltransferase	AAY95131.1	complement(6753045..6754343)	1299	186.266	16.5355	16535496		0.143392
PFL_5853	cds-AAY95043.1	1713	2075	mtgA	monofunctional biosynthetic peptidoglycan transglycosylase	AAY95043.1	6657177..6657899	723	103.595	16.5355	16535496		0.143285
PFL_3880	cds-AAY93144.2	5700	7413	ftsK	DNA translocase FtsK	AAY93144.2	complement(4477485..4479893)	2409	344.713	16.5355	16535496		0.143094
PFL_2231	cds-AAY91504.1	1398	2140	>lcl|CP000076.1_cds_AAY91504.1_2172 [locus_tag=PFL_2231] [protein=conserved hypothetical protein] [protein_id=AAY91504.1] [location=2493675..2494319] [gbkey=CDS]	conserved hypothetical protein	AAY91504.1	2493675..2494319	591	84.5454	16.5355	16535496		0.143055
PFL_2376	cds-AAY91649.1	1004	1067	>lcl|CP000076.1_cds_AAY91649.1_2318 [locus_tag=PFL_2376] [protein=acetyltransferase, GNAT family] [protein_id=AAY91649.1] [location=2648517..2648942] [gbkey=CDS]	acetyltransferase, GNAT family	AAY91649.1	2648517..2648942	426	60.7179	16.5355	16535496		0.14253
PFL_5671	cds-AAY94862.1	1894	2207	>lcl|CP000076.1_cds_AAY94862.1_5548 [locus_tag=PFL_5671] [protein=hydrolase, carbon-nitrogen family protein] [protein_id=AAY94862.1] [location=6463856..6464650] [gbkey=CDS]	hydrolase, carbon-nitrogen family protein	AAY94862.1	6463856..6464650	804	114.541	16.5355	16535496		0.142465
PFL_6054	cds-AAY95242.1	3294	5178	algC	phosphomannomutase/phosphoglucomutase	AAY95242.1	6875897..6877294	1401	199.208	16.5355	16535496		0.14219
PFL_5925	cds-AAY95115.1	2570	4287	potF2	putrescine ABC transporter, periplasmic putrescine-binding protein	AAY95115.1	complement(6735678..6736772)	1095	155.423	16.5355	16535496		0.141939
PFL_0880	cds-AAY90168.1	3552	4944	dppA2	dipeptide ABC transporter, periplasmic dipeptide-binding protein DppA 2	AAY90168.1	complement(1021219..1022820)	1515	214.811	16.5355	16535496		0.141789
PFL_2564	cds-AAY91837.1	2996	6049	>lcl|CP000076.1_cds_AAY91837.1_2503 [locus_tag=PFL_2564] [protein=pyridine nucleotide-disulfide oxidoreductase] [protein_id=AAY91837.1] [location=complement(2840465..2841742)] [gbkey=CDS]	pyridine nucleotide-disulfide oxidoreductase	AAY91837.1	complement(2840465..2841742)	1278	181.186	16.5355	16535496		0.141773
PFL_6185	cds-AAY95373.1	1230	1677	>lcl|CP000076.1_cds_AAY95373.1_6062 [locus_tag=PFL_6185] [protein=conserved hypothetical protein] [protein_id=AAY95373.1] [location=complement(7022359..7022883)] [gbkey=CDS]	conserved hypothetical protein	AAY95373.1	complement(7022359..7022883)	525	74.3854	16.5355	16535496		0.141687
PFL_4840	cds-AAY94070.2	1117	1310	>lcl|CP000076.1_cds_AAY94070.2_4754 [locus_tag=PFL_4840] [protein=FxsA cytoplasmic membrane protein] [protein_id=AAY94070.2] [location=complement(5584653..5585129)] [gbkey=CDS]	FxsA cytoplasmic membrane protein	AAY94070.2	complement(5584653..5585129)	477	67.5516	16.5355	16535496		0.141618
PFL_5684	cds-AAY94874.1	4164	8858	>lcl|CP000076.1_cds_AAY94874.1_5561 [locus_tag=PFL_5684] [protein=acyl-CoA dehydrogenase family protein] [protein_id=AAY94874.1] [location=complement(6476930..6478708)] [gbkey=CDS]	acyl-CoA dehydrogenase family protein	AAY94874.1	complement(6476930..6478708)	1779	251.822	16.5355	16535496		0.141553
PFL_0624	cds-AAY96031.1	1024	1055	>lcl|CP000076.1_cds_AAY96031.1_611 [locus_tag=PFL_0624] [protein=putative lipoprotein] [protein_id=AAY96031.1] [location=732178..732639] [gbkey=CDS]	putative lipoprotein	AAY96031.1	732178..732639	438	61.9274	16.5355	16535496		0.141387
PFL_2303	cds-AAY91576.1	3609	7333	>lcl|CP000076.1_cds_AAY91576.1_2244 [locus_tag=PFL_2303] [protein=TROVE domain protein] [protein_id=AAY91576.1] [location=2566321..2567865] [gbkey=CDS]	TROVE domain protein	AAY91576.1	2566321..2567865	1545	218.258	16.5355	16535496		0.141267
PFL_5849	cds-AAY95039.1	1695	1997	trmB	tRNA (guanine-N(7)-)-methyltransferase	AAY95039.1	complement(6654758..6655483)	726	102.507	16.5355	16535496		0.141194
PFL_5063	cds-AAY94291.1	3144	4279	murD	UDP-N-acetylmuramoyl-L-alanine--D-glutamate ligase	AAY94291.1	complement(5824874..5826220)	1347	190.136	16.5355	16535496		0.141155
PFL_0517	cds-AAY95926.1	3396	3176	>lcl|CP000076.1_cds_AAY95926.1_506 [locus_tag=PFL_0517] [protein=conserved hypothetical protein] [protein_id=AAY95926.1] [location=602757..604211] [gbkey=CDS]	conserved hypothetical protein	AAY95926.1	602757..604211	1455	205.376	16.5355	16535496		0.141152
PFL_3398	cds-AAY92667.1	3168	4283	gor	glutathione-disulfide reductase	AAY92667.1	complement(3920124..3921482)	1359	191.588	16.5355	16535496		0.140977
PFL_1599	cds-AAY90896.2	1909	2190	scpA	segregation and condensation protein A	AAY90896.2	1794853..1795671	819	115.449	16.5355	16535496		0.140963
PFL_0282	cds-AAY95693.1	1895	2641	>lcl|CP000076.1_cds_AAY95693.1_275 [locus_tag=PFL_0282] [protein=putative membrane protein] [protein_id=AAY95693.1] [location=complement(328013..328825)] [gbkey=CDS]	putative membrane protein	AAY95693.1	complement(328013..328825)	813	114.602	16.5355	16535496		0.140962
PFL_4090	cds-AAY93351.2	2012	2829	pvdF	N(5)-hydroxyornithine transformylase PvdF	AAY93351.2	complement(4719611..4720474)	864	121.678	16.5355	16535496		0.140831
PFL_5976	cds-AAY95166.2	950	1440	>lcl|CP000076.1_cds_AAY95166.2_5855 [locus_tag=PFL_5976] [protein=putative flagellar protein FliL] [protein_id=AAY95166.2] [location=complement(6794097..6794504)] [gbkey=CDS]	putative flagellar protein FliL	AAY95166.2	complement(6794097..6794504)	408	57.4522	16.5355	16535496		0.140814
PFL_5097	cds-AAY94323.1	3969	7724	ilvB	acetolactate synthase II, large subunit	AAY94323.1	5858383..5860089	1707	240.029	16.5355	16535496		0.140615
PFL_0036	cds-AAY95454.1	1889	2689	trpA	tryptophan synthase, alpha subunit	AAY95454.1	complement(37501..38313)	813	114.239	16.5355	16535496		0.140515
PFL_5413	cds-AAY94623.1	1115	1662	>lcl|CP000076.1_cds_AAY94623.1_5302 [locus_tag=PFL_5413] [protein=conserved hypothetical protein] [protein_id=AAY94623.1] [location=complement(6181406..6181885)] [gbkey=CDS]	conserved hypothetical protein	AAY94623.1	complement(6181406..6181885)	480	67.4307	16.5355	16535496		0.140481
PFL_0511	cds-AAY95920.1	2404	3455	rfaF	lipopolysaccharide heptosyltransferase II	AAY95920.1	597250..598284	1035	145.384	16.5355	16535496		0.140468
PFL_2242	cds-AAY91515.1	2360	4275	astA	arginine N-succinyltransferase, alpha subunit	AAY91515.1	complement(2506268..2507284)	1017	142.723	16.5355	16535496		0.140338
PFL_6164	cds-AAY95352.1	2031	2862	>lcl|CP000076.1_cds_AAY95352.1_6041 [locus_tag=PFL_6164] [protein=conserved hypothetical protein] [protein_id=AAY95352.1] [location=7002226..7003101] [gbkey=CDS]	conserved hypothetical protein	AAY95352.1	7002226..7003101	876	122.827	16.5355	16535496		0.140213
PFL_5353	cds-AAY94563.1	1071	1395	>lcl|CP000076.1_cds_AAY94563.1_5247 [locus_tag=PFL_5353] [protein=conserved hypothetical protein] [protein_id=AAY94563.1] [location=6124130..6124705] [gbkey=CDS]	conserved hypothetical protein	AAY94563.1	6124130..6124705	462	64.7698	16.5355	16535496		0.140194
PFL_4866	cds-AAY94096.1	1090	1286	ybaK	Cys-tRNA[Pro	AAY94096.1	complement(5609040..5609510)	471	65.9188	16.5355	16535496		0.139955
PFL_2599	cds-AAY91872.1	555	950	>lcl|CP000076.1_cds_AAY91872.1_2538 [locus_tag=PFL_2599] [protein=conserved hypothetical protein] [protein_id=AAY91872.1] [location=complement(2876709..2876948)] [gbkey=CDS]	conserved hypothetical protein	AAY91872.1	complement(2876709..2876948)	240	33.5642	16.5355	16535496		0.139851
PFL_1692	cds-AAY90987.1	1420	1633	>lcl|CP000076.1_cds_AAY90987.1_1658 [locus_tag=PFL_1692] [protein=conserved hypothetical protein] [protein_id=AAY90987.1] [location=1893347..1893976] [gbkey=CDS]	conserved hypothetical protein	AAY90987.1	1893347..1893976	618	85.8759	16.5355	16535496		0.138958
PFL_5838	cds-AAY95028.1	1602	1792	>lcl|CP000076.1_cds_AAY95028.1_5715 [locus_tag=PFL_5838] [protein=pyridoxal phosphate enzyme, YggS family] [protein_id=AAY95028.1] [location=6647051..6647749] [gbkey=CDS]	pyridoxal phosphate enzyme, YggS family	AAY95028.1	6647051..6647749	699	96.8825	16.5355	16535496		0.138602
PFL_0075	cds-AAY95492.1	1649	2043	>lcl|CP000076.1_cds_AAY95492.1_74 [locus_tag=PFL_0075] [protein=putative lipoprotein] [protein_id=AAY95492.1] [location=complement(73518..74237)] [gbkey=CDS]	putative lipoprotein	AAY95492.1	complement(73518..74237)	720	99.7249	16.5355	16535496		0.138507
PFL_5784	cds-AAY94974.1	2665	3795	pgk	phosphoglycerate kinase	AAY94974.1	complement(6589356..6590519)	1164	161.168	16.5355	16535496		0.138461
PFL_4430	cds-AAY93681.1	3069	4014	cobB	cobyrinic acid a,c-diamide synthase	AAY93681.1	complement(5139178..5140518)	1341	185.601	16.5355	16535496		0.138405
PFL_4833	cds-AAY94063.1	1634	1813	inaA	InaA protein	AAY94063.1	complement(5576569..5577282)	714	98.8177	16.5355	16535496		0.1384
PFL_5402	cds-AAY94612.1	1304	1555	>lcl|CP000076.1_cds_AAY94612.1_5292 [locus_tag=PFL_5402] [protein=acetyltransferase, GNAT family] [protein_id=AAY94612.1] [location=complement(6171398..6171967)] [gbkey=CDS]	acetyltransferase, GNAT family	AAY94612.1	complement(6171398..6171967)	570	78.8607	16.5355	16535496		0.138352
PFL_1447	cds-AAY90731.2	3695	5342	nadB	L-aspartate oxidase	AAY90731.2	complement(1625968..1627584)	1617	223.459	16.5355	16535496		0.138193
PFL_5004	cds-AAY94232.1	4677	8351	>lcl|CP000076.1_cds_AAY94232.1_4916 [locus_tag=PFL_5004] [protein=cytochrome c family protein] [protein_id=AAY94232.1] [location=complement(5764129..5766177)] [gbkey=CDS]	cytochrome c family protein	AAY94232.1	complement(5764129..5766177)	2049	282.846	16.5355	16535496		0.138041
PFL_2351	cds-AAY91624.1	342	614	>lcl|CP000076.1_cds_AAY91624.1_2292 [locus_tag=PFL_2351] [protein=conserved hypothetical protein] [protein_id=AAY91624.1] [location=2623901..2624587] [gbkey=CDS]	conserved hypothetical protein	AAY91624.1	2623901..2624587	150	20.6828	16.5355	16535496		0.137885
PFL_5533	cds-AAY94739.1	2075	2547	>lcl|CP000076.1_cds_AAY94739.1_5420 [locus_tag=PFL_5533] [protein=NAD-dependent epimerase/dehydratase family protein] [protein_id=AAY94739.1] [location=complement(6312995..6313924)] [gbkey=CDS]	NAD-dependent epimerase/dehydratase family protein	AAY94739.1	complement(6312995..6313924)	912	125.488	16.5355	16535496		0.137596
PFL_3557	cds-AAY92824.1	3663	4683	>lcl|CP000076.1_cds_AAY92824.1_3482 [locus_tag=PFL_3557] [protein=transcriptional regulator, GntR family/amidohydrolase family protein] [protein_id=AAY92824.1] [location=4101896..4103506] [gbkey=CDS]	transcriptional regulator, GntR family/amidohydrolase family protein	AAY92824.1	4101896..4103506	1611	221.523	16.5355	16535496		0.137507
PFL_6110	cds-AAY95298.2	2933	3604	>lcl|CP000076.1_cds_AAY95298.2_5987 [locus_tag=PFL_6110] [protein=CBS domain/transporter domain protein] [protein_id=AAY95298.2] [location=6938819..6940159] [gbkey=CDS]	CBS domain/transporter domain protein	AAY95298.2	6938819..6940159	1290	177.376	16.5355	16535496		0.137501
PFL_0390	cds-AAY95799.1	5431	7620	glgP	glycogen phosphorylase	AAY95799.1	445236..447686	2394	328.445	16.5355	16535496		0.137195
PFL_0292	cds-AAY95703.1	1073	1418	>lcl|CP000076.1_cds_AAY95703.1_285 [locus_tag=PFL_0292] [protein=surface antigen protein, Rickettsia 17 kDa family] [protein_id=AAY95703.1] [location=complement(339621..340094)] [gbkey=CDS]	surface antigen protein, Rickettsia 17 kDa family	AAY95703.1	complement(339621..340094)	474	64.8907	16.5355	16535496		0.1369
PFL_1685	cds-AAY90980.1	4502	5083	ccmF	cytochrome c-type biogenesis protein CcmF	AAY90980.1	1885948..1887936	1989	272.263	16.5355	16535496		0.136884
PFL_4072	cds-AAY93333.1	1419	2319	>lcl|CP000076.1_cds_AAY93333.1_4003 [locus_tag=PFL_4072] [protein=YcaC-like isochorismatase family protein] [protein_id=AAY93333.1] [location=complement(4697615..4698241)] [gbkey=CDS]	YcaC-like isochorismatase family protein	AAY93333.1	complement(4697615..4698241)	627	85.8154	16.5355	16535496		0.136867
PFL_5009	cds-AAY94237.1	2824	3762	>lcl|CP000076.1_cds_AAY94237.1_4921 [locus_tag=PFL_5009] [protein=putative 4-aminobutyrate transaminase] [protein_id=AAY94237.1] [location=5769200..5770447] [gbkey=CDS]	putative 4-aminobutyrate transaminase	AAY94237.1	5769200..5770447	1248	170.784	16.5355	16535496		0.136846
PFL_1933	cds-AAY91220.1	2586	2983	pdxB	4-phosphoerythronate dehydrogenase	AAY91220.1	2156334..2157476	1143	156.391	16.5355	16535496		0.136825
PFL_1954	cds-AAY91241.1	7803	12396	mfd	transcription-repair coupling factor	AAY91241.1	complement(2182453..2185902)	3450	471.894	16.5355	16535496		0.136781
PFL_0525	cds-AAY95934.1	1402	1640	cat	putative chloramphenicol O-acetyltransferase	AAY95934.1	612583..613203	621	84.7873	16.5355	16535496		0.136533
PFL_0902	cds-AAY90189.1	1896	2275	>lcl|CP000076.1_cds_AAY90189.1_877 [locus_tag=PFL_0902] [protein=hydrolase, carbon-nitrogen family] [protein_id=AAY90189.1] [location=1048433..1049272] [gbkey=CDS]	hydrolase, carbon-nitrogen family	AAY90189.1	1048433..1049272	840	114.662	16.5355	16535496		0.136503
PFL_0025	cds-AAY95443.1	1259	1463	>lcl|CP000076.1_cds_AAY95443.1_25 [locus_tag=PFL_0025] [protein=Sua5/YciO/YrdC/YwlC family protein] [protein_id=AAY95443.1] [location=26911..27468] [gbkey=CDS]	Sua5/YciO/YrdC/YwlC family protein	AAY95443.1	26911..27468	558	76.1392	16.5355	16535496		0.13645
PFL_5373	cds-AAY94583.1	2436	3316	trmA	tRNA (uracil-5-)-methyltransferase	AAY94583.1	6140901..6141980	1080	147.319	16.5355	16535496		0.136407
PFL_1444	cds-AAY90728.1	2027	2417	ygfZ	folate-binding protein YgfZ	AAY90728.1	complement(1624218..1625159)	900	122.585	16.5355	16535496		0.136205
PFL_4067	cds-AAY93328.1	2053	3026	>lcl|CP000076.1_cds_AAY93328.1_3998 [locus_tag=PFL_4067] [protein=universal stress protein family protein] [protein_id=AAY93328.1] [location=complement(4691462..4692373)] [gbkey=CDS]	universal stress protein family protein	AAY93328.1	complement(4691462..4692373)	912	124.157	16.5355	16535496		0.136137
PFL_5141	cds-AAY94363.1	2302	3139	hemH	ferrochelatase	AAY94363.1	complement(5903203..5904225)	1023	139.216	16.5355	16535496		0.136086
PFL_1425	cds-AAY90710.1	3989	7203	>lcl|CP000076.1_cds_AAY90710.1_1395 [locus_tag=PFL_1425] [protein=GAF domain/cyclic diguanylate phosphodiesterase (EAL) domain protein] [protein_id=AAY90710.1] [location=1604984..1606759] [gbkey=CDS]	GAF domain/cyclic diguanylate phosphodiesterase (EAL) domain protein	AAY90710.1	1604984..1606759	1776	241.239	16.5355	16535496		0.135833
PFL_5983	cds-AAY95173.2	3369	4100	ppx	exopolyphosphatase	AAY95173.2	6801293..6802795	1503	203.744	16.5355	16535496		0.135558
PFL_2578	cds-AAY91851.1	3160	5768	hcnB	hydrogen cyanide synthase HcnB	AAY91851.1	2853000..2854409	1410	191.104	16.5355	16535496		0.135535
PFL_2407	cds-AAY91680.2	3650	7232	>lcl|CP000076.1_cds_AAY91680.2_2348 [locus_tag=PFL_2407] [protein=methyl-accepting chemotaxis protein] [protein_id=AAY91680.2] [location=complement(2672833..2674461)] [gbkey=CDS]	methyl-accepting chemotaxis protein	AAY91680.2	complement(2672833..2674461)	1629	220.737	16.5355	16535496		0.135505
PFL_4342	cds-AAY93597.1	1186	2047	>lcl|CP000076.1_cds_AAY93597.1_4264 [locus_tag=PFL_4342] [protein=conserved hypothetical protein] [protein_id=AAY93597.1] [location=complement(5049771..5050301)] [gbkey=CDS]	conserved hypothetical protein	AAY93597.1	complement(5049771..5050301)	531	71.7245	16.5355	16535496		0.135074
PFL_4538	cds-AAY93785.1	750	1297	>lcl|CP000076.1_cds_AAY93785.1_4451 [locus_tag=PFL_4538] [protein=conserved hypothetical protein] [protein_id=AAY93785.1] [location=complement(5251401..5251736)] [gbkey=CDS]	conserved hypothetical protein	AAY93785.1	complement(5251401..5251736)	336	45.357	16.5355	16535496		0.134991
PFL_2059	cds-AAY91338.2	2142	2584	dusC	tRNA-dihydrouridine synthase C	AAY91338.2	2282403..2283362	960	129.54	16.5355	16535496		0.134937
PFL_5654	cds-AAY94847.1	2839	3558	>lcl|CP000076.1_cds_AAY94847.1_5532 [locus_tag=PFL_5654] [protein=conserved hypothetical protein] [protein_id=AAY94847.1] [location=6440300..6441574] [gbkey=CDS]	conserved hypothetical protein	AAY94847.1	6440300..6441574	1275	171.691	16.5355	16535496		0.13466
PFL_5984	cds-AAY95174.1	4940	6191	ppk	polyphosphate kinase	AAY95174.1	complement(6802969..6805188)	2220	298.751	16.5355	16535496		0.134573
PFL_6000	cds-AAY95189.1	2536	2683	hemX	HemX protein	AAY95189.1	complement(6820171..6821310)	1140	153.367	16.5355	16535496		0.134532
PFL_5494	cds-AAY94702.1	3117	3392	>lcl|CP000076.1_cds_AAY94702.1_5383 [locus_tag=PFL_5494] [protein=putative ABC transporter, ATP-binding protein] [protein_id=AAY94702.1] [location=complement(6271922..6273289)] [gbkey=CDS]	putative ABC transporter, ATP-binding protein	AAY94702.1	complement(6271922..6273289)	1404	188.504	16.5355	16535496		0.134262
PFL_0949	cds-AAY90236.1	1245	2283	folE1	GTP cyclohydrolase I	AAY90236.1	complement(1090618..1091178)	561	75.2926	16.5355	16535496		0.134211
PFL_1603	cds-AAY90900.1	2143	3894	>lcl|CP000076.1_cds_AAY90900.1_1570 [locus_tag=PFL_1603] [protein=conserved hypothetical protein] [protein_id=AAY90900.1] [location=complement(1798461..1799426)] [gbkey=CDS]	conserved hypothetical protein	AAY90900.1	complement(1798461..1799426)	966	129.6	16.5355	16535496		0.134161
PFL_0027	cds-AAY95445.1	2035	2959	hemF	coproporphyrinogen III oxidase, aerobic	AAY95445.1	28678..29595	918	123.069	16.5355	16535496		0.134062
PFL_5651	cds-AAY94844.1	1924	2617	apaH	bis(5'-nucleosyl)-tetraphosphatase, symmetrical	AAY94844.1	6436727..6437596	870	116.356	16.5355	16535496		0.133742
PFL_0929	cds-AAY90216.2	2938	4673	hisD	histidinol dehydrogenase	AAY90216.2	1069761..1071089	1329	177.678	16.5355	16535496		0.133693
PFL_6123	cds-AAY95311.1	1187	1826	>lcl|CP000076.1_cds_AAY95311.1_6000 [locus_tag=PFL_6123] [protein=conserved hypothetical protein] [protein_id=AAY95311.1] [location=complement(6954040..6954576)] [gbkey=CDS]	conserved hypothetical protein	AAY95311.1	complement(6954040..6954576)	537	71.785	16.5355	16535496		0.133678
PFL_0546	cds-AAY95955.1	2175	2599	>lcl|CP000076.1_cds_AAY95955.1_535 [locus_tag=PFL_0546] [protein=conserved hypothetical protein] [protein_id=AAY95955.1] [location=636758..637741] [gbkey=CDS]	conserved hypothetical protein	AAY95955.1	636758..637741	984	131.535	16.5355	16535496		0.133674
PFL_3728	cds-AAY92994.1	1988	2864	>lcl|CP000076.1_cds_AAY92994.1_3650 [locus_tag=PFL_3728] [protein=conserved hypothetical protein] [protein_id=AAY92994.1] [location=complement(4324372..4325271)] [gbkey=CDS]	conserved hypothetical protein	AAY92994.1	complement(4324372..4325271)	900	120.226	16.5355	16535496		0.133585
PFL_6056	cds-AAY95244.1	1422	1744	pyrE	orotate phosphoribosyltransferase	AAY95244.1	complement(6878376..6879020)	645	85.9968	16.5355	16535496		0.133328
PFL_3427	cds-AAY92695.1	582	770	>lcl|CP000076.1_cds_AAY92695.1_3354 [locus_tag=PFL_3427] [protein=conserved hypothetical protein] [protein_id=AAY92695.1] [location=complement(3945087..3945431)] [gbkey=CDS]	conserved hypothetical protein	AAY92695.1	complement(3945087..3945431)	264	35.197	16.5355	16535496		0.133322
PFL_4764	cds-AAY93994.1	1341	1954	ruvA	Holliday junction DNA helicase RuvA	AAY93994.1	complement(5501712..5502320)	609	81.0983	16.5355	16535496		0.133166
PFL_1165	cds-AAY90452.1	2536	3600	dapE	succinyl-diaminopimelate desuccinylase	AAY90452.1	complement(1332622..1333773)	1152	153.367	16.5355	16535496		0.133131
PFL_1822	cds-AAY91111.1	785	1164	>lcl|CP000076.1_cds_AAY91111.1_1779 [locus_tag=PFL_1822] [protein=putative lipoprotein] [protein_id=AAY91111.1] [location=2023886..2024242] [gbkey=CDS]	putative lipoprotein	AAY91111.1	2023886..2024242	357	47.4736	16.5355	16535496		0.132979
PFL_0112	cds-AAY95529.1	3285	4215	>lcl|CP000076.1_cds_AAY95529.1_111 [locus_tag=PFL_0112] [protein=succinate CoA transferase] [protein_id=AAY95529.1] [location=complement(113669..115162)] [gbkey=CDS]	succinate CoA transferase	AAY95529.1	complement(113669..115162)	1494	198.664	16.5355	16535496		0.132974
PFL_1803	cds-AAY91092.1	1728	2530	>lcl|CP000076.1_cds_AAY91092.1_1760 [locus_tag=PFL_1803] [protein=hydrolase, TatD family] [protein_id=AAY91092.1] [location=2005009..2005794] [gbkey=CDS]	hydrolase, TatD family	AAY91092.1	2005009..2005794	786	104.502	16.5355	16535496		0.132955
PFL_3459	cds-AAY92727.2	1853	3151	>lcl|CP000076.1_cds_AAY92727.2_3386 [locus_tag=PFL_3459] [protein=acetyltransferase, GNAT family] [protein_id=AAY92727.2] [location=3973909..3974871] [gbkey=CDS]	acetyltransferase, GNAT family	AAY92727.2	3973909..3974871	843	112.062	16.5355	16535496		0.132932
PFL_2127	cds-AAY91401.1	1714	2690	llpA2	bacteriocin LlpA2	AAY91401.1	2350955..2351797	780	103.656	16.5355	16535496		0.132892
PFL_1772	cds-AAY91061.2	2049	2834	>lcl|CP000076.1_cds_AAY91061.2_1730 [locus_tag=PFL_1772] [protein=ABC transporter, ATP-binding protein] [protein_id=AAY91061.2] [location=1974690..1975622] [gbkey=CDS]	ABC transporter, ATP-binding protein	AAY91061.2	1974690..1975622	933	123.915	16.5355	16535496		0.132814
PFL_0372	cds-AAY95781.1	909	1260	>lcl|CP000076.1_cds_AAY95781.1_362 [locus_tag=PFL_0372] [protein=rhodanese-like protein] [protein_id=AAY95781.1] [location=425397..425810] [gbkey=CDS]	rhodanese-like protein	AAY95781.1	425397..425810	414	54.9726	16.5355	16535496		0.132784
PFL_2460	cds-AAY91733.1	1178	1436	>lcl|CP000076.1_cds_AAY91733.1_2400 [locus_tag=PFL_2460] [protein=conserved hypothetical protein] [protein_id=AAY91733.1] [location=2724182..2724718] [gbkey=CDS]	conserved hypothetical protein	AAY91733.1	2724182..2724718	537	71.2407	16.5355	16535496		0.132664
PFL_3421	cds-AAY92690.1	1480	2135	>lcl|CP000076.1_cds_AAY92690.1_3349 [locus_tag=PFL_3421] [protein=conserved hypothetical protein] [protein_id=AAY92690.1] [location=3938885..3939559] [gbkey=CDS]	conserved hypothetical protein	AAY92690.1	3938885..3939559	675	89.5044	16.5355	16535496		0.132599
PFL_5379	cds-AAY94589.1	2223	1828	hasS	sigma factor regulatory protein HasS	AAY94589.1	complement(6150423..6151436)	1014	134.438	16.5355	16535496		0.132582
PFL_5338	cds-AAY94548.2	5345	6515	>lcl|CP000076.1_cds_AAY94548.2_5232 [locus_tag=PFL_5338] [protein=putative ATP-dependent protease] [protein_id=AAY94548.2] [location=complement(6102357..6104795)] [gbkey=CDS]	putative ATP-dependent protease	AAY94548.2	complement(6102357..6104795)	2439	323.244	16.5355	16535496		0.132531
PFL_0563	cds-AAY95972.1	2692	3521	>lcl|CP000076.1_cds_AAY95972.1_552 [locus_tag=PFL_0563] [protein=N-acetylmuramoyl-L-alanine amidase] [protein_id=AAY95972.1] [location=654939..656354] [gbkey=CDS]	N-acetylmuramoyl-L-alanine amidase	AAY95972.1	654939..656354	1230	162.801	16.5355	16535496		0.132359
PFL_2181	cds-AAY91455.1	781	1127	>lcl|CP000076.1_cds_AAY91455.1_2124 [locus_tag=PFL_2181] [protein=conserved hypothetical protein] [protein_id=AAY91455.1] [location=complement(2436825..2437214)] [gbkey=CDS]	conserved hypothetical protein	AAY91455.1	complement(2436825..2437214)	357	47.2317	16.5355	16535496		0.132302
PFL_1625	cds-AAY90922.1	2299	4738	pseI	pseudaminic acid synthase	AAY90922.1	1828065..1829117	1053	139.034	16.5355	16535496		0.132036
PFL_3037	cds-AAY92307.1	995	1586	>lcl|CP000076.1_cds_AAY92307.1_2970 [locus_tag=PFL_3037] [protein=conserved hypothetical protein] [protein_id=AAY92307.1] [location=complement(3502760..3503293)] [gbkey=CDS]	conserved hypothetical protein	AAY92307.1	complement(3502760..3503293)	456	60.1736	16.5355	16535496		0.13196
PFL_5901	cds-AAY95091.1	1355	1709	>lcl|CP000076.1_cds_AAY95091.1_5778 [locus_tag=PFL_5901] [protein=HAD hydrolase, family IB] [protein_id=AAY95091.1] [location=6711709..6712365] [gbkey=CDS]	HAD hydrolase, family IB	AAY95091.1	6711709..6712365	621	81.9449	16.5355	16535496		0.131956
PFL_1420	cds-AAY90705.1	628	906	>lcl|CP000076.1_cds_AAY90705.1_1391 [locus_tag=PFL_1420] [protein=conserved hypothetical protein] [protein_id=AAY90705.1] [location=complement(1601092..1601577)] [gbkey=CDS]	conserved hypothetical protein	AAY90705.1	complement(1601092..1601577)	288	37.9789	16.5355	16535496		0.131871
PFL_5906	cds-AAY95096.1	1465	1893	rpiA	ribose 5-phosphate isomerase	AAY95096.1	6716338..6717009	672	88.5973	16.5355	16535496		0.131841
PFL_1210	cds-AAY90497.2	1419	1917	prtR	transcriptional regulator PrtR	AAY90497.2	1386145..1386882	651	85.8154	16.5355	16535496		0.131821
PFL_1284	cds-AAY90569.1	515	722	>lcl|CP000076.1_cds_AAY90569.1_1255 [locus_tag=PFL_1284] [protein=conserved hypothetical protein] [protein_id=AAY90569.1] [location=complement(1454931..1455167)] [gbkey=CDS]	conserved hypothetical protein	AAY90569.1	complement(1454931..1455167)	237	31.1451	16.5355	16535496		0.131414
PFL_5140	cds-AAY94362.1	2769	4118	pyrP	uracil permease	AAY94362.1	5901870..5903144	1275	167.458	16.5355	16535496		0.13134
PFL_0649	cds-AAY96056.1	892	858	>lcl|CP000076.1_cds_AAY96056.1_636 [locus_tag=PFL_0649] [protein=conserved hypothetical protein] [protein_id=AAY96056.1] [location=complement(758523..758933)] [gbkey=CDS]	conserved hypothetical protein	AAY96056.1	complement(758523..758933)	411	53.9446	16.5355	16535496		0.131252
PFL_0513	cds-AAY95922.1	2436	3046	waaG	lipopolysaccharide core biosynthesis protein WaaG	AAY95922.1	599347..600471	1125	147.319	16.5355	16535496		0.130951
PFL_1545	cds-AAY90828.1	682	723	>lcl|CP000076.1_cds_AAY90828.1_1513 [locus_tag=PFL_1545] [protein=conserved hypothetical protein] [protein_id=AAY90828.1] [location=1734165..1734479] [gbkey=CDS]	conserved hypothetical protein	AAY90828.1	1734165..1734479	315	41.2446	16.5355	16535496		0.130935
PFL_5509	cds-AAY94715.1	1922	2231	ispA	geranyltranstransferase	AAY94715.1	6292482..6293369	888	116.235	16.5355	16535496		0.130895
PFL_4229	cds-AAY93485.1	4232	8933	>lcl|CP000076.1_cds_AAY93485.1_4153 [locus_tag=PFL_4229] [protein=transporter, CPA2 family] [protein_id=AAY93485.1] [location=4917009..4918964] [gbkey=CDS]	transporter, CPA2 family	AAY93485.1	4917009..4918964	1956	255.934	16.5355	16535496		0.130846
PFL_2597	cds-AAY91870.1	3333	5590	>lcl|CP000076.1_cds_AAY91870.1_2536 [locus_tag=PFL_2597] [protein=methyl-accepting chemotaxis protein] [protein_id=AAY91870.1] [location=2874747..2876372] [gbkey=CDS]	methyl-accepting chemotaxis protein	AAY91870.1	2874747..2876372	1542	201.566	16.5355	16535496		0.130717
PFL_2899	cds-AAY92171.1	278	501	>lcl|CP000076.1_cds_AAY92171.1_2832 [locus_tag=PFL_2899] [protein=putative lipoprotein] [protein_id=AAY92171.1] [location=complement(3245216..3245344)] [gbkey=CDS]	putative lipoprotein	AAY92171.1	complement(3245216..3245344)	129	16.8123	16.5355	16535496		0.130328
PFL_5504	cds-AAY94710.2	9824	9907	>lcl|CP000076.1_cds_AAY94710.2_5391 [locus_tag=PFL_5504] [protein=alpha-2-macroglobulin domain protein] [protein_id=AAY94710.2] [location=complement(6284116..6288693)] [gbkey=CDS]	alpha-2-macroglobulin domain protein	AAY94710.2	complement(6284116..6288693)	4563	594.116	16.5355	16535496		0.130203
PFL_0520	cds-AAY95929.1	1931	1940	>lcl|CP000076.1_cds_AAY95929.1_509 [locus_tag=PFL_0520] [protein=Mig-14 family protein] [protein_id=AAY95929.1] [location=607282..608178] [gbkey=CDS]	Mig-14 family protein	AAY95929.1	607282..608178	897	116.779	16.5355	16535496		0.130188
PFL_1162	cds-AAY90449.2	452	709	>lcl|CP000076.1_cds_AAY90449.2_1135 [locus_tag=PFL_1162] [protein=cold-shock DNA-binding domain protein] [protein_id=AAY90449.2] [location=1331037..1331246] [gbkey=CDS]	cold-shock DNA-binding domain protein	AAY90449.2	1331037..1331246	210	27.3351	16.5355	16535496		0.130167
PFL_5492	cds-AAY94700.1	3299	4082	>lcl|CP000076.1_cds_AAY94700.1_5381 [locus_tag=PFL_5492] [protein=glycosyltransferase, group 1 family] [protein_id=AAY94700.1] [location=complement(6267685..6269217)] [gbkey=CDS]	glycosyltransferase, group 1 family	AAY94700.1	complement(6267685..6269217)	1533	199.51	16.5355	16535496		0.130144
PFL_5485	cds-AAY94695.1	2723	2941	>lcl|CP000076.1_cds_AAY94695.1_5374 [locus_tag=PFL_5485] [protein=conserved hypothetical protein] [protein_id=AAY94695.1] [location=complement(6259934..6261199)] [gbkey=CDS]	conserved hypothetical protein	AAY94695.1	complement(6259934..6261199)	1266	164.676	16.5355	16535496		0.130076
PFL_0743	cds-AAY96145.1	1142	1399	>lcl|CP000076.1_cds_AAY96145.1_727 [locus_tag=PFL_0743] [protein=conserved hypothetical protein] [protein_id=AAY96145.1] [location=868644..869336] [gbkey=CDS]	conserved hypothetical protein	AAY96145.1	868644..869336	531	69.0635	16.5355	16535496		0.130063
PFL_2427	cds-AAY91700.1	3522	6086	mqo_1	malate:quinone-oxidoreductase	AAY91700.1	2690859..2692496	1638	212.996	16.5355	16535496		0.130034
PFL_0028	cds-AAY95446.1	1767	2447	aroE	shikimate dehydrogenase	AAY95446.1	29689..30510	822	106.861	16.5355	16535496		0.130001
PFL_4254	cds-AAY93510.1	2895	4167	>lcl|CP000076.1_cds_AAY93510.1_4177 [locus_tag=PFL_4254] [protein=3-deoxy-7-phosphoheptulonate synthase] [protein_id=AAY93510.1] [location=4951157..4952503] [gbkey=CDS]	3-deoxy-7-phosphoheptulonate synthase	AAY93510.1	4951157..4952503	1347	175.078	16.5355	16535496		0.129976
PFL_6189	cds-AAY95377.1	1815	2203	>lcl|CP000076.1_cds_AAY95377.1_6066 [locus_tag=PFL_6189] [protein=conserved hypothetical protein] [protein_id=AAY95377.1] [location=complement(7026515..7027360)] [gbkey=CDS]	conserved hypothetical protein	AAY95377.1	complement(7026515..7027360)	846	109.764	16.5355	16535496		0.129745
PFL_0748	cds-AAY96150.1	1905	1879	mmsB	3-hydroxyisobutyrate dehydrogenase	AAY96150.1	873793..874680	888	115.207	16.5355	16535496		0.129737
PFL_4977	cds-AAY94205.1	2869	3533	>lcl|CP000076.1_cds_AAY94205.1_4889 [locus_tag=PFL_4977] [protein=site-specific recombinase, phage integrase family] [protein_id=AAY94205.1] [location=5728657..5729898] [gbkey=CDS]	site-specific recombinase, phage integrase family	AAY94205.1	5728657..5729898	1338	173.506	16.5355	16535496		0.129675
PFL_2037	cds-AAY91323.2	1235	1819	>lcl|CP000076.1_cds_AAY91323.2_1993 [locus_tag=PFL_2037] [protein=acetyltransferase, GNAT family] [protein_id=AAY91323.2] [location=complement(2264204..2264779)] [gbkey=CDS]	acetyltransferase, GNAT family	AAY91323.2	complement(2264204..2264779)	576	74.6878	16.5355	16535496		0.129666
PFL_1741	cds-AAY91036.1	2198	3608	gpsA	glycerol-3-phosphate dehydrogenase	AAY91036.1	1949217..1950242	1026	132.926	16.5355	16535496		0.129558
PFL_0791	cds-AAY96193.2	680	606	>lcl|CP000076.1_cds_AAY96193.2_775 [locus_tag=PFL_0791] [protein=conserved hypothetical protein] [protein_id=AAY96193.2] [location=916408..916725] [gbkey=CDS]	conserved hypothetical protein	AAY96193.2	916408..916725	318	41.1237	16.5355	16535496		0.12932
PFL_1878	cds-AAY91165.1	4843	7564	rlmL	ribosomal RNA large subunit methyltransferase L	AAY91165.1	2088123..2090387	2265	292.885	16.5355	16535496		0.129309
PFL_6016	cds-AAY95205.1	1507	1806	>lcl|CP000076.1_cds_AAY95205.1_5894 [locus_tag=PFL_6016] [protein=HAD-superfamily hydrolase, subfamily IA, variant 1 and 3] [protein_id=AAY95205.1] [location=6835754..6836458] [gbkey=CDS]	HAD-superfamily hydrolase, subfamily IA, variant 1 and 3	AAY95205.1	6835754..6836458	705	91.1373	16.5355	16535496		0.129273
PFL_1743	cds-AAY91038.1	961	1303	sixA	phosphohistidine phosphatase SixA	AAY91038.1	1950605..1951054	450	58.1174	16.5355	16535496		0.12915
PFL_1443	cds-AAY90727.2	1754	2271	>lcl|CP000076.1_cds_AAY90727.2_1412 [locus_tag=PFL_1443] [protein=HDOD domain protein] [protein_id=AAY90727.2] [location=complement(1623359..1624180)] [gbkey=CDS]	HDOD domain protein	AAY90727.2	complement(1623359..1624180)	822	106.075	16.5355	16535496		0.129045
PFL_5425	cds-AAY94635.1	3527	8021	aidB	putative isovaleryl-CoA dehydrogenase/acyl-CoA dehydrogenase	AAY94635.1	complement(6193434..6195086)	1653	213.299	16.5355	16535496		0.129037
PFL_4462	cds-AAY93713.1	3274	5526	>lcl|CP000076.1_cds_AAY93713.1_4380 [locus_tag=PFL_4462] [protein=dolichyl-phosphate-mannose-protein mannosyltransferase] [protein_id=AAY93713.1] [location=5171576..5173111] [gbkey=CDS]	dolichyl-phosphate-mannose-protein mannosyltransferase	AAY93713.1	5171576..5173111	1536	197.998	16.5355	16535496		0.128905
PFL_5893	cds-AAY95083.1	959	1221	cadR	Cd(II)/Pb(II)-responsive transcriptional regulator	AAY95083.1	6703919..6704368	450	57.9964	16.5355	16535496		0.128881
PFL_2068	cds-AAY91347.1	2153	3174	>lcl|CP000076.1_cds_AAY91347.1_2017 [locus_tag=PFL_2068] [protein=putative aspartate-semialdehyde dehydrogenase] [protein_id=AAY91347.1] [location=2293792..2294802] [gbkey=CDS]	putative aspartate-semialdehyde dehydrogenase	AAY91347.1	2293792..2294802	1011	130.205	16.5355	16535496		0.128788
PFL_3015	cds-AAY92285.1	4665	6007	>lcl|CP000076.1_cds_AAY92285.1_2948 [locus_tag=PFL_3015] [protein=conserved hypothetical protein] [protein_id=AAY92285.1] [location=3471707..3473845] [gbkey=CDS]	conserved hypothetical protein	AAY92285.1	3471707..3473845	2193	282.12	16.5355	16535496		0.128646
PFL_2105	cds-AAY91380.1	1951	2759	rbsK	ribokinase	AAY91380.1	2326069..2326986	918	117.989	16.5355	16535496		0.128528
PFL_1824	cds-AAY91113.1	3059	5258	>lcl|CP000076.1_cds_AAY91113.1_1781 [locus_tag=PFL_1824] [protein=transcriptional regulator, GntR family/aminotransferase, classes I and II] [protein_id=AAY91113.1] [location=2025257..2026696] [gbkey=CDS]	transcriptional regulator, GntR family/aminotransferase, classes I and II	AAY91113.1	2025257..2026696	1440	184.996	16.5355	16535496		0.128469
PFL_1967	cds-AAY91254.1	1761	2523	queF	queuine synthase	AAY91254.1	2199677..2200507	831	106.498	16.5355	16535496		0.128157
PFL_3210	cds-AAY92479.1	3068	5171	aprA	extracellular alkaline metalloprotease AprA	AAY92479.1	complement(3701507..3702955)	1449	185.54	16.5355	16535496		0.128047
PFL_3299	cds-AAY92568.1	1626	2149	gloB	hydroxyacylglutathione hydrolase	AAY92568.1	3806243..3807010	768	98.3339	16.5355	16535496		0.128039
PFL_4414	cds-AAY93665.1	3116	4789	>lcl|CP000076.1_cds_AAY93665.1_4332 [locus_tag=PFL_4414] [protein=RmuC domain protein] [protein_id=AAY93665.1] [location=complement(5124593..5126074)] [gbkey=CDS]	RmuC domain protein	AAY93665.1	complement(5124593..5126074)	1476	188.443	16.5355	16535496		0.127671
PFL_4967	cds-AAY94196.1	1640	2269	cysE	serine O-acetyltransferase	AAY94196.1	complement(5719448..5720224)	777	99.1806	16.5355	16535496		0.127646
PFL_0851	cds-AAY96248.1	1791	2609	nadC	nicotinate-nucleotide diphosphorylase	AAY96248.1	complement(981869..982717)	849	108.312	16.5355	16535496		0.127576
PFL_0888	cds-AAY90175.1	3460	2960	>lcl|CP000076.1_cds_AAY90175.1_863 [locus_tag=PFL_0888] [protein=putative phosphatidylcholine-hydrolyzing phospholipase C] [protein_id=AAY90175.1] [location=complement(1031191..1032831)] [gbkey=CDS]	putative phosphatidylcholine-hydrolyzing phospholipase C	AAY90175.1	complement(1031191..1032831)	1641	209.247	16.5355	16535496		0.127512
PFL_5803	cds-AAY94993.1	1163	1577	>lcl|CP000076.1_cds_AAY94993.1_5680 [locus_tag=PFL_5803] [protein=cytochrome b561 family protein] [protein_id=AAY94993.1] [location=complement(6611515..6612066)] [gbkey=CDS]	cytochrome b561 family protein	AAY94993.1	complement(6611515..6612066)	552	70.3335	16.5355	16535496		0.127416
PFL_0597	cds-AAY96004.1	2704	2002	>lcl|CP000076.1_cds_AAY96004.1_584 [locus_tag=PFL_0597] [protein=FAD dependent oxidoreductase] [protein_id=AAY96004.1] [location=696369..697652] [gbkey=CDS]	FAD dependent oxidoreductase	AAY96004.1	696369..697652	1284	163.527	16.5355	16535496		0.127357
PFL_5482	cds-AAY94692.1	4010	5661	cysNC	sulfate adenylyltransferase, large subunit/adenylylsulfate kinase	AAY94692.1	6254746..6256623	1905	242.509	16.5355	16535496		0.127301
PFL_4716	cds-AAY93949.1	669	1215	>lcl|CP000076.1_cds_AAY93949.1_4632 [locus_tag=PFL_4716] [protein=response regulator] [protein_id=AAY93949.1] [location=5452173..5452583] [gbkey=CDS]	response regulator	AAY93949.1	5452173..5452583	318	40.4584	16.5355	16535496		0.127228
PFL_2877	cds-AAY92149.1	1593	2263	>lcl|CP000076.1_cds_AAY92149.1_2810 [locus_tag=PFL_2877] [protein=N-acetylglucosaminylphosphatidylinositol deacetylase family protein] [protein_id=AAY92149.1] [location=complement(3218081..3218839)] [gbkey=CDS]	N-acetylglucosaminylphosphatidylinositol deacetylase family protein	AAY92149.1	complement(3218081..3218839)	759	96.3382	16.5355	16535496		0.126928
PFL_0420	cds-AAY95829.1	1667	1811	tatC	twin arginine-targeting protein translocase TatC	AAY95829.1	complement(485953..486747)	795	100.813	16.5355	16535496		0.126809
PFL_4345	cds-AAY93600.1	585	884	>lcl|CP000076.1_cds_AAY93600.1_4267 [locus_tag=PFL_4345] [protein=conserved hypothetical protein] [protein_id=AAY93600.1] [location=5053292..5053825] [gbkey=CDS]	conserved hypothetical protein	AAY93600.1	5053292..5053825	279	35.3784	16.5355	16535496		0.126804
PFL_1571	cds-AAY90868.1	490	661	>lcl|CP000076.1_cds_AAY90868.1_1539 [locus_tag=PFL_1571] [protein=conserved hypothetical protein] [protein_id=AAY90868.1] [location=complement(1769620..1769880)] [gbkey=CDS]	conserved hypothetical protein	AAY90868.1	complement(1769620..1769880)	234	29.6332	16.5355	16535496		0.126638
PFL_4422	cds-AAY93673.1	1532	1727	cobS	adenosylcobinamide-GDP ribazoletransferase	AAY93673.1	complement(5132276..5133007)	732	92.6492	16.5355	16535496		0.12657
PFL_0900	cds-AAY90187.1	3049	3449	rng	ribonuclease G	AAY90187.1	1043038..1044495	1458	184.391	16.5355	16535496		0.126469
PFL_1662	cds-AAY90957.1	2114	4068	>lcl|CP000076.1_cds_AAY90957.1_1629 [locus_tag=PFL_1662] [protein=methyltransferase, FkbM family] [protein_id=AAY90957.1] [location=1861658..1862893] [gbkey=CDS]	methyltransferase, FkbM family	AAY90957.1	1861658..1862893	1011	127.846	16.5355	16535496		0.126455
PFL_0507	cds-AAY95916.1	5629	7958	>lcl|CP000076.1_cds_AAY95916.1_496 [locus_tag=PFL_0507] [protein=diguanylate cyclase (GGDEF) domain protein] [protein_id=AAY95916.1] [location=complement(586181..588874)] [gbkey=CDS]	diguanylate cyclase (GGDEF) domain protein	AAY95916.1	complement(586181..588874)	2694	340.419	16.5355	16535496		0.126362
PFL_4865	cds-AAY94095.1	1636	1864	>lcl|CP000076.1_cds_AAY94095.1_4779 [locus_tag=PFL_4865] [protein=phenazine biosynthesis protein, PhzF family] [protein_id=AAY94095.1] [location=complement(5608140..5608955)] [gbkey=CDS]	phenazine biosynthesis protein, PhzF family	AAY94095.1	complement(5608140..5608955)	783	98.9387	16.5355	16535496		0.126358
PFL_0042	cds-AAY95460.1	2092	2881	>lcl|CP000076.1_cds_AAY95460.1_42 [locus_tag=PFL_0042] [protein=luciferase family oxidoreductase, group 1] [protein_id=AAY95460.1] [location=complement(41691..42692)] [gbkey=CDS]	luciferase family oxidoreductase, group 1	AAY95460.1	complement(41691..42692)	1002	126.516	16.5355	16535496		0.126263
PFL_1027	cds-AAY90314.1	2911	4208	>lcl|CP000076.1_cds_AAY90314.1_1002 [locus_tag=PFL_1027] [protein=PhoH family protein] [protein_id=AAY90314.1] [location=1178316..1179710] [gbkey=CDS]	PhoH family protein	AAY90314.1	1178316..1179710	1395	176.046	16.5355	16535496		0.126198
PFL_5797	cds-AAY94987.1	845	1042	>lcl|CP000076.1_cds_AAY94987.1_5674 [locus_tag=PFL_5797] [protein=thioesterase family protein] [protein_id=AAY94987.1] [location=complement(6604260..6604664)] [gbkey=CDS]	thioesterase family protein	AAY94987.1	complement(6604260..6604664)	405	51.1022	16.5355	16535496		0.126178
PFL_5873	cds-AAY95063.1	2246	2141	>lcl|CP000076.1_cds_AAY95063.1_5750 [locus_tag=PFL_5873] [protein=SagB-type dehydrogenase domain protein] [protein_id=AAY95063.1] [location=6678088..6679167] [gbkey=CDS]	SagB-type dehydrogenase domain protein	AAY95063.1	6678088..6679167	1080	135.829	16.5355	16535496		0.125768
PFL_4372	cds-AAY93627.1	1614	2940	>lcl|CP000076.1_cds_AAY93627.1_4294 [locus_tag=PFL_4372] [protein=conserved hypothetical protein] [protein_id=AAY93627.1] [location=5078371..5079156] [gbkey=CDS]	conserved hypothetical protein	AAY93627.1	5078371..5079156	777	97.6082	16.5355	16535496		0.125622
PFL_1684	cds-AAY90979.1	947	1220	ccmE	cytochrome c-type biogenesis protein CcmE	AAY90979.1	1885489..1885944	456	57.2707	16.5355	16535496		0.125594
PFL_5743	cds-AAY94933.1	834	1086	>lcl|CP000076.1_cds_AAY94933.1_5620 [locus_tag=PFL_5743] [protein=conserved hypothetical protein] [protein_id=AAY94933.1] [location=6546385..6546786] [gbkey=CDS]	conserved hypothetical protein	AAY94933.1	6546385..6546786	402	50.437	16.5355	16535496		0.125465
PFL_4531	cds-AAY93778.1	1263	1445	>lcl|CP000076.1_cds_AAY93778.1_4444 [locus_tag=PFL_4531] [protein=transcriptional regulator, TetR family] [protein_id=AAY93778.1] [location=5245165..5245773] [gbkey=CDS]	transcriptional regulator, TetR family	AAY93778.1	5245165..5245773	609	76.3811	16.5355	16535496		0.125421
PFL_5831	cds-AAY95021.1	908	1207	>lcl|CP000076.1_cds_AAY95021.1_5708 [locus_tag=PFL_5831] [protein=conserved hypothetical protein] [protein_id=AAY95021.1] [location=6640969..6641406] [gbkey=CDS]	conserved hypothetical protein	AAY95021.1	6640969..6641406	438	54.9122	16.5355	16535496		0.12537
PFL_1895	cds-AAY91182.1	1044	1332	>lcl|CP000076.1_cds_AAY91182.1_1851 [locus_tag=PFL_1895] [protein=conserved hypothetical protein] [protein_id=AAY91182.1] [location=2115610..2116113] [gbkey=CDS]	conserved hypothetical protein	AAY91182.1	2115610..2116113	504	63.1369	16.5355	16535496		0.125272
PFL_4530	cds-AAY93777.1	2191	3321	>lcl|CP000076.1_cds_AAY93777.1_4443 [locus_tag=PFL_4530] [protein=conserved hypothetical protein] [protein_id=AAY93777.1] [location=complement(5243903..5244961)] [gbkey=CDS]	conserved hypothetical protein	AAY93777.1	complement(5243903..5244961)	1059	132.503	16.5355	16535496		0.125121
PFL_1517	cds-AAY90800.1	1750	3645	>lcl|CP000076.1_cds_AAY90800.1_1485 [locus_tag=PFL_1517] [protein=ATPase, AAA family] [protein_id=AAY90800.1] [location=complement(1700124..1700969)] [gbkey=CDS]	ATPase, AAA family	AAY90800.1	complement(1700124..1700969)	846	105.833	16.5355	16535496		0.125098
PFL_5526	cds-AAY94732.1	1804	2129	>lcl|CP000076.1_cds_AAY94732.1_5413 [locus_tag=PFL_5526] [protein=thioredoxin domain protein] [protein_id=AAY94732.1] [location=6307443..6308315] [gbkey=CDS]	thioredoxin domain protein	AAY94732.1	6307443..6308315	873	109.099	16.5355	16535496		0.12497
PFL_4202	cds-AAY93458.1	1599	2282	ycbX	putative N-hydroxylated base analog detoxification protein YcbX	AAY93458.1	complement(4888387..4889190)	774	96.7011	16.5355	16535496		0.124937
PFL_5683	cds-AAY94873.1	1920	2073	pqqH	transcriptional regulator PqqH	AAY94873.1	6475763..6476692	930	116.114	16.5355	16535496		0.124854
PFL_2482	cds-AAY91755.1	613	972	>lcl|CP000076.1_cds_AAY91755.1_2422 [locus_tag=PFL_2482] [protein=conserved hypothetical protein] [protein_id=AAY91755.1] [location=complement(2746261..2746557)] [gbkey=CDS]	conserved hypothetical protein	AAY91755.1	complement(2746261..2746557)	297	37.0718	16.5355	16535496		0.124821
PFL_1903	cds-AAY91190.1	1591	1332	>lcl|CP000076.1_cds_AAY91190.1_1859 [locus_tag=PFL_1903] [protein=conserved hypothetical protein] [protein_id=AAY91190.1] [location=complement(2123695..2124465)] [gbkey=CDS]	conserved hypothetical protein	AAY91190.1	complement(2123695..2124465)	771	96.2173	16.5355	16535496		0.124795
PFL_5272	cds-AAY94486.1	365	449	>lcl|CP000076.1_cds_AAY94486.1_5172 [locus_tag=PFL_5272] [protein=conserved hypothetical protein] [protein_id=AAY94486.1] [location=6036198..6036374] [gbkey=CDS]	conserved hypothetical protein	AAY94486.1	6036198..6036374	177	22.0737	16.5355	16535496		0.12471
PFL_3464	cds-AAY92732.1	1051	1631	>lcl|CP000076.1_cds_AAY92732.1_3391 [locus_tag=PFL_3464] [protein=prophage LambdaSo, putative host specificity protein J] [protein_id=AAY92732.1] [location=complement(3979525..3980187)] [gbkey=CDS]	prophage LambdaSo, putative host specificity protein J	AAY92732.1	complement(3979525..3980187)	510	63.5602	16.5355	16535496		0.124628
PFL_1160	cds-AAY90447.1	822	1343	>lcl|CP000076.1_cds_AAY90447.1_1133 [locus_tag=PFL_1160] [protein=putative lipoprotein] [protein_id=AAY90447.1] [location=complement(1327835..1328233)] [gbkey=CDS]	putative lipoprotein	AAY90447.1	complement(1327835..1328233)	399	49.7112	16.5355	16535496		0.12459
PFL_5071	cds-AAY94299.2	1798	2169	yraL	S-adenosylmethionine-dependent methyltransferase, YraL family	AAY94299.2	complement(5834291..5835163)	873	108.736	16.5355	16535496		0.124554
PFL_1542	cds-AAY90825.1	1161	1569	ppiA	peptidyl-prolyl cis-trans isomerase A	AAY90825.1	complement(1731791..1732354)	564	70.2126	16.5355	16535496		0.12449
PFL_5368	cds-AAY94578.1	395	547	>lcl|CP000076.1_cds_AAY94578.1_5261 [locus_tag=PFL_5368] [protein=addiction module killer protein] [protein_id=AAY94578.1] [location=6137750..6138028] [gbkey=CDS]	addiction module killer protein	AAY94578.1	6137750..6138028	192	23.888	16.5355	16535496		0.124417
PFL_0086	cds-AAY95503.1	1806	2436	>lcl|CP000076.1_cds_AAY95503.1_85 [locus_tag=PFL_0086] [protein=endonuclease/exonuclease/phosphatase family protein] [protein_id=AAY95503.1] [location=84599..85477] [gbkey=CDS]	endonuclease/exonuclease/phosphatase family protein	AAY95503.1	84599..85477	879	109.22	16.5355	16535496		0.124254
PFL_5642	cds-AAY94835.1	2034	2701	>lcl|CP000076.1_cds_AAY94835.1_5520 [locus_tag=PFL_5642] [protein=conserved hypothetical protein] [protein_id=AAY94835.1] [location=6426662..6427651] [gbkey=CDS]	conserved hypothetical protein	AAY94835.1	6426662..6427651	990	123.008	16.5355	16535496		0.124251
PFL_5892	cds-AAY95082.2	4306	7601	cadA_1	cadmium-exporting ATPase	AAY95082.2	complement(6701491..6703830)	2097	260.409	16.5355	16535496		0.124182
PFL_0899	cds-AAY90186.1	1242	1392	maf_1	septum formation protein Maf	AAY90186.1	1042376..1042981	606	75.1111	16.5355	16535496		0.123946
PFL_1312	cds-AAY90597.1	332	506	>lcl|CP000076.1_cds_AAY90597.1_1283 [locus_tag=PFL_1312] [protein=conserved hypothetical protein] [protein_id=AAY90597.1] [location=1485440..1485622] [gbkey=CDS]	conserved hypothetical protein	AAY90597.1	1485440..1485622	162	20.078	16.5355	16535496		0.123938
PFL_5442	cds-AAY94652.1	344	425	>lcl|CP000076.1_cds_AAY94652.1_5331 [locus_tag=PFL_5442] [protein=conserved hypothetical protein] [protein_id=AAY94652.1] [location=6213379..6213546] [gbkey=CDS]	conserved hypothetical protein	AAY94652.1	6213379..6213546	168	20.8037	16.5355	16535496		0.123832
PFL_0879	cds-AAY90167.1	2879	4498	>lcl|CP000076.1_cds_AAY90167.1_855 [locus_tag=PFL_0879] [protein=outer membrane porin, OprD family] [protein_id=AAY90167.1] [location=complement(1019646..1021052)] [gbkey=CDS]	outer membrane porin, OprD family	AAY90167.1	complement(1019646..1021052)	1407	174.11	16.5355	16535496		0.123746
PFL_0559	cds-AAY95968.1	1252	1404	>lcl|CP000076.1_cds_AAY95968.1_548 [locus_tag=PFL_0559] [protein=putative membrane protein] [protein_id=AAY95968.1] [location=651869..652480] [gbkey=CDS]	putative membrane protein	AAY95968.1	651869..652480	612	75.7159	16.5355	16535496		0.123719
PFL_4656	cds-AAY93903.1	5877	6246	>lcl|CP000076.1_cds_AAY93903.1_4565 [locus_tag=PFL_4656] [protein=AMP-binding enzyme] [protein_id=AAY93903.1] [location=complement(5373886..5376759)] [gbkey=CDS]	AMP-binding enzyme	AAY93903.1	complement(5373886..5376759)	2874	355.417	16.5355	16535496		0.123666
PFL_5658	cds-AAY94851.1	705	1045	folB_2	dihydroneopterin aldolase	AAY94851.1	complement(6444982..6445335)	345	42.6356	16.5355	16535496		0.123581
PFL_1790	cds-AAY91079.1	2022	2495	sppA	signal peptide peptidase SppA, 36K type	AAY91079.1	1994201..1995190	990	122.282	16.5355	16535496		0.123518
PFL_1270	cds-AAY90555.2	1164	1940	>lcl|CP000076.1_cds_AAY90555.2_1241 [locus_tag=PFL_1270] [protein=isochorismatase family protein] [protein_id=AAY90555.2] [location=1441794..1442363] [gbkey=CDS]	isochorismatase family protein	AAY90555.2	1441794..1442363	570	70.394	16.5355	16535496		0.123498
PFL_2066	cds-AAY91345.1	2208	4859	leuB	3-isopropylmalate dehydrogenase	AAY91345.1	2291362..2292444	1083	133.531	16.5355	16535496		0.123297
PFL_0934	cds-AAY90221.1	1546	2318	>lcl|CP000076.1_cds_AAY90221.1_909 [locus_tag=PFL_0934] [protein=conserved hypothetical protein] [protein_id=AAY90221.1] [location=1076367..1077125] [gbkey=CDS]	conserved hypothetical protein	AAY90221.1	1076367..1077125	759	93.4958	16.5355	16535496		0.123183
PFL_0561	cds-AAY95970.1	1753	2148	>lcl|CP000076.1_cds_AAY95970.1_550 [locus_tag=PFL_0561] [protein=YjeF family protein] [protein_id=AAY95970.1] [location=653605..654465] [gbkey=CDS]	YjeF family protein	AAY95970.1	653605..654465	861	106.014	16.5355	16535496		0.123129
PFL_1579	cds-AAY90876.1	4354	5928	recQ	ATP-dependent DNA helicase RecQ	AAY90876.1	1776735..1778861	2139	263.312	16.5355	16535496		0.123101
PFL_1302	cds-AAY90587.1	4265	7268	>lcl|CP000076.1_cds_AAY90587.1_1273 [locus_tag=PFL_1302] [protein=conserved hypothetical protein] [protein_id=AAY90587.1] [location=complement(1471474..1473654)] [gbkey=CDS]	conserved hypothetical protein	AAY90587.1	complement(1471474..1473654)	2097	257.93	16.5355	16535496		0.123
PFL_0019	cds-AAY95437.1	2792	3516	trkA	Trk system potassium uptake protein TrkA	AAY95437.1	complement(20245..21618)	1374	168.849	16.5355	16535496		0.122889
PFL_2785	cds-AAY92057.1	1102	1183	pltR	transcriptional regulator PltR	AAY92057.1	complement(3091177..3092208)	543	66.6445	16.5355	16535496		0.122734
PFL_5615	cds-AAY94808.1	1599	2434	>lcl|CP000076.1_cds_AAY94808.1_5493 [locus_tag=PFL_5615] [protein=oxidoreductase, short chain dehydrogenase/reductase family] [protein_id=AAY94808.1] [location=6396703..6397491] [gbkey=CDS]	oxidoreductase, short chain dehydrogenase/reductase family	AAY94808.1	6396703..6397491	789	96.7011	16.5355	16535496		0.122562
PFL_1397	cds-AAY90682.1	1100	1491	>lcl|CP000076.1_cds_AAY90682.1_1368 [locus_tag=PFL_1397] [protein=DNA-binding domain/cupin domain protein] [protein_id=AAY90682.1] [location=1577341..1577883] [gbkey=CDS]	DNA-binding domain/cupin domain protein	AAY90682.1	1577341..1577883	543	66.5236	16.5355	16535496		0.122511
PFL_3587	cds-AAY92853.1	1501	2561	>lcl|CP000076.1_cds_AAY92853.1_3511 [locus_tag=PFL_3587] [protein=conserved hypothetical protein] [protein_id=AAY92853.1] [location=complement(4137197..4137937)] [gbkey=CDS]	conserved hypothetical protein	AAY92853.1	complement(4137197..4137937)	741	90.7744	16.5355	16535496		0.122503
PFL_3008	cds-AAY92280.1	2320	6774	>lcl|CP000076.1_cds_AAY92280.1_2941 [locus_tag=PFL_3008] [protein=conserved hypothetical protein] [protein_id=AAY92280.1] [location=3459381..3460526] [gbkey=CDS]	conserved hypothetical protein	AAY92280.1	3459381..3460526	1146	140.304	16.5355	16535496		0.12243
PFL_5975	cds-AAY95165.1	2264	2761	>lcl|CP000076.1_cds_AAY95165.1_5854 [locus_tag=PFL_5975] [protein=ABC-2 type transporter] [protein_id=AAY95165.1] [location=6792887..6794005] [gbkey=CDS]	ABC-2 type transporter	AAY95165.1	6792887..6794005	1119	136.918	16.5355	16535496		0.122357
PFL_0547	cds-AAY95956.2	1056	1230	>lcl|CP000076.1_cds_AAY95956.2_536 [locus_tag=PFL_0547] [protein=clan AA aspartic protease] [protein_id=AAY95956.2] [location=637738..638259] [gbkey=CDS]	clan AA aspartic protease	AAY95956.2	637738..638259	522	63.8626	16.5355	16535496		0.122342
PFL_1433	cds-AAY90717.1	922	1678	>lcl|CP000076.1_cds_AAY90717.1_1402 [locus_tag=PFL_1433] [protein=putative lipoprotein] [protein_id=AAY90717.1] [location=1613058..1613453] [gbkey=CDS]	putative lipoprotein	AAY90717.1	1613058..1613453	456	55.7588	16.5355	16535496		0.122278
PFL_3281	cds-AAY92550.1	5373	7558	pepN	membrane alanyl aminopeptidase	AAY92550.1	complement(3788232..3790889)	2658	324.937	16.5355	16535496		0.122249
PFL_4581	cds-AAY93828.1	2084	3147	gntR	transcriptional regulator GntR	AAY93828.1	5291175..5292206	1032	126.032	16.5355	16535496		0.122124
PFL_1781	cds-AAY91070.1	938	1061	>lcl|CP000076.1_cds_AAY91070.1_1739 [locus_tag=PFL_1781] [protein=low molecular weight phosphotyrosine protein phosphatase] [protein_id=AAY91070.1] [location=1982482..1982946] [gbkey=CDS]	low molecular weight phosphotyrosine protein phosphatase	AAY91070.1	1982482..1982946	465	56.7265	16.5355	16535496		0.121992
PFL_1201	cds-AAY90488.1	1704	2340	fghA	S-formylglutathione hydrolase	AAY90488.1	1376363..1377208	846	103.051	16.5355	16535496		0.12181
PFL_5979	cds-AAY95169.1	1951	2320	>lcl|CP000076.1_cds_AAY95169.1_5858 [locus_tag=PFL_5979] [protein=2Fe-2S iron-sulfur cluster binding domain/oxidoreductase NAD-binding domain protein] [protein_id=AAY95169.1] [location=complement(6796522..6797490)] [gbkey=CDS]	2Fe-2S iron-sulfur cluster binding domain/oxidoreductase NAD-binding domain protein	AAY95169.1	complement(6796522..6797490)	969	117.989	16.5355	16535496		0.121763
PFL_0012	cds-AAY95430.1	1074	1463	gmhB	putative D,D-heptose 1,7-bisphosphate phosphatase	AAY95430.1	complement(14189..14722)	534	64.9512	16.5355	16535496		0.121631
PFL_3044	cds-AAY92314.1	2051	2830	arnC	undecaprenyl-phosphate 4-deoxy-4-formamido-L-arabinose transferase	AAY92314.1	3510090..3511109	1020	124.036	16.5355	16535496		0.121604
PFL_0281	cds-AAY95692.2	814	1028	hslR	heat shock protein 15	AAY95692.2	327570..327974	405	49.2274	16.5355	16535496		0.121549
PFL_3449	cds-AAY92717.1	3000	3370	>lcl|CP000076.1_cds_AAY92717.1_3376 [locus_tag=PFL_3449] [protein=conserved hypothetical protein] [protein_id=AAY92717.1] [location=complement(3961453..3962946)] [gbkey=CDS]	conserved hypothetical protein	AAY92717.1	complement(3961453..3962946)	1494	181.428	16.5355	16535496		0.121438
PFL_5845	cds-AAY95035.1	1192	1505	rdgB	non-canonical purine NTP pyrophosphatase RdgB	AAY95035.1	6651903..6652496	594	72.0873	16.5355	16535496		0.121359
PFL_3904	cds-AAY93168.1	1101	1691	nuoI	NADH-quinone oxidoreductase, I subunit	AAY93168.1	4507940..4508488	549	66.584	16.5355	16535496		0.121282
PFL_5791	cds-AAY94981.1	901	1353	>lcl|CP000076.1_cds_AAY94981.1_5668 [locus_tag=PFL_5791] [protein=putative cytochrome c'] [protein_id=AAY94981.1] [location=complement(6598674..6599123)] [gbkey=CDS]	putative cytochrome c'	AAY94981.1	complement(6598674..6599123)	450	54.4888	16.5355	16535496		0.121086
PFL_5475	cds-AAY94685.1	918	1286	>lcl|CP000076.1_cds_AAY94685.1_5364 [locus_tag=PFL_5475] [protein=acetyltransferase, GNAT family] [protein_id=AAY94685.1] [location=6248260..6248718] [gbkey=CDS]	acetyltransferase, GNAT family	AAY94685.1	6248260..6248718	459	55.5169	16.5355	16535496		0.120952
PFL_4529	cds-AAY93776.1	635	795	>lcl|CP000076.1_cds_AAY93776.1_4442 [locus_tag=PFL_4529] [protein=conserved hypothetical protein] [protein_id=AAY93776.1] [location=5243341..5243733] [gbkey=CDS]	conserved hypothetical protein	AAY93776.1	5243341..5243733	318	38.4022	16.5355	16535496		0.120762
PFL_1356	cds-AAY90641.1	2432	3817	>lcl|CP000076.1_cds_AAY90641.1_1327 [locus_tag=PFL_1356] [protein=conserved hypothetical protein] [protein_id=AAY90641.1] [location=1534207..1535424] [gbkey=CDS]	conserved hypothetical protein	AAY90641.1	1534207..1535424	1218	147.078	16.5355	16535496		0.120753
PFL_4351	cds-AAY93606.1	1814	2733	prmB	protein-(glutamine-N5) methyltransferase, ribosomal protein L3-specific	AAY93606.1	complement(5058756..5059664)	909	109.703	16.5355	16535496		0.120686
PFL_1026	cds-AAY90313.1	2245	3277	>lcl|CP000076.1_cds_AAY90313.1_1001 [locus_tag=PFL_1026] [protein=polysaccharide deacetylase family protein] [protein_id=AAY90313.1] [location=1176845..1177969] [gbkey=CDS]	polysaccharide deacetylase family protein	AAY90313.1	1176845..1177969	1125	135.769	16.5355	16535496		0.120683
PFL_1898	cds-AAY91185.1	1784	2693	>lcl|CP000076.1_cds_AAY91185.1_1854 [locus_tag=PFL_1898] [protein=conserved hypothetical protein] [protein_id=AAY91185.1] [location=complement(2118118..2119011)] [gbkey=CDS]	conserved hypothetical protein	AAY91185.1	complement(2118118..2119011)	894	107.889	16.5355	16535496		0.120681
PFL_1915	cds-AAY91202.2	4887	6223	>lcl|CP000076.1_cds_AAY91202.2_1871 [locus_tag=PFL_1915] [protein=copper-exporting ATPase] [protein_id=AAY91202.2] [location=complement(2134714..2137164)] [gbkey=CDS]	copper-exporting ATPase	AAY91202.2	complement(2134714..2137164)	2451	295.546	16.5355	16535496		0.120582
[truncated: 4,166 more rows]

## Sheet: SMG-2R
Table S5: RPKM values for each gene under SMG (Replicate 2)
[truncated: 5,966 more rows]

## Sheet: Active genes under microgravity
Experimental Clinostat R1						Experimental Clinostat R2						Experimental Clinostat R3
[truncated: 38 more rows]

[truncated: 1 more sheets: SMG- 3R]
